# Supplementary material for: Transcriptome data reveal conserved patterns of fruiting body development and response to heat stress in the mushroom-forming fungus Flammulina filiformis
Source: PLoS One. 2020 Oct 16;15(10):e0239890. doi: 10.1371/journal.pone.0239890 (PMC7567395; doi:10.1371/journal.pone.0239890)
Supplement: S1 Table — (XLS) [file pone.0239890.s006.xls]

## Sheet: Sheet1
Supplementary table. 1 FPKM value of all genes in each sample
protein_id	VM_M1	P10_M1	YFBC10_M1	YFBS10_M1	FBC10_M1	FBS10_M1	P18_M1	YFB18_M1	FB18_M1	VM_XR	P10_XR	YFB10_XR	FB10_XR	P18_XR	YFB18_XR	FB18_XR
chr01_AA_00005	20.2564	26.1244	19.5486	32.6191	8.32898	25.1631	42.413	28.0617	41.5629	19.359	37.1377	29.1988	10.2371	46.5197	17.0594	7.47711
chr01_AA_00006	0	0	0	0	0	0	0	0	0	0.00462467	0.00147633	0	0	0.002243	0.0107233	0
chr01_AA_00007	0	0	0.0283337	0.065575	0	0	0	0	0	0	0	0	0.039518	0.00832167	0	0
chr01_AA_00008	0.482355	0.13528	1.00689	0.248909	0.43711	0.171729	0.786203	0.309404	0.135775	1.05512	1.5733	0.425112	0.652522	1.13987	0.807049	0.332217
chr01_AA_00009	0.320521	0.0171697	0.152895	0.022723	0.0504807	0	0.143047	0.033211	0.0447543	0.349819	0.312002	0.204619	0.11295	0.0280043	0.130294	0.184047
chr01_AA_00010	3.68501	1.86936	2.19553	4.14757	4.07496	3.6769	1.67881	6.39995	4.92315	3.69344	3.46134	6.17854	5.1531	5.52244	5.95063	6.06371
chr01_AA_00012	4.30881	16.5815	3.6261	30.346	4.47858	27.9493	11.7702	38.3358	39.7734	2.60586	4.56812	10.0812	9.92099	14.5142	32.7135	16.7445
chr01_AA_00031	0.709704	1.09201	0.783861	1.57153	0.945302	2.05209	0.809252	2.25721	1.04418	0.117896	0.176663	0.105318	0.082632	0.256447	0.205362	0.108342
chr01_AA_00032	0.231949	0	0	0	0.677062	0.271072	0	0	0.165818	0.756814	0.335937	0.168588	0.096249	0.527982	0	0.103867
chr01_AA_00033	1.04837	0.979761	1.09609	0.7963	1.49255	0.86058	0.663905	1.11862	1.52	2.61938	3.05569	1.11606	1.04513	3.76651	1.12446	0.779137
chr01_AA_00034	0	0	0	0	0	0.0248277	0	0	0.0621383	0	0.0661653	0	0	0	0.0152967	0
chr01_AA_00035	0.731399	0.276659	0.343342	0.210787	0.208717	0.117525	0.463215	0.115803	0.32351	0.278233	2.06246	0.61708	0.632327	2.29557	0.311118	0.26242
chr01_AA_00038	0	0	0	0	0	0	0	0	0	0	0	0	0	0.000171333	0	0
chr01_AA_00039	0	0	0	0	0	0	0.004752	0	0	0.00405933	0.000764667	0.00830567	0.00696633	0.030712	0.0103163	0.00747867
chr01_AA_00045	0	0.683909	0	6.84639	0.140028	3.63416	0.392338	2.13545	1.98046	0	0.424914	4.07393	1.86179	1.61248	6.34981	2.12573
chr01_AA_00046	0.61442	0.206797	0	0	0.244711	0.140688	0	0	0	1.63958	0	0.354721	0.29988	0.0107337	0	0.343562
chr01_AA_00047	4.29478	4.14827	5.07342	4.99722	6.88972	3.21289	3.23812	4.56389	0.519403	3.25232	0.611416	2.32617	2.18591	0.52095	0.725418	2.39104
chr01_AA_00048	16.6154	12.4499	18.381	6.69836	36.2938	11.1372	5.73684	12.7068	6.99077	17.9692	8.18813	19.8345	13.0887	8.52471	6.79342	13.6918
chr01_AA_00049	6.16165	27.0007	35.2752	21.8626	37.8465	25.8099	30.3785	23.8941	34.6062	2.54754	8.96924	8.50059	11.427	13.9493	8.19325	13.6442
chr01_AA_00050	0.129043	0	0	0	0.288908	0	0.0210103	0	0	0.083658	0.0487347	0.100379	0.139321	0.374973	0.10292	0.191887
chr01_AA_00051	0.139751	0.0710173	0.0359027	0.173494	0.16754	0.118757	0	0.0560967	0	0.140521	0	0.0229593	0	0	0	0.080933
chr01_AA_00053	0.138308	0.112229	0.780449	0.109046	0.158505	0.164582	2.3289	0.160373	0.0721737	0.13579	2.65991	0.0610083	0.0737633	1.06899	0.0879287	0.079049
chr01_AA_00054	0.043544	0.0742577	0	0.0372143	0.112782	0	0	0	0	0.0384437	0.028524	0	0.042573	0.0334407	0	0.041237
chr01_AA_00055	0.299581	0.114516	0.18901	0.050189	0.024402	0.0258713	0.103584	0.000300667	0.0181453	1.27298	0.124187	0.0427627	0.0534677	0.0853873	0.174125	0.0843207
chr01_AA_00057	2.70837	110.343	215.822	108.606	334.711	108.666	192.648	221.807	134.085	4.63096	116.957	124.7	164.091	124.816	188.528	128.366
chr01_AA_00060	0.542747	22.6258	65.3856	27.0383	28.8467	20.2192	62.3104	35.966	20.4796	0	0.643022	0.0437157	0.0290537	0.287549	0.0983267	0.13905
chr01_AA_00061	0	0	0.013164	0.0117613	0.0318777	0.037422	0.01119	0.010136	0	0	0.0776767	0.039777	0.060194	0.0319627	0.097467	0.086028
chr01_AA_00062	3.40001	6.5923	10.0826	5.26145	6.35016	4.87987	7.80288	5.16605	6.09366	2.06473	3.94996	1.90019	1.72535	4.06692	2.92176	2.24918
chr01_AA_00063	0.150876	1.35444	0.252807	0.164704	1.16103	0.161092	0.246224	0.170523	0	0.254881	1.14451	0.275183	0.487311	3.0033	0.157737	0.469814
chr01_AA_00064	0.0319987	0.0169617	0.0482933	0.024265	0.033879	0.0370527	0.272628	0	0	0	0	0	0	0	0	0
chr01_AA_00065	0.781778	1.1754	0.837074	2.15583	0.922958	2.35158	0.730987	1.65682	2.18579	0.943005	1.17918	2.08337	1.74486	1.80753	2.98677	1.13147
chr01_AA_00066	0	0	0	0.0943267	0	0.218064	0	0.225391	0.113442	0	0	0	0	0	0.146618	0
chr01_AA_00067	0.622034	61.2593	3.03055	316.308	41.5035	256.39	31.7002	211.461	238.885	0	6.62442	0	0	20.112	53.4962	0
chr01_AA_00071	0.072804	0.536065	0	0	0.497676	0	0.0864703	0	0	0	0	0	0	0	0	0
chr01_AA_00072	0.255094	0.0208707	0.379544	0.033502	0.024395	0.173778	0.0877587	0.0823157	0.154558	0.00683167	1.21648	0.170657	0.18747	0.561802	0.38103	0.008092
chr01_AA_00073	0.622462	0.938904	0.186744	0.274023	0.31954	0.268409	0.475851	0.610264	0.142616	3.09409	0.735897	0.439929	0.495714	1.1616	0.677905	0.246596
chr01_AA_00074	0.0529223	0.164154	0.232537	0.232505	0.131955	0.101383	0.152383	0.098555	0.0544287	0.246735	0.285534	0.321827	0.300985	0.275051	0.335199	0.143611
chr01_AA_00075	0.085412	0.260347	0.287096	0.0935753	0.25771	0.082403	0.336151	0.0820163	0.0489367	0.352606	0.416327	0.292236	0.226187	0.435867	0.1579	0.0778363
chr01_AA_00076	340.424	135.239	91.3695	131.102	89.9039	206.406	212.306	132.94	175.105	331.351	105.41	127.543	159.799	160.645	105.025	159.104
chr01_AA_00078	7.57745	5.63054	7.98844	7.61385	4.17823	4.90725	7.91991	7.64458	17.1774	2.48581	3.22636	2.7323	2.77513	4.08825	5.4547	2.84898
chr01_AA_00079	0.319297	0.324343	0.247404	0.28526	0.472769	0.352707	0.564521	0.410021	0.172715	0.151687	0.184531	0.222742	0.109706	0.189951	0.0964003	0.353207
chr01_AA_00085	0.0637917	0.044712	0.0591973	0.045908	0.052846	0.0651093	0.0413977	0.041438	0.0616547	0.00825733	0.0274817	0.00765067	0.00874933	0.00830133	0.021829	0.008427
chr01_AA_00086	1.26856	0.543085	0.439749	0.356752	1.27826	0.38712	0.470912	0.30763	0.148363	0	0	0	0	0	0	0
chr01_AA_00096	0.140848	0	0.136518	0	0	0	0.364541	0.091139	0.100793	0	0.465374	0	0	0.922568	0.182652	0
chr01_AA_00097	0.911766	0.533778	1.37852	0.246989	1.03794	0.361458	0.985655	0.478828	0.332479	29.273	10.144	34.8454	33.5495	18.0224	14.4993	29.8617
chr01_AA_00098	0.0237307	0	0	0	0	0	0	0	0	0	0.0943777	0	0	0	0.098509	0
chr01_AA_00099	0.837892	43.1405	11.8308	38.4166	76.6706	0.670535	10.6108	0.56149	68.8746	58.1294	0.208038	3.7457	155.642	189.144	2.01148	219.216
chr01_AA_00100	0	0	0	0	0	0	0	0	0	0	0.043483	0	0	0	0	0
chr01_AA_00102	0	0	0	0	0	0.0962183	0	0	0	0	0	0	0	0	0	0
chr01_AA_00103	0.794066	0.154342	0.157157	0.658393	0.182313	0.68324	0.478964	0.450877	0.220052	0	0.0307697	0	0	0	0	0
chr01_AA_00104	0.212089	0.551253	0.48802	0.359209	0.344284	0.440592	0.307097	0.212251	0.255682	0.35333	0.178474	0.203358	0.747418	0.012629	0.224147	0.661781
chr01_AA_00105	5.93535	15.7476	11.8391	6.64259	3.75784	6.19495	10.6569	7.37911	12.5962	4.31376	11.8127	0	0	47.0822	0	0.168037
chr01_AA_00106	0.0970957	0.0380863	0.0191287	0.0631313	0.141761	0.0373463	0.0731577	0.0224817	0.0248817	0.115563	0.04395	0.0807537	0.104721	0.025167	0.0338163	0.100021
chr01_AA_00107	0.09328	0	0	0	0.172156	0	0	0.0604207	0.186715	0	0	0.050332	0.069609	0.28387	0	0.148313
chr01_AA_00108	5.48193	4.94913	0.644644	0.710555	0.380264	0.488	1.19344	0.678822	0.50591	3.22072	23.6815	1.1784	1.51861	13.5196	1.65929	4.22608
chr01_AA_00109	0	0.023851	0	0	0	0	0	0	0	0	0.060255	0	0	0.033578	0	0
chr01_AA_00110	0.143404	0.146223	0.147168	0.165761	0.159856	0.180286	0.141703	0.107723	0.139481	0.081907	0.136294	0.104589	0.141617	0.16832	0.131946	0.139998
chr01_AA_00111	0.11666	0.127449	0.049481	0.0823937	0.153576	0.118435	0.0683067	0.0774917	0.0883433	0.118526	0.079464	0.0867423	0.117817	0.133102	0.0504567	0.129363
chr01_AA_00112	0.118377	0.0318493	0	0	0	0	0	0	0	0.122687	0.0877897	0	0.0469023	0.139989	0	0.0959753
chr01_AA_00113	0.162442	0	0	0	0	0	0	0.0159333	0	0.203559	0.0602183	0.0370913	0	0	0	0
chr01_AA_00114	1.07389	1.29354	2.96095	5.61276	1.7186	3.81109	0.135141	1.89252	3.89938	0.609501	0.279506	3.45506	4.12487	9.66797	0.799102	2.5692
chr01_AA_00118	0.193935	0.191164	0.186879	0.191343	0.213494	0.220427	0.172464	0.169954	0.174177	0.175345	0.166378	0.151202	0.187604	0.185566	0.174379	0.183442
chr01_AA_00120	2050.58	451.591	443.895	168.315	205.428	372.895	331.712	122.124	97.9042	1205.46	424.071	275.704	249.82	515.819	124.272	417.988
chr01_AA_00122	21.1684	30.6945	11.2104	81.721	3.99577	43.3845	41.7489	40.5167	39.8553	5.87176	20.6554	6.09103	13.7836	58.1861	9.3165	56.8897
chr01_AA_00123	0.115693	0.152037	0.278004	0.322138	0.201785	0.481271	0.523209	0.145127	0.036506	0.128109	0.0244247	0.1679	0.121457	0.788515	0.0462513	0.144264
chr01_AA_00125	0	0	0	0	0	0	0	0	0	0	0	0	0	0	0.284272	0.146679
chr01_AA_00126	0	0	0	0	0.156556	0	0	0	0.0138427	0	0.00946167	0.029269	0.119818	0	0.0119397	0.130559
chr01_AA_00128	0.200487	0.146457	0.166711	0.164325	0.184035	0.189601	0.305825	0.246043	0.192312	0.130559	0.239779	0.187009	0.161789	0.354379	0.302415	0.164573
chr01_AA_00129	0.411624	0.332789	0.910835	0.56451	0.611181	0.592684	0.711132	0.431982	0.390186	0	0.191839	0.0163393	0.107213	0	0.0290627	0.214859
chr01_AA_00130	0.208976	1.09374	0.617935	1.95	1.21053	1.73973	1.10988	1.38383	1.5264	0.936292	1.33717	2.13716	1.5479	1.7619	1.75982	2.31199
chr01_AA_00131	0	0.129889	0.407435	0.179064	1.34412	0.075742	0.727009	0.054553	0.182572	0.216392	1.0398	0.527185	0.723876	0.305417	0.511688	1.09924
chr01_AA_00132	1.01788	71.5354	2.78939	16.2742	23.8958	96.9553	20.3539	37.8708	7.26115	0.313206	10.7135	18.4296	56.9364	7.33834	19.0157	52.7856
chr01_AA_00133	0.198222	0.0926993	0.0798503	0.102073	0.655554	0.121201	0.0914613	0.087592	0.0813193	0.126097	0.0929063	0.160406	0.223969	0.153249	0.0909593	0.125114
chr01_AA_00134	0.161579	0.12357	0.108541	0.146999	0.162542	0.177218	0.107601	0.128732	0.105724	0.146814	0.0818353	0.120799	0.150745	0.0948673	0.118547	0.15348
chr01_AA_00135	0.0719973	0.0318417	0.0840607	0.0273653	0.028169	0	0.0747423	0.014735	0.013559	0	0.0413467	0	0	0	0	0.0358753
chr01_AA_00136	2.10837	0.058006	0	0.798396	0	0.577543	0	0.637247	0.401862	0	0	0	0	0	0	0
chr01_AA_00137	11.8472	14.0235	18.9397	7.84336	16.2562	10.0553	29.2147	15.3296	13.297	24.097	38.4559	21.4206	20.2685	30.653	24.8326	19.981
chr01_AA_00140	1.30641	3.03942	2.12416	3.27973	3.53367	2.61613	2.91757	2.21732	2.63283	0.38173	2.00321	1.61128	1.39456	1.10211	1.04361	1.69465
chr01_AA_00141	0.548934	1.18915	0.792098	0.6617	1.37828	0.698228	0.640429	0.655743	0.585304	0.688821	0.622712	0.568945	0.566993	1.3906	0.31548	0.946357
chr01_AA_00143	0.0726813	0.151581	0.0273827	0.272273	0.128441	0.167019	1.03493	0.859618	0.177864	0.458252	0.986983	0.261971	0.160056	0.329115	0.514149	0.192136
chr01_AA_00144	0	0.547675	0.44188	0	0.960243	0.613663	0.184377	0.256024	0.177049	1.62553	2.18968	2.20252	1.99133	2.08724	1.44703	2.16788
chr01_AA_00146	0.191703	0.100095	0.117273	0.190515	0.228252	0.251372	0.094441	0.11109	0.0928537	0	0.0174233	0	0	0	0	0
chr01_AA_00147	0	0	0	0	0	0	0	0	0	0	5.29648	0.0977883	0	0	0.365516	0
chr01_AA_00148	0.0684417	0.153899	0.339932	0.276348	0.176532	0.152749	0.258106	0.195625	0.304489	0.121943	0.28508	0.107733	0.0918627	0.162999	0.24767	0.241276
chr01_AA_00149	0	0	0	0	0	0	0	0	0	0	0	0	0	0.072942	0	0
chr01_AA_00150	0.0634073	0.0924583	0	0.0447413	0.176378	0.05438	0	0	0.050105	0.166501	0	0.087349	0.045728	0.0984713	0	0.137933
chr01_AA_00151	4.19683	5.18739	7.28651	4.73178	6.58568	5.07711	7.16408	5.1417	6.91922	1.56879	4.84833	3.2029	2.81778	0.74399	0	3.28094
chr01_AA_00152	0	0.0492683	0.34232	0.148517	0.110453	0	0.403165	0.063581	0.220076	0	0.189678	0	0.0678853	0.266176	0.102876	0.108376
chr01_AA_00153	0.00962433	0	0	0	0.0676583	0	0	0.096097	0.00335767	0	0	0	0	0	0	0
chr01_AA_00154	0	0	0.01161	0	0.164333	0	0.11175	0	0.0727177	0	0	0	0	0	0	0
chr01_AA_00155	0.479273	0.643735	0.160968	0.147182	0.605561	0.134539	0.130141	0.140852	0.0536583	0.136384	0.186937	0	0.180898	0.483959	0	0.298863
chr01_AA_00156	10.9559	3.82338	0	0.0503653	0.254228	0.151411	0.943084	0.0767783	0.10993	4.85346	2.26476	0	0	5.51038	0	0.202723
chr01_AA_00157	0.089963	0.0386727	0.0411647	0.0622787	0.0857447	0.0751677	0.0367923	0.115236	0.0390687	0.846887	0.258139	0.029773	0.131894	0.101352	0.0511803	0.06103
chr01_AA_00158	0.121295	0.0479257	0.0415247	0.0375357	0.112428	0.0795023	0.0345167	0.271678	0.0875173	0.039967	0.040532	0.0765417	0.0681417	0.0519763	0.0424637	0.0922013
chr01_AA_00159	0.165429	0.279862	1.41653	0.248545	0.145117	0.0997367	1.01014	0.0708213	0.227853	0.105774	0.460724	0.0575527	0.0935977	1.05263	0.472572	0.118429
chr01_AA_00160	0.0618213	0.0682427	0.172202	0.032556	0.0271137	0	0.177974	0.0803227	0.133873	0.131766	0.10971	0.115063	0.117288	0.178226	0.237212	0.203133
chr01_AA_00161	0	0	0	0	0	0	0	0	0	0	0	0	0	0	0.540723	0
chr01_AA_00162	36.3455	1.56497	3.29735	2.47067	50.532	5.60967	1.61518	3.07165	3.46951	31.7706	1.6782	25.5132	28.663	2.64657	5.12802	59.015
chr01_AA_00163	1.59321	0.177396	0	0	0.143338	0.149879	0	0	0	2.97082	0.900972	0.55244	1.3955	4.50864	0	1.38571
chr01_AA_00165	14.3224	7.43751	18.9214	3.25428	9.54978	2.86005	8.72702	4.78104	2.42432	11.8551	5.98418	2.60375	5.06721	7.58385	6.16209	5.42866
chr01_AA_00166	1.45505	1.58618	0.649952	2.6845	0.822881	1.75299	0.665604	1.92058	1.09778	3.86875	3.73007	4.71139	8.79687	3.40406	5.51993	6.39772
chr01_AA_00167	0	0.605485	0.145239	0.160506	0.448359	0	0	0	0	0.689685	5.19284	0.357496	0.953776	5.97717	0.474623	0.428977
chr01_AA_00168	0.535876	1.64074	1.17527	1.31014	0.47697	0.386435	3.1042	1.62006	2.03396	0	0.439444	0	0	0	0.0912883	0
chr01_AA_00169	0.266675	0.087089	0.094344	0.0779677	0.186668	0.097739	0.286314	0.0883453	0.0550563	0	0.0156983	0	0	0.0169697	0	0
chr01_AA_00171	0.785916	1.97033	3.57386	2.91691	2.44323	1.88281	2.93381	2.41185	1.10986	2.81349	5.73471	4.99803	4.6722	5.07613	3.47183	3.76461
chr01_AA_00173	6.82139	111.206	100.741	1371.99	495.856	2471.51	301.117	4612.96	6242.08	12.1563	543.695	2181.22	1652.51	3160.22	3958.81	3299.32
chr01_AA_00174	48.4122	3.25391	0	0	0	0	0	0	0	0	0	0	0	1.51517	0	0
chr01_AA_00175	29.9375	3.85067	1.36485	0.524051	0.538022	0.348601	0.581633	0.644728	0.586851	0.959221	1.37487	1.1814	0.735415	2.65875	1.25567	1.44038
chr01_AA_00176	0	0	0	0	0.168215	0	0	0	0	2.08571	0	0	0	0	0	0
chr01_AA_00182	0.0973603	0.285719	0.112383	0.435031	0.1544	0.468834	0.156146	0.535293	0.416509	0.235202	0.787064	1.32086	0.951045	1.07733	1.13818	0.458707
chr01_AA_00185	0	0	0	0	0	0	0	0	0	0	0	0.044388	0.103617	0	0.244269	0.0712783
chr01_AA_00188	1.15169	2.48862	1.56384	1.74094	2.0245	2.19362	1.59344	0.979399	2.55598	1.78248	3.30049	2.57401	4.76686	8.50665	3.05244	3.11505
chr01_AA_00189	0.959132	5.63326	3.36735	4.44781	1.92163	4.20227	3.27238	1.18402	1.45119	0.329014	1.21152	0.250318	0.39019	1.27956	1.27729	0.333045
chr01_AA_00190	0.0942857	0.441175	0.133532	1.86837	0.390647	0.944141	0.334884	0.521217	0.521967	0.342025	0.201699	0.853371	0.597581	0.835669	0.502698	0.571748
chr01_AA_00193	0	0	0	0	0	0	0	0	0	0.0259283	0.0584743	0.246209	0.313525	0.0293617	0.629343	0.238935
chr01_AA_00194	0	0	0	0	0	0	0	0.0269243	0.0710473	0	0	0	0	0.0315163	0	0
chr01_AA_00197	0.144436	1.6741	0.360067	4.67225	0.844665	2.13004	0.482509	1.97477	1.25998	0.248244	2.944	4.6216	6.03238	6.31615	6.65821	6.25568
chr01_AA_00199	0.870814	2.63143	5.12507	1.62041	1.69324	2.4389	2.68251	1.36092	1.8933	1.15497	3.20896	3.27305	1.68568	2.21442	1.15395	1.08501
chr01_AA_00200	0.374408	0.692348	1.24816	0.432723	1.2317	1.31932	0.355877	0.41022	0.37486	0.485767	0.75889	0.882297	0.979181	0.575966	0.33097	0.699884
chr01_AA_00202	0	0	0	0	0.268657	0	0	0	0	0	0	0	0	0	0	0
chr01_AA_00203	0	0	0	0	0	0	0	0	0	0.150526	0	0	0	0	0	0
chr01_AA_00204	2.01709	1.82905	2.72739	1.42145	3.09191	2.23089	1.62595	2.38974	1.80034	4.72485	3.06872	3.71329	4.70502	5.13165	3.40704	5.35902
chr01_AA_00209	0.16009	0.154915	0.153786	0.144349	0.177026	0.280731	0.284215	0.0785587	0.254523	0	0	0	0	0.033196	0	0
chr01_AA_00210	0	0	0	0	0	0	0.0808363	0	0	0	0.05705	0.136487	0	0	0	0.0796113
chr01_AA_00211	35.8482	39.7336	9.82824	4.14652	3.32191	3.37042	15.7865	10.4881	9.24942	41.1918	18.2812	4.93071	5.6002	32.6223	10.591	5.75999
chr01_AA_00212	3.76784	5.55841	2.2504	6.39214	5.45185	8.15495	5.38179	5.91033	8.56967	4.82954	7.04224	12.9685	11.5792	8.5493	12.1465	12.4013
chr01_AA_00213	0	0	0	0	0	0	0	0	0	0	0	0	0.0275283	0	0	0
chr01_AA_00216	0	0	0	0	0	0	0	0	0	0.244569	0.177367	0.206834	0.245044	0.0511927	0.093771	0.235632
chr01_AA_00217	0	0	0	0	0	0	0	0	0	1.83092	1.11211	0.157023	0.303596	0.20244	0	1.25454
chr01_AA_00218	0.300384	1.88082	1.38056	1.1749	0.44763	0.643519	0.151759	1.35845	0.779504	0.929878	1.83755	0.64627	1.08194	0.923405	1.00327	1.47484
chr01_AA_00219	6.64837	12.5993	15.2761	9.96261	13.4413	14.0136	10.8453	8.28545	8.67155	5.88656	9.12331	7.64197	7.361	5.16732	6.42256	6.64666
chr01_AA_00221	0.741838	0.240772	0	0.205865	0.167537	0	0.739389	0.196859	0.40528	2.12586	5.07111	2.48699	2.27713	9.0173	3.25419	2.87829
chr01_AA_00222	0.289495	2.29794	0.721428	0.572133	0.128802	0.201992	1.51734	1.47838	0.896702	0.316663	0.804713	0.219433	0.170461	0.37576	0.312778	0.242433
chr01_AA_00223	294.434	0	0	0	0	0	0	0	0	317.679	0	0	0	0	0	0
chr01_AA_00224	0.0547333	0	0	0	0	0	0	0	0	0	0	0	0	0	0	0
chr01_AA_00226	0.0146243	0.00395433	0.023655	0.00791333	0.0132387	0.005325	0.0180613	0.0101783	0.001489	0.252495	0.021944	0.349796	0.118154	0.183091	0.0908223	0.267389
chr01_AA_00227	0.105413	0.111396	0.0860273	0.096359	0.110819	0.124501	0.0776503	0.0928313	0.0795327	0.0934083	0.0877033	0.0867897	0.105296	0.10533	0.0906727	0.096613
chr01_AA_00228	0	0.397881	0.120363	0	0.050495	0.401789	0.489365	0.197522	1.26137	0.0479887	0.0750683	0	0	0.141487	0.0594123	0.231889
chr01_AA_00230	0.401162	0.870604	0.414634	0.529594	0.452102	0.630722	1.12234	0.985189	1.24099	0.617271	0.65143	0.174965	0.715929	2.47847	1.03907	0.513804
chr01_AA_00231	0.0240013	0.481394	0.0517887	0.192062	0.239634	0.027335	0.144665	0	0.0467743	0.11293	0.555568	0	0.14994	0.829875	0.0381427	0.294324
chr01_AA_00234	0	0	0	0	0	0	0	0	0	0	0	0	0.0789593	0	0	0.0757053
chr01_AA_00237	2.588	2.67168	2.48632	2.68245	1.49826	3.09775	3.0808	3.3849	3.4006	1.55353	0.728894	1.22921	1.41146	1.97247	0.8656	1.73931
chr01_AA_00239	0.229177	0.303143	0.216217	0.16006	0.172984	0.4784	0.0849357	0.441883	0.252124	0.0636303	0.0516927	0.219064	0.0862963	0.0568557	0.057486	0.111788
chr01_AA_00240	0	0	0	0	0	0.601941	0	0	0	0	0	0	0	0	0.519546	0
chr01_AA_00242	1.1696	2.88501	2.53208	3.74786	0.926389	3.8525	5.40654	4.37384	4.29613	2.85736	7.51598	5.38507	3.1609	5.72536	3.6858	4.52631
chr01_AA_00243	0.229802	0.532892	0.12364	0.72316	0.238533	0.400181	0.827955	0.694216	0.782771	0.611497	0.343643	1.47528	0.221256	0.374439	1.04482	0.923556
chr01_AA_00246	48.5214	25.2162	37.519	44.0288	56.5152	33.1671	41.5825	48.6246	54.2258	41.6592	0.0425717	61.4635	17.4547	12.136	19.2667	63.8009
chr01_AA_00247	0	0.0262457	0.0471737	0.125914	0.112955	0.135375	0	0.060137	0.0468683	0.13307	0.102369	0.130385	0.161328	0.0414193	0.244007	0.168609
chr01_AA_00248	0	0	0	0	0	0	0	0	0	0.734235	0	0	0	0	0	0
chr01_AA_00250	0	0	0	0	0	0	0.00116233	0	0	0.197873	0.0885073	0.225508	0.21252	0.174453	0.11668	0.29225
chr01_AA_00251	0.000822333	0	0	0	0	0	0.0367127	0.0342923	0	2.01511	18.6461	8.43926	7.48122	9.79393	5.83983	4.41003
chr01_AA_00256	0	0	0	0	0	0	0	0	0	0.0472307	0.0106467	0.068452	0.061199	0.0222307	0.0199367	0.0248723
chr01_AA_00257	0	0	0	0	0	0	0	0	0	0	0.0181503	0	0	0	0.007202	0
chr01_AA_00258	0.400196	0.262744	0.172163	0.268318	0.285011	0.523806	0.557045	0.686168	0.925391	0.452578	0.739656	0.186565	0.594341	0.185502	0.414744	0.359491
chr01_AA_00259	1.23549	0.57796	1.09986	0.10882	0.587985	0.195435	0.675521	0.337964	0.050087	0.92137	0.897518	0.520253	0.29448	1.06046	0.034286	0.520109
chr01_AA_00260	44.6467	35.8239	61.7559	34.9376	63.8577	36.1958	47.3289	47.2135	42.0398	30.2879	38.6473	23.4963	28.7089	27.5432	28.657	21.9184
chr01_AA_00261	0.015999	0.00707033	0.003821	0	0.025182	0	0.0623907	0.0136573	0.0360973	0.0453013	0.0188437	0.00949467	0.0277727	0.0484013	0.019936	0.0616623
chr01_AA_00262	1.39769	4.00789	2.36959	2.80582	3.44349	1.86655	2.96456	1.42587	1.45484	2.71331	3.18125	3.55419	3.87557	5.14653	4.48368	5.01957
chr01_AA_00263	1.11347	1.9955	0.987302	1.11624	1.88665	1.38478	0.715795	1.05004	0.821121	2.25223	2.60434	5.31751	3.60263	4.35264	3.26156	6.07041
chr01_AA_00264	0.173398	0.139617	0.190249	0.215598	0.35173	0.272838	0.133669	0.11745	0.13561	0.162053	0.153218	0.142354	0.172212	0.202828	0.152326	0.223852
chr01_AA_00265	0	0	0.0296443	0	0	0.0543033	0.0283113	0.0383693	0	0	0	0	0	0.0404903	0	0
chr01_AA_00266	0.088531	0.49742	0.849023	0.722931	0.575869	0.538527	0.803892	0.461734	0.413356	0.081309	0.0678193	0.311458	0.360601	0.141106	0.155736	0.161772
chr01_AA_00267	0.126635	94.0131	0.427356	80.4341	21.2196	18.8224	0.298579	3.78552	0.222236	0.14531	43.4312	15.1241	12.9591	40.1792	4.83783	16.7107
chr01_AA_00270	0.780542	0.449185	1.30457	0.695638	0.751805	0.374266	1.16297	0.483652	0.573709	0.550638	0.110188	0.112885	0.32893	0.114676	0.0950913	0.151048
chr01_AA_00271	0	0.169977	0	0	0.073005	0.0270247	0	0	0.0285483	0.0581243	0	0.028851	0.056759	0	0.0209957	0.040495
chr01_AA_00275	0.197064	0.2864	0.094703	0.25707	0.275368	0.205926	0.583776	0.509574	0.33764	0.334877	0.974899	0.431872	0.350733	0.605107	0.575042	0.513479
chr01_AA_00279	0.42033	0.10896	0.0656423	0.05616	0.23371	0	0.103172	0.031054	0.0271427	0.296743	0.129246	0.0673373	0.16611	0.104048	0	0.147738
chr01_AA_00280	1.7705	0.0661753	0	0	0.0325687	0	0	0	0	17.854	1.43651	1.5352	1.67286	2.32279	0.688962	2.99206
chr01_AA_00281	0.985021	0.625723	1.29812	0.442883	0.840977	0.398311	0.971696	0.437142	0.37659	1.13168	0.815289	0.580323	0.601798	1.0769	0.438536	0.651312
chr01_AA_00282	0.62807	0.099592	0.0537117	0.193514	0.706929	0.293854	0.0441613	0.171403	0.0850957	0.163275	0.0659613	0.0624423	0.102066	0.0356867	0.0562137	0.101583
chr01_AA_00283	11.4247	13.7242	11.9425	17.8982	14.9148	16.8617	17.9831	20.3089	16.1344	7.66125	22.0354	18.7504	14.6257	17.2792	11.2154	6.96857
chr01_AA_00285	0.89075	14.7942	3.5532	116.707	15.1793	128.734	5.95481	131.529	65.2888	1.09699	11.1977	122.926	73.209	6.78632	150.257	44.3149
chr01_AA_00286	0	0	0	0	0.103885	0	0	0	0	0	0	0	0	0	0	0.178151
chr01_AA_00287	0.083715	0.0583067	0.0729103	0.302029	0.102864	0.315808	1.6592	1.3284	0.683185	0.491007	1.78604	0.716272	1.7203	2.28451	3.30515	1.20388
chr01_AA_00288	1.44136	1.12612	0.738879	0.659766	0.952221	0.667107	2.38848	2.97874	0.936526	0.353258	0.29051	0.149241	0.182351	0.541373	0.215315	0.370814
chr01_AA_00289	0.863085	0.75901	0.240353	0.970793	0.794706	0.593057	0.646104	0.885005	0.637183	1.23477	0.652114	1.11418	0.517028	0.53981	0.856553	0.641805
chr01_AA_00290	64.0326	42.2683	14.9915	66.0414	20.4736	58.4684	47.5492	95.751	127.729	105.268	19.8294	20.6305	34.5631	78.8821	87.401	45.9147
chr01_AA_00291	0.337601	0.024537	0.044561	0.053252	0.097671	0.140655	0.0187327	0.0746317	0.0981273	0.082402	0.063916	0.0949763	0.116897	0.007365	0.0111097	0.0549807
chr01_AA_00292	0	216.912	0	0	0	0	0	0	0	0	0	0	0	0	0	0
chr01_AA_00293	0.818885	4.92359	2.39871	0.221589	0.967602	0.275162	1.6386	0.253815	0.210481	0	0.0909353	0	0	0.0314913	0.0334367	0.202454
chr01_AA_00294	1.03702	0.957171	0.826525	0.383091	0.378516	0.504887	1.05195	0.978921	1.30105	2.0792	0.319067	0.8789	0.976431	1.17311	0.923051	1.0197
chr01_AA_00295	24.3502	22.4892	31.2147	22.0686	33.5544	24.2959	15.8162	21.8088	19.0034	25.7271	21.8721	28.4958	32.6585	32.2872	22.143	28.2353
chr01_AA_00296	1.14798	0.240526	0.487398	0.0883213	0.563622	0.073609	0.0667063	0.0842513	0.0494417	2.30344	0.358841	0.830566	0.871732	0.521454	0.47013	1.2733
chr01_AA_00297	0.400805	0.234577	0.367337	0.69102	0.570349	0.564608	0.107704	0.363343	0.201415	0.14838	0.177748	0.209468	0.130194	0.197965	0.182207	0.157582
chr01_AA_00299	8.07638	10.7474	8.70348	8.32711	9.18579	9.24905	10.837	8.73927	6.31606	5.48341	15.1343	5.76138	6.77739	13.5495	6.332	3.91369
chr01_AA_00301	432.38	358.068	238.721	156.343	275.871	330.887	160.784	107.528	154.818	285.227	227.282	117.716	224.366	384.338	64.3179	319.902
chr01_AA_00303	14.6349	14.9917	33.0268	12.598	27.9879	14.4415	22.8216	14.4218	11.1941	13.0018	28.5916	19.9109	19.7529	20.1467	14.053	12.8994
chr01_AA_00305	0.216235	0.709661	0.143646	0.326756	0.264978	0.420059	0.732126	0.211905	0.219831	0.128534	0.166001	0.209133	0.262999	0.166329	0.52429	0.580385
chr01_AA_00306	82.2907	52.8569	30.9176	24.1554	25.9208	44.7378	42.8004	1.19359	19.2286	39.0111	17.1126	6.46602	28.7021	66.058	1.01056	45.4353
chr01_AA_00307	0.0569017	0.0411087	0.0341787	0.0388627	0.090377	0.0681627	0.0294367	0.026182	0.0369167	0.042874	0.032802	0.065048	0.0618503	0.046954	0.0407707	0.0725687
chr01_AA_00308	0.109028	0.127487	0.088227	0.11089	0.148168	0.115948	0.0922993	0.090405	0.0949063	0.0995227	0.0962153	0.0908773	0.110958	0.124081	0.106664	0.123781
chr01_AA_00309	12.6222	4.92592	8.26091	2.02854	8.84188	3.02445	8.21655	3.66811	3.17932	8.67133	11.0705	4.069	4.43037	13.6719	3.44554	3.30806
chr01_AA_00310	0	0	0	0	0	0	0	0	0	0.0946723	0.11649	0.081309	0	0	0	0.144266
chr01_AA_00311	2.4453	3.86685	0.157909	3.20926	0.314212	3.02943	2.23582	3.8933	2.64067	1.8825	0.820988	0.942433	0.961319	0.402989	0.896662	0.6252
chr01_AA_00314	0	0	0	0	0	0.00155633	0	0	0	0.00101733	0	0	0	0	0	0
chr01_AA_00316	0	0	0	0	0	0	0.0114253	0	0.00329833	0	0	0	0	0.0222383	0	0.00977067
chr01_AA_00323	22.7468	45.2264	37.517	76.4614	81.8565	75.4046	21.4206	56.6661	50.9425	111.403	31.1189	58.9565	40.323	30.4314	52.2658	52.8209
chr01_AA_00329	0	0	0	0	0	0	0	0	0	0	0	0	0	0.0414737	0	0
chr01_AA_00331	0	0	0.003326	0	0	0	0	0	0	0	0	0	0	0.007039	0	0
chr01_AA_00333	0	0	0	0	0	0	0.009009	0	0	0	0	0	0	0	0	0
chr01_AA_00335	0	0	0.000383667	0	0	0	0	0	0	0	0	0.000442	0	0.0242243	0	0
chr01_AA_00338	0	0	0	0	0	0	0.0117917	0	0	0	0	0	0	0	0	0
chr01_AA_00340	0	0	0	0	0	0	0	0	0	0	0	0	0	0	0.00263267	0
chr01_AA_00341	62.4712	90.166	130.555	72.8021	116.638	56.3072	75.6042	115.078	107.922	65.6917	123.328	86.1955	78.0537	88.5792	115.142	69.138
chr01_AA_00342	0	0.0959803	0	0	0	0	0	0	0	0	0	0	0	0	0	0
chr01_AA_00343	0	0	0	0	0	0	0.166478	0	0.350818	0	0	0	0.043936	0	0	0
chr01_AA_00344	98.8434	532.606	653.659	366.536	418.944	290.19	647.523	484.146	532.342	84.2674	538.622	410.781	296.781	291.95	417.042	240.245
chr01_AA_00345	31.8028	19.2263	31.685	22.922	37.7322	33.6406	32.2451	42.955	41.7205	18.9917	16.087	15.0248	20.3177	28.0835	16.3091	24.4417
chr01_AA_00346	0	0	0.0435693	0	0	0	0	0	0	0	0	0	0	0	0	0
chr01_AA_00347	37.8888	42.7198	45.4802	36.4886	51.1861	51.0842	28.8484	41.1594	36.1023	40.7884	17.5612	71.6935	37.0558	31.7404	40.3649	50.388
chr01_AA_00348	47.9823	0.226031	0.175166	0.285837	28.444	0.330422	40.4342	26.4407	39.6612	0.308545	0.21477	0.251653	0.311149	0.237062	0.22691	0.307262
chr01_AA_00349	0.31005	0.0972763	0.0573867	0.117912	0.318653	0.316656	0.0703883	0.0881233	0.0963267	0.177404	0.0653997	0.422785	0.231136	0.0861437	0.106997	0.218297
chr01_AA_00350	0	0	0.452991	0	0	0	0.653328	0	0	0	0.234898	0.112867	0	0	0	0
chr01_AA_00351	0	0.166229	0.384223	0.0758387	0.128355	0.065931	0	0.0633343	0.330826	0.0727967	0.174438	0.049855	0.0659267	0	0.073996	0
chr01_AA_00352	0	0	0	0	0	0	0.461618	0	0	0	0	0	0.394714	0	0	0
chr01_AA_00353	0.479568	0.54539	0.501006	0.662527	0.208824	0.26623	0.414385	0.34934	0.531253	0.214717	0.414713	0.169975	0.233885	0.495402	0.382241	0.195152
chr01_AA_00354	8.3045	8.44542	14.5355	143.265	5.60039	24.9723	9.67158	7.54048	8.2261	2.9002	3.77516	1.03648	1.42452	10.6817	1.09373	4.17263
chr01_AA_00355	167.769	130.578	105.089	165.052	76.7896	146.677	131.002	185.614	153.975	81.8702	126.517	97.0148	89.6266	87.7581	118.304	82.9274
chr01_AA_00358	16.1726	16.1466	18.1489	16.7684	22.7566	24.2006	13.7506	11.1864	17.4328	2.992	1.0882	6.27111	0.873665	0.951888	1.418	0.531098
chr01_AA_00360	0	1.56406	0	0	4.33991	0	3.27063	0	2.14857	0	0	2.35874	4.02852	2.42229	1.05977	0
chr01_AA_00361	0.240687	0.0731977	0.292229	0	0.149048	0	0	0.0907503	0	0.177926	0.125493	0.142681	0.311898	0.172519	0.095042	0.218372
chr01_AA_00362	18.509	11.6993	25.9695	9.37645	7.35804	10.7283	11.6371	17.9233	13.0524	9.70125	9.9106	8.18025	7.55985	18.2987	14.566	10.1241
chr01_AA_00364	343.442	142.757	120.535	388.741	258.334	197.856	165.605	200.249	166.263	289.241	197.663	219.343	131.968	272.464	94.1101	214.706
chr01_AA_00365	0.2115	0	0	0	0	0	0	0	0	0	0	0	0	0.21747	0	0
chr01_AA_00367	0	0	0	0	0	0	0	0	0	0.568494	0.896967	0.24722	0.699709	0.042216	0.0529857	0.118751
chr01_AA_00368	2.27631	0.426436	0.112442	0.65844	0.090707	0.253905	1.435	0.612516	0.813506	0	0.359376	0.164918	0.224508	0.210435	0.392908	0.14474
chr01_AA_00369	0.18476	0.612746	0	0.715001	0.338859	3.02129	1.25562	0.471899	3.29327	0.28992	0.692122	0.178698	2.39476	0.73175	1.24707	0.394255
chr01_AA_00371	0.59424	2.42645	1.78038	6.75718	1.85448	10.7946	2.12564	4.45806	2.72566	1.33589	0.959047	11.4508	12.7684	1.32734	10.1043	12.0154
chr01_AA_00372	1.01497	5.93282	0.759497	0.904363	0.258527	3.19463	6.45765	3.27935	4.44727	0.263308	0.356423	0.385715	0.515883	0.928361	0.626483	0.417108
chr01_AA_00373	4.81755	9.88073	5.75698	6.24467	9.79845	49.6367	5.03922	22.8661	28.1153	19.6173	9.1122	56.7062	63.7414	3.84586	34.4351	65.1337
chr01_AA_00374	101.606	91.2334	106.496	172.756	123.326	68.6686	100.319	124.238	259.234	93.6048	89.1266	112.414	107.395	87.3043	156.824	118.403
chr01_AA_00375	0.11131	0.20774	0.284735	0.187098	0.120023	0.129385	0.291625	0.153182	0.228329	0.103031	0.249679	0.0842107	0.114697	0.227982	0.133258	0.105318
chr01_AA_00376	0.224047	0.118314	0.166729	0.301555	0.39217	0.194628	0.119096	0.185601	0.108692	0.231169	0.119114	0.138687	0.166748	0.181185	0.143681	0.13016
chr01_AA_00377	0	22.4494	0.234693	0.192664	0.158138	0.540605	0.652411	0.177643	0.201052	0.196883	27.8878	0.133657	0.411101	17.7776	0.220455	0.203682
chr01_AA_00379	0.164635	0.0797977	0.048992	0.226877	0.146964	0.188853	0.114632	0.060585	0.116953	0.1165	0.133581	0.0998373	0.115539	0.0754023	0.052384	0.144092
chr01_AA_00380	7.4414	9.51951	18.9063	5.15342	12.4085	4.04288	7.90789	7.23493	7.82736	8.53663	7.86844	7.52389	8.93638	8.87192	11.2873	6.49292
chr01_AA_00381	0.094816	0.0877027	0.128259	0.1226	0.154489	0.128902	0.110761	0.103589	0.0828047	0.151648	0.164679	0.133418	0.15775	0.172405	0.147095	0.14043
chr01_AA_00382	4.63796	5.59316	12.6194	4.30824	10.7765	3.04414	5.33171	3.82235	1.96469	4.42272	5.0424	3.01396	2.47481	3.09167	1.25029	1.91719
chr01_AA_00383	0.075721	0	0	0	0	0	0	0	0	0	0	0	0	0	0	0
chr01_AA_00384	0	0	0.0557353	0	0	0	0	0	0	0	0.0667303	0.0803407	0	0.146631	0.415036	0
chr01_AA_00387	0.129797	0.160158	0.059928	0.102098	0.143997	0.14451	0.095078	0.06515	0.0867053	0.101788	0.045139	0.065904	0.0651503	0.0296467	0.056047	0.107972
chr01_AA_00389	0	0	0	0.12976	0	0	0	0	0	0	0	0	0	0	0	0
chr01_AA_00390	27.6978	16.0041	10.3285	36.6021	18.8071	28.8153	10.124	17.487	20.1517	22.0639	12.8703	27.3463	21.4476	21.4401	27.3211	21.624
chr01_AA_00391	0.6759	0.491809	0.39504	4.58824	0.650584	0.580387	1.54181	0.909248	7.59343	0.872525	0.594124	0.335712	0.250655	0.444876	0.23125	0.308334
chr01_AA_00392	35.1845	36.3382	29.3829	69.6521	39.0067	50.6102	23.0668	52.2216	51.0385	42.7066	28.5984	53.5079	36.5223	45.9374	45.235	36.5018
chr01_AA_00393	44.3431	40.1775	20.9581	38.2123	6.95	46.7436	25.5928	45.3239	88.9013	158.025	46.2958	42.3526	17.4528	24.0049	37.7437	11.9432
chr01_AA_00394	0.945203	0.812693	0.89457	0.86683	0.880542	0.95523	0.806656	0.929954	0.814941	1.0489	0.780066	0.654716	0.802586	0.896155	0.815114	0.803718
chr01_AA_00395	12.3364	14.9308	27.5364	22.1413	18.437	17.9176	17.593	20.2409	15.0273	9.54474	19.8196	5.68623	7.35833	20.7057	12.3811	6.42538
chr01_AA_00396	0	0	0	0	0	0	0	0	0	0	0	0	0	0.101954	0	0
chr01_AA_00397	15.3445	4.99347	0.761495	3.0879	0.399	1.18121	1.16944	0.559555	0.275848	12.2215	1.10358	0.367285	0.468327	4.60115	0.686194	0.578755
chr01_AA_00399	77.0083	55.6845	45.9445	96.421	108.933	124.255	38.8585	118.32	95.723	97.0815	52.7689	99.2997	105.367	21.2667	101.378	108.07
chr01_AA_00400	0.158258	34.815	58.2127	24.5506	44.4845	23.3286	62.8986	55.3808	81.3266	33.4509	92.6237	86.5634	90.3129	86.4109	131.257	28.084
chr01_AA_00401	0.235505	6.34872	5.32493	8.53971	4.67144	8.061	11.988	13.9319	14.6282	0.431465	3.39335	3.248	7.72007	3.82126	11.4377	5.72802
chr01_AA_00407	0	0	0	78.7777	14.864	0	0	0	45.3313	0	0	0	0	0	0	0
chr01_AA_00408	3.57011	9.67234	7.06413	9.7184	7.79843	7.28437	9.70374	11.8903	10.9962	0.910649	1.37621	2.7638	2.91309	2.9662	4.52033	2.71821
chr01_AA_00410	1.97232	1.62557	1.0767	1.10738	1.26351	1.364	0.942783	1.51759	1.60903	7.6031	8.65257	2.65743	3.03579	2.9849	2.31236	3.09116
chr01_AA_00411	379.707	536.779	1781.99	0.373151	493.584	104.487	2006.66	0.421587	0.47157	359.941	511.914	0.216336	297.08	420.916	0.472771	0.264021
chr01_AA_00412	7.9683	10.9156	30.2582	8.55554	23.7574	6.54019	15.5572	10.1302	6.54537	7.55813	13.7407	9.49556	9.92993	10.3692	6.29486	8.52762
chr01_AA_00414	0.178823	0.385025	0.259446	0.264531	0.422191	0.4158	0.105899	0.398669	0.085172	0.230491	0.209065	0.118026	0.228785	0.516498	0.269854	0.264503
chr01_AA_00415	3.20138	1.20587	0.36751	1.28297	2.17016	2.09527	0.46725	0.833601	0.608093	6.9318	3.52283	4.6229	3.92026	2.62088	2.26331	4.64052
chr01_AA_00418	0.0994443	0	0	0	0	0	0	0	0	0.077057	0	0	0.0426593	0	0.0530077	0
chr01_AA_00419	2.90846	3.56566	2.314	1.42748	2.37721	1.54262	2.75631	1.43152	1.09295	2.01917	3.03169	1.22412	1.5815	3.65126	1.25538	1.49555
chr01_AA_00422	0.209041	0.34961	0.36279	0.131676	0.221885	0.273032	0.257077	0.252434	0.0806883	0.192599	0.127614	0.161734	0.187306	0.230002	0	0.200248
chr01_AA_00423	0	0	0	0	0	0	0	0	0	0	0	0	0	0	0.078454	0
chr01_AA_00424	1.27576	0.33901	1.07469	0.574007	1.21364	0.808629	3.00832	0.256771	2.10399	2.92786	1.26689	0.627099	0.821051	0.213113	3.21025	0.999825
chr01_AA_00425	8.41704	0.442032	2.933	0.195933	2.7957	0.175755	0.252835	0.162406	0.130159	8.57756	0.215005	0.945403	1.15807	0.272169	0.427543	2.50668
chr01_AA_00427	0	0	0	0	0	0	0	0	0	0.527518	0.393681	0.0669253	0.0705963	0.021398	0.0761917	0.273059
chr01_AA_00428	0.314423	0	0	0	0	0	0	0	0	0	0	0	0	0	0	0
chr01_AA_00429	0.0979597	0.0799977	0.128914	0.0228113	0.035424	0.13272	0.462407	0.123368	0.105432	0	0.0333627	0.0697853	0.0119857	0.009236	0	0.208863
chr01_AA_00431	0	0	0	0.126648	0.110175	0	0	0	0	0	0.0491673	0	0.386602	0	0	0
chr01_AA_00432	17.0524	53.5409	46.607	39.8814	28.6524	48.1438	49.2263	52.0895	58.7127	24.6012	58.0284	55.8442	54.3966	53.5728	74.403	41.8717
chr01_AA_00433	0.137375	0.16029	0	0	0	0.133053	0	0	0.241906	0.101785	0.280746	0.094791	0	0	0	0
chr01_AA_00434	0.121828	0.154927	0.047759	0.227623	0.125924	0.0684113	0.0431477	0.147653	0.0234847	0.269037	0.0213147	0.129664	0.100674	0	0.0434867	0.0567227
chr01_AA_00436	0	0	0	0.089358	0	0	0	0	0	0	0	0.078056	0	0	0	0.128052
chr01_AA_00437	3.88259	4.47484	11.6522	2.39557	16.0937	4.01065	3.19485	3.67697	3.07171	7.56148	7.46266	9.584	4.31212	6.98507	7.68639	17.0726
chr01_AA_00439	16.6673	16.5213	18.4623	6.7376	15.3614	5.19712	16.8934	8.22562	3.532	6.8007	9.96659	3.5034	3.10537	6.77316	2.81151	3.5858
chr01_AA_00440	0.0686983	0.0188423	0.0161007	0.056481	0	0.0318267	0	0.038112	0.0232	0.147621	0.016958	0.018656	0.011244	0.033335	0.0453547	0.0566153
chr01_AA_00441	0.057049	0	0.475203	0	0	0	0.140929	0	0	0.08157	0.192617	0.130645	0	0.0800153	0.0739903	0.074673
chr01_AA_00442	0.0412927	5.93524	0.130746	0.225514	0	0.419803	2.48957	0.38817	0.093775	0.0410173	2.56945	0.10948	0.320052	4.69887	0.125824	0.507391
chr01_AA_00443	0	0	0	2.98914	0	0	0	0	0	0	0	0.0555463	0	0	0.345057	0.065377
chr01_AA_00445	61.4402	20.9954	5.8247	4.46857	8.34661	6.46367	12.555	6.06238	5.51472	101.731	17.4977	5.73036	10.233	22.6761	3.73768	17.3225
chr01_AA_00447	96.0669	6.95615	4.76293	16.548	12.449	3.05709	12.0789	3.13807	17.2882	89.9447	6.21628	13.6393	14.7712	11.9944	16.2639	17.419
chr01_AA_00448	4.25106	14.9245	2.55014	36.8931	9.93268	112.169	3.11998	20.4774	19.5037	0.155558	2.48037	45.6899	40.0799	12.9133	21.4764	28.376
chr01_AA_00449	131.349	63.0358	33.6474	74.7531	44.2282	52.2561	104.153	120.038	110.448	171.541	116.314	88.5845	106.089	153.048	206.81	204.616
chr01_AA_00450	61.3985	171.542	114.883	44.7209	119.037	32.9216	122.292	99.8117	52.4285	60.5322	74.2623	65.0006	66.7615	123.522	127.713	178.976
chr01_AA_00451	0.069161	0.271199	0.042166	0.051402	0.118259	0.126582	0.052229	0.102002	0.118068	0.110365	0.0662913	0.186326	0.142299	0.0217047	0.169918	0.128087
chr01_AA_00452	0	0	0	0	0	0	0	0	0	0	0	0.100014	0	0.313411	0	0.07307
chr01_AA_00453	0	0	0	0.040229	0	0	0	0	0	0.036811	0.036122	0	0	0	0	0
chr01_AA_00454	0	0.0976283	0.273266	0.445277	0.0808977	0.174842	0.0614763	0.335374	0.119793	0	0.122061	0.249359	0.0588457	0.073138	0	0.37535
chr01_AA_00455	47.75	67.6446	55.0519	204.425	32.8726	105.986	47.0363	158.179	152.49	53.9007	65.4556	191.741	301.952	80.6444	152.117	307.651
chr01_AA_00456	20.4374	28.6077	34.6396	32.2636	24.1393	22.9785	47.3989	39.8235	31.4119	14.5104	15.6911	10.6003	8.62775	9.27369	11.5416	6.00734
chr01_AA_00458	0.054607	0	0.0510427	0	0.009074	0.122465	0	0	0	0.805581	0.860252	1.29446	1.17175	0.428805	0.326325	0.565797
chr01_AA_00459	0	0	0	0	0	0	0	0	0	0.061267	0	0	0.0638497	0	0.141833	0
chr01_AA_00462	0	0	0	0	0	0	0.000536333	0	0	0	0	0	0	0	0	0
chr01_AA_00465	4.79743	5.3281	0	1.45545	3.41245	3.36139	1.71628	0	0	12.1403	6.18415	14.9424	14.5601	10.1831	15.2082	19.5604
chr01_AA_00468	99.7367	85.2663	77.6217	77.064	71.6317	58.785	142.17	105.849	80.7604	98.6059	125.844	63.0004	63.2533	109.073	114.356	67.9954
chr01_AA_00469	0.155401	0.278229	0.347974	0.0101837	0.574101	0.319155	0.145648	0	0.200765	0.0995363	0.290444	0.0358737	0.0232637	0.063229	0.00646567	0.0237383
chr01_AA_00471	11.1701	7.38207	10.0508	3.33246	28.842	7.82925	3.3367	4.83626	3.43597	27.8918	12.4046	33.0656	20.9925	13.4301	18.5859	38.9829
chr01_AA_00472	0	0	0	0	0	0	0	0	0	0.054335	0.230837	0.250461	0.118792	0.774851	0	0.0667257
chr01_AA_00473	11.5689	4.29871	16.4233	9.73677	10.919	5.13912	10.1554	7.08359	4.56892	0.85835	2.99895	4.08663	0.499829	9.11975	0.260794	0.342432
chr01_AA_00474	2.82282	2.17821	5.24879	2.34457	3.61554	2.14792	1.98504	2.46952	1.03777	0.0567483	0.575565	0.332645	0.292187	0.514916	0.250332	0.871635
chr01_AA_00475	4.83294	9.25117	10.0398	12.59	26.0578	14.2701	6.39457	12.45	14.2938	3.71802	9.61215	11.8113	15.7372	9.25159	10.5009	21.441
chr01_AA_00476	0.280893	0.174093	0.278168	0.616282	0.580185	1.08327	0.319394	0.598915	0.776035	0.17566	1.4201	1.38567	1.73643	0.886426	0.125831	0.851279
chr01_AA_00477	0	0	0.0269257	0	0	0	0	0	0	0.141957	0.257062	0.113372	0.191443	0.325932	0.209832	0.172927
chr01_AA_00478	0.430935	0.405075	0.814932	0.17801	0.283581	0.980743	0.431109	0.187145	0	1.22377	1.79395	1.26397	2.37963	1.8919	0.950769	1.49421
chr01_AA_00479	0	0	0	0	0	0	0	0	0	0	0	0	0.0224563	0	0	0
chr01_AA_00480	0.0348533	0.420975	0.551414	0.273906	0.884906	0.592769	0.413207	0.315647	0.415989	0	0.279865	0.589367	0.597101	0.785965	0.455369	0.589224
chr01_AA_00481	0	0	0	0	0	0	0	0	0	0	0	0	0.0394647	0	0.146873	0
chr01_AA_00482	0.0751423	0	0	0	0	0	0	0	0	0.068831	0	0	0	0.064461	0	0
chr01_AA_00483	0.022983	0.0726837	0	0.077241	0.0331773	0.0637607	0	0	0.0116243	0.030355	0.0121973	0.0406737	0.0238447	0.0280997	0	0.0484727
chr01_AA_00484	29.4005	29.3869	21.3589	13.8508	7.45147	15.3545	23.6109	16.0351	18.4056	22.7812	21.6783	11.6121	10.9056	33.3032	11.9921	21.1792
chr01_AA_00486	3.04101	0.282772	0.0953583	1.35006	3.54124	3.13826	0.076001	0.748862	0.169175	1.25568	0.16472	2.25115	3.76407	0.176382	0.66107	1.42982
chr01_AA_00487	0.548182	0.0541533	0	0.407829	0.703119	0.189999	0.130635	0.0875477	0.74207	0.1711	0.0856963	0.198436	0.699809	0.112559	0.16868	0.146695
chr01_AA_00489	0.150766	0.197738	0.283642	0.178558	0.180574	0.159963	0.241247	0.168704	0.295781	0.234353	0.161479	0.136699	0.172673	0.32545	0.278306	0.235398
chr01_AA_00490	0	0.0468607	0	0	0	0	0	0	0	0	0	0.03324	0	0	0	0
chr01_AA_00491	0	0	0	0	0.175036	0	0	0	0	0	0	0	0	0	0	0
chr01_AA_00492	0.0642357	0.0121607	0.055296	0.0457343	0.34074	0.058023	0	0.066223	0	0.0547917	0.034317	0.0247963	0.049933	0	0.016719	0
chr01_AA_00493	0.129587	0.10627	0.07067	0.0854963	0.134261	0.15701	0.100902	0.0977987	0.0592387	0.140068	0.091957	0.0730903	0.0873057	0.0772627	0.049525	0.124161
chr01_AA_00494	12.2839	0.222288	0.426528	0.470298	0.357885	0.477617	0.324126	0.014971	0.122071	9.21914	0.17033	1.01122	0.459854	0.341853	0.289494	1.02606
chr01_AA_00497	0.17153	24.9358	108.047	29.6714	0.195252	0.198126	101.325	25.5998	50.0715	0.153098	56.2031	0.13535	2.78737	74.6428	29.6436	0.162136
chr01_AA_00498	0.117934	0	0	0	0	0	0	0	0	0	0	0	0	0	0	0
chr01_AA_00499	27.5316	26.2612	6.78393	47.9332	3.07469	52.1058	24.5813	60.2876	81.9387	26.7886	17.101	21.8623	13.8622	13.5119	16.5487	10.3419
chr01_AA_00501	0.322882	0.649812	0	0	1.01904	0.693887	0	0.362444	0	0.216723	2.36013	0.463757	0.452327	1.80038	1.41193	0.439135
chr01_AA_00502	2.88342	0	0	0	0	0.0640857	0.187081	0.101839	0.120412	0.425853	0.31999	0	0	0.376775	0	0
chr01_AA_00503	0	24.5025	0	0	0	0	0	0	0	0	0	0	0	0	0	0
chr01_AA_00504	0.14927	0.131484	0.091335	0.100387	0.124075	0.146311	0.204145	0.0773273	0.097367	0.123224	0.123481	0.12719	0.122981	0.0948833	0.0735633	0.132007
chr01_AA_00506	0.0312477	0.348152	0.055543	0.0257857	0.0109227	0.0624643	0.386176	0.070597	0.00848067	0	0.027696	0	0	0	0	0
chr01_AA_00511	0	0	0	0	0	0	0	0	0	0	0	0	0	0.0276393	0	0
chr01_AA_00518	0.0341653	0.00959233	0.029795	0.0592273	0.0967807	0.11667	0.0689243	0.035593	0.0452313	0.065304	0.046929	0.305929	0.338992	0.146087	0.0671427	0.084438
chr01_AA_00525	0.266049	0.139666	0.7861	0.106442	0.0692583	0	0.17328	0.0692577	0.385836	0.132734	0.0592243	0.155844	0.115084	0.112059	0.38606	0.349373
chr01_AA_00526	0	0	0.0281557	0	0.128136	0	0	0	0	0	0	0	0.0916377	0	0	0
chr01_AA_00528	0	0	0.0561773	0	0.0415943	0	0.0734973	0.0428063	0	0.16365	0.398694	0.119746	0.215267	0.295672	0.311981	0.184706
chr01_AA_00531	72.8716	54.847	69.0919	68.9645	36.604	34.8582	60.9549	78.7625	122.003	69.8319	44.7018	25.6036	20.0097	73.6057	86.5238	30.2608
chr01_AA_00532	0	0	0	0	0	0	0	0	0	0.0102877	0	0	0	0	0	0
chr01_AA_00533	0.567916	0.860945	9.99519	0.514856	166.241	0.605332	0.76567	0.61508	3.63775	0.782896	2.2016	1.73381	28.8376	3.45383	2.2119	35.7543
chr01_AA_00534	0.0248287	3.55688	0.00120733	0	0.789713	0.324445	0.639322	0	0.12595	0.0373717	0.24743	0	0	1.98607	0.0167633	0
chr01_AA_00535	1.95343	1.05026	1.33381	0.841059	0.484751	0.302545	0.491648	0.823124	0.739706	0.186397	5.89745	0.297215	0.383371	4.27314	0.275277	0.185438
chr01_AA_00536	0.049106	0.0392693	0.112261	0.049668	0.0565107	0	0.031194	0	0	0	0	0	0	0	0	0
chr01_AA_00537	0.082521	0.127871	0.102212	0.051846	0.0959883	0.012662	0.0240043	0.0510977	0.109377	0	0	0	0	0	0	0
chr02_AA_00026	0	0	0.0257787	0	0	0	0.0146043	0	0	0	0	0	0	0.0323917	0	0
chr02_AA_00039	0.082006	0.427048	0.10393	0.0812497	0.214062	0.177561	0.0692393	0.0816407	0.121813	0	0	0	0	0	0	0
chr02_AA_00040	0.015024	0.110472	0.424099	0.326804	0.316164	0.359481	0.320911	0.417995	0.552851	0.573757	0.593017	0.518139	0.418952	0.943572	1.03484	0.250484
chr02_AA_00045	0	0	0	0.035641	0.0245013	0.026939	0	0.027664	0	0.032785	1.28352	0.618954	0.029611	0.0668303	0	0.0243093
chr02_AA_00046	0.0960943	0	0.644268	0.125429	0.894931	0	0.201358	0.268584	0	0	0	0	0	0	0	0
chr02_AA_00047	0	0	0	0	0	0	0	0	0	0.0918603	0	0	0	0	0	0
chr02_AA_00048	0.325044	0.18834	0.292961	0.243555	0.505577	0.593355	0.188963	0.320922	0.254755	0	0	0	0	0	0	0
chr02_AA_00049	0	0.0119563	0.000197667	0	0	0.00024	0.204344	0	0	0	0	0	0	0.19367	0	0
chr02_AA_00053	4.9963	4.48442	7.06919	1.59161	14.1528	3.86325	2.06311	1.97988	1.59685	0.631751	0.130537	0.13615	0.480379	0.46854	0.0652077	0.503013
chr02_AA_00054	22.7961	33.7199	57.8755	36.7631	33.4139	27.7691	35.3776	46.3227	34.4835	23.8613	47.1629	21.6031	25.0835	53.7965	36.3304	24.7483
chr02_AA_00055	37.267	19.0798	11.5339	26.5164	46.9324	38.4094	5.4743	23.4236	11.2651	39.334	11.5795	33.562	32.4788	29.0925	16.156	32.1654
chr02_AA_00056	0.230758	0.109314	0.0391313	0.100318	0.204945	0.102176	0.0342423	0.101491	0.0564943	0.193837	0.0715207	0.192631	0.124143	0.0916293	0.0918607	0.15228
chr02_AA_00057	11.6512	0.0532937	0.208926	0	0.140881	0.625842	0.232757	0.083136	0.114705	3.30883	1.33403	0.495254	1.1504	4.2809	0.165456	2.61274
chr02_AA_00059	0.450501	22.2738	0.809193	16.4144	25.5079	0.540969	1.74777	8.27166	0.454094	0.467461	1.41708	0.261027	16.6662	0.299432	7.67833	11.4038
chr02_AA_00060	1672.75	294.126	467.231	242.39	382.763	190.591	407.58	339.008	409.193	1868.8	410.33	161.391	297.7	330.54	409.099	292.338
chr02_AA_00061	0	0.0903197	0	0.286323	0	0.213744	0	0	0.17145	0	0	0	0	0	0	0
chr02_AA_00062	0.0962463	0.0938017	0.195939	0.14828	0.150896	0.270285	0.170394	0.315946	0.557754	0.0736163	0.2264	0.205731	0.180566	0.363633	0.161819	0.496142
chr02_AA_00063	0.311664	0.922185	0.56728	1.43136	0.628708	0.500326	0.798217	1.01649	1.99218	0.211563	3.20352	16.7663	27.9521	1.12241	38.5818	17.8645
chr02_AA_00067	3.73541	0.405828	0.161568	0.0137153	0.227894	0.0609297	0	0.029848	0.047428	3.21844	0.242881	0.259612	0.450619	0.36774	0.0600163	0.207056
chr02_AA_00068	0.177366	0.0633343	0.0611707	0.0217283	0.134964	0.0265293	0.041831	0.061531	0	0.132645	0.097399	0.104154	0.111788	0.063136	0.0183413	0.0847243
chr02_AA_00069	26.0225	1.73691	2.83419	0.229502	0.553726	0.0544507	0.671928	0.206195	0.199243	53.1885	2.48342	1.06435	1.47058	0.261816	0.313905	1.02605
chr02_AA_00070	0.123315	0.053374	0.0829383	0.085748	0.107827	0.133902	0.0962267	0.0813577	0.081169	0.040991	0.0102417	0.006123	0.0406593	0.013598	0.0103503	0.0396107
chr02_AA_00073	0	0	0	0	0	0	0	0	0	0.0788473	0.0514813	0.211537	0.303196	0.143096	0.107459	0.132388
chr02_AA_00077	0.0518937	0.043926	0.014142	0.0381383	0.0629493	0.0793407	0.0165157	0.041061	0.0259767	0	0	0	0	0	0	0
chr02_AA_00078	0.190739	0.330017	0.178332	0.116845	0.278627	0.13278	0.353404	0.135518	0.0752893	0	0	0	0	0	0	0
chr02_AA_00079	0.071782	0.219837	0.198345	0.341779	0.0476463	0.247425	0.0524863	0.0985953	0.0932797	0	0	0	0	0	0	0
chr02_AA_00080	0	0	0	0	0	0	0	0	0	0	0	0.048046	0.00117967	0.0891637	0	0
chr02_AA_00081	0.0208913	0.0196657	0	0	0	0.036561	0	0	0	0.117946	0.243847	0.113048	0.0373273	0.523657	0	0
chr02_AA_00083	0	0	0	0	0	0	0	0	0	0	0.0777953	0.230068	0.0989323	0.0298767	0.0340907	0.022854
chr02_AA_00085	0	0	0	0	0	0	0	0.062194	0.0905677	0	0	0	0	0	0	0
chr02_AA_00086	0.218945	0.427825	1.33308	0.107587	0.230548	0.0949263	0.249431	0.051885	0.039632	0.19151	0.69767	0.166083	0.125873	0.348629	0.0757423	0.080262
chr02_AA_00092	0	0.0118233	0	0	0	0	0	0.00961167	0	0	0	0	0	0.0224257	0	0
chr02_AA_00093	0.139309	0.037687	0.0366113	0	0.059974	0.0333067	0.0675737	0.01119	0.06201	0	0.0328523	0	0	0	0	0
chr02_AA_00094	0	0	0.07416	0.0483573	0.0997747	0.06944	0.150762	0.047903	0.0566333	0.0621973	0.03762	0.031188	0.035787	0	0.016578	0.0361407
chr02_AA_00095	0.8539	1.63171	1.75938	1.28171	1.23641	0.646436	0.0418677	1.44671	1.20983	0.180924	0.227341	0.109739	0.383803	0.716434	0.0603827	0.153052
chr02_AA_00101	0	0	0	0	0	0	0	0	0	0	0	0	0	0.128294	0	0
chr02_AA_00102	0.0318817	0.0483817	0.109662	0.10556	0.16861	0.160513	0.192072	0.355189	0.121141	0.392671	0.0461947	0.034663	0.231429	0.910316	0.0285937	0.273761
chr02_AA_00106	12.5656	15.9435	9.35975	15.7445	16.0024	20.3725	13.5148	14.7049	15.6359	13.656	13.3919	19.4609	19.2446	22.273	19.7848	17.6991
chr02_AA_00108	1.70659	12.6438	0.289718	0.277348	0.132581	0.327701	2.94798	0.291178	1.0634	0.850192	0.70104	0.139533	0.16157	20.7993	0.283175	0.124283
chr02_AA_00109	0.242973	0	0	0.095463	0.284133	0.3352	0.7722	0.175462	0	0.924954	1.2721	0.744856	0.831088	1.13084	0.604551	0.369841
chr02_AA_00110	7.11768	7.36495	7.9327	3.49187	6.65114	2.95019	8.06642	3.9707	3.65383	0	3.41532	0	0	1.81564	0	0
chr02_AA_00113	3.40648	5.14873	4.94932	2.34972	7.46841	3.88556	0	2.32357	2.13619	4.3006	7.7509	4.49235	4.81653	8.05126	2.41373	4.82316
chr02_AA_00114	254.49	28.4489	9.98098	6.26725	13.6043	10.3009	27.3143	11.2732	11.3768	208.857	6.36641	0.53021	2.83896	15.5806	0.25491	2.37463
chr02_AA_00115	0.311394	7.16329	0.939673	0.379041	0.312945	6.90415	10.5409	7.9986	5.31788	42.3232	29.9039	15.8214	10.5168	10.3012	7.14037	0.233623
chr02_AA_00116	0.393103	0	0.0322313	0.177169	0.338331	0.0677953	0	0	0	0.422007	0	0.0479043	0.0554503	0.133449	0.0420323	0.0559573
chr02_AA_00117	1.1316	0	1.06828	0	4.29525	0	0	0	1.27262	0.915025	0	0	0.208043	0	1.0797	0
chr02_AA_00119	7.56468	6.44962	6.06996	6.38688	15.6055	5.35387	2.40199	4.7787	2.89175	10.1213	5.66488	7.92458	8.88765	6.91377	3.89649	10.8839
chr02_AA_00122	37.3491	38.5938	16.1736	48.0035	30.8177	37.9772	28.8141	44.7084	42.2162	33.0012	42.4658	46.7391	48.5605	47.4629	49.3279	42.8793
chr02_AA_00123	170.926	154.458	335.906	137.376	193.289	174.628	179.93	242.123	250.551	174.501	163.311	188.119	157.235	149.2	252.925	198.426
chr02_AA_00124	0	0	0.0415233	0	0.061162	0	0	0.0531483	0	0	0	0	0	0	0	0
chr02_AA_00125	1.36434	0.691251	0.818965	0.867712	1.79344	1.41133	0.658075	0.608228	0.5937	1.9609	0.911378	1.4482	1.39246	1.47441	1.01445	2.3194
chr02_AA_00126	0.285759	0.347796	0.69008	0.14603	0.28454	0.282711	0.254024	0.160233	0.218588	0.306105	0.523249	0.152098	0.702459	0.566064	0.392649	0.242982
chr02_AA_00127	1.72445	0.422056	0.133301	0.680991	0.129948	0.420553	0.930918	0.794078	1.07485	0	0	0	0.0242187	0.106278	0	0
chr02_AA_00128	69.8948	46.9592	65.4508	72.4024	77.6056	87.9	56.8037	79.6313	72.101	48.7407	50.1655	57.2899	63.754	51.1645	57.9383	56.6544
chr02_AA_00129	104.263	94.9612	73.3362	85.5848	75.1176	89.8687	91.8942	83.608	139.321	138.565	122.64	81.6385	60.2639	196.045	115.935	125.737
chr02_AA_00131	33.6231	52.1492	85.1572	30.8422	56.0422	25.6171	99.6272	37.5566	24.7932	35.0848	104.718	45.3463	40.7312	45.3012	32.6771	30.2917
chr02_AA_00132	0	0.09076	0	0.0940013	0	0	0	0.094135	0	0	0	0	0	0	0	0
chr02_AA_00133	32.7958	20.7756	18.9345	9.06479	13.5248	11.0832	27.5029	13.0769	7.29331	39.4779	21.2699	22.305	16.9067	31.9187	16.6588	25.8035
chr02_AA_00134	42.5082	37.2813	34.1475	61.4121	38.5865	57.2175	34.4049	55.5157	35.1242	32.9161	43.3019	46.2089	43.5781	33.332	62.0176	29.4712
chr02_AA_00135	84.5388	53.3131	80.877	73.0815	66.8658	61.6117	52.9808	85.5539	63.1989	67.3645	81.5964	54.6928	48.0538	43.0174	51.9898	44.7843
chr02_AA_00137	0.569814	0.327215	46.6754	0.382308	0.607257	0.57972	33.019	10.2556	0.615535	0.464096	9.76265	0.450615	0.713844	0.32145	9.77774	10.0457
chr02_AA_00138	0.104757	0	0.351367	0	0	0	0.191106	0	0	0	0	0	0	0	0	0
chr02_AA_00140	28.2415	18.8135	31.5143	26.7245	42.2522	19.2368	36.5825	20.0011	35.294	2.60275	3.75896	3.47642	7.75195	6.95007	2.9222	9.71419
chr02_AA_00142	0.595281	0.464221	0.399529	0.567383	0.373773	0.508007	0.739749	0.385716	0.167815	0.53304	0.621625	0.338422	0.570714	0.787286	0.342418	0.496882
chr02_AA_00144	17.2864	34.7204	13.3708	36.5446	20.2469	38.3332	8.31857	19.6516	18.5749	17.4417	37.7907	36.9845	32.3797	40.0864	22.4199	23.8694
chr02_AA_00146	185.77	215.14	256.808	219.751	172.285	214.451	274.258	330.486	295.759	169.071	258.315	183.285	177.072	250.329	279.046	147.629
chr02_AA_00147	0	0	0	0	0	0	0	0	0	0	0	0.001946	0.00438067	0.0686637	0	0
chr02_AA_00149	0	0	0	0	0	0	0	0.0537663	0	1.40379	2.56825	0.674692	0.681298	1.57301	1.74868	0.642442
chr02_AA_00151	0.61409	0.336694	0.293637	0.40936	0.942458	0.232441	0.42838	0.0886363	0.0597863	0.402133	1.03702	0	0.195225	0.530689	0.0921267	0.682183
chr02_AA_00153	97.3131	102.479	90.265	130.735	82.9686	73.2354	91.0699	147.438	90.2249	108.395	86.5515	66.4336	126.971	120.461	127.243	95.7801
chr02_AA_00156	0	0	0	0	0	0.17029	0	0	0	0	0	0	0	0	0	0
chr02_AA_00157	0	0.284805	0	0	0.155421	0	0	0	0.154107	0	0.306501	0	0.127855	0	0.0515327	0
chr02_AA_00158	0	0.0859017	0	0	0	0	0	0	0.0865193	0	0	0	0	0	0	0
chr02_AA_00159	0.0476167	0.124739	0.108706	0.13753	0.0582823	0.122744	0.0942563	0.12881	0.083981	0.106186	0.130887	0.130368	0.10552	0.143472	0.124715	0.129506
chr02_AA_00161	0.0652647	0.088162	0.0795587	0.114468	0.0739513	0.145355	0.0659367	0.095113	0.081537	0.0544617	0.0648713	0.098061	0.116571	0.073357	0.0874937	0.116733
chr02_AA_00164	0.150312	3.55812	0.114006	0.126876	0.142995	0.161563	0.0888387	0.0966813	0.0882127	0.0990747	0.0839897	0.111469	0.138181	0.0914503	0.080577	0.123502
chr02_AA_00165	0.094019	0.403512	0.118703	0.0671273	0.080555	0.114562	0.110217	0.055835	0.109344	0.000987667	0.0309147	0	0	0	0	0
chr02_AA_00166	0.291835	1.61065	0.895689	0.510726	0.274215	0.580261	1.4262	0.786597	1.1076	0	0	0	0	0	0	0
chr02_AA_00167	6.76101	15.1957	12.1119	11.2659	42.1938	24.0763	3.75372	11.5718	5.19924	0	0.200398	0	0	0.114419	0.133052	0
chr02_AA_00169	35.6015	77.1981	98.6736	72.3941	79.2315	75.9736	24.7913	62.141	52.7908	36.4185	51.1448	65.3577	98.4387	52.2998	42.3312	97.9212
chr02_AA_00170	0.0327003	0.014467	0.0244207	0.0155133	0.034751	0.06001	0.0224163	0.0444027	0.0110943	5.83979	1.80495	16.2255	19.5572	5.92273	6.48146	21.581
chr02_AA_00171	0	0	0	0	0.099248	0	0	0	0	0	0	0	0	0	0	0
chr02_AA_00172	0	0.0688487	0.033495	0	0	0	0.0248733	0	0	0	0.0541047	0.046069	0	0.0543093	0	0.049799
chr02_AA_00173	2.43287	1.71467	0.654544	2.04752	0.50838	1.32388	1.94154	0.846571	0.883278	1.46001	1.41556	1.93061	1.18203	1.70218	0.802144	2.65328
chr02_AA_00175	0.544624	1.32572	1.19564	1.22328	0.415697	0.775778	1.31071	0.910682	1.11087	1.60226	6.32034	2.55241	1.65382	7.30087	4.48911	2.35894
chr02_AA_00176	0.241086	0.333733	0.454142	0.333109	0.44069	0.601647	0.192013	0.0207327	0.203468	0.0252473	0.0189123	0	0.031674	0.133771	0	0.00119467
chr02_AA_00177	0.062704	0.06747	0	0.050398	0	0	0	0	0	0.101167	0	0.0707973	0.100314	0.128742	0	0.102465
chr02_AA_00178	0.351089	0.0975973	0.112459	0	0.266896	0.00827067	0.00573833	0.004306	0.0130567	1.45652	0.573353	0.896448	0.373503	1.13472	0.5245	0.401104
chr02_AA_00179	0.700477	0.388958	1.69065	0.344149	0.537419	0.363434	1.37555	0.802796	0.829965	1.47024	2.91467	2.71267	2.87145	4.09767	2.05296	2.98596
chr02_AA_00181	0	0	0.248144	0	0	0	0	0	0	0	0	0	0	0	0	0
chr02_AA_00183	63.5224	4.02755	106.145	18.2978	50.1271	41.6318	73.8408	4.25097	21.1005	0.292548	0.187611	0.260998	0.26701	0.260396	1.22783	0.264942
chr02_AA_00184	0.194406	0.353099	0.185411	0.137174	0.187733	0.3434	0.181974	0.156691	0.152658	0.374655	0.372115	0.436608	0.279256	0.809506	0.385259	0.139394
chr02_AA_00185	4.76731	5.04335	5.29733	3.5477	4.83415	3.85791	5.77885	4.27041	4.62476	7.0647	7.88358	4.41832	5.7053	7.72133	5.99535	4.38894
chr02_AA_00187	0	0	0	0	0	0.12501	0	0	1.02608	0	0	0	0	0.360321	0	0
chr02_AA_00190	0.066675	0.0748107	0.0623383	0.109166	0.181861	0.133405	0.0585113	0.118047	0.189989	0.214354	0.0535433	0.0947917	0.109896	0.098926	0.0951263	0.108221
chr02_AA_00191	0.0900753	0.0473917	0.302963	0.0675733	0.11636	0.158042	0.931606	0.0525067	0.045587	0.0904547	1.8418	0.0706697	0.111546	3.77472	0.278595	0.711341
chr02_AA_00192	0	0.264292	0.187521	0.229372	0.064522	0.077441	0	0.142838	0	0.134119	0	0.051768	0.119299	0	0.12045	0.115821
chr02_AA_00193	0.112031	0.0972253	0	0.125716	0.050323	0.1097	0.0967643	0.0797907	0.030155	0.084738	0.185552	0.0795257	0.0887583	0.088089	0.0650847	0.130753
chr02_AA_00195	20.0989	19.1493	24.933	13.5959	21.0836	12.0277	21.6673	19.1931	11.752	12.1423	10.2924	7.13165	6.28189	10.3886	8.43638	9.21969
chr02_AA_00196	31.1443	56.4927	64.3034	46.2731	46.8627	34.4305	68.0924	50.4735	36.9981	28.3241	51.5633	29.4906	32.1188	49.1065	27.2628	23.2256
chr02_AA_00198	0.88492	0.588455	0	5.61152	0	4.82018	1.60582	0.620505	2.99553	0	0	0.075956	0.0714643	0	0	0.064983
chr02_AA_00199	0	0	0.09712	0	0	0.0413597	0.174742	0.0323323	0.0324403	0	0	0	0	0	0	0
chr02_AA_00200	0.0985667	0.096361	0.102652	0.0992183	0.096004	0.160203	0.100716	0.0867517	0.0801017	0.078372	0.0939177	0.086877	0.113874	0.0823157	0.0907973	0.110652
chr02_AA_00201	20.5727	51.9601	11.7506	70.595	18.3848	26.547	23.4182	33.7244	40.7888	20.4658	28.4468	20.4564	26.7905	26.8338	32.4304	29.6117
chr02_AA_00203	0.117807	0.126036	0.130429	0.121151	0.129122	0.131257	0.116176	0.111986	0.124526	0.103333	0.112791	0.090296	0.110315	0.124164	0.108654	0.108583
chr02_AA_00204	0.0741387	0.0632577	0.0162243	0.0473997	0.111409	0.0434683	0.0340647	0	0.050252	0.0881563	0	0.0738917	0	0.077267	0	0
chr02_AA_00205	21.2505	2.80511	2.61291	25.276	2.76408	4.23705	33.335	2.44979	3.78827	0.320594	11.3806	1.6398	7.78068	0.922608	3.0503	1.99623
chr02_AA_00206	5.61201	3.38409	5.082	3.89174	3.10141	2.91523	6.50243	6.54009	4.10708	3.90262	2.80533	2.40757	2.01352	4.70278	3.75634	2.7415
chr02_AA_00207	15.6271	16.8015	35.9239	12.2651	26.1883	11.8261	16.2564	11.912	6.45541	11.5902	14.6534	10.0015	13.4305	21.7144	9.64418	17.1355
chr02_AA_00208	0.128313	0	0	0	0.152326	0	0	0	0	0.083841	0	0.0887413	0.069123	0	0	0.112874
chr02_AA_00209	41.0461	13.2288	17.1282	17.8932	24.4271	21.4873	16.4364	19.7393	14.0074	43.3641	12.7781	19.85	18.0713	13.4678	17.7546	16.4015
chr02_AA_00211	0.802272	0.238212	1.91877	0.809663	0.926575	0.626951	0.741251	0.702168	0	0.286035	1.10249	0.594582	0.745094	0	1.01049	0.542262
chr02_AA_00212	57.4043	7.799	33.8031	38.1075	23.5621	39.959	9.2712	44.7739	27.9854	80.4574	6.26777	20.417	32.2321	23.7104	76.1772	34.2209
chr02_AA_00216	3.94601	6.05972	10.6269	2.05329	7.52348	1.12974	4.28416	1.26644	1.17089	9.32023	7.89611	3.27172	3.73733	8.22775	2.15138	3.96008
chr02_AA_00217	144.909	174.361	117.956	162.613	168.055	151.733	170.95	178.576	176.347	143.253	190.931	145.592	136.813	148.368	131.293	126.472
chr02_AA_00219	0	0	0.700726	0.654319	0.157408	0	0.142223	0	0.171394	0.0252723	0	0	0	0	0	0.016394
chr02_AA_00220	0.249692	0.131335	0.478852	0.325615	0.373938	0.222627	0.375721	0.101682	0.249563	0.0832477	0.557998	0.193403	0.0347453	0.120043	0	0.0567387
chr02_AA_00223	0.875665	0.33916	0.111813	0.316123	1.26009	1.02376	0.273878	0.278869	0.179841	0.233893	0.207311	1.27607	0.302108	0.41084	0.958159	0.752231
chr02_AA_00224	0.8144	0.679823	0.463117	0.273834	0.239647	0.334381	0.194704	0.129867	0.171195	1.51581	2.26183	0.477844	0.868841	1.79811	1.48514	1.12941
chr02_AA_00227	21.1506	10.7318	20.793	7.16983	19.929	8.68794	31.2825	13.4218	7.16242	27.6865	26.0963	20.0307	16.8237	22.238	14.5485	16.8722
chr02_AA_00228	0.336127	0.912801	1.52525	35.4594	69.3908	44.0201	123.827	65.7972	82.4987	94.1161	51.3785	69.0415	0.352431	62.4004	1.15621	0.322337
chr02_AA_00229	0.0698457	0	0	0	0	0	0.033952	0	0	0	0.050344	0	0	0	0	0
chr02_AA_00230	0.163028	18.3011	0.0402073	0.0975427	0.176115	0.166394	0.0355817	0.0750877	0.042983	0.147638	28.8379	0.143358	0.150313	0.0580433	0.071606	0.16562
chr02_AA_00231	0.489082	1.05351	0.166883	0.262729	0.386011	0.341701	0.192142	0.233371	1.40448	0.475757	0.213415	0.23748	0.381876	0.626572	0.390426	0.342555
chr02_AA_00232	0.040912	0.037177	0.108429	0.11273	0.135032	0.0406797	0.024819	0.093767	0.0563627	0.0288247	0.0219723	0.0848243	0.100228	0.0743373	0.084417	0.097714
chr02_AA_00234	0	0	0	0.176071	0	0	0	0	0	0	0	0	0	0	0	0
chr02_AA_00235	0.175537	0.118826	0.366528	0.259832	0.210779	0.284624	0.136291	0.076229	0.128086	0.132955	0.461656	0.104763	0.115517	0.227631	0.0958293	0.233171
chr02_AA_00236	116.112	62.5704	130.743	28.7575	118.202	89.6581	10.5668	90.8523	52.2	110.692	7.49748	96.8803	93.7673	123.83	62.5015	112.623
chr02_AA_00237	0.062643	0.0739237	0	0.0534653	0	0	0	0	0	0	0	0.047962	0	0	0	0.0474197
chr02_AA_00238	59.3833	24.0593	21.6909	48.8509	53.8265	43.4559	23.07	42.8075	28.0543	72.269	32.4005	59.2085	49.1771	37.0039	51.9079	54.2562
chr02_AA_00239	239.427	247.944	555.686	177.775	306.171	137.086	448.442	259.569	226.027	175.078	517.853	182.382	157.895	275.218	189.704	119.447
chr02_AA_00241	10.5458	12.2016	10.7231	7.87806	9.41893	12.3584	13.5335	10.4033	11.8848	8.11991	14.3733	96.7256	10.2416	11.2222	10.8128	7.44785
chr02_AA_00242	11.278	9.47868	17.381	12.9121	15.5679	12.5636	14.1555	9.37721	10.2328	24.246	14.0291	12.9235	19.5037	14.8015	14.4134	15.5635
chr02_AA_00243	0	0	0	0	0	0	0	0	0	0.875629	0.980382	0.363309	0.623034	1.33991	0.866666	0.379487
chr02_AA_00244	0.59062	0.863811	0.43463	1.10364	0.676174	0.962798	0.632888	0.774158	0.581347	0.636207	0.39663	0.726917	0.617085	0.325378	0.546699	0.549496
chr02_AA_00245	14.8017	14.6134	17.3274	6.54488	17.6642	9.20544	11.7858	9.0325	6.47858	23.6914	2.36412	5.66212	11.4937	20.6317	10.0222	12.7656
chr02_AA_00247	0.031321	0	0	0	0	0	0	0	1.12699	0	0	0	0	0	0	0
chr02_AA_00249	49.428	39.7339	59.2286	30.8578	32.5203	32.4414	67.5407	37.9217	37.5443	40.8384	51.6916	29.8935	33.0531	53.8463	36.7495	30.3038
chr02_AA_00250	0	0	0	0	0.079849	0.0855943	0	0	0	0.146816	0	0	0	0	0.0466743	0
chr02_AA_00252	0.5038	0.949342	2.57109	1.37253	0.969929	0.989758	1.51023	0.641113	0.45612	0.261249	0.584474	0.316478	1.38927	0.297823	0.428315	0.485062
chr02_AA_00253	9.59731	9.82661	24.5662	11.7776	13.6512	9.93727	16.4631	12.0451	9.92011	1.24653	0.684134	0.929888	0.813112	0.741354	0.677209	0.669148
chr02_AA_00254	40.2954	57.9276	44.1037	52.1599	82.0834	67.7653	63.8981	57.4139	55.5539	40.7891	68.1262	85.7957	92.3503	110.937	65.3501	74.8153
chr02_AA_00255	4.98874	4.30449	7.71571	3.83285	4.16154	2.48037	7.23135	5.80162	4.99866	3.34556	4.06964	2.87616	2.8461	2.80672	3.71168	3.83895
chr02_AA_00256	0.113531	0.794623	0.865353	0.251678	1.29	0.329961	0.758373	0.123606	0.261514	0.100152	1.34909	0.16436	0.206801	2.87012	0.104262	0.221439
chr02_AA_00257	15.6564	13.9714	12.9278	3.65553	18.5434	2.10311	26.1341	7.70542	2.62303	33.6013	40.2403	17.3377	18.9718	36.6488	8.89503	18.9902
chr02_AA_00259	0	0	0	0	0	0	0	0	0	0	0	0	0	0	0.118244	0.139824
chr02_AA_00260	6.50755	41.0909	6.66889	95.7473	13.6364	141.225	21.2699	57.7316	53.9459	2.75395	76.0653	128.357	156.732	68.0884	290.325	125.485
chr02_AA_00263	18.0702	20.8804	0.108578	39.9249	59.1754	44.5473	0.105988	57.9773	36.139	28.0006	64.1913	41.9979	37.2937	28.9458	19.7571	34.6755
chr02_AA_00264	493.428	676.787	1109.51	328.918	611.536	265.009	1140.7	435.136	418.406	532.024	1082.08	510.651	429.019	816.53	404.112	303.582
chr02_AA_00265	0.169129	0	0.105034	0.151761	0.0699267	0.139435	0	0.0877813	0	0.0617367	0	0	0.080252	0	0	0
chr02_AA_00266	0.966185	0.241412	29.6118	17.4667	0.252932	0.281638	25.9589	0.211247	0.221825	2.59029	2.56147	5.20614	0.233952	1.12637	0.189822	2.10534
chr02_AA_00267	0.074038	0.183786	0.183686	0	0.036623	0	0	0.046229	0.429711	0.534642	0.128044	0.445272	0.379825	0.600501	0.247016	0.224413
chr02_AA_00268	0.491815	2.89304	2.38582	1.11762	0.506128	0.651548	4.2717	2.27168	1.81296	0.896393	0.472471	0.142789	0.390226	0.744757	0.468758	0.180102
chr02_AA_00269	101.221	97.4138	113.55	111.364	101.62	119.378	106.165	132.687	128.115	75.1443	83.4263	68.2249	74.686	91.432	106.095	71.6691
chr02_AA_00270	14.3352	4.73997	3.60995	5.32216	7.21555	4.33866	2.93397	2.7335	0.913251	11.9429	4.90422	3.88531	3.56347	4.52693	1.1363	2.78346
chr02_AA_00272	0.0445103	0.0635447	0.0587477	0.0804823	0.122235	0.0545677	0.0600473	0.092124	0.0685707	0.051062	0.0486453	0.081854	0.0910887	0.043884	0.0815153	0.138172
chr02_AA_00273	0.605824	0.948348	12.226	0.817916	70.853	0.520331	6.90412	3.05252	0.885344	0	1.32551	1.33379	5.80788	0	0	0
chr02_AA_00274	97.1494	22.441	17.2633	10.6757	9.23243	7.1466	42.8768	13.0551	18.4328	47.4619	43.8559	10.7206	15.4957	69.1044	32.5939	19.6008
chr02_AA_00275	1.35694	1.50638	2.16009	1.33154	2.94607	1.80792	2.19377	1.50835	0.868985	6.68953	8.4449	3.33747	2.47421	13.9226	2.28004	2.72947
chr02_AA_00276	7.32213	0	0	30.6407	10.1653	0	9.83504	24.0967	0	2.18754	9.40713	6.60467	0.453751	0	0	0.525038
chr02_AA_00279	22.4728	9.89004	7.3806	17.0693	25.1708	27.9915	4.06389	20.4373	11.7211	23.8495	7.36797	26.9862	22.3806	12.3548	15.6462	21.7644
chr02_AA_00280	9.49576	19.5976	14.2524	18.2656	10.4756	12.4993	18.7663	22.1169	15.8693	8.19199	25.9513	10.7146	8.3012	24.3576	20.3709	7.81831
chr02_AA_00282	0	0	0	0	0	0	0	0	0	0.373336	0	0	0	0	0	0
chr02_AA_00283	0	0	0	0	0	0	0	0	0	0	0	0	0	0.00312233	0	0
chr02_AA_00284	31.3598	57.1999	14.4185	3.13365	18.9872	27.4378	26.0216	6.11899	8.33961	201.633	47.5924	10.7544	59.9431	118.159	26.1109	61.9511
chr02_AA_00285	0.432697	0.500021	0.768752	0.611473	0.571083	0.495881	0.573732	0.641908	0.867089	10.5174	0.0381613	0.024012	2.79198	0.05239	7.72261	4.66655
chr02_AA_00286	24.6282	45.5591	44.0503	52.2729	35.6729	42.5833	37.433	59.6797	47.6394	22.8815	40.2661	34.6897	27.7	43.9733	47.6939	34.205
chr02_AA_00287	15.2601	22.9368	29.3524	29.4239	38.6676	34.2206	37.7676	32.6683	28.9985	6.57348	29.0565	18.4343	19.6701	29.1542	31.139	20.3868
chr02_AA_00288	30.4863	30.7559	23.4533	37.5141	40.0236	30.1248	16.5628	29.3417	24.3197	29.7215	38.8668	52.0322	47.7656	37.433	39.7691	44.8353
chr02_AA_00289	34.1762	11.7131	11.7382	7.05208	14.4766	8.17042	8.43367	11.4434	8.17125	38.2701	11.6941	8.23831	10.0098	13.3242	6.31392	14.9779
chr02_AA_00290	0	0	0	0	0.0330167	0	0.0198193	0.0290397	0	0	0	0	0	0	0	0
chr02_AA_00291	0.0875883	0.081065	0.0967703	0.0778843	0.110525	0.087055	0.064863	0.0619	0.062626	0.088727	0.0536543	0.0513213	0.075676	0.0518927	0.0621763	0.0648087
chr02_AA_00292	0.073695	0.052153	0.289903	0.102669	0.079007	0.0738523	0.0898533	0.0829927	0.0795113	0.114346	0.179574	0.133127	0.141728	0.148396	0.175477	0.124481
chr02_AA_00293	0.143272	0.118671	0.170581	0.224636	0.165581	0.198712	0.267266	0.386088	0.114926	0	0.081	0	0	0	0	0
chr02_AA_00294	0.221215	0.235559	0.0962673	0.117313	0.650709	0.219855	0.0312023	0.0891217	0.120596	0.200489	0.12334	0.15929	0.577149	0.141985	0.265248	0.186444
chr02_AA_00295	8.2531	21.5171	18.7799	21.5235	11.4544	13.6631	10.8241	27.0851	17.849	3.25092	4.31953	4.20565	3.04515	11.1932	9.0766	4.86777
chr02_AA_00296	0.0792163	0	0	0.26476	0	0.0819317	0.0159773	0.125114	0	0	0.04177	0.0469363	0	0	0.180623	0.127844
chr02_AA_00297	0.062612	0.041543	0.0709683	0.0549553	0.120707	0.122065	0.0211747	0.0455733	0.0255363	0.0742773	0.0204547	0.0855567	0.096064	0.0291463	0.027529	0.0944527
chr02_AA_00298	79.744	106.05	109.377	104.907	85.1074	72.9689	135.07	132.389	122.87	56.9101	177.184	74.1352	83.1397	144.782	98.5258	72.842
chr02_AA_00299	0	0	4.09764	0	0	0	0	0	0	0	0	0	0	0	0	0
chr02_AA_00302	0.00202267	1.02567	0.591857	0.272573	1.10542	0.0712013	0.727413	0.089705	0.104039	1.38743	0.175624	2.49983	0.0849463	0.322098	1.20519	1.18356
chr02_AA_00304	0.248632	0.253474	0.51237	0.033499	16.2505	0.0585453	0.252827	0.067073	0.279104	0.729847	0.957982	0.277911	8.43166	1.42233	0.514283	15.5971
chr02_AA_00305	0	0	0	0	0	0	0	0	0	9.66744	4.55455	2.97801	3.12708	5.72775	3.43574	2.18178
chr02_AA_00307	0	0	0	0	0	0	0	0.00536833	0.026645	6.35754	2.53209	14.5776	10.8358	5.67464	2.35183	7.77723
chr02_AA_00308	0.0681127	0.175431	0.0437973	0.175047	0.133184	0.346724	0.221518	0.154089	0.655392	0.356431	0.0999713	0.0543067	0.211494	0.106822	0.224824	0.214564
chr02_AA_00309	0.333085	0.227116	0.144442	0.256312	0.338137	0.6394	0.507227	0.277771	0.344152	0.370319	0.435376	0.438614	0.580261	0.405611	0.556333	0.523968
chr02_AA_00310	0.319389	1.30488	5.65392	1.57971	0.200513	0.4176	8.25048	0.941827	2.25288	0.238519	3.16306	1.50102	0.398254	2.95528	1.63155	0.200867
chr02_AA_00312	0.369464	0.125512	0.300612	0.177009	0.106884	0.354789	0.306293	0.497574	0.671228	0.6848	0.806451	0.458639	0.73953	0.587135	0.011935	1.3576
chr02_AA_00314	0.218267	0.25936	0.558959	0.224546	0.245784	0.228999	1.23575	0.299807	0.256323	0.427414	0.689307	2.38874	0.234364	0.568037	0.384266	0.214157
chr02_AA_00315	0.204999	0.316769	0.0777493	0.220357	0.293093	0.460927	0.0529667	0.187068	0.11134	0.556419	0.0739163	0.292379	0	0.0468367	0.09351	0.510781
chr02_AA_00317	66.7956	117.272	168.113	92.4282	58.4965	63.4933	157.548	119.264	151.109	74.375	111.892	38.1923	37.3757	97.5386	107.075	39.6508
chr02_AA_00318	0	0	0	0.108774	0	0	0	0	0	0	0	0	0	0	0	0
chr02_AA_00319	1.13313	1.55327	1.09588	0.97057	1.29122	1.50736	1.01921	1.50868	0.967326	4.18578	2.3189	2.26917	1.81742	1.97566	1.22047	1.88929
chr02_AA_00320	2.91395	0.591082	0.525466	0.468595	1.20221	1.1473	0.406099	0.574531	0.387889	0.332341	0.728714	0.18375	0.286785	0.614826	0.519285	0.15151
chr02_AA_00321	0	0	0	0	0	0	0	0	0	3.15583	1.34381	0.922611	1.09009	2.52457	0.590335	1.40726
chr02_AA_00323	0	0	0	0	0.00452633	0	0	0	0	0.003266	0	0	0.00229167	0	0	0.00405933
chr02_AA_00324	0.145055	1.48201	2.99164	0.501388	0.246125	1.76878	1.51797	0.521449	0.806586	0.141246	1.45228	0.663939	0.880715	0.689723	0.112548	0.207355
chr02_AA_00325	0.200774	0.235838	0.152375	0.127256	0.770324	0.269489	0.125857	0.108739	0.157014	0.251406	0.24094	0.285224	0.227835	0.244446	0.172071	0.36618
chr02_AA_00326	0	0.027748	0.0510883	0	0	0	0.963236	0	0.0171977	0	0.00119767	0.154408	0	1.25848	0	0
chr02_AA_00327	0	0	0	0	0	0	0	0	0	0	0	0.040886	0	0	0	0
chr02_AA_00328	1.77487	2.6197	1.19783	0.689655	0.874195	1.1127	2.10926	0.975043	0.76413	0.948304	1.22533	1.1768	1.28097	1.45291	0.96796	0.893976
chr02_AA_00329	0	0	0	0	0	0	0	0	0	0	0	0	0	0.834805	2.30137	0
chr02_AA_00330	0	0	0.723473	0.0914113	0.654174	0.104451	0	0	0	0	0.359188	0	0	0.475811	0.0940907	0.0511293
chr02_AA_00331	0.054374	0	0	0	0	0	0	0	0	0.101299	0.014994	0.0852753	0.0450883	0	0	0
chr02_AA_00334	0.156024	0.377665	0.951894	0.568441	0.057408	0.0594077	0.867459	0.469642	0.042789	0	0	0	0	0	0.00772433	0
chr02_AA_00335	0.065631	0	0	0.0248923	0.028204	0.005842	0	0.00523733	0.00416633	0	0	0	0	0	0	0
chr02_AA_00336	0.15058	0.098262	0.020606	0.0211537	0.063716	0.0734407	0	0.026787	0	0.003748	0	0	0	0	0	0
chr02_AA_00337	0.00960833	0.00495967	0.127553	0.004205	0.186253	0.044307	0.0621207	0.00929267	0.0314373	0.000642333	0.0238897	0.000604333	0.000561	0.00366667	0.000509333	0.000715333
chr02_AA_00338	0.125516	0	0.389211	0.188562	23.895	0.0843387	0.0869463	0	0.118781	0.709425	0.214747	1.25947	11.7903	1.29345	1.00431	14.4039
chr02_AA_00339	0.0398557	0.264044	0.286734	0.0426763	1.90752	0.165352	0.196576	0.0556197	0.173192	0.0197067	1.27549	0.187325	0.571994	2.2448	0.766717	0.782424
chr02_AA_00340	0	0	0	0	0	0	0	0	0	0	0	0	0	0.141295	0	0
chr02_AA_00341	87.1063	3.00804	3.1337	1.70977	25.2227	34.2578	1.88503	1.70635	8.76276	38.1113	2.96234	29.9942	59.1993	2.50686	2.10851	51.4203
chr02_AA_00344	0.18427	0.656471	0.164438	0.269548	0.181195	0.16522	0.128773	0.483869	0.176633	0.202846	0.363974	0.170875	0.3459	0.194704	0.156757	0.136021
chr02_AA_00346	0.20895	0.481442	0.795133	0.982018	0.253412	0.274185	1.20649	0.860623	0.788991	0.19457	1.23596	0.156405	0.218382	0.73098	0.967225	0.191868
chr02_AA_00347	0	0	0.231796	0	0	1.15986	0.198326	1.62146	0.402823	0	0	0	0.596297	0	0.320533	0
chr02_AA_00348	0.173885	0	0	0.143798	0	0	0	0.0560197	0.077479	0.0894003	0	0	0	0	0	0.09692
chr02_AA_00349	0.0995007	0.0329007	0.0613327	0.0385523	0.092432	0.0667887	0.050808	0.0549947	0.0482463	0	0	0	0	0	0	0
chr02_AA_00350	1692.29	18.2886	24.3766	152.977	48.0565	82.27	11.304	119.756	127.029	1383.15	3.2288	9.71334	11.7728	4.82587	15.0369	13.3924
chr02_AA_00351	5.25669	225.251	70.9299	3958.6	1081.12	1830.18	31.9459	3171.32	3917.67	0	23.4438	0.10979	0	9.93513	3.0923	0
chr02_AA_00352	56.4006	225.295	11.5226	98.3495	22.5215	180.363	53.6485	48.6722	23.3639	55.7975	22.8112	97.8937	58.6826	27.5066	36.0407	42.0359
chr02_AA_00353	0	0.200887	0	0.268653	0.0283227	0	0	0	0	0	0	0.0356257	0.03508	0	0	0
chr02_AA_00354	3.03351	0.079972	1.90223	0.002459	0.706722	0.35264	0.799656	0.881471	0.505284	4.56517	0	0.345461	0.289174	0.906507	0.561105	1.53335
chr02_AA_00355	33.3442	51.6905	31.5568	46.9081	43.0508	40.3881	37.0365	47.0518	45.285	37.2903	60.5432	80.7403	54.4637	38.9355	76.8853	79.9072
chr02_AA_00356	0.09822	0.0535003	0.318165	0.0818147	0.22662	0	0	0.340329	0	0.0361063	0.333225	0.244789	0.0548993	0.268693	0	0
chr02_AA_00357	0.551361	3.06469	1.86339	2.4156	0.698799	2.1218	4.00298	5.51176	2.98904	1.20038	3.05191	1.66434	0.756009	3.1242	1.94336	0.68721
chr02_AA_00360	0.158395	0.166143	0.155994	0.132435	0.261687	0.211381	0.136182	0.116012	0.136382	0.159434	0.100846	0.113961	0.198734	0.143612	0.164109	0.15528
chr02_AA_00362	0	0	0	0	0	0	0.000727	0	0	0	0	0	0	0	0	0
chr02_AA_00368	65.3532	157.465	185.878	0.974176	78.2308	49.0682	270.997	77.2478	128.295	14.67	67.5485	25.1196	16.9791	44.2204	33.1813	20.5562
chr02_AA_00369	0.351305	1.66557	1.80654	0.749711	0.371127	0.681899	1.80926	1.08905	1.71507	0.291591	1.62851	0.233199	0.310772	1.18488	1.58576	0.321852
chr02_AA_00370	0.0878883	0.0799653	0.257727	0.121759	0.111764	0.115285	0.430622	0.11283	0.07038	0.0658713	0.09228	0.0522887	0.0742887	0.091094	0.0573847	0.0664997
chr02_AA_00371	0	0.081709	0.149257	0.373395	0.071006	0.128961	0.22523	0.504133	0.0995897	0.0570967	0.148349	0.142845	0.0589133	0.24365	0.020757	0.0920953
chr02_AA_00373	0.00219367	0.000894333	0.0153827	0.00535833	0.003913	0.000514	0.017921	0.00712	0.00787733	0.000210333	0.000680333	0.000818667	0.000746667	0.000382333	0.000423	0.000586667
chr02_AA_00374	0.0562693	0.0489197	0.173408	0.032116	0.0512217	0.0249817	0.175666	0.0704063	0.0254237	1.24041	1.6282	0.819575	0.627968	1.48946	0.516874	0.540596
chr02_AA_00375	0.152971	1.13831	1.71491	1.6341	1.25304	1.47429	3.01448	2.11625	1.27013	2.43229	7.48588	3.96105	2.77429	2.88092	0.259092	4.24939
chr02_AA_00377	0.426365	0.4771	0.754747	0.625842	1.10263	0.07095	0.897135	0.895908	0.321165	0.918344	1.0604	0.536241	0.976516	0.893084	0.653538	0.638634
chr02_AA_00379	0	0	0	0	0.005521	0	0.10088	0	0	0	0	0	0	0	0	0
chr02_AA_00381	0.0835597	0.0810437	0.0661267	0.079499	0.09053	0.0925007	0.073465	0.0714197	0.074912	0.075077	0.111957	0.065746	0.0805883	0.0839843	0.074166	0.0783067
chr02_AA_00386	0	0	0	0	0	0	0	0	0	0.595437	0.327401	0.238401	0.436648	0.507324	0.333216	0.800906
chr02_AA_00390	0.263616	0.524705	1.58843	0.537264	0.310908	0.10777	4.06287	0.951803	1.19159	0.330464	0.754429	0.541404	0.968199	0.944301	1.25909	0.758481
chr02_AA_00391	2.75188	0.820685	2.69181	0.664705	3.51628	0.835073	0.520279	1.14501	0.375057	7.02532	5.12775	2.37964	4.26378	5.61082	1.19724	4.54218
chr02_AA_00393	1.06072	1.40254	0.287093	0.193762	0.128118	0.846241	0.449577	0.0676593	0.0672737	0.420527	0.437502	0.547584	0.516417	0.366068	0.335157	0.549181
chr02_AA_00396	0	0	0	0	0	0	0	0	0	0	0	0	0.000671333	0.000792	0	0
chr02_AA_00399	0	0.002235	0	0.000262333	0.00114133	0	0	0	0	0	0	0	0	0	0	0
chr02_AA_00402	0.0413033	0.0506157	0.0413557	0.0544937	0.033391	0.0641373	0.0708957	0.0396347	0.0385393	0	0	0	0	0	0	0
chr02_AA_00403	0.924464	0.315571	0.215874	0.203483	0.458688	0.170134	0.126569	0.3807	0.123258	1.12069	0.771242	0.73377	0.742963	0.787354	0.566988	0.532228
chr02_AA_00405	2.4021	1.33447	0.375645	2.01728	2.22605	2.07393	0.425239	1.30835	0.894564	3.35219	0.623346	2.35857	2.94645	1.61253	0.810175	2.65271
chr02_AA_00407	0	0.0912343	0	0.0896063	0	0	0	0.0604013	0	0	0	0	0	0	0	0
chr02_AA_00408	1e-06	0	6.67e-07	1.33e-06	0	0	0	3.33e-07	0	0	1.67e-06	3e-06	1e-06	1.67e-06	0	0
chr02_AA_00409	0.0865163	0.0995327	0.0229813	0	0.0905743	0.07694	0.0247603	0.0307673	0.12568	0.0893373	0.0445707	0.127091	0.141737	0.0735153	0.103265	0.126872
chr02_AA_00412	0.0455183	0	0	0	0	0	0	0	0	0	0	0	0	0	0	0
chr02_AA_00413	1.38572	2.52017	2.09778	2.30895	2.94058	2.64635	1.66702	1.89483	2.36281	0.944608	2.35828	1.17839	3.64618	2.95051	1.82929	3.61246
chr02_AA_00414	0.000437667	0	0	0	0.0767993	0	0	0.351733	0.61619	0.003971	0.00421867	0.00397633	0.004804	0.01829	0.00435667	0.00397967
chr02_AA_00419	0	0	0	0	0	0	0	0	0.0462067	0	0	0	0	0	0	0
chr02_AA_00423	0.26619	0.222068	0.309877	0.203895	0.29125	0.253177	0.72996	0.222466	0.155257	0.000134333	0.00502133	5.77e-05	0.000154333	0.00293067	0.000198333	0
chr02_AA_00424	0	0	0	0	1.69424	0.979055	0	0	0	1.19394	3.08551	0	0	0	0	1.31356
chr02_AA_00426	0.95531	0.191974	0.264697	0.335259	0.209132	0.606077	0.310278	0.810889	0.511252	0.163708	0.410981	0.655662	0.160509	0.331192	0.222834	0.134025
chr02_AA_00428	0	0	0	0	0.00177067	0	0	0	0	0	0	0	0	0	0	0.00321967
chr02_AA_00435	0.0519967	0.0387683	0.020063	0.124201	0.0299353	0.0668393	0.064147	0.124088	0.028711	0.050882	0.092601	0.030374	0.055311	0.0353927	0.0527307	0.0670923
chr02_AA_00436	0.0167157	0.0273997	0.0469167	26.835	0.0116783	11.604	16.1024	0.0367647	0.10476	0.0131483	4.41729	20.2302	19.4543	0.031484	21.448	25.6154
chr02_AA_00439	0	0	0	0	0.000847	0.001011	0	0	0	0	0	0	0.000746	0	0	0
chr02_AA_00440	0.086994	8.01981	0.835607	0.191694	0.375591	0.451424	0.996928	34.1495	0.373094	0.143236	1.86787	5.51286	0.710823	0.55857	7.70162	0.673471
chr02_AA_00444	5.59589	5.61382	8.59458	4.54241	8.73716	3.51111	7.72119	5.86321	5.04401	5.12904	8.8716	3.57325	4.2393	6.87523	5.32922	4.39626
chr02_AA_00445	0.0194707	0.0169433	0.00265867	0	0	0.0252533	0.00340033	0	0	0	0	0	0	0	0	0
chr02_AA_00448	0	0	0.0697237	0	0	0	0	0	0	0	0	0	0	0	0	0
chr02_AA_00450	0.152926	0	0.0107277	0	0	0	0	0	0	0.263265	0	0	0	0	0	0
chr02_AA_00454	17.493	28.6638	9.7674	14.3845	14.6613	14.1044	17.634	11.8481	16.5285	14.617	16.4841	12.3783	11.428	12.6348	9.13153	9.34998
chr02_AA_00463	0.116389	0.45899	0.154083	0.0754357	0.249629	0.0871377	0.129226	0.070454	0.0716457	0	0	0	0.0538097	0	0	0
chr02_AA_00466	0	0	0	0	0	0	0	0	0	0.0131123	0.006653	0	0	0.00381067	0	0.00566333
chr02_AA_00472	0	0	0	0.00832367	0	0	0	0	0	0	0	0	0	0	0	0
chr02_AA_00473	0	0	0.000409	0	0	0	0	0	0	0	0	0	0	0	0	0
chr02_AA_00476	0.0346093	0.0438407	0.0401877	0.161522	0.185082	0.048207	0.0308273	0.0556183	0.0199183	0	0	0.166584	0	0.065365	0	0.113162
chr02_AA_00477	0	0	0	0	0	0.0530357	0	0	0	0	0.07706	0.086475	0.0933617	0.0572353	0.0818143	0
chr02_AA_00478	2.34306	3.58962	7.05124	2.16133	1.62837	1.26323	7.75608	3.00677	2.81872	0.913141	3.50983	1.2604	1.32906	3.69605	1.9984	0.932229
chr02_AA_00479	0.189899	0.0977353	0.121905	0.087794	0.116704	0.100534	0.113003	0.122128	0.107299	0	0	0	0	0	0	0
chr02_AA_00480	1.47322	1.5913	1.66248	0.859517	1.75426	1.30597	2.36563	1.15222	0.608527	1.28778	4.16543	1.21125	1.62173	2.53394	2.11646	1.74747
chr02_AA_00481	0.437576	3.28086	0.739833	3.55193	0.973746	2.46162	4.19812	2.76471	3.36328	0.0268733	2.63099	1.64429	1.54046	3.36121	1.8642	1.8999
chr02_AA_00482	0.138331	0.068217	0.13184	0.472957	0.537536	0.35692	0.185279	0.21573	0.067715	0.110159	0.141673	0.254453	0.178298	0.287893	0.094711	0.452275
chr02_AA_00483	0.020835	0.0973533	0.084789	0.154491	0.201286	0.0593657	0.0604523	0.074192	0.187648	0.052023	0.0691653	0.11727	0.0759227	0.0583023	0.111515	0.0598603
chr02_AA_00484	1.33801	2.53967	3.7987	2.425	2.77393	1.8425	2.78386	2.82728	4.03087	1.94911	3.57495	2.21508	1.23677	1.47452	1.65578	1.99296
chr02_AA_00486	1.69646	1.75053	2.55864	0.707153	1.23432	0.18401	1.57865	0.576742	0.308009	0	0	0	0	0.071547	0	0
chr02_AA_00488	0	0	0	0	0	0	0	0	0.0965827	0	0	0	0	0	0	0
chr02_AA_00492	9.89825	17.5584	19.3054	8.89276	6.12664	9.1544	20.9052	9.03114	18.8892	8.81469	12.3555	0.152088	6.15083	13.111	15.6983	10.5315
chr02_AA_00493	0	0	0	0	0.908094	0.566129	0	0	0	0.871538	1.6909	0	0	0	0	0.924987
chr02_AA_00495	7.94611	3.90545	2.70815	1.79246	5.82705	2.42261	2.56059	2.51531	1.32515	7.30803	4.5545	2.49535	3.38002	6.05336	2.06197	4.42004
chr02_AA_00503	0.049155	0.034965	0.0182897	0.105463	0.0237207	0.052892	0.0403087	0.105393	0.025336	0.044602	0.0618743	0.0279763	0.0396753	0.028062	0.0401513	0.0516493
chr02_AA_00504	2.61051	3.25656	3.2348	141.901	2.00946	14.6133	27.9068	3.60935	6.78831	2.45865	21.8787	25.4862	26.5202	3.33122	34.2243	31.6816
chr02_AA_00507	0	0	0	0	0.00112933	0.000758333	0	0	0	0	0	0	0.000994667	0	0	0
chr02_AA_00508	0.524752	13.8107	5.76869	3.65464	5.20022	6.32885	8.15821	3.79356	5.5507	0.684259	9.4016	8.44891	8.09418	8.64046	16.2599	9.32708
chr02_AA_00510	0	0	0	0	0	0	0	0.053244	0.104713	0	0	0	0	0	0	0
chr02_AA_00513	0.08856	0.0903647	0.0346823	0	0	0.042089	0.039375	0	0	0	0	0	0	0	0	0
chr02_AA_00516	0	0	0.037719	0	0	0	0	0	0	0	0	0	0	0	0	0
chr02_AA_00518	0.556327	0	0.0419783	0	0	0	0	0	0	0.813189	0	0	0	0	0	0
chr02_AA_00521	1.27339	5.42153	11.0732	1.68739	3.47384	1.77757	10.4428	4.16035	5.62818	0.101279	6.76397	1.01313	2.78464	4.22157	1.46733	1.12469
chr02_AA_00531	0.118815	0.868509	0.159018	0.07788	0.314644	0.0898897	0.131024	0.071419	0.0734747	0	0	0	0.0726803	0	0	0
chr02_AA_00534	0	0	0.0102673	0	0	0	0.0169347	0	0.0116107	0.143301	0.12504	0.00495167	0.018761	0.0947037	0.0416507	0.031737
chr02_AA_00540	0.240416	0.52047	0.848433	0.184182	0.312394	0.188109	1.0082	0.196384	0.362034	0	0.001627	0	0	0	0	0
chr02_AA_00544	0	0.0353177	0	0.006817	0.0174613	0	0	0	0	0	0	0	0	0	0	0
chr02_AA_00547	0.180635	0.234098	0.240497	0.242116	0.207497	0.266054	0.37899	0.256138	0.245216	0	0	0	0	0	0	0
chr02_AA_00548	0.944977	0.337313	0.234635	0.227866	0.481399	0.174134	0.255799	0.370678	0.124552	1.44258	0.895144	0.751685	0.782767	0.773252	0.641659	0.645219
chr02_AA_00550	26.9931	47.405	63.3301	46.9345	29.9786	36.9171	61.7178	45.8178	81.0009	3.46629	6.8101	2.58969	3.16665	5.30863	6.30206	2.20246
chr02_AA_00552	0.112376	0.133021	0.22995	0.211971	0.119283	0.071665	0.175118	0.191179	0.18337	0.0657003	0.414507	0.118419	0.20372	0.078302	0.031487	0.0694363
chr02_AA_00554	0	0.0455563	0	0.045189	0	0	0	0.030198	0	0	0	0	0	0	0	0
chr02_AA_00555	0.000237667	0	0.000184	0.000318667	0	0	0	0.000227667	0	0	0.00109633	0.000789333	0.000276333	0.000680667	0	0
chr02_AA_00556	0.10039	0.106836	0.024513	0	0.109315	0.0862547	0.0251387	0.0319923	0.138699	0.100015	0.04609	0.13649	0.155561	0.0621143	0.112564	0.136199
chr02_AA_00557	1.54717	2.57358	2.2928	1.90328	2.14447	1.72644	2.09686	1.39378	0.840038	1.81468	1.23925	1.80283	2.39747	1.20587	0.969676	2.25389
chr02_AA_00559	8.2806	5.26217	2.11284	4.56248	10.7905	8.08874	1.24854	4.46219	2.33784	6.45044	3.24411	12.8699	10.3018	4.80251	4.22523	9.87108
chr02_AA_00560	2.53898	4.58762	4.57171	4.14959	6.06975	4.55268	3.39274	3.17553	4.79956	0.959545	3.17712	1.19557	5.06547	4.97393	1.8851	4.95556
chr02_AA_00561	1.37978	2.30769	0.715059	3.53093	1.33859	5.04278	1.49389	3.37637	3.70857	0.546331	1.70809	0.656677	0.886371	2.68828	0.0873713	1.24363
chr02_AA_00565	1.22925	0.51531	0.517534	0.378563	1.68623	0.314281	0.012748	0.42954	0.126537	0.194172	0	0.021178	0	0	0	0
chr02_AA_00566	0.0655383	0.0711777	0.012866	0.007258	0.0602753	0.006526	0.00450233	0.00790467	0.00812367	0.166604	0.078763	0.0632247	0.111913	0.0203547	0.031641	0.0883403
chr02_AA_00567	0.276994	0.130871	0.222429	0.234705	0.167957	0.226414	0.040927	0.260507	0.091758	1.03557	0.251522	0.992788	0.599199	0.466927	0.37452	0.40093
chr03_AA_00003	252.674	224.578	86.3073	293.877	130.661	323.708	146.791	357.386	599.468	141.133	81.8576	197.699	213.603	73.7951	197.866	175.133
chr03_AA_00004	0	0	0	0	0.00998767	0.010959	0	0	0	0	0	0	0	0	0	0
chr03_AA_00005	3.27091	1.00433	0.417104	0.845278	0.494488	0.797387	0.886315	0.930819	0.590877	3.74724	0.702891	0.48348	0.348802	3.44639	0.407021	0.519174
chr03_AA_00006	1.05147	1.54328	0.596758	3.18597	2.78007	4.63725	0.737482	1.92811	3.75654	1.07681	0.613689	1.9704	2.55287	0.910822	2.35142	2.27957
chr03_AA_00008	0	0	0	0	0	0	0	0	0	0	0	0	0	0	0.138421	0
chr03_AA_00009	0.207808	0.298358	0.35798	0.268886	0.926727	0.241461	0.645071	0.120785	0.250891	0.0512373	0.262259	0.0445037	0.0187887	0.458489	0.043895	0.0535913
chr03_AA_00011	0	0	0.0169733	0	0	0	0	0	0	0.0499477	0.171638	0	0.0688697	0.168804	0.0253457	0.0610823
chr03_AA_00013	0	0	0	0	0	0	0.316727	0	0	0	0	0	0	0.0899897	0	0.0218323
chr03_AA_00014	0.0147363	0.0387293	0.129188	0.0458677	0.024653	0	0.05657	0.0577663	0.118073	0	0.0186037	0	0	0	0	0
chr03_AA_00015	0	0	0	0	0.001275	0	0	0	0	0	0	0	0	0	0	0
chr03_AA_00018	0	0.00872367	0	0.00876867	0.00965067	0	0.0108783	0	0.030616	0.0186707	0	0	0	0	0	0
chr03_AA_00020	0	0.022743	1.6e-05	0.0359003	0.0355023	0.073152	0.117832	0.0714317	0.014803	1.34641	5.6782	1.9968	1.74863	2.23355	2.80942	1.56464
chr03_AA_00023	0	0	0	0	0	0.001754	0	0	0	0	0	0	0	0	0	0
chr03_AA_00024	0.00406	0.004976	0.0186383	0.00142967	0	0.005747	0.0161677	0	0.00219467	0.132718	0.126032	0.00845767	0.025292	0.196523	0.030682	0.0432163
chr03_AA_00025	0.019968	0	0	0.0360443	0	0.027437	0.0294057	0	0	0.32386	0.0980903	1.54645	1.26969	0.329759	1.33131	1.40059
chr03_AA_00027	0.00227067	0.0121087	0.018808	0	0.00974333	0.00252033	0.000737	0	0.00230967	0.004839	0.011735	0.005742	0.00676367	0.0103573	0.000964667	0.000919333
chr03_AA_00028	0.122673	0.150089	0.713013	0.189248	0.339417	0.3523	0.378572	0.21663	0.339941	0	0	0	0	0	0	0
chr03_AA_00034	0.03829	0.034371	0	0.177949	0.0191957	0.283355	0	0.264208	0.143267	0	0	0	0.0168813	0.0355577	0	0.0166087
chr03_AA_00035	0.332195	0.428206	0.623907	0.153048	1.04434	0.114129	0.697206	0.026909	0.0934613	0.100751	0.331693	0.128391	0.110727	0.110914	0.0544817	0.02417
chr03_AA_00041	0.191621	0.0276857	0	0.088321	0	0.0502737	0.003638	0.088782	0.0274767	0.117629	0.032305	0.243297	0.0643327	0.0470223	0.0954333	0.101282
chr03_AA_00042	0.141704	2.3135	0	5.55107	0	5.40587	1.42957	3.12123	0.275142	0	0.939801	1.51098	1.3842	0.969507	1.04194	0.0966487
chr03_AA_00043	0.617596	0.176968	0.104378	0.11522	0.14775	0.173294	0.200357	0.108256	0.101959	0.242835	0.144203	0.032171	0.0624357	0.0948363	0.0164947	0.06128
chr03_AA_00044	0.423224	0.0664477	0	0	0	0.0959293	0.0690243	0.00523967	0	0.0855257	0.067937	0.0123173	0	0.040468	0	0
chr03_AA_00045	0.182226	0.18474	0.128251	0.270956	0.287475	0.250478	0.142811	0.145959	0.059735	0.0524117	0.039647	0.0276563	0.09439	0	0.040582	0.119004
chr03_AA_00047	0.398178	1.86791	4.0935	0.514962	2.6625	0.573354	1.44291	0.72502	0.768508	0.262048	0.81232	0.23331	0.237124	1.9024	0.19346	0.351724
chr03_AA_00049	0.00635667	0.0176163	0.00584233	0	0.0208953	0	0.021928	0	0	0	0	0	0	0.0293637	0	0.00610633
chr03_AA_00053	0.0326983	0.0438967	0.207793	0.0147953	0.0345877	0	0.044279	0.0584633	0.0649697	0.0851997	0.0117637	0.0202173	0	0.044131	0.061846	0
chr03_AA_00054	1.30828	0.117686	0	0.139271	0.0614757	0.233056	0.149654	0.0827147	0.0262247	1.22533	1.12846	0.14398	0.117695	1.8573	0.0357463	0.112729
chr03_AA_00056	0	0.00318267	0.0196913	0	0.0350853	0	0.091953	0.011698	0.053889	0	0	0	0	0.011773	0.00598033	0.00575
chr03_AA_00058	0.101834	0.0566387	0.07435	0.0825107	0.083279	0.0946013	0.0655387	0.0618167	0.0863303	0.118263	0.168758	0.074781	0.0957247	0.066179	0.052515	0.072504
chr03_AA_00059	0.120368	0.0827737	0	0.008583	0	0.022871	0.049912	0.047508	0.147626	0	0.0779013	0	0.0471847	0	0.019244	0.069632
chr03_AA_00060	1.95426	3.05864	4.14058	2.86559	2.83711	2.03059	4.67651	2.8788	4.75993	1.17087	3.03099	0.884758	1.45958	2.66924	0.776332	1.2183
chr03_AA_00061	0.599403	0.510901	1.31749	0.448085	0.909257	0.436048	0.768568	0.41816	0.436167	1.91318	4.70708	2.27456	1.94523	5.90275	1.91486	1.77535
chr03_AA_00063	0.0500713	0	0	0.00544633	0	0	0	0	0	0	0	0	0	0	0	0
chr03_AA_00064	3.90686	3.69235	9.77877	7.0833	8.33146	4.85915	4.10982	4.34817	5.48608	3.83776	3.42443	3.4409	5.18786	2.22755	7.09582	3.43662
chr03_AA_00065	0.519949	0.90809	1.11685	0.771208	0.631331	0.301293	0.340578	0.837123	1.04823	0.109576	0.337911	0.0945227	0.122227	0.275875	0.0167903	0.108592
chr03_AA_00066	0.0836497	0.155611	0.574485	0.189121	0.103668	0.148559	0.288659	0.188436	0.273456	0.169064	0.147754	0.13241	0.134214	0.150648	0.138805	0.110397
chr03_AA_00067	0.635858	0.144923	0.44649	0.336055	0.652859	0.401453	0.753115	0.906738	1.02447	0	0.830697	0	0.408522	0.206901	0.418863	0.711893
chr03_AA_00068	0.344379	0.227148	0.370012	1.57325	0.15876	1.21511	0.342287	1.16031	4.40001	0.0156873	0.0235443	0	0.00991767	0.0241137	0.00721267	0
chr03_AA_00069	0.125691	0.657396	0.23176	0.207378	0.095804	0.236363	0.216352	0.0856297	0.200698	0.193417	0.986246	0.191411	0.251565	1.67331	0.101973	0.065114
chr03_AA_00071	0.061653	0	0.0587003	0	0	0	0	0	0	0	0	0	0	0	0.0314963	0
chr03_AA_00072	0	0	0.0118257	0	0.008503	0.0147383	0.0618123	0	0	0	0.00680133	0.00650333	0	0	0	0
chr03_AA_00073	206.034	46.3448	1.79122	3.19452	0.320352	13.3788	67.9883	1.41471	2.17235	1.30361	13.912	11.3695	19.0789	43.9715	8.72602	29.3311
chr03_AA_00076	0.138676	0.461981	0.174489	0.370834	0.559633	0.416806	0.226925	0.295579	0.576836	0.929246	1.06882	1.5302	1.32803	2.80973	4.68356	2.90462
chr03_AA_00077	0.006641	0.0119223	0.04437	0.040126	0.00712367	0.04646	0.0401217	0.015871	0.0491083	0	0	0	0	0	0.000279333	0
chr03_AA_00078	0.0950493	0.0850917	0.110781	0.109339	0.0641853	0.0550883	0.114742	0.0693357	0.0790147	0.00589833	0.0242873	0	0	0.0221253	0.00294567	0
chr03_AA_00079	0.307351	0.248553	2.41809	2.22015	0.836596	0.299582	3.38383	2.17985	1.39202	0.0356717	0.439065	0	0.109461	0.367939	0.126154	0.0179633
chr03_AA_00082	0.016522	0.0229957	0.0394877	0.0407873	0.017141	0.504303	0.0756913	0.12021	0.112991	0.0224557	0.136559	0.83891	1.37303	0.329886	2.33838	1.40115
chr03_AA_00084	0.0335253	0.00613333	0	0.0138603	0	0.0150787	0	0.0105173	0	0	0	0	0	0.0384397	0	0
chr03_AA_00091	4.85607	5.17062	8.48264	3.55991	4.62914	2.74937	5.77282	3.47835	3.84203	0	0	0	0	0	0	0
chr03_AA_00092	0.257008	0.594141	0.92692	0.768539	0.161294	0.199965	0.104951	0.802308	1.06716	0	0.461162	0.566649	0.153112	0.444835	0.505424	0.141307
chr03_AA_00093	0.020091	0.0114197	0.000307	0.00592733	0.0140433	0.0142747	0.00638033	0.0182017	0	0	0	0.017269	0.000433333	0	0.0323263	0
chr03_AA_00094	0.992177	3.47935	3.46	2.16569	3.588	2.08363	1.8821	1.6647	2.09402	0	0	0	0	0	0.007959	0.00746167
chr03_AA_00095	0.884819	1.73846	0.683189	0.688374	0.459107	0.681268	1.32585	0.609905	0.636071	1.80077	1.8321	1.6837	1.62295	2.34273	1.34354	1.79413
chr03_AA_00097	0.060118	0.00687933	0.059082	0.0115973	0.0218667	0.069022	0.023662	0.0519957	0.028629	0.0123483	0.00491767	0.0139207	0.0153613	0.060949	0.00572467	0
chr03_AA_00098	0	0	0	0	0	0	0	0	0	0.196701	1.72188	5.53209	4.94508	1.15305	5.71004	4.46377
chr03_AA_00100	0.107576	0.068347	0.249357	0.101729	0.244197	0.089846	0.166142	0.041329	0.071474	0.181072	0.1854	0.278374	0.393891	0.550249	0.36298	0.320981
chr03_AA_00104	0.132727	0	0.156587	0.034598	0	0.0372413	0.0291977	0.0530447	0.054345	0.300292	0.267859	0.123499	0.0613797	1.25621	0.137211	0.0908327
chr03_AA_00106	0	0	0.121791	0	0.286452	0	0	0	0	0	0	0.076836	0.0358887	0	0	0
chr03_AA_00107	0	0	0	0	0	0	0	0	0	0.0318207	0	0	0	0.0161057	0	0
chr03_AA_00108	0.141639	0.172919	0.116393	0.233625	0.0338893	0.0709643	0.13226	0.105032	0.340328	0.20367	0.109402	0.239299	0.125671	2.95494	0.489094	0.142239
chr03_AA_00109	0	0.033973	0	0	0	0.0480087	0.0397017	0	0	0	0	0	0.043367	0	0.07454	0.0377867
chr03_AA_00110	1.18087	2.14577	1.77892	0.946261	1.13376	0.736702	1.36229	0.634062	0.368405	1.09263	3.66136	0.922745	1.47844	4.41142	1.5805	2.48579
chr03_AA_00113	0.213271	0.030779	0	0.158809	0.0261137	0.0231803	0	0	0.0139583	0.155031	0.09945	0.0342613	0.0579343	0.145662	0.131131	0.463216
chr03_AA_00114	1.04126	0.819796	0.93503	0.743966	0.659085	0.14351	0.353618	0.764493	0.117827	0.0765397	0.0661053	0.0586847	0.102979	0.0772433	0.106537	0.071827
chr03_AA_00115	0.086089	0.0393313	0.0373177	0.0336407	0.0858987	0.040682	0.018328	0.015142	0.034246	0.0790683	0.014185	0.0881543	0.326517	0.306839	0	0.0522127
chr03_AA_00121	0.120019	0.237028	0	0	0.0364387	0	0.263566	0	0	0.395683	0.316737	0.103998	0.0647723	0.969476	0.0430513	0.169993
chr03_AA_00125	0.0873533	0.0620803	0.190502	0.083565	0.13702	0.279295	0.281794	0.106624	0.425235	2.28661	4.03802	0.869195	0.418084	2.81085	1.08107	1.24405
chr03_AA_00126	0.0869977	0.0133283	0	0	0	0	0	0	0.0209127	0.118306	0.24288	0.0817417	0	0.457955	0.0122137	0.0181657
chr03_AA_00127	1.09421	0.905309	0	0.152083	0.448694	0	0	0	0.0671813	10.4471	4.35313	1.84234	2.06085	14.7792	2.76473	8.60216
chr03_AA_00128	0.0816763	0.077566	0.0489357	0.057963	0.0877773	0.0901387	0.141239	0.0683967	0.0814313	0.0959243	0.235717	0.129771	0.122062	0.150673	0.340571	0.15192
chr03_AA_00129	0.0471033	0	0	0	0	0	0	0	0	0	0	0	0	0	0	0
chr03_AA_00132	0.13641	0.235755	0.597699	0.261986	0.162348	0.202184	0.456756	0.498361	0.607016	0.158042	1.18259	1.61422	0.171116	0.230957	0.420546	0.126401
chr03_AA_00138	0	0	0.122194	0	0	0	0.0594637	0	0	0	0	0	0	0	0	0
chr03_AA_00139	0.274744	0.0836453	0.104128	0.207311	0.261013	0.548535	0	0.15475	0.0914127	5.35695	1.84861	3.54294	2.80682	5.36541	3.17601	3.32448
chr03_AA_00141	0.322851	0.91777	0.403868	0.248062	0.054598	0.182362	0.250707	0	0.512877	0	0	0	0	0	0	0
chr03_AA_00142	3.07222	2.23137	6.72377	2.0368	5.65723	0.945873	2.57913	3.81059	1.26106	0	0.13954	0	0	0	0	0
chr03_AA_00143	0.525826	1.43114	0.456594	1.2906	1.78621	1.53781	0.245565	0.449966	0.869369	1.20043	3.39851	3.12674	2.87076	3.55967	0.960933	1.80235
chr03_AA_00144	7.78026	21.3215	57.5533	28.7913	6.63602	39.4076	0.062991	23.9112	33.9898	0.260204	0.132437	0.292013	0.254781	1.5928	0.0183373	0.267266
chr03_AA_00145	0.271115	0.317889	0.379337	0.0281977	0.412383	0.0184967	0.253009	0.145048	0.0367643	0.184953	0.0314407	0.0415293	0.0353853	0.010699	0.022274	0.251133
chr03_AA_00149	0.0190513	1.62271	0.144375	0.32841	0.409018	0.349982	0.429484	0.013241	0.175205	0.842467	0.471654	0.218723	0.219468	1.34153	0.109455	1.56062
chr03_AA_00150	0	0	0.007174	0	0	0	0	0	0	0.0660023	0	0	0.021497	0.0300817	0	0
chr03_AA_00151	0.22491	0.114914	0.045849	0.141257	0.194263	0.241032	0	0.081561	0.047611	0.249754	0.075552	0.067845	0.435485	0	0	0.161543
chr03_AA_00152	0	0.095172	0	0	0.117078	0	0	0	0	0	0	0	0	0	0	0
chr03_AA_00153	0	0	0	0.298666	0	0.223662	0	0	0	0	0	0	0	0	0.0252957	0
chr03_AA_00154	17.7955	40.7251	42.9314	62.2941	45.8432	67.8673	42.23	46.8784	81.375	10.0303	15.0782	17.5259	22.8958	12.5284	26.4064	23.0287
chr03_AA_00155	4.62873	4.46373	2.03802	6.24991	11.6278	13.4771	2.32473	5.19338	4.37209	12.9979	7.76524	21.2075	24.216	9.55311	12.6803	23.8165
chr03_AA_00156	0.0366963	1.17652	0.451099	0.938636	0.448528	0.971487	0.487712	0.378414	0.928151	0	0.230468	0	0.740342	0	0.445221	0
chr03_AA_00158	1.8439	1.78685	3.56101	3.94401	2.83488	2.65745	2.41346	3.44152	3.68182	0.514353	0.40315	0.79702	0.681164	0.557518	0.452742	0.642612
chr03_AA_00160	0	0	0	0	0	0	0	0.211751	1.04055	0	2.05136	9.72222	10.1821	6.14233	7.76546	14.4609
chr03_AA_00162	1.41297	5.82883	2.54967	1.44114	1.03221	0.169029	4.60814	4.21182	3.35155	0	0	0	0	0	0	0
chr03_AA_00164	7.13701	6.74258	5.64682	10.9321	6.5551	4.74967	5.02884	5.80882	4.00924	7.73326	4.7487	3.49601	3.08217	2.84614	1.87057	2.51243
chr03_AA_00165	0.880927	2.44865	2.25116	1.14296	0.943554	1.09589	2.51663	0.324156	1.26761	1.93691	3.7861	0.683136	0.744204	2.91245	1.37163	1.32518
chr03_AA_00167	0	0	0.0620653	0	0	0.147679	0	0.0965637	0	0	0	0	0	0	0	0
chr03_AA_00168	0.234829	0.0814507	0.0729507	0.106442	0.170312	0.167856	0.0701563	0.191383	0.097341	0.11996	0.066069	0.100507	0.107724	0.068767	0.091354	0.104142
chr03_AA_00169	0	0	0	1.12613	0	0	0	0	6.55579	0	0.090281	0	0	0	0	0
chr03_AA_00170	29.2886	36.6775	62.5944	12.2451	19.4093	13.4079	54.3868	24.7758	35.4608	92.7036	109.174	39.4285	53.7916	134.392	53.7303	60.1798
chr03_AA_00172	104.944	7.69968	1.6218	3.42355	1.90322	3.34843	15.9973	7.26736	8.35473	124.516	34.5508	9.87955	8.65895	44.101	17.7596	11.2909
chr03_AA_00173	30.0178	73.5898	96.7304	34.4339	58.6087	26.1561	42.3984	25.6221	7.35077	27.7632	30.6598	23.2346	57.7694	60.7185	7.72671	25.8163
chr03_AA_00174	36.6893	40.3142	75.752	13.8858	39.1925	25.0541	49.5094	41.2579	40.1409	40.9271	52.9142	31.722	25.3336	60.2646	43.2723	35.9166
chr03_AA_00175	0.879697	0.525112	1.94406	0.211462	1.33222	0.437613	0.934214	0.799428	0.205656	0	0.110656	0	0	0	0	0
chr03_AA_00176	0	0	0	0	0	0	0	0	0	0	0.00652567	0	0	0	0	0
chr03_AA_00179	0	0	0	0	0	0	0	0	0	0.0711247	0	0	0	0	0	0.041201
chr03_AA_00180	0	0	0	0	0	0	0	0	0	0.0922687	0.050029	0	0	0	0.043226	0
chr03_AA_00181	0.216554	0.192514	0.123318	0.208272	0.178532	0.225034	0.162071	0.155011	0.182789	0.279107	0.711189	0.221238	0.203486	0.447185	0.225115	0.129786
chr03_AA_00182	0.0847803	0.735837	3.28991	0.22641	1.20147	0.341175	1.55659	0.634159	0.313647	0.59347	1.8552	1.08913	0.671302	2.36482	0.734363	1.31286
chr03_AA_00183	72.9567	90.8276	84.7462	96.5644	61.5247	86.4789	93.1016	91.8414	85.3385	88.5194	115.264	85.2502	71.8441	94.6173	101.127	65.4726
chr03_AA_00185	0.2676	0.072384	0.0749017	0.0681723	0.189284	0.141955	0.0599177	0.099832	0.0308457	0.17089	0.0814077	0.159676	0.185654	0.0780007	0.16155	0.158859
chr03_AA_00186	0.218836	0.071602	0.0944297	0.216161	0.102619	0.183848	0.0663763	0.0267427	0	0.209179	0.269793	0.141639	0.0699853	0.034253	0	0.112528
chr03_AA_00187	0	0	0	0	0	0	0	0	0	2.20662	0	0	0	0	0	0
chr03_AA_00188	0.214591	0.359485	0.112799	0.138397	0.229955	0.229831	0.11892	0.154088	0.0273423	0.215812	0.26645	0.194799	0.161842	0.191416	0.0865717	0.172435
chr03_AA_00189	0.108946	0.0434053	0.014625	0	0	0.0786267	0	0	0	0.161129	0	0.118233	0.331669	0	0.0839407	0.144492
chr03_AA_00190	0	0	0	0	0	0.183982	0	0	0	0	0	0	0	0	0	0
chr03_AA_00193	294.941	169.791	33.6956	66.6223	15.9004	97.9995	123.964	46.5226	49.1342	535.672	164.329	152.403	140.94	287.04	224.206	320.091
chr03_AA_00194	0	0.0296493	0	0	0	0.028468	0	0	0	0.0270527	0.0615377	0	0	0.0499123	0.021382	0.022706
chr03_AA_00195	0.864479	0.118466	0.263052	0.151832	0.282538	0.253248	0.0806617	0.042227	0.040404	3.09638	0.589896	0.534668	0.546518	0.322598	0.369396	0.434194
chr03_AA_00196	0.45199	0.244947	0.355987	0.275833	0.52881	0.208209	0.171466	0.16764	0.227847	0.113691	1.43693	0.110083	0.198097	2.72691	0.297529	0.687107
chr03_AA_00198	0	0	0	0	0	0	0	0	0.0250013	0	0	0	0	0	0	0
chr03_AA_00199	2.80515	4.05219	5.33612	1.77496	2.82954	1.54755	5.85795	2.94124	3.18643	19.8393	11.6329	6.96126	4.73899	27.2915	17.6506	7.43434
chr03_AA_00200	0.038406	0.0585237	0.015784	0.016714	0.0112337	0.0809997	0.0349233	0.00652333	0.0335577	0	0	0.0242473	0.0126303	0	0	0
chr03_AA_00201	0.893603	1.85778	1.29447	2.34863	2.19635	2.24381	1.30375	1.70337	2.43582	2.16848	8.0318	4.26648	4.74828	3.79119	3.41205	3.68557
chr03_AA_00202	0	0	0	0	0	0	0	0	0	0.112559	0.759903	0.296645	0.0592407	0.750736	0.720684	0.137252
chr03_AA_00203	0.20077	0	0	0	0	0	0	0	0	0.0356543	0	0	0	0	0	0
chr03_AA_00204	57.3386	43.0304	73.7775	55.3861	96.0659	53.5823	37.4877	57.1993	66.472	90.5883	65.7981	64.4569	86.9471	42.3865	56.3629	84.9908
chr03_AA_00205	0.280547	0.364338	1.13932	0.473464	0.475908	0.331188	0.398954	0.532995	0	1.33014	0.139679	0.29235	0.0692237	3.0143	0	0.118012
chr03_AA_00208	52.9195	54.8215	113.198	50.1833	57.2733	26.878	86.0188	50.0873	70.0785	71.2796	37.8871	36.6892	59.0381	70.8359	62.9428	37.8523
chr03_AA_00209	4.39745	7.91813	11.5009	9.85348	12.2037	9.0987	9.06404	10.5747	10.4542	23.2238	47.814	30.8935	33.25	47.6909	51.4992	19.1962
chr03_AA_00210	0	0	0	0	0	0	1.36292	0	0	0	0	0	0	0	0	0
chr03_AA_00211	0.128663	0.065517	0.105987	0.123791	0.322504	0.0942827	0.064855	0.152118	0	0.0162653	0	0.042658	0.0113717	0	0	0
chr03_AA_00212	1.43152	5.89271	2.81275	1.26001	2.02222	1.8001	2.75566	1.25506	0.829453	0.760143	0.817057	0.147718	0.075791	0.059804	0	0.103078
chr03_AA_00213	0.134047	0.074216	0.099746	0.0830687	0.132453	0.0785213	0.0522487	0.0187643	0	0.475835	0.743984	0.498024	0.390265	0.285423	0.32586	0.619011
chr03_AA_00214	0.248036	0.508279	0.350197	0.53451	0.816334	0.417678	0.437401	0.134107	0.381487	0.152512	0.388057	0.686154	0.42902	0.241301	0.0957523	0.269484
chr03_AA_00215	0	0.00129267	0	0.000826333	0.00452967	0	0	0.00108833	0.00364867	0	0.00441967	0	0	0.000999333	0	0
chr03_AA_00216	0.408512	0.155309	0.235459	0.148056	0.103622	0.238184	0.159431	0.126598	0.0687317	0.183284	0.0453207	0.152203	0.100573	0.0460223	0.117649	0.182378
chr03_AA_00219	0.819938	0.971183	0.518504	0.639137	1.36967	1.70309	0.353703	0.426073	0.416409	0	0	0	0	0	0	0
chr03_AA_00220	0	0	0	0	0	0	0	0	0	0.000193667	0	0	0	0	0	0
chr03_AA_00221	0.223799	0.0805913	0.133254	0.149622	0.259072	0.126931	0.362739	0.28174	0.221888	1.36091	1.51092	0.462626	0.308462	1.71663	0.713467	0.53521
chr03_AA_00222	0	0	0	0	0	0	0	0	0	0.201687	0.353534	0.0991377	0.186272	0.480631	0.383336	0.238057
chr03_AA_00223	0.246734	0	0.017536	0.145639	0.571519	0.500069	0	0	0.0612783	2.49135	0.270537	0.677344	1.20111	0.106179	0.314231	0.401114
chr03_AA_00224	6.84443	5.87371	5.6313	9.98542	4.15977	5.81259	6.79341	10.9513	10.0773	26.039	31.0114	61.1939	41.9686	38.4166	70.4219	52.4023
chr03_AA_00225	0.052496	1.12686	0.0858733	3.45865	0.046797	0.162509	0.575573	2.3072	1.76475	0.0836083	0.930636	1.84044	0.14376	2.96901	3.27389	0.351324
chr03_AA_00226	0.035729	0.115679	0.323904	0.18476	0.742626	0.0533633	0.0217187	0.188249	0	0	0	0	0	0	0	0
chr03_AA_00227	0	0	0	0	0	0	0	0	0	0.0532337	0	0	0	0	0	0
chr03_AA_00228	0.393007	0.365836	0.48324	0.473109	0	0	0.294043	0.0788617	0.187322	0	1.02285	0	1.88497	0.685317	0.771781	0
chr03_AA_00230	0.106539	0.091935	0.067362	0.0979263	0.111945	0.131388	0.0587983	0.104719	0.051901	0.113092	0.0763503	0.101709	0.119625	0.082411	0.0746763	0.10753
chr03_AA_00231	0.526834	2.13476	6.36957	2.41527	2.77398	3.04978	6.05024	2.31802	3.31656	1.16502	2.95245	3.02923	2.02475	7.87026	4.00037	1.6615
chr03_AA_00232	0.881832	2.93498	2.47222	3.3206	6.16609	3.96054	1.49291	2.26832	2.19415	1.56014	4.20499	2.96513	4.12486	5.60423	2.16487	4.08119
chr03_AA_00233	0	0	0	0	0	0	0	0.570178	11.2037	0	0	0.0816503	0	0	0	0.0910777
chr03_AA_00234	0	0	0.104773	0	0	0	0	0	0	0.616985	0	0	0	0	0	0
chr03_AA_00235	0.077927	0.287234	0.138987	0.10128	0.0831867	0.25994	0.283836	0.120289	0.0830423	0.0594483	0.199408	0.078516	0.114391	0.476412	0.1506	0.129263
chr03_AA_00237	0	1.79136	0.0491293	0	5.59077	0.122695	0	0.0529977	0.719423	0	2.39441	0	1.833	0.521086	0.055825	1.72564
chr03_AA_00238	0.227724	0.949396	0.318726	1.08848	0.652665	0.677287	0.189658	0.288492	0.500114	0.520854	5.04321	1.02326	1.02022	1.45793	1.2256	1.07621
chr03_AA_00239	1.033	1.23635	0.670011	1.26114	0.482834	0.576114	0.831422	0.883806	1.12267	0.52557	10.7243	1.97751	1.12913	7.56233	0.794706	0.379626
chr03_AA_00240	18.4941	72.3373	23.2391	61.9898	20.4973	47.1098	79.3143	44.3363	118.73	96.444	110.876	33.4576	38.5271	130.703	102.403	79.9842
chr03_AA_00241	0.024854	2.60762	0.27521	0.199473	1.9801	0.0918717	1.22763	0.066687	0.469279	0	19.7923	0.25071	2.294	18.867	0.142113	4.11161
chr03_AA_00242	18.8055	0.465585	0.279839	0.960628	0.378962	1.29665	1.33843	0.580803	0.707465	24.1906	0.694028	2.52269	3.48628	0.870453	0.868119	2.90718
chr03_AA_00243	0.100568	0.120399	0.084381	0.0426093	0.0587403	0.110771	0.107971	0.0214207	0.0199523	0.364207	0.135482	0.021502	0.0633897	0.410936	0.0515987	0.034836
chr03_AA_00245	428.534	346.736	315.547	246.431	425.911	391.548	168.149	137.04	119.254	227.639	162.559	356.223	561.891	0.37609	176.798	398.422
chr03_AA_00246	0	112.9	2.62651	0.401386	3.06038	1.62517	22.3737	0.418825	2.35024	0.0174143	170.195	1.00992	4.42126	391.515	1.4207	6.86534
chr03_AA_00247	12.626	93.195	7.76278	39.0112	5.34547	19.1595	6.76245	11.1439	10.3571	8.5518	6.55693	1.98962	2.7747	9.10097	3.5045	5.30628
chr03_AA_00248	0	0	0	0	0	0	0	0	0	0.0571107	0	0	0	0	0	0
chr03_AA_00250	0.003629	0.00565767	0.00459067	0.004779	0.00378733	0.00436667	0.00437633	0.00392733	0.00508833	0.00124467	0.00109967	0	0.00114567	0.000467	0.00102267	0.000515
chr03_AA_00251	0.0141093	0.008516	0.0268713	0.007424	0.012602	0.0142793	0.003509	0.00610167	0.00917767	0.0124183	0.00837867	0.0106473	0.012797	0.010885	0.004715	0.0129927
chr03_AA_00252	0.123914	0.182273	0.140382	0.135606	0.135255	0.152963	0.285451	0.096395	0.171463	0.166524	0.118902	0.113009	0.117245	0.131377	0.154256	0.146361
chr03_AA_00253	0	0	0	0	0	0	0	0	0	0	0	0	0	0.0160487	0	0
chr03_AA_00254	7.42085	4.33595	10.2675	8.13884	5.51978	2.32785	9.20425	2.07073	0.167133	21.7571	14.2522	4.04326	0.166057	7.81004	3.01569	0.181875
chr03_AA_00256	0	0	0.125661	0.099875	0	0	0.168513	0	0.138976	0.100318	0	0.141152	0.084837	0.45734	0.119429	0.210014
chr03_AA_00257	0	0	0.0324383	0.0408417	0.133844	0.061586	0.0232307	0.0243673	0.063098	0.158309	0.074181	0.138912	0.136654	0.111164	0.0811253	0.176756
chr03_AA_00259	19.7713	112.664	5.35988	13.4926	3.67349	13.4615	106.51	10.7244	1.98078	17.086	42.6203	20.8731	29.6906	177.152	52.5865	27.9489
chr03_AA_00261	0	0	0	0	0	0	0	0	0	0	0.115363	0	0.0172643	0	0	0.012186
chr03_AA_00263	1.13553	1.23333	0.586244	0.434414	2.09235	1.44064	0.275765	0.356126	0.384087	9.65079	1.99273	3.12704	3.32229	1.36959	0.757085	3.50803
chr03_AA_00264	0	0	0	0	0	0	0	0	0	0	0	0.0648173	0	0.0666547	0	0
chr03_AA_00265	6.47091	3.50133	2.98663	2.61688	8.39155	9.91687	4.23348	4.70969	3.26739	12.7373	11.0116	9.15029	13.6658	9.52585	7.06646	13.9932
chr03_AA_00266	0.145262	0.214396	0.325421	0.203153	0.202465	0.176982	0.24066	0.178244	0.221583	0.158703	0.294041	0.266621	0.184892	0.315387	0.269329	0.108465
chr03_AA_00267	0	0	0	0	0	0	0	0	0	0.569412	1.09863	0.648067	1.08967	1.72685	0.586966	0.90851
chr03_AA_00269	0.221196	0.136182	0.135912	0.187146	0.166093	0.260429	0.985334	0.141318	0.0789473	3.35133	0.534616	2.84294	2.8107	0.193742	0.277511	0.189803
chr03_AA_00270	2.17404	0.731404	2.06119	1.06783	2.28014	0.450549	2.14512	0.506632	0.869491	3.58702	4.86489	3.12464	2.97792	0.882739	0.805402	0.311634
chr03_AA_00271	0	0	0	0.130697	0.133017	0.0631173	0	0.0501217	0	0.147686	0.12715	0.128202	0.064868	0.023033	0.0185487	0
chr03_AA_00272	4.76255	1.27868	1.44464	1.53538	6.26709	1.90447	1.40882	1.35729	0.772285	7.67259	2.12806	1.72999	4.11979	1.88653	1.72851	4.96474
chr03_AA_00273	69.2938	139.421	190.494	99.1887	85.3922	51.5495	157.81	124.492	120.742	88.7218	189.153	76.3942	70.9164	199.328	122.696	93.5052
chr03_AA_00276	30.3745	5728.67	68.7328	19920.2	980.386	12035.8	5381.62	14008.5	24074.8	18.0335	3460.03	9469.86	1387.6	4010.94	14710.6	1806.11
chr03_AA_00277	0	0	0.068526	0	0	0	0.0358293	0.000757	0	1.04696	0.468763	22.9203	1.77358	1.91422	0.143958	1.56737
chr03_AA_00278	12.8986	4.99718	10.5631	6.51645	8.2657	12.7402	17.6011	12.6198	22.7441	9.54796	15.8047	8.3637	7.70367	7.27036	5.5294	9.0907
chr03_AA_00279	0.0562453	0	0.0249943	0	0	0	0	0	0	0.484478	0.126829	0.1443	0.180521	0.273888	0.0981657	0.184742
chr03_AA_00281	0	0	0	0	0	0	0	0	0	0.0500123	0	0	0	0	0	0
chr03_AA_00282	0.597241	0.391102	1.19103	0.675246	1.04614	0.552455	0.332903	0.442272	0.472378	0.857419	0.980208	0.34891	0.640281	2.04282	0.777943	0.551148
chr03_AA_00283	14.6627	0	1.14867	1.95639	47.7256	2.51974	0	0.919436	0.932379	3.93937	0	1.28315	4.72316	15.1803	0.862	3.4692
chr03_AA_00284	16.9324	29.6316	14.2242	32.5104	16.7662	47.4154	20.6779	20.8435	40.4718	35.9612	32.312	67.042	83.5047	16.007	42.1729	49.7013
chr03_AA_00285	4.86885	0.677586	2.31535	0.28434	15.9211	0.519005	0.642867	0.421759	0.027197	5.18867	5.92884	3.65977	7.3212	0.58623	0.0381497	2.95855
chr03_AA_00286	0.03539	0.0250023	0.028781	0.024096	0.04461	0.0283553	0.125	0.00724533	0.0195987	0.0417847	0.0317787	0.023741	0.0522643	0.061735	0.0251183	0.032037
chr03_AA_00287	0.115824	0.0875033	0.108157	0.044334	0.149232	0.098613	0.0827837	0.0838177	0.0644123	0.126109	0.0928193	0.093733	0.140897	0.099937	0.0701177	0.10216
chr03_AA_00288	0.164153	0.115639	0.384161	0.0828677	0.224526	0.102733	0.153858	0.0632263	0.072194	0.15218	0.151216	0.0987297	0.11538	0.376211	0.0758627	0.174072
chr03_AA_00291	20.2934	18.6387	50.136	2.84375	21.5982	11.0853	41.2826	17.8431	16.477	45.7608	11.765	32.5627	41.2957	28.4467	43.217	82.9155
chr03_AA_00292	9.28746	13.5475	13.5535	9.23069	24.3303	7.68168	8.07817	5.58419	5.14172	10.2839	10.5339	13.207	12.4668	14.5349	9.70421	13.3602
chr03_AA_00294	0.07956	0.139445	0.095163	0.104035	0.145201	0.167678	0.0950097	0.116375	0.131374	0.133786	0.12498	0.111543	0.152201	0.130979	0.113345	0.138155
chr03_AA_00295	0.240164	0.131392	0.474608	0.12359	44.3797	0.387552	0.176765	0.0401883	0.17808	0.12155	0.426571	0.157808	6.04837	0.480772	0.173417	21.6888
chr03_AA_00296	30.4259	39.0722	14.8545	20.3652	20.1582	24.6171	11.5558	19.0218	21.8364	39.0031	33.9266	42.0552	32.5769	29.9787	28.547	30.5156
chr03_AA_00297	0	0	0	0	0	0	0	0	0	0	0	0	0.0486613	0	0	0
chr03_AA_00301	0.150653	0.378531	0	0.220857	0.242349	0.237691	0	0	0	0.216463	1.84939	3.8488	2.59448	0	0	0
chr03_AA_00302	0.186381	0.392812	0.319161	0	0.0908963	0.13248	0.494735	0.144774	0	0.137118	0.233722	0	0	1.07336	0	0
chr03_AA_00303	0	0	0	0	0.063821	0	0	0	0	0	0	0	0	0	0.135847	0
chr03_AA_00304	18.6217	21.8863	21.0226	13.1449	35.0369	22.7898	23.3624	23.0862	19.6173	20.8434	36.334	32.0166	37.8476	27.1998	26.9368	30.513
chr03_AA_00305	0.0579093	0.122332	0.104176	0.0832573	0.075121	0.0727767	0.121624	0.0748867	0.0862817	0.104936	0.0831373	0.0988063	0.0864427	0.105379	0.116796	0.115574
chr03_AA_00306	0	0	0	0	0	0	0	0	0	0	0	0	0	0.024384	0	0
chr03_AA_00307	0.0610263	0.041048	0	0.0215927	0	0.0934953	0.017315	0	0	0.0478363	0	0	0.047974	0.0147627	0.00645633	0.055107
chr03_AA_00308	0	0	0	0	0	0	0	0	0	0.0361623	0	0.0236057	0	0	0	0
chr03_AA_00309	0.952085	4.14297	27.5882	6.72963	4.76511	5.32304	8.53514	5.71309	16.3378	1.30498	1.01989	1.4169	1.70925	1.10793	0.973384	1.8827
chr03_AA_00311	0.965753	40.7393	36.6407	151.844	29.8936	100.129	13.4152	112.764	68.8561	0	5.56381	0	0	9.73192	8.96521	0
chr03_AA_00312	0.100205	0.16578	0.0834327	0.115345	0.144376	0.15581	0.08081	0.0929057	0.081467	0.112691	0.088413	0.119655	0.18228	0.251056	0.105674	0.133695
chr03_AA_00314	43.2678	65.5797	121.559	62.3621	59.8787	49.8328	68.2204	69.4623	53.853	56.7566	105.892	66.238	49.6544	75.1507	83.4378	64.13
chr03_AA_00315	9.91664	21.0195	20.1653	14.4021	19.5974	7.73599	26.3747	19.2662	13.721	11.0978	16.0391	9.03112	14.9843	18.1542	10.31	6.02443
chr03_AA_00316	68.1555	58.352	82.2543	44.8957	50.9815	41.9369	82.4875	56.6901	46.7734	30.2714	43.6638	28.5606	24.0912	40.7937	27.4671	20.4263
chr03_AA_00320	1.43453	1.77292	2.92311	5.53883	4.19696	8.4856	1.31534	3.72055	6.92653	0	0	0	0	0	0	0
chr03_AA_00321	0.439271	1.1195	0.86995	0.855915	0.376666	0.974638	1.05549	0.763041	0.664996	0	0.0417853	0	0	0	0	0
chr03_AA_00322	0.0697207	0.0416913	0.117106	0.0737957	0.0806203	0.0675893	0.0804967	0.0168963	0.0556957	0.023425	0	0	0.0231187	0	0	0
chr03_AA_00323	35.7104	40.4394	19.8644	66.0759	53.5588	59.444	15.756	86.2489	36.2447	29.0552	43.3804	48.3823	50.6599	39.3924	39.6283	40.0564
chr03_AA_00324	17.5615	38.8462	44.7678	52.9407	27.4698	52.8984	44.3274	31.883	34.5057	18.5431	15.2552	34.2563	30.5134	13.9085	23.8187	31.7523
chr03_AA_00325	18.9189	29.568	168.249	1.25911	4.95833	1.644	35.4728	11.632	1.53771	20.4956	5.18948	3.59068	9.36944	7.79877	1.02286	2.60208
chr03_AA_00326	0.293279	0.110447	0.301134	0.0250697	0.0679673	0.051472	0.13361	0.0439723	0.05246	0.091001	0	0.0550833	0.0652533	0.035205	0.027234	0.0554087
chr03_AA_00327	26.453	62.6207	72.0264	110.982	115.685	99.3047	26.1327	87.1974	83.9816	50.1439	97.6729	137.093	141.035	89.0774	131.59	149.212
chr03_AA_00328	0	0	0	0.0893007	0.194088	0.0884637	0	0	0	0	0	0	0.28714	0.3239	0	0
chr03_AA_00329	0.174323	0.0591993	0.0767687	0.0762223	0.173165	0.141921	0.0735993	0.056924	0.054059	0	0	0	0	0	0	0
chr03_AA_00330	0.258603	0	3.40554	0.359345	0.91496	0.148508	5.55014	1.91887	0	0	0	0	2.08142	0.782721	0.738428	0
chr03_AA_00331	2.05905	2.52299	1.72878	1.46465	5.9916	1.35131	2.83121	1.90643	2.58948	0	0.0444203	0	0	0.0118833	0	0
chr03_AA_00332	7.40383	5.52867	8.62491	3.19966	3.37443	2.30439	11.0826	6.4848	4.33817	0	0.0852257	0	0	0.0648613	0.0523457	0
chr03_AA_00333	1.89911	1.80141	2.3331	1.10047	0.681314	0.600833	3.37828	2.7017	1.64615	0	0.00797033	0	0	0	0	0
chr03_AA_00335	2.57149	3.59361	2.13885	0.504636	0.291445	1.1701	4.08404	1.78461	0.511901	0	0	0	0	0	0	0
chr03_AA_00336	0.465605	0.704068	0.137499	0.503883	0.612577	0.374622	0.592075	0.328621	0.723274	0	0	0	0	0	0	0
chr03_AA_00337	97.6293	106.474	90.5112	173.689	99.5924	142.285	120.079	167.81	163.003	86.1603	64.3389	84.484	79.0913	69.0205	102.766	70.4209
chr03_AA_00339	0.0424437	0.103664	0.340464	0.133764	0.0750867	0.11127	0.266992	0.204812	0.117196	0.032799	0.0305107	0.0237967	0.033669	0.113195	0.102137	0.053976
chr03_AA_00340	8.3572	7.62658	21.772	15.0083	11.6687	9.72728	19.2476	21.3009	15.6599	4.16215	7.13662	5.31773	4.71133	7.80644	8.70551	4.4504
chr03_AA_00341	0.201527	0.0870593	0.071706	0.952272	0.108868	0.189483	0.25943	0.496724	0.824655	0.0219163	0.016582	0.10993	0.25395	0.0337677	1.75651	0.025587
chr03_AA_00343	0	0	0	0	0	0	0	0	0	0.000270333	0	0	0	0	0	0
chr03_AA_00347	0	0	0	0.071018	0	0.0145937	0.0159187	0	0	0	0	0	0	0	0	0
chr03_AA_00358	0	0	0	0	0	0	0	0	0	0	0	0	0	0	0	0
chr03_AA_00359	0	0	0	0	0	0	0	0	0	0	0	0	0	0	0	0
chr03_AA_00360	0	0	0	0	0	0	0	0	0	0	0	0.000146	0	0	0	0
chr03_AA_00361	0	0	0	0	0	0	0	0	0	0	0	0	0	0.000378	0	0
chr03_AA_00368	1.6498	3.2712	2.67627	3.10259	2.43756	3.03566	7.95441	5.90562	6.21362	0	0.0588307	0	0	0	0.0317007	0
chr03_AA_00369	0	6.48196	7.89861	5.77248	9.71507	0	0	6.6237	0	1.3561	0	2.733	3.08639	3.243	0	4.18335
chr03_AA_00371	0	0	0	0	0	0	0	0	0	0	0	0.143491	0	0	0	0
chr03_AA_00372	0.182894	0.330886	1.03499	1.28792	0.157083	0.951542	2.0799	0.949702	0.652288	0.0965657	0	0.08643	0.446567	0	0.425631	0.42145
chr03_AA_00373	29.0743	1.96159	2.97015	25.9735	11.7129	2.22979	0.146037	25.3143	19.0044	21.5347	0	0.466791	4.17481	0	0	1.91618
chr03_AA_00374	0	0	0	0	0	0	0	0.173527	0	0	0	0	0	0	0	0
chr03_AA_00376	35.6069	70.3774	66.0544	59.893	44.5269	50.2869	74.1227	52.3569	72.6018	38.8845	56.8351	35.4047	44.3267	61.4137	50.8643	35.6139
chr03_AA_00377	0	0	0	0	0	0.0142593	0	0	0	0	0	0	0	0	0	0
chr03_AA_00379	0	0	0	0	0	0	0	0	0	0	0.017589	0	0	0	0	0
chr03_AA_00380	0.766662	0	0	0	0.163897	0	0.72826	0	0.355332	1.37382	2.72357	0.107659	0.639305	8.29116	0.252333	0.710493
chr03_AA_00382	0.097763	6.86016	4.00381	14.489	10.8434	19.7353	1.45201	12.0336	12.4364	0.887025	7.13913	23.4351	15.9168	5.12864	17.8952	11.3549
chr03_AA_00384	22.7202	1.23561	0.305807	0.316777	0.540508	1.24077	0.222124	0.309355	0.04522	0	0	0	0	0	0	0.701664
chr03_AA_00385	2.41402	1.63108	1.53841	0.8038	1.10602	0.470313	1.32876	0.619343	0.0388767	2.47957	2.65431	1.17025	0.775711	3.20652	1.50588	1.57149
chr03_AA_00386	209.109	427.877	625.897	338.334	571.653	287.81	558.976	559.139	582.54	200.856	306.731	179.924	210.202	245.229	331.527	282.363
chr03_AA_00388	0.0159217	0.0144347	0.0157187	0.044003	0.0681113	0.081207	0.047072	0.013453	0.0465997	0.190435	2.81241	0.950207	0.439072	0.0839083	1.07265	0.194471
chr03_AA_00389	0.028054	0.0199153	0.0354683	0.0991247	0.123217	0.05483	0.053691	0.0243407	0.129957	0	0	0.00670667	0.0133183	0	0.0110253	0
chr03_AA_00391	0.670491	3.79617	0	1.40197	0.079792	1.99473	1.58509	1.26008	2.00365	0	0	0	0	0	0	0
chr03_AA_00394	0.308438	14.5816	9.7013	27.9001	11.7076	28.8723	7.54056	29.4558	26.335	15.1121	13.3057	27.2888	38.3305	9.38681	20.8419	24.9028
chr03_AA_00395	288.713	587.428	855.975	1298.29	500.242	770.483	815.914	1371	1622.39	130.267	1142.95	949.285	803.591	856.988	1145.15	623.202
chr03_AA_00396	0	5.92497	40.3612	7.13299	14.3859	8.46338	16.8033	3.8256	9.25821	0.085857	31.2107	6.30476	7.42687	15.0996	0.135363	7.77786
chr03_AA_00397	0.440446	0	0	0	0	0.62056	0	0	0	0	0.476559	1.1284	0	0	0	0
chr03_AA_00399	2.49811	5.83599	3.49759	4.84736	1.74661	4.58992	9.71034	3.19988	6.21776	0.867368	6.90981	2.8011	2.54779	6.19671	3.85683	3.17573
chr03_AA_00401	0	0	0	0.203676	0.189884	0	0	0	0	0	0	0	0	0	0	0
chr03_AA_00405	0.185927	0.075851	0.112017	0.150436	0.196413	0.13964	0.251984	0.0870233	0.10648	0	0	0	0	0.076731	0.0952703	0
chr03_AA_00406	1.3167	1.69534	0.181829	0.193945	0.582754	0.506177	0.867033	0.529034	0.0872397	7.45877	4.01024	1.3722	0.942252	5.21971	0.263022	0.872963
chr03_AA_00407	0.131552	0.243999	0.671163	0.345177	0.145426	0.206668	0.388207	0.255656	0.30373	0.168937	0.736602	0.141001	0.118259	0.479566	0.203602	0.0995747
chr03_AA_00408	0.125283	0.1188	0.352136	0.115623	0.166721	0.126809	0.204277	0.115637	0.126384	0.154142	0.166537	0.176608	0.129723	0.124381	0.0907403	0.156821
chr03_AA_00411	31.947	26.4606	19.0067	9.11301	10.293	9.43157	5.29728	4.7926	8.67023	27.7305	17.9774	27.1562	27.9948	25.4539	7.08675	32.2352
chr03_AA_00412	2.17068	0.282091	0.181827	0.205823	0.053397	0.0614217	0.0325073	0.0415723	0	3.34795	1.16369	1.73592	1.97759	2.91847	0.812196	1.95237
chr03_AA_00413	6.14652	7.14697	1.19734	2.11948	1.7404	2.8553	5.73661	0.889884	1.26171	6.66545	8.42372	4.19851	4.9464	12.654	2.199	7.17215
chr03_AA_00414	0.198425	0.294368	1.03972	0.512382	0.258735	0.186813	0.615789	0.539154	0.325586	0.118771	0.24455	0.215986	0.182525	0.281908	0.657536	0.258135
chr03_AA_00415	0	0	0	0	0.0681033	0	0	0	0	0	0	0	0.068936	0	0	0.0634413
chr03_AA_00416	36.8585	22.3371	22.2199	30.3542	32.2097	29.9665	22.6697	29.162	33.2256	46.7874	21.5357	26.3949	25.1472	25.0914	24.0887	22.1941
chr03_AA_00420	0	0	0	0	0	0	0	0	0	0.098442	0.151823	0.092558	0.080373	0	0	0.106644
chr03_AA_00422	0.258206	0.660062	0.63079	0.227608	0.161062	0.204562	1.05955	0.262273	1.13604	1.4983	1.15796	0.843674	0.866636	0.99941	0.551908	0.635608
chr03_AA_00423	0.443604	2.4513	0.258715	0.0476087	1.25218	0.12813	0.263649	0.0587933	0.041274	0.186486	0.814855	0.246674	0.193611	0.0977053	0.102576	0.21589
chr03_AA_00424	0.31303	0.415831	0.227443	0.279825	0.508625	0.564058	0.278534	0.162881	0.396217	0	0	0	0	0	0	0
chr03_AA_00425	1.52667	0.173052	0	0.083828	0	0	0.135481	0	0	0	0	0	0	0	0	0
chr03_AA_00428	4.48838	4.76865	5.39157	2.74511	2.65953	3.29727	4.45337	2.98384	3.38543	2.5945	3.0484	1.22894	1.33642	2.29993	1.45512	1.37278
chr03_AA_00429	0.123877	0.058309	0.266694	0.200421	0.110364	0.0861843	0.0345823	0.14529	0.116313	0.052286	0.0478597	0.0581087	0.0588333	0.118727	0.0513597	0.0424223
chr03_AA_00431	0.143442	0.13394	0.0911637	0.116506	0.10728	0.0995933	0.0955147	0.0558613	0.119237	0.082293	0.060616	0.0482587	0.067802	0.126759	0.0180683	0.051346
chr03_AA_00432	0.629824	0.71904	0.890547	0.0360593	0.187127	0.289341	0.086444	0.185116	0.0131687	0.019966	0.001363	0.00183733	0.031578	0.007323	0.0324927	0
chr03_AA_00433	0.0586467	0	0.107557	0.318355	0.167499	0.265691	0	0.150359	0	1.74072	1.10579	1.07417	0.652425	1.27881	0.424624	1.08481
chr03_AA_00435	0.257931	0.279723	0.374749	0.423352	0.247391	0.266783	0.277599	0.394056	0.41618	0.224751	0.418951	0.50496	0.372811	1.18447	0.483262	0.438359
chr03_AA_00437	0	0	0.182719	0	0	0	0	0	0	0	0	0	0	0	0	0
chr03_AA_00438	29.5012	39.5337	61.1627	42.4112	33.6251	26.0123	72.6757	49.1867	53.7947	27.62	54.6234	23.8814	27.0765	52.0532	51.9474	27.5738
chr03_AA_00441	0	0	0	0	0	0	0	0	0	0.0959417	0	0.046425	0	0	0	0
chr03_AA_00446	0.162436	4.07419	5.86376	10.413	9.50703	11.8901	2.78907	9.96589	7.43455	0.157538	5.21002	9.57475	7.68755	4.35683	7.41031	5.41137
chr03_AA_00447	0.148164	4.41458	3.26491	0.212052	3.54951	0.9668	3.93725	1.62523	1.44856	0	4.59323	0	0	34.9261	0	0
chr03_AA_00448	22.4078	112.608	79.2247	110.976	127.251	111.372	119.146	116.001	138.25	63.2758	57.7791	67.3862	22.1929	103.365	62.1338	58.0019
chr03_AA_00449	5.79231	6.55124	5.52849	8.50129	15.4291	15.0381	4.57723	9.0583	8.34492	30.4952	3.6757	9.67615	9.96677	6.67013	10.039	9.34194
chr03_AA_00451	0.688074	0.636905	0.438465	0.811603	0.432731	0.75998	0.603573	0.280716	0.680506	0.1554	0.0924363	0.0608957	0.133862	0.173962	0.220999	0.0725567
chr03_AA_00452	8.32495	5.17397	1.02401	1.53947	0.901654	1.91359	1.76274	0.905486	1.21733	4.5424	3.76011	2.74432	1.29704	5.11663	1.51532	1.46514
chr03_AA_00453	0.861205	0.469818	0.193858	0.481204	0.545194	0.326677	0.491566	0.307427	0.476091	0.833699	0.203843	0.168359	0.200907	0.0932707	0.12514	0.154554
chr03_AA_00455	1.51075	1.60919	2.51361	0.162201	0.444511	0.213956	2.04575	0.764305	0.819585	0.875105	0.253078	0.373918	0.162567	0.796222	0.24125	0.377312
chr03_AA_00456	0.109068	0.036616	0.206067	0.184282	0.18707	0.286926	0.07488	0.089543	0.121341	0	0	0	0.0487393	0	0	0
chr03_AA_00459	0.0715073	0.268445	0.319912	0.154319	0.28562	0.482512	0.072451	0.178188	0.168955	0.332574	0.069021	0.348286	0.240861	0.14526	0.281691	0.682456
chr03_AA_00460	0.330931	7.13534	5.87822	4.6338	1.46263	0.120754	1.34502	0.0576617	0.06775	0.0365727	2.52137	0.0292737	0.049564	0.760477	0.0411633	0.31495
chr03_AA_00466	0	0	0	0	0	0	0	0	0	0	0	0	0	0.0531713	0	0
chr03_AA_00467	0	0	0	0	0	0	0	0	0	0	0	0	0	0.104351	0	0
chr03_AA_00469	0	0	0	0	0	0	0	0	0	0	0	0	0	0	0.00649067	0
chr03_AA_00471	0	0	0	0	0	0	0	0	0	0	0.0598853	0.00777133	0.181482	0.0417407	0	0.207598
chr03_AA_00474	0.046269	0	0.0208577	0.0296097	0.0790007	0.0458093	0.0635533	0.0169147	0.0393677	0	0	0	0	0	0	0
chr03_AA_00475	3.51779	6.19182	8.6267	6.05394	12.0029	1.48463	8.11632	5.56172	8.00061	1.66012	3.33557	0.330538	2.35112	3.04097	1.44547	1.86743
chr03_AA_00476	3.47165	7.05505	5.03771	5.5946	18.8508	4.61328	3.74387	5.09469	5.50573	0.312978	0.189161	0.230973	0.474911	0.21219	0.172362	0.495782
chr03_AA_00477	0.728395	2.35875	3.90601	1.55889	2.10657	1.0202	4.41032	1.5048	0.877408	0.48008	2.87167	0.819891	1.41366	3.1304	0.515902	0.843289
chr03_AA_00480	0	0.0158727	0	0	0	0	0	0	0	0	0	0	0.12806	0	0	0.100757
chr03_AA_00482	0	0	0	0	0.00718633	0	0.0188753	0	0.0237247	0	0	0.00384567	0.00473033	0	0	0
chr03_AA_00483	0.249248	0.104656	0.101672	0.106443	0.132214	0.110385	0.084859	0.100786	0.12707	0.962914	0.249765	1.24226	1.08718	0.877705	0.664875	1.46494
chr03_AA_00485	2.21391	0.784522	0.546728	1.12805	2.27802	2.22806	0.0703447	0.6795	0.371873	2.99561	1.32984	2.31202	1.62259	1.51038	0.984854	2.51215
chr03_AA_00487	0.023747	0	0	0	0	0.006632	0	0	0	0	0	0	0	0	0	0
chr03_AA_00497	0	0	0	0	0	0	0	0	0	0	0	0	0	0	0	0
chr03_AA_00498	0	0	0	0	0	0	0.000776667	0	0	0	0	0	0	0.0978573	0	0
chr03_AA_00503	0	0	0	0	0	0	0	0	0	13.3795	2.7865	1.32979	1.12369	4.65133	1.58758	2.16364
chr03_AA_00509	0.200897	0.200038	0.367972	0.075565	0.145828	0.155563	0.55211	0.0895207	0.033754	0.026828	0.106209	0.00489333	0.0116803	0.245472	0.036192	0.0235517
chr03_AA_00510	0	0	0.0200933	0	0.142583	0	0.0306967	0	0.0259217	0	0.0516237	0.014812	0.0909353	0	0	0.0415587
chr03_AA_00512	0.143201	0.057218	0.158299	0.0567747	0.0741513	0.0402153	0.179988	0.026363	0	0.020971	0.051761	0	0	0.0309943	0.018663	0
chr03_AA_00513	0	0	0	0	0	0	0	0	0	0.0436653	0	0.0986157	0.155913	0	0	0.0496417
chr03_AA_00514	0	0	0	0	0	0	0	0	0.053239	0.105007	0.0710523	0.0905487	0.112118	0.0729917	0.0740987	0.104511
chr03_AA_00516	0.176185	0.153069	0.101789	0.145624	0.166905	0.142361	0.0697687	0.060379	0.166071	0.203132	0.105041	0.118065	0.182699	0.214281	0.080077	0.127626
chr03_AA_00517	0	0.0523387	0.06561	0.0622917	0.0195593	0.0417597	0.158058	0.003842	0.052219	0	0.014036	0	0.0512447	0.0529447	0.0352023	0.0328413
chr03_AA_00518	0.192312	0.120739	0.112067	0.228476	0.156055	0.416492	0.174242	0.229525	0.215382	0.164975	0.0716543	0.215353	0.26398	0.073462	0.193465	0.21353
chr03_AA_00519	0.121838	0.41485	0.916083	0.78091	0	0.474018	0.760555	2.00736	1.41295	0	0	0.0971013	0.0411757	0	0.0466727	0
chr03_AA_00521	0.077702	0.558598	0	0	0.265363	0.111596	0.187891	0	0	0	1.24538	0.11586	0.421421	1.09431	0.327004	0.257402
chr03_AA_00524	0.963839	0.483507	0.329954	0.4416	0.133872	0.172119	0.907265	0.196482	0.324128	0	0	0	0	0	0	0
chr03_AA_00525	7.39749	2.06037	1.93015	0.630201	1.33037	0.573334	0.488577	0.777087	0.286142	1.23004	0.208167	0	0.149459	0.079483	0.0655973	0.065759
chr03_AA_00527	0.070412	0.0504383	0	0.214354	0.100233	0	0	0	0	0.125265	0.0488277	0.0176967	0	0.072417	0	0.0342053
chr03_AA_00528	0.468347	0.455693	0.161397	0.034899	0.475439	0.25639	0.0368533	0.0906383	0.0554617	0.289018	0.322419	0.329316	0.249903	0.497258	0.0646153	0.276984
chr03_AA_00530	0.022121	0.046367	0.11904	0	0	0	0.0386707	0	0	0	0	0	0	0	0	0.00698533
chr03_AA_00532	0.181914	0.189573	0.0307213	0.196775	0.0397727	0.0423437	0.60561	0.030746	0.0334367	0	0.00587833	0	0	0.0106363	0.00885033	0
chr03_AA_00539	8.48437	37.9743	5.57674	14.1957	5.5602	15.9106	22.1116	13.5475	17.9135	0.625663	1.06604	0.665872	0.664039	2.02331	0.810997	0.9781
chr03_AA_00541	0.548041	0.353771	0.230777	0.345931	1.13005	0.998573	0.193063	0.25493	0.399514	0.17379	0.082659	0.0763417	0.111978	0.325248	0.263091	0.58343
chr03_AA_00545	0.0298037	0.447273	0.053322	0.0521037	0.097346	0.0599677	0.0194053	0.0236637	0	0.071636	0.0704427	0	0.008032	0.0964427	0.006694	0.00517267
chr03_AA_00548	0	0.0315993	0.0206757	0.0378023	0.087839	0.0794317	0	0.0280683	0.0258403	0.0831423	0.0603657	0.104357	0.130547	0.0767453	0.129699	0.099406
chr03_AA_00553	0	0	0	0	0	0	0.0388337	0	0	0	0	0	0	0	0	0
chr03_AA_00554	8.80482	3.06673	1.90954	1.33905	1.95975	2.62581	2.58042	1.87067	2.32563	27.8529	8.98351	3.7131	3.534	12.7282	4.55366	5.67746
chr03_AA_00558	0	0.266543	0	0	0.20553	0.032977	0	0.124886	0.266802	0	0.113512	0	0	0.309141	0	0
chr03_AA_00559	0.540154	3.90026	3.95581	4.24675	2.85239	3.10738	3.41517	3.04129	1.8775	3.66324	2.4378	1.91022	4.38803	8.46691	4.47703	1.75855
chr03_AA_00560	0	0	0	0	0	0	0	0	0	0	0.0273883	0.0811983	0.0261813	0.0506793	0.0344503	0.0757643
chr03_AA_00561	0.661108	1.8139	0.774012	0.855332	1.00951	1.21812	0.916052	0.626772	1.00899	0.0588173	0.067476	0.0385947	0.0295927	0.101492	0.048746	0.0330057
chr03_AA_00564	0.101568	0.662477	0.0741867	0.139338	0.0520517	0.137633	0.317609	0.204387	0.149042	0	0	0	0	0	0	0
chr03_AA_00565	18.6671	23.8143	38.017	9.53377	9.22638	6.42379	64.7239	16.7456	10.5699	0	0.626078	0	0	0.520396	0.037855	0
chr03_AA_00566	0.0988537	0.130479	0.237159	0.0721507	0.235998	0.203236	0.30246	0.0635297	0.179801	0	0	0	0	0	0	0
chr03_AA_00567	5.9656	6.24574	18.2975	12.3964	5.56494	12.0135	22.3571	14.6769	17.425	7.77027	29.9072	9.18216	7.1546	23.0533	28.3117	8.63295
chr03_AA_00568	0.961972	0.992583	3.35299	0.751792	2.49036	0.626871	1.60527	0.934012	0.946278	0	0.037071	0	0	0.0343113	0	0
chr03_AA_00577	0	0	0	0	0	0	0	0	0	0	0	0.0311347	0	0	0	0.0978917
chr03_AA_00587	0	0.043533	0	0.0115767	0	0.0195217	0.402	0.00671833	0.013133	0	0.00963633	0	0	0.206732	0	0
chr03_AA_00599	0.194655	21.5869	1.75446	18.0426	1.95222	14.0763	20.708	23.6167	16.6551	0.923695	47.5366	50.7086	38.5868	87.6898	87.5432	37.5515
chr03_AA_00600	0	0.018456	0.0736293	0.0167043	0.00037	0	0.0366863	0.000259667	0.0175447	43.5017	26.1633	18.6078	11.2109	28.5082	10.5136	18.3459
chr03_AA_00604	0.472367	0.444531	0	0	2.0861	0	0	0	0.336344	2.65362	5.44547	3.76781	5.8614	8.48419	2.21928	5.90507
chr03_AA_00605	0.006908	0.00123233	0.0174257	0.00173833	0	0.003974	0.0134087	0	0.00258033	0.076238	0.055007	0.111677	0.201066	0.0983753	0.335699	0.199107
chr03_AA_00608	0.551551	0	0	0	0	0	0	0.0808247	0.105422	5.51339	0	0	0.130236	0	0	0.306741
chr03_AA_00609	0.567205	0	0.357764	0.0629307	0.487734	0.314923	0.09585	0	0	0	0	0	0	0	0	0
chr03_AA_00610	0.974509	0.127349	0	0.261506	0.20206	0.049344	0	0.215052	0	0.109066	0	0.048521	0	0	0	0.275628
chr03_AA_00611	8.19792	0	0.518605	0	0	0	0.277463	0	0	1.74001	0.680637	0.485321	0.849748	1.17445	0.704758	1.01666
chr03_AA_00613	0	0.00139667	0	0	0	0	0	0.00122333	0	0	0	0	0	0	0	0
chr03_AA_00614	0	0.00225133	0	0.00178933	0	0.001331	0.001702	0.001371	0.00211233	0	0.000700667	0	0	0	0	0
chr03_AA_00618	0	0	0	0	0	0	0	0	0	0	0.26897	0.131539	0.459813	0.259291	0.036637	0.224477
chr03_AA_00620	0	0	0	0	0	0	0.030077	0	0	0	0	0	0	0.019681	0	0.000613
chr03_AA_00622	0.071556	0.0264953	0.013395	0	0	0	0.018562	0	0.00654833	0.0853207	0.292271	0.0371713	0.0268623	0.75975	0.011396	0.0318753
chr03_AA_00623	0.0622783	0.060839	0.102411	0.125664	0.077547	0.21667	0.0826747	0.0980073	0.157752	0.275707	0.268016	0.0936223	0.182954	0.20129	0.150953	0.335239
chr03_AA_00624	3.41715	9.74103	12.1047	14.051	8.8953	14.009	6.97008	12.8782	23.3037	5.7189	9.02083	2.29396	11.6233	16.6535	14.8022	6.19337
chr03_AA_00625	0.662922	0.861396	1.4443	0.998516	1.19086	1.17232	1.4795	1.76151	2.06922	0.881874	1.91883	22.2614	2.22306	1.38936	32.9682	1.17963
chr03_AA_00626	3.37109	7.95361	7.15756	16.0418	26.6031	21.9117	4.54167	10.044	16.9779	5.34883	15.4738	15.171	22.1563	10.9506	13.8515	7.4498
chr03_AA_00629	0	0	0	0	0	0	0	0	0	0	0	0	0	0	0	0.00727833
chr03_AA_00630	0	0	0	0	0	0	0	0	0	0	0.0184877	0.012374	0	0	0	0
chr03_AA_00631	0	0	0	0	0	0	0	0	0	0	11.4989	0	0	5.46406	0	0
chr03_AA_00635	7.5783	8.57593	2.15189	10.6565	2.4218	13.5794	12.7773	6.86767	10.0391	6.29753	7.13443	8.15797	7.82811	6.83746	12.1905	8.64465
chr03_AA_00638	0	0.610844	0.130018	0	0	0.292237	0.356906	0.15363	0	0	0.127118	0	0	0.408146	0	0
chr03_AA_00640	0.189841	0.175775	0.363983	0.253425	0.17928	0.229132	0.65614	0.235811	0.513474	0.058703	0.645847	0.140005	0.186776	0.313974	0.288447	0.173853
chr03_AA_00642	7.11524	0.867825	0.119666	0.397952	0.105827	0.464068	0.163158	0.0844907	0.168085	11.3593	2.57323	0.746158	0.655656	1.89528	0.62495	0.757883
chr03_AA_00643	0.174277	0.0931683	0.0227753	0.124592	0.134062	0.214296	0.0165613	0.0595307	0.0797177	0.190608	0.042103	0.255055	0.209363	0.029472	0.050771	0.190959
chr03_AA_00644	2.32963	4.46508	5.66892	2.583	4.77415	2.75952	2.9867	2.04243	3.37859	3.07801	6.56783	4.71809	4.11675	7.80564	4.49592	3.6423
chr03_AA_00645	0.0279923	0.0443667	0.680559	0.489786	0.0929077	0.0631567	0	0.13104	0.127911	0.103743	0.268434	0.189506	0.134239	0.31861	0.0532193	0.0547067
chr03_AA_00646	2.12077	8.27125	4.12448	3.98996	5.38165	13.4857	2.95796	6.6016	7.12087	5.45069	6.99278	7.81326	3.95814	5.96575	6.33597	9.23652
chr03_AA_00647	35.472	26.3244	22.7586	19.0968	9.30309	18.8848	3.46385	14.6579	14.5705	40.324	15.6448	5.67643	9.30899	14.3906	7.73657	4.31992
chr03_AA_00648	12.4788	0.955074	3.48471	0.48248	5.3781	0.336671	0.488261	1.49264	1.16363	6.39397	0.259974	0.885233	2.12323	0.485707	0.903833	2.24864
chr03_AA_00649	4.37138	2.4415	3.55805	6.7567	12.9231	11.633	3.74292	7.32458	3.90395	5.56882	3.70331	10.9243	6.77066	7.80421	8.74586	12.3491
chr03_AA_00650	0.0936553	0.095319	0.0282813	0.0663427	0.0934837	0.160449	0.096511	0.0493337	0.045636	0.0607987	0.0450047	0.0543407	0.0622953	0.0423867	0.0382193	0.0585147
chr03_AA_00652	1.79552	1.22945	0.505346	3.99957	1.21353	6.82381	0.235777	2.77221	36.5605	2.09262	1.19873	8.67726	6.72146	8.85336	32.5659	7.35008
chr03_AA_00653	0.396886	0.322884	0.392953	0.402342	0.144368	0.30805	0.288467	0.0449153	0.230926	2.28694	0.197508	0.636451	0.255009	0.793383	0.100644	0.704485
chr03_AA_00656	5.41626	11.3357	6.38668	22.5728	11.3289	13.1915	12.463	27.8122	22.1883	4.50267	9.2347	3.2002	1.54693	7.7672	13.0043	7.18601
chr03_AA_00658	0.0490363	0.070018	0.031067	0.061079	0.0743497	0.0291117	0.056208	0.024219	0.0409537	0.0442277	0.0349063	0.0500033	0.107933	0.0528013	0.053659	0.0494857
chr03_AA_00659	0	0	0	0	0	0	0	0.0605343	0	0	0	0	0	0	0.0133233	0
chr03_AA_00660	0	0	0	0	0	0.044347	0	0.0309033	0	0	0	0.458725	0.035234	0	0	0.0616763
chr03_AA_00662	0.17703	0.088281	0.315771	0.146158	0.0788507	0.197695	0.17994	0.0551033	0.245174	0.301054	0.584506	0.172597	0.199969	0.407033	0.0469857	0.184743
chr03_AA_00666	0.083639	1.71451	1.58309	0.955664	1.01981	0.788432	1.05222	0.834474	0.486075	0.750717	1.99951	1.2068	1.13576	2.43444	0.743186	1.29971
chr03_AA_00667	0.059748	0.233016	0	0	0	0.0844173	0	0.132026	0.317953	0.045547	0.1612	0.051293	0.108906	0.053558	0.204938	0.108672
chr03_AA_00668	0.0999263	0.120254	0.116984	0.117891	0.188367	0.124748	0.0710943	0.0956527	0.077911	0.139987	0.0964227	0.113638	0.15288	0.109064	0.0854533	0.133552
chr03_AA_00669	1.75619	1.16715	0.120587	2.94403	0.172773	1.22461	1.42513	0.123143	0.133813	0.765741	1.17168	0.146876	0.154531	1.90085	0.118018	0.194816
chr03_AA_00673	0.68542	31.8127	15.756	25.3823	22.1615	25.2641	3.36286	31.0018	19.8078	0.344938	11.8878	21.7844	21.5698	6.31471	20.6778	10.4019
chr03_AA_00675	20.3644	16.3897	13.1265	20.0754	23.1241	22.8626	10.3252	14.9291	14.9144	21.7867	18.8859	26.8986	19.9577	17.229	14.5232	20.553
chr03_AA_00676	130.304	173.282	221.28	287.528	155.202	239.38	110.256	289.904	319.843	147.652	33.7983	199.418	143.551	85.4633	108.383	132.835
chr03_AA_00680	0.0114967	0.0145483	0.0117573	0.0151657	0.0143267	0.0136167	0.013244	0.011837	0.013515	0.01071	0.0111783	0.00875867	0.012363	0.0127287	0.0114977	0.011511
chr03_AA_00684	0.959845	0.469383	1.03822	0.312386	0.388428	0.184724	0.699474	0.364896	0.32997	0.788741	0.78435	0.504371	0.643744	0.980935	0.154664	0.557481
chr03_AA_00686	0.435483	0.116098	0.516531	0.290499	0.246423	0.240579	0	0.0364557	0.159291	0.434475	0.06094	0.126107	0.206949	0.106423	0.062026	0.239916
chr03_AA_00687	31.621	34.0075	0.159397	29.7389	23.9302	8.40575	16.2457	8.83313	38.9943	9.58849	0.12983	31.6667	0.148422	0.146765	0.950511	30.5161
chr03_AA_00689	0.0450873	0.0581003	0.0844573	0.027058	0.0561287	0.0329767	7.64955	0.0244033	0.0185583	1.61851	0.065344	0.038154	0.661635	2.30423	0.0277413	0.042453
chr03_AA_00690	0	0	0.164088	0	0	0	0	0	0	0	0	0	0	0	0	0
chr03_AA_00692	0.0324397	0.0366643	0.0424397	0.0351657	0.0242117	0.0202317	0.04398	0.226916	0.0485587	0.034063	0.0508373	0.0707047	0.0399037	0.062072	0.051603	0.0334163
chr03_AA_00693	18.5329	25.4317	0.032313	0.0391603	21.0705	21.8497	22.3875	0.0310053	1.45793	15.1801	0.028986	0.03389	15.7119	0.0344657	67.7794	0.041044
chr03_AA_00694	56.3143	11.7189	11.6202	19.5267	22.3378	22.1152	10.5962	35.8701	10.2898	46.1181	10.0194	23.3212	19.7754	20.9702	14.9064	27.2307
chr03_AA_00695	22.3423	34.7461	46.1134	20.281	41.6687	15.0256	49.7808	25.5317	16.9041	29.6568	39.1575	19.661	27.5419	27.8654	26.5443	19.8713
chr03_AA_00696	0.014861	0.00882133	0.0169417	0.014984	0.0286213	0.0114027	0.010477	0.011266	0.006439	0.0113217	0.0331413	0.0203683	0.0177473	0.0219473	0.0108263	0.0154587
chr03_AA_00698	0.0133903	0	0	0.020086	0	0.0186203	0	0.013084	0.0301917	0.00519633	0	0.00221833	0.0437853	0	0.0486433	0.0389267
chr03_AA_00699	0	0	0	0.0956013	0	0.221589	0	0.044037	0.0725673	0	0	0	0	0	0	0
chr03_AA_00700	65.4029	107.798	0.155245	0.184605	76.0631	0.230641	0.146324	0.157048	0.145776	0.176384	49.0099	1.74443	51.6058	192.308	77.9338	86.1426
chr03_AA_00702	2.7799	1.75494	8.20888	2.07901	4.41381	0.704164	5.75776	2.48335	1.19655	5.73429	1.7764	1.14728	1.79581	4.55232	0.914646	1.70957
chr03_AA_00703	0	0	0	0	0	0	0	0	0	0	0	0.0364173	0	0	0	0
chr03_AA_00704	0.0341333	0.000785	0.033555	0.00931167	0.0329013	0.000955667	0.016744	0.000307667	0.002382	0.143665	0.039427	0.00265367	0.0311497	0.132251	0.0147793	0.072892
chr03_AA_00706	0	0	0	0	0	0.045094	0	0.00185867	0	7.03e-05	0	0	0	0.00126867	3.33e-05	0.00137467
chr03_AA_00707	0.157342	0.151219	0.130631	0.162127	0.186737	0.188698	0.136143	0.120812	0.135644	0.134783	0.129394	0.136082	0.162305	0.130568	0.145399	0.210963
chr03_AA_00710	0	0	0	0	0	0	0.245007	0	0	0	0	0	0	0	0	0.023569
chr03_AA_00711	0.0771923	0.340015	0.177749	0.737594	0.33869	0.541154	0.056516	0.0603743	0.0630403	0.112498	0.249387	0.266203	0.167816	0.10812	0.109198	0.173036
chr03_AA_00713	0	0	0.051559	0	0	0	0	0	0	0.399779	0.811292	0.528543	0.450985	3.90639	0.401897	0.476413
chr03_AA_00714	3.55194	2.31931	1.79027	2.01804	3.91867	4.46451	1.06334	0.766116	1.39239	2.96637	2.38373	4.60232	4.81336	4.45273	1.42764	3.34384
chr03_AA_00715	3.84766	9.63976	7.38459	6.31644	2.9348	3.25246	9.41514	8.67947	13.3147	0	22.3159	0	0	0	0	0
chr03_AA_00721	16.6959	11.5063	7.21569	23.1463	6.55845	32.8989	17.7532	32.4275	8.97562	18.9394	23.9999	21.3637	17.7813	11.6428	30.7667	14.7398
chr03_AA_00722	0	0	0	0	0	0	0	0	0	0	0	0	0	0.253542	0	0
chr03_AA_00723	9.89404	5.8718	1.19829	6.3077	8.85987	13.5797	3.4299	6.92283	9.28741	8.21617	3.17009	8.20929	8.24728	7.47426	7.41011	13.6866
chr03_AA_00725	4.43299	0	6.71056	6.09847	12.3983	0	0	6.23891	0	4.22632	0	9.58401	3.87593	0	0	6.35977
chr03_AA_00728	30.1961	0.153732	0.369346	0.0455967	0.249406	0.0545013	0.424874	0.121313	0	50.6452	0.0939703	0.080049	0.174039	0.10536	0.0696763	0.212702
chr03_AA_00729	0	0.0790357	0	0.0413397	0	0	0	0	0	0	0	0	0	0	0	0
chr03_AA_00730	0.072666	0.072229	0.0551867	0.061658	0.0742177	0.0776997	0.054908	0.0556337	0.0489953	0.0679797	0.09821	0.0569533	0.0660943	0.062112	0.0475227	0.063507
chr03_AA_00731	0.187958	0.375826	0.589961	13.7742	0.42992	16.5592	0.782185	4.088	7.03646	0.165588	35.3705	0.188982	15.9102	0.485416	0.356162	0.172271
chr03_AA_00732	0	0	0.0128457	0.0221243	0	0	0.546211	0.218144	0	0.20197	0.763601	0.0666657	0	0.240249	0.140522	0
chr03_AA_00733	0.0360703	0.0112737	0	0.00709633	0.042179	0.0750977	0.0307613	0.0127353	0.00486167	0.0332863	0.051801	0.0146833	0.0150807	0.091676	0.0295613	0.0304387
chr03_AA_00734	0.0684777	0.0601073	0.04994	0.0515663	0.071964	0.0654043	0.0355053	0.0425487	0.044939	0.059446	0.046811	0.0533813	0.056649	0.0412013	0.0389403	0.062185
chr03_AA_00735	0.521297	0.279422	0.243663	0.248101	0.735724	0.508188	0.202287	0.098759	0.243027	0.458868	1.03247	0.281238	3.56358	0.184519	3.56764	3.83615
chr03_AA_00736	0.210206	0.124156	0.107316	0.0753427	0.0662483	0.0594413	0.134583	0.0653877	0.0856937	0.11888	0.0765593	0.142218	0.107217	0.30565	0.096678	0.134018
chr03_AA_00738	0	0	0	0	0	0	0	0	0	0.474962	0	0	0	0	0	0
chr03_AA_00739	0	0	0	0	0	0	0.330745	0	0	0	0	0	0	0	0	0
chr03_AA_00741	0.0346447	0.061765	0.00461033	0.0652133	0.0206973	0.0747483	0.0435413	0.158914	0.129709	0.062277	0.0352013	0.0119123	0.0217293	0.0181663	0	0.034525
chr03_AA_00742	0	0	0	0.0148883	0	0	0.00299467	0	0	0	0	0	0	0.046705	0	0
chr04_AA_00002	119.232	108.61	123.21	126.307	72.6824	102.514	159.861	145.121	152.247	141.169	105.169	76.8622	82.741	138.783	101.473	105.887
chr04_AA_00003	1.2203	0.434884	0.637504	0.417596	0.73201	0.466757	0.233519	0.214517	0.0908503	0.332688	0.450348	0.210729	0.131989	0.466447	0.0679003	0.166357
chr04_AA_00004	0	0.123564	0.0273847	0.456304	0	0.205141	0.00298167	0.0740843	0.388882	0	0	0	0	0	0	0
chr04_AA_00005	1.51537	1.05438	1.35323	1.01194	1.34165	0.566503	0.977271	1.27878	0.969939	1.89531	0.367299	0.683934	0.942348	0.822887	0.689853	1.2143
chr04_AA_00006	0.690724	0.704255	0.589232	0.262028	0.507402	0.288433	0.340588	0.111932	0.102442	0.626024	0.260094	0.175987	0.175442	0.470146	0.0992163	0.208634
chr04_AA_00007	0.515525	0	0	0	0	0.190152	0	0	0	0.228664	0	0	0	0.245711	0	0
chr04_AA_00008	0.0731937	0.0488157	0.0450063	0.0567543	0.0572417	0.0596073	0.0237617	0.031025	0.0681603	0.0952347	0.069671	0.066192	0.109415	0.0867637	0.0863943	0.0764083
chr04_AA_00009	0.0305647	0.157185	0.067455	0.138156	0.250864	0.231658	0.0750707	0.0517407	0.103058	0.000192667	0.000151333	0.000393	0.000186667	0	0	0
chr04_AA_00010	0.00084	0	0	0.0176983	0	0.019355	0	0.018138	0.0846473	0.00065	0	0.000463333	0	0	0	0.000711333
chr04_AA_00011	0.0619167	0.01226	0.0242487	0.0112087	0.0296493	0.023782	0.00569833	0.007391	0.016371	0.012121	0.00302467	0.0163507	0.041492	0.0770677	0.015737	0.0245567
chr04_AA_00014	0.0217557	0.009828	0	0	0.0694513	0.0357613	0.0195423	0.0306127	0	0	0	0	0	0	0.000538667	0
chr04_AA_00018	0.06478	0.0424413	0	0.09316	0.188404	0.140935	0	0.0271783	0.111634	0.041835	0.085505	0.13628	0.14563	0.00538667	0.019437	0.0734643
chr04_AA_00019	0.0389483	0.858443	0.896631	0.642784	0.625918	0.530359	0.692644	0.556902	1.12054	0	0.030784	0	0	0	0	0
chr04_AA_00023	0.104479	0.42414	0.430654	0.332169	0.346297	0.231061	0.437875	0.251387	0.430431	0.115029	0.242884	0.190705	0.133076	0.190675	0.12722	0.234822
chr04_AA_00026	0.110404	0.542941	0.066342	0.0696173	0.114348	0.150007	0.106599	0.044469	0.0922523	0	0	0	0	0	0	0
chr04_AA_00027	0.155392	1.98917	0.514226	0.717427	0.419921	0.527184	1.80426	0.854561	1.7365	0	0	0	0	0	0	0
chr04_AA_00028	0.283738	0	0	0	0	0.117419	0	0	0	0	0	0	0	0	0	0
chr04_AA_00029	1.00982	0.015374	0.030888	0.034189	0.160722	0.0439777	0.0562757	0.421392	0.037156	0.231988	0.0274243	0.150256	0.143374	0.0283047	0.00994833	0.351824
chr04_AA_00030	0.83355	0.833975	0.28735	3.54445	0.132045	0.485076	0.16971	0.704372	1.31835	0.182505	0.116489	0.118852	0.131834	0.0512797	0.111798	0.15634
chr04_AA_00031	5.99245	6.34861	1.3297	18.9933	0.474237	18.6529	3.49568	13.9809	19.9772	1.32429	1.93771	1.55896	1.39148	3.85387	2.38851	1.77581
chr04_AA_00032	0.126476	0.102138	0.0497007	0.0947413	0.09649	0.0515323	0.121352	0.0988253	0.115062	0.0367907	0.028839	0.0245827	0.0358257	0.0352313	0.0307113	0.026485
chr04_AA_00033	0.48755	2.60791	11.5583	134.488	36.4223	135.261	3.04324	65.8502	252.518	0	1.16427	0.083877	0.0479693	0.087116	0.0937337	0
chr04_AA_00034	0.135492	0.047974	0.040075	0.18746	0.00124467	0.134318	0.029563	0	0.181845	0.0129587	0.0230017	0	0	0.114427	0	0
chr04_AA_00036	0	0	0	0	0	0	0	0	0	0.473469	0.099425	0	0.045861	0.25148	0	0
chr04_AA_00037	0	0	0	0	0	0	0.0444817	0	0	0	0.0289227	0.0429237	0	0.0176093	0	0
chr04_AA_00038	0	0	0	0.224421	0	0.058323	0	0	0.0864067	0	0	0	0	0	0	0
chr04_AA_00039	0	0	0.0775667	0	0	0	0	0	0	0.086371	0.147265	0.11718	0.444415	0.542396	0.140756	0.745098
chr04_AA_00040	41.0482	17.3549	57.7927	23.3655	57.9303	24.5316	6.32076	15.4391	6.42576	47.4731	22.7771	34.5764	39.8623	21.9107	34.1748	33.4192
chr04_AA_00041	0.538291	0.519896	0.474316	0.560761	0.812977	0.263722	0.983797	0.697871	0.447033	1.24537	0	0.87816	0.660717	0	0.273691	0.807567
chr04_AA_00045	0.538932	0.102566	0	0	0	0.446079	0	0	0	0	0	0	0	0	0	0.064172
chr04_AA_00048	0.239065	0.224764	2.44476	0.165883	0.329931	0.0797987	0.884894	0.282543	0.239784	0.306079	1.77449	0.376271	1.38602	1.25936	1.2276	0.525097
chr04_AA_00049	0.215458	0.370995	0.148405	0.120949	0.183375	0.124891	0.184715	0.0705393	0.065796	0.206788	0	0.387669	0	0.466774	0.705064	0
chr04_AA_00051	0	5.57415	4.24904	7.55482	2.75349	0	2.8051	23.6586	0.327172	24.8637	19.1386	9.56758	0	25.0973	18.4926	0
chr04_AA_00052	0	0	0	0	0	0	0	0	0	0	0	0	0	0	0	0.0423977
chr04_AA_00053	0.268864	0.402666	0.250202	0.570091	1.59521	1.20677	0.402467	0.496018	0.376294	0.0570233	0.38306	0.823813	1.12798	0.239303	0.570803	1.18048
chr04_AA_00054	0.192882	0.201527	0.335742	0.247067	0.236446	0.239315	0.266401	0.0842793	0.777719	0.119909	0.142736	0.144916	0.152568	2.62743	0.0709097	0.136779
chr04_AA_00058	0.880816	0.885886	0.553076	0.383861	0.754233	0.374421	1.14229	0.779775	0.413067	1.09245	0.98228	0.557603	0.731271	1.07899	0.795647	1.03776
chr04_AA_00061	0.0964773	0.0319203	0	0.127565	0	0	0	0.0437063	0	0	0	0.122599	0	0.036691	0	0
chr04_AA_00062	0.293505	0.286298	0.138467	0.648199	0.191219	0.675316	0.201051	0.19588	0.472187	0.171013	0.217554	0.278637	0.673412	0.254443	0.614174	1.11816
chr04_AA_00063	57.1117	6.11593	0.463833	4.46997	0.559024	22.9596	2.03159	0	3.12341	0	0	0	0	0	0	0
chr04_AA_00064	0	0	0	0.620217	0	5.39982	0	0.0611643	2.12871	0	0	0.0874617	16.9769	0	0.829373	8.14298
chr04_AA_00066	0	0	0	0.0283383	0	0	0	0	0	0	0	0	0	0	0	0
chr04_AA_00069	0	0	0	0	0	0	0	0	0	0	0.293792	0.176366	0.276708	0	0	0
chr04_AA_00071	0	0	0.00364667	0.0590883	0	0	0.00393	0	0.0519277	0.244947	0.627295	0.395463	0.580983	0.805179	1.47983	0.563346
chr04_AA_00072	0	0	0	0	0	0	0	0	0	0.60474	1.82598	0.754227	0.412409	1.0549	1.18012	0.79622
chr04_AA_00074	0	0.0235853	0	0.0269577	0	0	0	0.0135713	0	0.0681193	0.100197	0.054558	0	0.0553993	0	0
chr04_AA_00075	0.19987	0.23844	0.0731373	0.0714723	0.0575837	0	0.104882	0	0	0.0949883	0.383628	0.197617	0.289989	0.576213	0.216421	0.289272
chr04_AA_00076	0.16766	0.237216	0.0833733	0.061779	0.081794	0.288439	0.107074	0.11952	0.174559	0.105831	0.122571	0.0756067	0.090717	0.097543	0.104285	0.143009
chr04_AA_00078	0.0642277	0.0914617	0.07294	0.065698	0.0765527	0.126968	0.0757517	0.0425147	0.067787	0.035657	0.0283543	0.0221027	0.0227457	0.0173123	0.0277657	0.0226503
chr04_AA_00080	0.036604	0.107392	0.00042	0	0.009888	0.00826967	0.0374613	0.00242067	0.00376433	0.170647	0.0521063	0.243772	0.0393043	0.0246333	0.0575733	0.0476247
chr04_AA_00081	0.150606	0.159398	0.09178	0.146945	0.0469707	0.106214	0.114861	0.136063	0.0384537	0.0653743	0.077526	0.050433	0.146277	0.114959	0.148359	0.09616
chr04_AA_00083	1.66237	1.9965	0.457425	0.931397	0.468748	1.57459	1.53187	0.751672	0.397413	3.07598	2.37636	2.17325	2.10681	2.89951	1.22428	3.00666
chr04_AA_00085	0.238426	0.351998	0.374423	0.256129	0.359215	0.240281	0.510527	0.236435	0.310574	0.243761	0.311825	0.232321	0.127924	0.348652	0.206807	0.146969
chr04_AA_00086	1.92212	0.686838	0.112227	0	0.799098	0.211423	0.36321	0.149893	0	0.535544	1.00339	1.09972	0.301418	0.41187	0.330568	0.909192
chr04_AA_00087	0.0861277	0.235972	0.095435	0.0710827	0	0	0.061748	0	0.0554143	0.06263	0.438652	0.11476	0.113254	0.116227	0.117604	0.16243
chr04_AA_00088	0	0	0	0.0110723	0	0	0	0.0200667	0	0.0296807	0	0.032111	0.0705253	0	0	0
chr04_AA_00091	0	0	0.0779207	0	0.045079	0	0	0	0	0	0	0	0	0	0	0
chr04_AA_00095	0.321456	4.29111	0	1.24918	0.376026	1.27364	0.0652543	5.68609	0.916307	0.964856	2.30645	2.75768	1.32228	5.10329	5.61671	4.30419
chr04_AA_00097	9.79404	0.091198	0.053143	0.0742127	8.12934	9.29621	0.050805	0.063254	0.0651387	20.3242	0.0363593	10.6077	4.56525	0.044273	0.0469257	10.8931
chr04_AA_00098	4.57188	0.105343	2.71286	0	0.511307	0.192246	0	0	0	11.5371	0.477403	0.210551	0.149215	1.42549	0	0.205695
chr04_AA_00099	0	0.0354937	0	0	0	0	0	0	0	0	0	0	0	0	0	0
chr04_AA_00100	0.0139443	0	0	0.000179667	0	0.000282333	0	0	0.00131	0.506306	0.206485	0	0.0237637	0	0	0
chr04_AA_00101	0.50442	0.408782	0.0708443	0.0474413	0.121884	0.092365	0.215144	0.0609403	0.0607253	0.513422	1.24793	1.0692	1.32178	1.63242	1.88525	1.30063
chr04_AA_00103	0.317395	1.60159	0.154202	0.415729	0.190914	0.462076	0.981178	0.462791	0.519813	2.62117	1.16046	0.597097	0.405965	2.10263	0.543428	2.34738
chr04_AA_00104	0.0748927	0.0891833	0	0	0	0	0.145592	0	0	0.23304	0	0	0	0	0	0
chr04_AA_00105	0.0235373	0.181482	0.285289	0.097076	0.049528	0.052349	0.268553	0.0428637	0.0982977	0	0	0	0	0	0	0
chr04_AA_00107	3.29943	1.77247	1.48194	0.178013	2.04978	0.282368	1.82516	0.723845	0.398864	6.34754	2.99609	1.66118	1.37617	2.8582	0.906608	2.56109
chr04_AA_00111	0.219037	0.24092	0.279922	0	0.100153	0.13511	0.629067	0.146838	0.409192	0	0	0	0	0	0	0
chr04_AA_00113	0.126155	0.0862837	0.109554	0.0286567	0.13605	0	0.0598817	0	0	0.00962067	0.00507667	0.00745033	0.005474	0.00295933	0.000780667	0.00716
chr04_AA_00114	0	0	0	0	0	0	0	0	0	0	0.009801	0.0151697	0	0.00634567	0.0154323	0.00647433
chr04_AA_00116	0.004043	0.00512133	0	0	0	0.00823	0.00148233	0	0	0.0644643	0.0529387	0.059223	0.062948	0.114682	0.024413	0.05553
chr04_AA_00117	0.033178	0.0746753	0.155637	0.0801207	0.0563487	0.0203087	0.0674047	0.0585873	0.070109	0	0	0	0	0	0	0
chr04_AA_00119	0.10075	0.374321	0.219136	0.224467	0.413203	0.0747547	0.120696	0.248832	0.112594	0	0	0	0	0	0	0
chr04_AA_00123	1.72533	3.53101	2.62806	1.1946	1.0726	0.699078	3.00662	0.789651	0.329269	0.87239	1.35517	0.749352	0.584351	1.78699	0.330508	0.780468
chr04_AA_00125	0.889548	1.18048	4.3724	1.82024	0.453094	1.13905	2.07844	1.44518	1.06744	0	0.0830383	0	0	0.0926847	0.030512	0
chr04_AA_00128	1.00125	6.90251	2.93912	9.0312	6.97589	8.498	2.50981	2.79567	3.71024	0.245189	0.686228	0.347874	0.158378	2.47518	0.274562	0.653747
chr04_AA_00132	1.25992	1.01102	0.0238997	0.0463107	0.0386847	0.0140293	0.037093	0.008118	0.0113843	0.0283357	0.021605	0.0180853	0.021895	0.0265417	0.003719	0.0271717
chr04_AA_00136	0.000362667	0	0	0.000373	0.0230867	0	0.0186043	0	0.00858567	0	0	0	0	0.0338937	0	0
chr04_AA_00139	0.00296467	0	0	0	0.00177433	0	0	0	0	0	0	0	0	0	0.028347	0
chr04_AA_00142	0.0443443	0.0443723	0.0780837	0.0407077	0.04473	0.0407237	0.514548	0.0649437	0.0800873	0.0499923	0.524467	0.0317877	0.0413187	0.0388917	1.29111	0.050977
chr04_AA_00144	0.121295	1.70568	0.164129	0.080405	0.398112	0.092737	0.132848	0.0724217	0.075352	0.118952	0.309077	0.084971	0.197577	0.331545	0.263176	0.0633373
chr04_AA_00145	0.00193667	0	0	0.00100067	0.000267333	0	0.127524	0.001697	0.013277	0.0288807	0.0414693	0.033094	0.0937013	0.000275	0.026937	0.000112
chr04_AA_00150	0	0	0.0395623	0	0	0	0	0	0	0.102245	0.606998	0.0651417	0	0.281647	0.062169	0.0627897
chr04_AA_00156	2.58259	0	0.460325	0	0.187759	0	0	0.0664407	0	2.6402	0	0	0	0	0	0
chr04_AA_00157	19.1757	19.6689	16.4602	10.4996	20.887	14.4151	3.22796	8.74235	7.49039	21.7748	7.74733	18.6596	21.8993	14.7325	6.13881	19.3045
chr04_AA_00158	0	0	0	0	0.0637433	0	0	0	0	0	0	0	0	0	0	0
chr04_AA_00161	1.26011	1.02681	1.36275	0.267965	0.611139	0.56041	0.937566	0.464055	0.311353	0.378785	0.886203	0.505285	0.472162	0.955108	0.159523	0.56012
chr04_AA_00164	0	0	0	0	0	0	0	0.0640287	0.160084	0	0	0	0	0	0	0
chr04_AA_00166	4.9077	81.6067	40.7852	97.2768	83.9377	101.758	68.8142	63.0682	87.456	3.93458	49.1562	49.9842	95.0949	151.6	103.335	136.107
chr04_AA_00167	0	0	0	0	0.00150567	0.001348	0	0	0	0	0	0	0.001326	0	0	0
chr04_AA_00168	0.126131	2.01304	2.05402	1.10646	1.13855	0.910446	1.73954	0.147933	3.74188	0.116764	0.930565	0.548553	0.428161	1.25952	0.840383	0.612334
chr04_AA_00170	409.246	389.268	227.565	129.727	346.161	116.023	266.764	369.532	462.583	460.016	335.047	286.216	289.63	363.303	311.982	266.893
chr04_AA_00171	0.0483903	0.0337357	0.017828	0.099012	0.021589	0.0481363	0.031766	0.099122	0.0242243	0.0424683	0.0501593	0.027432	0.033322	0.025507	0.039112	0.0458637
chr04_AA_00174	7.63875	4.24179	4.8976	1.41608	7.18719	3.06811	2.6288	1.20213	1.30358	6.298	4.43646	1.38562	2.59357	5.35134	0.51993	2.49386
chr04_AA_00175	9.40661	65.8043	58.0074	83.4502	59.7494	55.376	77.7969	92.5362	77.7575	8.04545	36.4291	34.6739	36.3062	39.3729	57.2293	33.0268
chr04_AA_00176	13.9851	17.0353	19.8328	12.8318	34.2288	14.2228	15.9798	19.3495	10.0654	17.7099	26.6868	22.7017	11.7999	18.414	20.9555	32.2602
chr04_AA_00177	1.0726	0.459541	0.195163	0.639653	0.517876	0.952421	0.221856	0.608505	0.462059	2.76357	0.57335	1.83066	2.04051	0.85235	1.46276	2.14903
chr04_AA_00182	0.217217	0.174334	0.226309	0.169614	0.186249	0.189138	0.160572	0.154009	0.152787	0.12641	0.051217	0.10522	0.091017	0.104568	0.0891917	0.106475
chr04_AA_00186	0	0	0	0	0	0	0	0	0.216019	0	0	0	0	0	0	0
chr04_AA_00188	1.27809	0.54523	0.556551	0.406792	1.73733	0.349923	0.175602	0.453569	0.18956	0.778031	0.12598	0.427009	0.434684	0.0178327	0.13993	0.289533
chr04_AA_00191	1.06805	0.990526	0.835012	1.63182	0.96821	1.95293	0.908756	0.906769	1.28098	1.16711	1.40764	0.89567	0.858416	1.86944	0.87449	0.745296
chr04_AA_00192	0	0	0.043235	0	0	0	0	0	0	0	0	0	0.04813	0	0.0116597	0
chr04_AA_00196	0	0	0	0.0207417	0	0	0.0129557	0.0274287	0	0	0.04375	0.0978487	0	0.0192963	0.0546537	0.113524
chr04_AA_00197	0.133259	0.457866	0.236721	0.23027	0.143267	0.144665	0.317915	0.240152	0.0826977	0.145702	0.80114	0.313334	0.219216	0.587666	0.0840447	0.126812
chr04_AA_00200	0.422326	0.057859	0.214489	0.113333	0.536687	0.145953	0.0686257	0.0149577	0.0216837	0.230171	0.471747	0.190933	0.644212	0.066327	0.0955887	0.101158
chr04_AA_00201	0.306121	0.319805	0.931767	0.432097	0.100859	0.8342	1.27657	0.647105	0.221856	0.298588	0.466899	0.28539	0.234918	0.336023	0.239097	0.36873
chr04_AA_00202	0.877328	1.04117	1.33986	1.11002	1.32072	1.2577	2.129	1.81765	1.64544	0	0	0	0	0	0	0
chr04_AA_00205	0.569592	1.04894	0.503463	0.391782	0.858962	0.603179	0.527162	0.486083	0.438959	0	0	0	0	0.00474667	0	0
chr04_AA_00207	0.0645983	0.0548317	0.00933533	0.0604223	0.077587	0.066301	0.0241103	0.061217	0.059503	0	0	0.00306	0	0	0	0
chr04_AA_00208	1.10014	0.176308	0.252536	0.381892	0.62502	0.382927	0.181972	0.136909	0.203589	0	0.0560987	0	0	0	0	0
chr04_AA_00209	0.228094	0.207667	0.305992	0.151454	0.0898327	0.103236	0.329483	0.0527757	0.109297	0	0.048415	0	0	0	0	0
chr04_AA_00210	0.0290303	0.0389333	0.0229863	0.0501437	0.044548	0.0409417	0.013282	0.00978733	0	0.0190697	0.0184357	0.0201977	0.019593	0.023623	0.0184967	0.018428
chr04_AA_00213	0.130473	0.178888	0.17479	0.16692	0.201371	0.202247	0.150556	0.145389	0.144206	0	0	0	0	0.00817333	0	0
chr04_AA_00229	0	0	0.0309603	0	0	0	0	0	0	1.82236	4.12725	0.860467	4.2377	12.877	3.10297	7.23047
chr04_AA_00231	0	0	0	0	0	0	0	0	0	0.607917	0.690767	0.671306	0.521008	1.18274	0.543493	0.554554
chr04_AA_00233	0.0302223	0.077923	0.0499737	0.0772173	0.227574	0.125914	0.0336373	0.0348747	0.0288727	0.482608	0.486815	0.427332	0.472144	0.290595	0.295675	0.411475
chr04_AA_00234	0.253957	0.0817827	0.132016	0.307577	0.20551	0	0.276614	0	0.150763	0	0	0	0	0	0	0
chr04_AA_00235	0.229975	2.64892	0.216619	0.247968	0.123901	0.114179	1.53929	0.271221	0.314297	0	0	0	0	0	0	0
chr04_AA_00236	0	0	0.00290433	0	0	0	0.00617267	0	0.00390667	0.0107587	0.0171177	0.003041	0	0.00678367	0.0137603	0.0105687
chr04_AA_00240	0.0962787	0.0932143	0.0475777	0.0602927	0.130852	0.0664017	0.232745	0.0610227	0.092653	0	0.0104447	0	0	0	0	0
chr04_AA_00241	0.0408887	0.0443143	0.0197817	0.041002	0.031926	0.0477267	0.0371183	0.039476	0.0411227	0	0.00919467	0	0	0.00163	0	0
chr04_AA_00242	0.101777	17.1702	0.785404	0.221899	0.0950823	1.69654	6.75467	1.37215	3.6776	0	0.110812	0	0	0	0.0120807	0
chr04_AA_00248	0	0	0	0	0	0	0	0	0	0.00239633	0	0	0	0.0217957	0	0
chr04_AA_00253	0.036372	0.111883	0.130792	0.154778	0.424408	0.245071	0.0573353	0.0756467	0.0463447	0	0.004177	0	0	0	0	0
chr04_AA_00258	0	0.0323177	0.0149313	0	0	0	0.0118023	0.019082	0	0	0.138492	0	0	0	0	0
chr04_AA_00259	84.4108	481.991	113.89	312.905	94.2228	194.458	452.97	384.406	391.747	105.305	345.499	128.668	81.4541	291.814	139.627	73.7887
chr04_AA_00261	0	0	0	0.069322	0	0	0	0	0	0	0	0.0556883	0	0	0	0.0566403
chr04_AA_00262	0.139844	0	0	0	0	0	0	0	0	0	0	0	0	0	0	0
chr04_AA_00263	0.19304	0.337694	0.545299	0.118246	0.0604267	0.145341	0.209531	0.215365	0.116963	0.229793	0.509167	0	0.105496	0.145053	0.185776	0.218736
chr04_AA_00264	42.6012	10.954	15.1096	20.7275	28.3209	26.5744	1.56846	16.4864	18.7834	40.2623	18.2362	13.7955	13.2262	8.93457	9.43671	20.7924
chr04_AA_00265	0.322852	0	0	0	0.51143	0.308183	0	0.148289	0	0.448523	0	0.245144	0.206651	0	0.332944	0.278198
chr04_AA_00267	0.413265	0	0	0	0.0161257	0	0	0	0	1.03674	0	0	0	0	0	0.08231
chr04_AA_00269	0.135849	0.456057	0.585262	0.438301	0.400289	0.876942	2.36193	0.445752	0.569719	0.12076	0.428472	0.28337	0.347505	0.549157	0.403637	0.307261
chr04_AA_00270	0.667597	0.809925	1.07082	0.0841967	0.671527	0.235626	0.438706	0.327708	0.66067	0.640537	0.239044	0.262919	0.144018	0.0865357	0.0944667	0.0561207
chr04_AA_00271	3.36641	3.6021	2.9928	3.67449	1.91083	3.32918	3.61347	3.65834	2.34091	3.89285	3.19689	3.35485	2.35829	4.573	3.21051	3.06462
chr04_AA_00272	0	0.0194027	0	0	0	0.0205227	0.0741443	0	0	0	0.103852	0	0.107754	0.110545	0	0.046379
chr04_AA_00273	0	0.00226733	0.000378	0	0	0	0	0	0.000385	0.0109443	0.000195333	0.000247667	0.0335573	0.0404763	0	0
chr04_AA_00274	1.27817	0.0874907	0.0945353	0.128309	0.222891	0.265057	0.0771023	0.0834547	0.0893473	0.913341	0.0950747	0.239167	0.176626	0.0372863	0.054382	0.229295
chr04_AA_00275	15.2792	3.11692	1.04428	0.663107	2.04243	1.53951	0.612053	0.468883	0.393341	1.96531	0.0348127	0.183563	0.237938	0.228247	0.150988	0.266634
chr04_AA_00277	88.9832	30.499	1.86716	28.9787	36.518	41.0497	1.09077	1.07226	1.30688	54.1202	0.891859	41.6159	56.2116	16.6689	7.65232	54.7404
chr04_AA_00278	0.296154	0.0509403	0.040562	0.512876	0.261191	0.993977	0.153172	0.042521	0	0	0	0.157628	1.18243	0.18731	0.507916	0.144765
chr04_AA_00279	0	0	0	0.107653	0	0.265053	0	0.117882	0	0	0	0	0	0	0.192718	0
chr04_AA_00280	0.939467	0.197038	0.20567	0.193081	0.998063	0.224604	2.91028	0.180054	0.165165	0.0613717	0.189939	0.467441	0.186919	0.213525	1.36564	0.175359
chr04_AA_00281	0	0.149554	0	0.253299	0	0	0.351465	0.181711	0.154112	0.11346	0	0.0939833	0.142323	0.345382	0.57196	0.175062
chr04_AA_00282	0.199637	0.235285	0.117816	0.363603	0.3679	0.0826013	0.353674	0.337305	0.0790157	0.0300457	0.166773	0.0605287	0	0.0598823	0.0479213	0.0313123
chr04_AA_00283	0.0324253	0.38775	0.086478	0	0.260357	0	0.0571743	0.973099	0.020944	0.299758	2.8379	0.178517	0.334392	0	0.380602	0.267219
chr04_AA_00284	0.0918763	0.249127	1.05839	0.604082	0.0102377	0.467383	0.326096	0.188384	0.272393	0.34587	0.00778167	0.500458	0.339338	0.153713	0.220939	0.182964
chr04_AA_00285	22.8512	54.3777	142.328	51.1088	44.401	21.4321	132.872	43.446	36.2929	41.97	107.575	32.8332	31.356	89.4431	30.1066	30.7303
chr04_AA_00286	33.192	41.8728	61.9611	57.3466	65.1801	50.8199	54.0003	59.6346	37.8501	26.0241	50.8952	47.6102	42.6028	16.0621	26.8185	34.3241
chr04_AA_00287	1.35354	0.024013	0.229399	0.0529007	0.233861	0.00292867	0.263734	0.142752	0.0684307	0.66201	0.332502	0.0845413	0.105354	0.758327	0.091069	0.104221
chr04_AA_00288	544.173	410.68	373.58	253.789	275.594	484.246	470.893	401.597	675.718	521.042	438.723	733.334	1037.11	417.102	639.922	750.178
chr04_AA_00292	0.443401	2.39063	0.76331	0.316057	0.410108	0.500304	1.01222	0.308606	0.523472	0.376611	1.62613	0.455938	0.435361	2.20304	0.345124	0.416266
chr04_AA_00293	0.386818	0.987625	0.656577	0.562766	0.166541	0.312081	2.43189	0.423588	0.572787	0	0.061001	0	0	0.0116693	0.001585	0.00134967
chr04_AA_00294	0	0	0	0	0	0	0	0	0	0	0.10779	0	0	0	0	0
chr04_AA_00296	0.066672	0.014131	0.0112527	0.0115283	0.00489033	0	0	0	0.00247867	0.00904667	0.186594	0	0	2.5999	0.015957	3.74182
chr04_AA_00299	10.6767	20.2799	57.3996	17.9041	23.2313	9.18977	31.2915	25.2515	22.3177	10.8233	31.8079	22.1287	12.9522	20.1196	21.9457	6.56442
chr04_AA_00300	0.556387	6.62408	2.09531	0.899543	0.740998	0.690292	5.4401	2.42902	3.51106	0.899168	2.45906	2.06926	0.412307	1.36753	0.890443	0.199679
chr04_AA_00301	0.27338	0.165933	0.744495	0.0443673	0.588086	0.13485	0.192676	0.0458477	0.0510193	0.929843	0.122763	0.269465	0	0.0757933	0.095673	0.105442
chr04_AA_00302	1.01791	1.62044	0.5647	1.07574	0.027806	0.75153	1.0104	0.85196	0.324898	0	0	0	0	0	0	0
chr04_AA_00304	110.87	183.713	120.513	242.864	260.405	285.043	123.122	208.029	231.593	28.7597	43.6974	58.4398	47.3726	30.5037	40.5916	39.2463
chr04_AA_00305	0.125941	0.128057	0.146807	0.120113	0.12846	0.128273	0.128809	0.117625	0.11153	0.113186	0.131835	0.0895267	0.112541	0.13299	0.118008	0.108266
chr04_AA_00306	0.283417	0.838199	2.70154	1.22454	0.369531	0.353224	6.95929	1.91187	2.04951	0.854968	2.40742	0.307494	0.301837	0.96901	2.4444	0.263352
chr04_AA_00307	0.159328	0.121049	0.120928	0.120716	0.168374	0.166868	0.100569	0.104981	0.109023	0.143529	0.108722	0.122443	0.144	0.128257	0.109244	0.141527
chr04_AA_00311	0.671914	0.248841	0.138342	0.123608	0.407954	0.44201	0	0.134499	0	0	0.075761	0	0	0.103653	0	0
chr04_AA_00312	0.237535	0.977888	0	0	0.17311	0.0875953	0	0	0.350423	0.560897	0.810405	0.268668	0.128154	1.61944	0.777969	0.201874
chr04_AA_00313	0	0	0	0	0.218861	0	0	0	0	0	0	0	0	0	0	0
chr04_AA_00314	13.2834	69.1733	37.7291	75.1844	24.7949	83.1749	62.8071	25.687	40.3696	17.4442	41.089	53.1051	223.797	33.8076	152.018	30.813
chr04_AA_00315	13.5962	18.5777	14.2182	10.7977	15.357	11.0736	23.4537	16.4085	12.0011	16.7786	21.8643	13.0988	13.0887	26.9567	13.6789	16.7844
chr04_AA_00316	6.4742	21.9594	11.8568	8.57197	14.1538	10.9214	7.91665	6.87283	3.97108	2.5878	3.9975	5.23339	4.74821	1.94526	0.683447	3.01398
chr04_AA_00318	0	0	0	0	0	0	0	0	0	0	0	0	0	0.0611337	0	0
chr04_AA_00320	0.322446	0.397043	0.255121	0.273244	0.194054	0.245716	0.326502	0.167758	0.268557	0.337938	0.422452	0.129567	0.163423	0.639064	0.179635	0.197065
chr04_AA_00321	0.0631443	0	0.100249	0.194094	0	0	0	0.19377	0	0.100048	0	0	0.109431	0	0.277157	0
chr04_AA_00323	0.199908	0.0810223	0.052458	0.0846363	0.134311	0.0631767	0.047774	0.0803773	0.059162	0.148793	0.269513	0.105936	0.107646	0.108923	0.0816333	0.131926
chr04_AA_00324	0.114772	0.0807837	0.0430647	0	0	0	0.113573	0.0402227	0	0.0852847	0.189854	0.094961	0.023718	0.905228	0.0759527	0
chr04_AA_00325	0.176629	0.207498	0.376883	0.243509	0.150005	0.174358	0.320398	0.166655	0.206139	0.159973	0.245049	0.129436	0.149192	0.182946	0.172579	0.127397
chr04_AA_00326	2.35926	5.11263	4.8502	3.73953	4.34511	4.45833	3.26556	3.96644	3.23967	4.6286	7.4313	7.49592	6.40461	5.66399	4.70911	4.91883
chr04_AA_00327	1.64779	10.2166	13.9846	8.90032	10.3051	7.96535	17.6035	15.6969	15.6675	1.06263	11.1146	8.02275	6.42545	10.2519	9.16453	5.74176
chr04_AA_00328	0	0	0	0	0	0	0	0	0.0201533	0	0	0	0	0	0	0
chr04_AA_00329	0.391026	1.42031	1.20933	1.52212	0.545037	1.05694	4.72109	0.64309	0.383769	0.816051	5.65684	1.68485	1.53853	1.22219	4.20009	1.16048
chr04_AA_00330	81.3919	57.6551	67.4509	110.502	108.697	150.16	85.8391	129.543	130.068	78.0714	67.6099	133.887	142.491	84.06	139.477	148.733
chr04_AA_00331	0.103461	0.0878973	0.0837993	0.0949157	0.196354	0.097378	0.066493	0.0704977	0.096631	0.105131	0.080229	0.0402347	0.401877	0.0988337	0.0406137	0.895123
chr04_AA_00334	0.165388	0	0	0	0	0	0	0	0	0.253359	0	0.206464	0	0	0	0
chr04_AA_00335	69.603	85.3833	244.939	75.425	135.983	55.468	152.354	123.367	76.6349	49.2955	85.959	68.4539	47.5714	59.5402	58.4891	57.002
chr04_AA_00336	0.124845	0.157338	0.164531	0.149365	0.125786	0.138488	0.186893	0.120045	0.189176	0.10031	0.237899	0.0796453	0.103595	0.430245	0.143893	0.0992463
chr04_AA_00337	0	0.182817	0.00697733	0.037739	0	0	0	0.0158073	0.012637	0	0.135815	0	0	0.863469	0.0407363	0.152142
chr04_AA_00338	785.179	161.585	687.577	161.985	718.154	186.074	1078.56	279.333	175.136	832.296	1162.71	432.439	383.44	815.382	251.757	546.032
chr04_AA_00345	0	0	0	0	0	0.037772	0.029003	0	0	0	0	0	0	0	0	0
chr04_AA_00348	0	0	0	0	0	0	0.00966767	0	0	0	0.000437667	0	0	0.004938	0	0
chr04_AA_00349	0	0	0.007942	0.003412	0	0	0.00862267	0.0110753	0	0	0	0	0	0	0	0
chr04_AA_00350	0	0.0587717	0.630698	0	0.0177403	0.0398863	0.140147	0.020846	0	0	0.474361	0	0.1107	0.0322787	0.243966	0
chr04_AA_00353	0.584297	0.223697	0	0	2.2641	0.227177	0	0	0	0	0	0	0	0	0	0
chr04_AA_00354	28.3432	14.8538	24.1054	14.768	33.0632	12.1408	20.3314	18.0391	8.55262	0	0	0	4.67268	4.12011	0	5.34698
chr04_AA_00355	5.24142	81.3514	2.38715	36.2566	8.60463	6.98922	59.0257	37.7574	15.2691	106.078	156.617	87.5728	94.0703	102.812	95.7337	59.9561
chr04_AA_00356	20.8462	14.2817	29.089	13.3993	23.0891	15.7979	19.5078	16.0668	21.5996	0	0	0	0	0	0	0
chr04_AA_00357	245.782	461.546	1399.01	186.496	313.102	51.8943	1253.06	553.928	474.433	852.661	2176.9	747.732	661.981	1298.56	960.251	526.811
chr04_AA_00358	0.275132	1.12954	0.72101	3.70254	0.599556	3.59855	1.8808	2.03788	5.39824	0.27626	4.24945	2.10446	2.52443	7.15994	3.44006	2.20423
chr04_AA_00360	0.0696297	0.758531	0	0.963826	0.26106	2.32717	0.306167	0.246653	0.657278	0	0.940391	0	0	0	0	0
chr04_AA_00362	0.229338	0	0	0	0	0	0	0	0	0	0	0	0	0	0	0
chr04_AA_00364	1.14527	0.247259	0.0216983	0.11833	0.271896	0.371514	0.110225	0.103553	0.0759103	1.64111	0.775759	0.190814	0.382222	1.00133	0.362407	0.256932
chr04_AA_00365	0.948762	0.704977	0.812608	0.737892	0.596834	0.626981	0.283416	0.583483	0.650116	1.42804	0.680812	1.48391	1.21723	0.256341	1.03314	1.64856
chr04_AA_00366	0.349432	0.369176	0.407709	0.389171	0.169782	0.209932	0.135591	0.452119	1.17169	0	0.19989	0.059224	0.173186	0.0395993	0.0766723	0.109557
chr04_AA_00367	3.45174	0.170974	0	0.0852597	0.0850993	0.0807833	0.146495	0.060751	0.0381417	1.41688	0.493888	2.26244	0.835591	0.315192	0.355587	1.11053
chr04_AA_00368	0.13918	4.19939	0.209695	0.149751	0.168943	0.148482	0.199472	0.151595	0.148259	0.125445	0.177973	0.10475	0.130352	0.213623	3.22411	0.11612
chr04_AA_00369	0.348116	0.458304	0.609529	0.333874	0.618914	0.689448	0.538701	0.470321	0.429456	0.793542	0.156184	0.297427	0.10692	0.0986877	0.0776353	0.106173
chr04_AA_00372	58.7101	70.5666	50.3084	96.0479	63.6958	80.4647	82.3431	89.4504	133.014	21.3598	35.9093	51.8625	46.1014	32.7862	57.0429	42.1283
chr04_AA_00373	82.0596	47.6602	60.3298	68.3647	67.5206	59.6609	67.1963	62.6141	74.8487	86.1663	64.0393	37.7874	47.0165	71.3083	50.3758	49.9389
chr04_AA_00374	0.406843	1.21277	1.17991	0.264067	0.58215	0.665169	1.07342	0.456564	0.736856	0.42526	0.412056	0.346157	0.748252	0.569511	0.634436	1.37427
chr04_AA_00377	3.21696	2.81989	1.55587	1.98713	1.79269	4.82688	2.64768	2.5023	3.51914	2.9699	4.71292	3.55477	4.07577	3.4694	2.94755	4.5662
chr04_AA_00378	5.66878	5.07989	6.50919	5.124	3.19208	3.2266	8.68198	4.38135	6.43262	3.41397	0.162303	0.165332	0.180696	2.7154	0.125156	0.186526
chr04_AA_00379	0.529748	0.208202	0.414178	0.398263	0.680116	0.288773	0.480273	0.391351	1.31343	0.568886	3.69369	2.21141	4.0385	2.04496	1.1348	0.915358
chr04_AA_00380	0.161569	0.218715	0.124601	0.176696	0.142185	0.162105	0.234737	0.097639	0.0924963	0.2546	0.098506	0.16969	0.0869767	0.147439	0.0629127	0.0784867
chr04_AA_00381	0.129158	0.931364	2.58079	0.707854	2.0914	1.09909	1.273	0.448249	1.54245	0.240056	2.07113	0.383096	1.00305	3.52504	0.812052	0.652802
chr04_AA_00382	0.0860427	0.0303687	0.067903	0.0918967	0.0445917	0.0421203	0.0328547	0.07521	0.0390827	0.0757623	0.0628883	0.0530573	0.00141533	0.259819	0.0595897	0.00143933
chr04_AA_00383	0	0	0.0580343	0.052788	0.311254	0	0.0208567	0.0143493	0.0138163	0	0.398556	0.19107	0.194045	0	0	0
chr04_AA_00384	0.132223	0	0	0	0	0	0	0	0	0	0	0	0	0	0	0
chr04_AA_00385	21.3466	124.031	6.33034	18.4977	3.67573	5.47306	8.60692	18.3181	12.0582	11.6087	5.40906	1.47603	1.69395	2.80396	4.74566	0.107192
chr04_AA_00386	0	0	0.192295	0.277334	0	0.189216	0.111661	0.0505797	0.144114	0.154231	0.144658	0	0	0	0	0.0751583
chr04_AA_00387	15.4208	8.9809	10.5256	13.3292	33.9753	18.9342	8.2117	12.0515	9.34949	13.5263	13.611	24.0523	29.773	15.785	33.4351	30.265
chr04_AA_00388	0	0	0	0	0	0	0	0	0	0.008145	0.067967	0.0686133	0	0	0	0
chr04_AA_00389	0	0	0	0	0	0.770235	0	0	0	0	0	0	0	0	0	0
chr04_AA_00391	0	0	0.0203073	0	0.0357533	0	0	0	0	0.0216817	0	0	0	0	0	0
chr04_AA_00392	0.184865	0.351896	0.922324	0.123891	0.13728	0.141448	0	0.201641	0	0.424553	0.23593	1.65346	0.113873	0.525532	2.19928	0.115731
chr04_AA_00393	0.00836633	0.059954	0.133755	0.004748	0.0295397	0.0174633	0.0607577	0.00489133	0.022857	0.0119117	0.00645867	0.0102693	0.0137237	0.0435957	0.025181	0.357186
chr04_AA_00395	0.31156	5.64589	0.986138	0.115553	0.407095	0.36305	3.25423	3.25832	0.0636157	3.12374	3.57348	0.175008	8.20256	0.144391	0.103425	0.213383
chr04_AA_00396	0.303517	0.136483	0.0871163	0.0698783	0.123882	0.154744	0.0651707	0.029371	0.0561127	0	0	0	0	0	0	0
chr04_AA_00397	0.286562	0.0129917	0.49451	0.0831137	0.236306	0.159907	0.0338687	0.00624033	0.164233	0.127045	0.0419017	0.0384927	0	0	0.0648743	0.0300277
chr04_AA_00398	0.093033	0.869503	0.1106	0.117061	0.146147	0.139293	0.322024	0.106952	0.269189	0.280118	0.093522	0.098885	0.122581	1.75587	0.107218	0.115337
chr04_AA_00399	43.3093	84.8062	81.1132	76.9896	83.4505	86.1065	166.845	120.575	131.572	40.4201	105.685	38.9004	51.8619	117.577	97.712	60.1717
chr04_AA_00400	4.04439	2.62938	5.69085	1.87171	7.58836	2.28523	2.59887	1.54087	0.948111	0.652321	2.51609	1.72891	2.60881	4.4493	2.08609	3.68103
chr04_AA_00402	13.1724	9.19868	11.5625	6.59121	14.6173	8.76493	8.67826	8.63095	5.821	8.40265	8.98456	8.86523	7.98886	8.30698	5.30413	5.26376
chr04_AA_00403	1.03912	0.258075	1.22272	0.724493	2.00658	0.743928	1.09543	0.424601	0.819179	0.971313	0.455413	1.31788	0.808357	0.327632	0.397564	0.561239
chr04_AA_00404	5.08965	2.56073	0	1.99228	5.18486	2.42181	0	0	0	2.49247	0	2.04256	2.35472	0	1.563	2.75024
chr04_AA_00405	1.22557	0.953322	0.444841	0.727908	1.64544	0.846157	0.438407	0.24374	0.352883	1.24793	0.499682	1.45861	1.5067	0.625879	1.41407	1.80692
chr04_AA_00406	0.16264	0.265803	0.11231	0.197719	0.237724	0.190781	0.108867	0.151489	0.138779	0.224431	0.168977	0.161029	0.23639	0.135573	0.128531	0.16535
chr04_AA_00408	7.69237	16.323	19.6239	10.0975	9.97194	8.43882	9.80253	11.3457	22.228	1.14796	1.221	0.770182	0.93785	1.59243	2.87436	0.914685
chr04_AA_00409	0.679727	0.380137	0.44545	0.1198	0.332698	0.523427	0.355673	0.285821	0.345	0.586081	1.07402	0.193549	0.486619	0.948678	0.726241	0.971859
chr04_AA_00410	467.695	181.686	141.987	256.29	293.011	233.459	144.956	287.058	200.313	276.147	78.5546	296.844	249.169	104.668	185.543	217.968
chr04_AA_00411	10.8444	3.50996	1.62017	6.08567	2.39158	14.6855	1.1954	8.25776	3.21502	6.66565	8.30939	19.7506	11.2958	5.87134	9.76983	13.0093
chr04_AA_00412	0	0	0	0	0	0	0	0	0	0	0.031742	0	0.164386	0.037657	0.08303	0.0417037
chr04_AA_00413	0.110639	0.0941627	0.091814	0.101421	0.12064	0.124958	0.0821483	0.082719	0.0830403	0.0990613	0.0812403	0.084443	0.103051	0.0834363	0.0850623	0.102663
chr04_AA_00414	0.111342	0	0.0240173	0	0.185117	0.126762	0.025889	0.0415253	0.0227263	0.153319	0.020554	0.139334	0.090161	0	0.0413887	0.17908
chr04_AA_00415	0	0	0	0	0	0	0	0	0	0.072089	0	0	0	0	0	0
chr04_AA_00416	0	0.0381857	0	0	0	0	0	0	0	0	0	0	0	0	0	0
chr04_AA_00417	0.293383	0.408821	0.350096	0.098411	0.101388	0.170634	0.142412	0.154001	0.190982	0.109732	0.127588	0	0.095482	0.565983	0.0238293	0.11315
chr04_AA_00418	0.442045	0.0604403	0.037382	0	0	0	0	0.0229097	0	0.0312467	0	0	0	0	0	0
chr04_AA_00419	0	0	0.318358	0	0	0	0.291993	0	0	4.97903	7.16578	3.56089	1.89807	12.3572	0.474345	4.10571
chr04_AA_00420	133.396	216.493	162.079	211.116	142.666	148.546	199.299	224.02	210.449	88.9672	145.746	100.182	105.045	161.741	173.579	49.3632
chr04_AA_00421	0	0.315444	0.077164	0.154781	0.180558	0.125451	0.076629	0.212354	0.105536	0.348884	0.551353	0.608156	0.801331	0.730749	0.657323	1.27029
chr04_AA_00423	0.995836	0.958454	0.294229	0.248124	0.443515	0.216732	0.426179	0.299379	0.210703	0.550051	0.674093	0.145591	0.217886	0.408238	0.253854	0.0589493
chr04_AA_00424	0.160608	0.0242787	0.0510307	0	0.0655107	0	0	0	0	1.27472	0.138775	0.0219903	0.0829267	0.315461	0.012037	0.031036
chr04_AA_00425	0.174645	0.359451	0.322847	0.130618	0.258416	0.492973	0.190565	0.217407	0.165461	0.206991	1.2608	0.995208	0.898155	2.56917	1.08737	0.746078
chr04_AA_00426	0.195906	0.113474	0.128776	0.30685	0.111971	0.0480457	0	0.0742557	0.193662	0.032388	0	0.0251917	0	0	0	0
chr04_AA_00429	0.765578	0.499188	0.455091	0.759518	0.3303	0.716178	0.487586	0.781047	0.718819	44.7116	0.178301	0.313266	0.282288	0.218705	0.259264	0.28881
chr04_AA_00430	7.87693	13.0631	9.09595	7.36116	10.3686	7.70425	11.8874	10.2398	5.39598	7.92392	11.7557	6.16307	4.61164	7.37297	4.1095	2.55611
chr04_AA_00431	1.50394	4.09277	5.4209	4.48793	2.53354	3.29258	5.15863	5.12237	7.32338	1.40192	2.04753	1.29134	1.88333	1.61927	3.37758	2.06572
chr04_AA_00432	0.115355	1.09751	0	0.0352593	0	0	0.271336	0.11324	0.0721713	0	0	0.0265593	0.0113037	0	0.0362783	0
chr04_AA_00433	5.03318	3.76401	0	7.12126	0	1.38363	1.03126	2.79405	0.273825	0.158006	0.466034	1.04505	0.482439	0.638937	0.698646	0
chr04_AA_00435	0.0211147	0.020094	0	0	1.87789	0	0	0.089462	0	0.0456413	0.155955	0	0.192001	0.119333	0.0100687	0.094489
chr04_AA_00436	0.464072	0.903235	3.59315	0.446054	0.905141	0.478876	0.0641333	0.213178	0.0791727	1.21459	1.96944	1.97906	0.921621	2.59055	1.39298	0.189062
chr04_AA_00437	0	0	0	0	0	0	0	0	0	0	0	0	0	0.0508093	0	0
chr04_AA_00438	8.37e-05	0	0	7.07e-05	0	8.8e-05	0	0	0.000118667	0	7e-05	0	6.03e-05	0	0	7.07e-05
chr04_AA_00439	208.468	66.6311	23.579	86.073	36.0959	48.071	63.3709	98.8119	79.2168	194.589	44.2642	36.2797	38.902	73.8308	62.0612	43.7181
chr04_AA_00441	0.292316	0.606891	1.02247	0.875972	0.335185	0.824202	1.749	1.14198	0.832967	0.0692037	0.297612	0.088628	0	0.295654	0.0851613	0.158601
chr04_AA_00442	0.108907	0.181129	0	0.0652923	0	0.357523	0.37205	0.021952	0	0.0200517	0.266994	0.227808	0.178687	0.467226	0.228818	0.308255
chr04_AA_00443	68.0782	50.2115	52.5311	48.2277	71.032	45.6502	68.0471	37.7662	61.1184	63.0685	70.246	46.7814	60.4534	54.2217	52.9695	61.8463
chr04_AA_00445	0.641608	2.10365	3.1159	1.0445	54.547	0.804753	2.34206	0.98678	1.36325	1.40899	1.55173	0.76065	6.47043	2.27381	0.609591	9.73065
chr04_AA_00450	0.820041	82.3849	4.76811	12.2396	9.43122	4.10099	16.4971	2.88007	1.45753	0	10.5431	0	0	1.48602	0	0
chr04_AA_00451	9.33914	2.07468	0.714553	0.625596	1.14809	0.751387	0.668044	0.852749	0.207591	0	1.22357	0.434068	0	0	0	0
chr04_AA_00453	0.0666133	0.047918	0.171672	0.056666	0.061721	0.0474517	0.0463757	0.0503313	0.0412977	0.040329	0.0325073	0.0209283	0.0584497	0.024293	0.0178693	0.0523287
chr04_AA_00454	0.0271767	0.0239787	0	0	0	0	0.00545867	0.0166137	0.0471693	5.47046	8.8353	6.05604	5.19913	8.06831	7.71971	5.62784
chr04_AA_00455	0.0899597	0	0	0.387634	0.183582	0.303711	0.508548	0.332874	0.63834	0.228477	0	0.261431	0.230122	0.123031	0.340694	0.212483
chr04_AA_00456	4.80437	14.8501	7.49067	16.1098	9.96765	11.4093	14.2048	21.2089	38.7282	1.59205	8.27213	9.54506	5.03374	10.2513	7.99371	13.3799
chr04_AA_00457	0.08593	0.879457	4.30661	0	11.4278	0.718459	1.43597	0.975118	0.326268	0.302338	17.2098	8.05341	6.96458	11.0827	10.5469	9.8321
chr04_AA_00458	9.64269	12.3474	16.0588	12.3737	13.1917	10.5254	21.1329	15.8858	14.5837	10.5364	22.2831	14.5968	10.309	22.6553	19.2441	15.0566
chr04_AA_00459	1006.57	1695.28	3444.73	835.39	1522.21	618.06	3021.99	1130.4	1036.45	962.139	2679.11	959.031	921.648	1669.67	1000.81	627.86
chr04_AA_00460	0.397283	0.0802877	0.345996	0.15458	1.00448	0.107611	0.385352	0.284153	0	0.0605477	0.920106	0.319398	0.473792	2.7093	0.32879	0.437417
chr04_AA_00461	0.017991	0.017232	0.0245207	0.0752623	0.0542393	0.0575183	0.0120263	0.0308913	0.031329	0.0650917	0.076599	0.062441	0.0746893	0.0734513	0.101533	0.0723793
chr04_AA_00462	0.031881	0	0	0	0	0	0	0	0	0	0	0	0	0	0	0
chr04_AA_00464	0.029875	0.154845	0.216266	0.0280567	0.137289	0.0922087	0.122435	0.0861497	0.0603437	0	0.146394	0	0	0	0	0
chr04_AA_00467	2.05419	1.09712	0.454503	0.776399	0.262377	0.56988	0.865202	0.931633	0.76237	3.93924	1.55767	0.780004	0.571958	1.43552	0.661319	1.03061
chr04_AA_00468	0	0	0	0	0.106749	0	0	0	0	0	0	0	0	0	0	0
chr04_AA_00472	11.1092	6.20021	4.17589	3.37559	4.44022	4.50861	4.98941	4.66926	4.38636	16.875	8.08067	3.59229	3.98322	10.6799	3.81935	7.56285
chr04_AA_00473	0	0.0610047	0.025814	0.0668223	0	0.0289107	0.0462333	0.085755	0.096084	0.15447	0.112393	0.235206	0.179465	0.055469	0.106143	0
chr04_AA_00474	0	0	0	0	0	0	0	3.63754	0	0	0	7.67835	0.0348493	0	0	0
chr04_AA_00475	0	0.00228533	0	0	0	0	0	0	0	0	0	0	0	0	0	0
chr04_AA_00476	34.3356	36.0927	37.6222	85.2983	36.1164	70.3613	53.1882	81.648	83.5441	45.9652	29.6646	51.685	47.8647	31.562	47.2161	45.3712
chr04_AA_00478	0.131053	0	0	0	0	0	0	0	0	0	0	0	0	0	0	0
chr04_AA_00479	2.15968	1.66298	0.788555	0.27723	0.0893043	0.315952	1.56853	0.469066	0.256193	3.96632	1.88245	0.562166	0.461888	2.96299	0.504258	0.787453
chr04_AA_00480	0.164717	0.107349	0.098351	0.0862597	0.106091	0.101401	0.101937	0.0621363	0.0510723	0.141667	0.088089	0.0868477	0.0888823	0.110628	0.0673793	0.0892357
chr04_AA_00482	0	0	0	0	0	0	0	0	0	0	0	0	0	0	0.090664	0
chr04_AA_00485	0	71.0944	62.8905	17.281	14.6969	0	11.6936	0	22.1099	16.2844	0	0	0	0	14.0926	0
chr04_AA_00487	0.196383	0.25574	0.994731	0.509934	0.183151	0.150496	0.185374	0.451876	1.11713	0.407386	0.578745	0.140021	0.25473	0.190979	1.09572	0.0671
chr04_AA_00488	0.094654	0.0407683	0.0400743	0.0485567	0.070936	0.115074	0.049202	0.022768	0.024002	0.065843	0.0304907	0.066668	0.0824093	0.092632	0.067856	0.055747
chr04_AA_00489	0.15112	0.085979	0.121028	0.159008	0.225106	0.171835	0.143619	0.137061	0.134257	0.100307	0.107155	0.0904977	0.0985597	0.103511	0.0894883	0.112054
chr04_AA_00490	3.8593	6.09725	5.88187	5.46452	4.10334	2.74229	6.46431	4.34572	6.09109	11.269	19.6902	6.94834	5.25082	19.0221	11.0476	5.19666
chr04_AA_00492	3.46727	0.235351	0.0281373	0.460353	0.70311	0.611323	0.204265	1.31322	0.324733	5.09912	0.462458	0.528935	0.380807	0.997239	0.128859	0.795288
chr04_AA_00494	0.526883	1.16555	2.47971	1.73151	5.53457	4.40579	0.846534	1.02003	4.5666	0.849876	1.47801	9.9968	5.33668	1.08599	2.27153	10.4062
chr04_AA_00496	6.9767	1.64337	3.87627	0.317997	2.2941	0.360419	2.03593	0.546586	0.259128	8.54366	4.7838	1.23691	1.97564	13.1131	0.729408	2.39368
chr04_AA_00497	0.572194	0.346851	0.201928	0.392817	0.392482	0.440794	0.377455	0.397718	0.420703	5.63429	0.900632	1.00787	0.841929	1.03331	0.590025	0.837271
chr04_AA_00498	3.95929	7.73328	8.56131	7.30267	7.21783	6.2451	6.32728	6.82117	5.94916	4.11885	6.6679	2.67974	2.26878	6.27032	1.95197	1.9934
chr04_AA_00499	0.021092	0	0	0.0917113	0	0	0.0448227	0.283106	0.091636	0	0	0	0	0	0	0
chr04_AA_00500	1.94646	1.27128	0.0843103	0.481901	0.482455	0.486329	1.13644	0.917491	0.960953	5.71719	1.19779	0.890415	0.631953	2.04404	1.22094	1.54458
chr04_AA_00501	0.269937	0.716327	0.183627	0.142936	0.179255	0.314867	0.184937	0.3287	0.115693	2.54094	0.0398187	0.0589523	0.0713047	0.349703	0.073013	0.125073
chr04_AA_00502	0.978031	0.0751243	0	0.066075	0.163442	0.447685	0.0440873	0.246586	0.137781	0	0	0	0	0	0	0
chr04_AA_00503	1.8295	4.49648	1.9255	4.00178	1.83138	4.76872	1.95822	2.39713	3.5616	0	0	0	0	0	0	0
chr04_AA_00504	0.00709333	0	0	0.000245	0	0	0	0.00566967	0	0	0.000177333	0	0	0	0	0.000256333
chr04_AA_00506	3.00555	6.71306	6.1837	7.50318	9.0085	6.70434	4.07815	7.11463	6.32427	5.16056	5.64234	4.82013	4.51132	4.58319	4.83952	3.27308
chr04_AA_00507	10.0226	25.0462	22.9316	53.3667	23.5319	35.9315	19.4126	26.9808	41.1808	10.2342	30.3505	28.0981	32.2255	58.8581	48.7759	36.3938
chr04_AA_00508	0.000159333	0.0536853	0.005809	0.0104927	0.067679	0.00171333	0	0.0117127	0.010284	0	0	0	0.0537247	0.165072	0.00191767	0.0804313
chr04_AA_00509	0	0	0	0	0	0	0	0	41.7063	0	0	0	0	0	0	0
chr04_AA_00510	0.110127	10.727	1.34935	47.7898	1.97861	41.4121	6.75512	41.6331	37.963	0	2.82344	2.28154	2.97835	8.03872	14.9793	0.607103
chr04_AA_00511	25.6875	22.1958	22.1196	16.2827	17.9111	17.1936	35.9983	14.9068	11.7157	27.5899	34.7124	19.5703	17.9631	33.4863	19.1315	19.8417
chr04_AA_00513	0.684472	0.379727	0.447689	2.33443	0.16048	1.78376	0.969764	5.35842	0.629283	0.157626	0.384018	1.17609	0.231363	1.00028	0.632277	0.444172
chr04_AA_00523	18.5319	6.46352	19.1291	10.197	12.7024	9.13963	13.583	14.5509	13.8792	25.2462	15.8656	15.6996	8.04054	10.6346	11.1824	9.5483
chr04_AA_00524	2.24327	3.70042	4.5054	3.26496	5.81321	3.86437	3.0924	3.52345	3.55205	3.7088	3.20501	3.85286	4.16596	5.32042	3.20073	4.17235
chr04_AA_00525	0.0839447	0	0	0	0.0359747	0	0	0	0	0.11203	0	0	0	0	0	0
chr04_AA_00527	0.0598403	0	0	0	0.0309763	0	0	0	0	0.049868	0	0	0	0	0	0.0440337
chr04_AA_00528	0.833621	0.469183	0.234037	0.12138	0.283988	0.131185	0.133565	0.302407	0.0936333	7.68744	0.04864	0.073272	0.132843	0.530605	0.079836	1.7345
chr04_AA_00529	0.671568	0.405019	0.179389	0.178565	0.22242	0.118535	0.470526	0.445609	0.281375	1.58166	0.351646	0.291298	0.13312	0.551428	0.118641	0.255379
chr04_AA_00540	0.651942	0.682251	0.428318	0.378607	0.939781	0.596475	0.373151	0.236219	0.122529	0.413245	0.0569633	0.147441	0.033474	0.0414967	0	0.107176
chr04_AA_00546	0.014174	0	0	0.0390003	0	0	0	0.01322	0.0517993	0	0	0	0	0	0	0
chr04_AA_00547	0	0.0389003	0	0.0177543	0	0.0255177	0.00979967	0	0	2.13804	9.20446	4.47614	4.73047	8.95207	5.62771	6.03708
chr04_AA_00549	0.0190233	0.00840733	0.0126347	0.128245	0.00900167	0.007866	0.008673	0.160119	0.007947	0	0.299809	0.135801	0.16722	0.086135	0.0815433	0.143574
chr04_AA_00550	0.363469	2.45001	0.90962	2.80291	3.51177	3.14078	0.859576	1.45286	1.16271	2.23064	4.89492	7.69619	6.67532	2.36341	3.79011	5.65264
chr04_AA_00552	0.00596133	0.011615	0.00895267	0.00922767	0.0109977	0.0160707	0.0140483	0.0204443	0.0301853	0.0153663	0.011601	0.0148733	0.0297467	0.0121207	0.013282	0.054327
chr04_AA_00553	0.14366	0.836045	0.429486	1.20847	0.439751	0.509089	0.751028	1.06712	0.884433	0.113671	0.0844253	0.0760133	0.101675	0.0789807	0.0959833	0.0909383
chr04_AA_00562	55.7673	12.0009	1.84381	0.626896	0.89778	0.787305	3.07095	0.804324	3.44959	28.1939	0.456293	0.110142	0.312782	1.50803	0.357952	0.0509687
chr04_AA_00563	0	0	0	0	0	0	0	0	0	0.00552433	0	0	0	0.021473	0.0147303	0
chr04_AA_00564	0.0214793	0.037147	0.0485207	0.000987	0.00152467	0.015309	0.008935	0.00732633	0.015777	0.0477733	0.095062	0.0690763	0.0942877	0.071741	0.010097	0.110399
chr04_AA_00567	0	0.051519	0.082512	0	0.0874657	0	0	0	0	0.023483	0.0261497	0.01708	0.040647	1.1e-05	0.0600787	0
chr04_AA_00575	0	0	0	0	0	0	0	0	0	0	0	0	0	0	0	0
chr04_AA_00577	0	0	0	0	0	0	0.190523	0.057082	0	0	0	0	0	0	0	0
chr04_AA_00596	0.598046	1.78037	1.61526	1.58705	2.25124	0.828836	2.17577	1.39094	3.02962	0.168935	0.698783	0.324369	0.530111	0.890633	0.858643	0.348717
chr04_AA_00597	0.467503	0.273987	0.331554	0	0	0.0152623	0.560646	0	0	0	0	0	0	0	0	0
chr04_AA_00604	0	0	0	0	0	0	0	0	0	0	0.025757	0	0	0.110922	0	0
chr04_AA_00605	0.0748047	0.0648077	0.053987	0.0762793	0.083021	0.136349	0.0508977	0.0615723	0.0996013	0	0.0123107	0.0352207	0.0284547	0.00771167	0	0
chr04_AA_00607	0.376305	2.02285	1.04575	2.8072	1.42618	1.52781	0.857502	1.07066	0.998335	0.00939933	0.014857	0.0115743	0.0117583	0.0274683	0.00361567	0.00471167
chr04_AA_00615	0.0380563	0.012409	0.00531333	0.0357573	0.077826	0.0397847	0	0.0130067	0.0100893	0	0	0	0	0.00496367	0	0.0101137
chr04_AA_00616	0.0438583	0.225603	0.345581	0.416268	0.17691	0.350646	0.338939	0.407233	0.348639	0.188422	0.581373	0.454008	0.436547	0.434857	0.49562	0.421137
chr04_AA_00618	0	0	0	0	0	0	0	0	0	0.169768	0.204522	0.131545	0.178478	0.232878	0.0244743	0.15468
chr04_AA_00620	0.785038	0.155702	0.428288	0.35401	1.20988	1.34039	0.227715	0.139224	0.812399	1.68223	0.663153	2.0723	1.89881	1.4652	0.493399	0.993208
chr04_AA_00622	9.21993	17.3046	10.0973	6.38474	11.1408	11.985	13.7177	6.59612	5.92824	3.22405	23.3624	13.793	16.61	15.5672	14.7252	17.2383
chr04_AA_00625	1.49203	0.713533	0.0925207	0.11895	0	0.143009	0.619194	0.605591	0.447832	0	0	0	0	0	0	0
chr04_AA_00626	0	0	0	0.229156	0	0	0	0	0	0	0	0	0	0	0	0
chr04_AA_00627	51.8956	52.8192	80.7418	31.6849	28.7482	23.15	98.7514	46.8797	40	1.23238	2.17763	0.212884	0.27798	1.89008	0.628797	0.303038
chr04_AA_00628	0.139058	0.215506	0.10643	0.0763423	0.061775	0.0820447	0.10943	0.213376	0.198592	0.190612	0.879938	0.145471	0.19091	0.857539	0.526414	0.168333
chr04_AA_00629	0	0	0	0	0	0	0	0	0	3.32985	1.16187	1.09322	1.09363	1.16392	0.145331	0.49418
chr04_AA_00630	0	0	0	0	0	0	0	0	0	0.340509	0.320635	0.156327	0.182491	0.518586	0.331481	0.162211
chr04_AA_00633	6.57469	3.81566	2.60766	2.87579	2.22622	3.81345	3.79203	5.34142	2.81931	4.35526	2.79379	2.26089	2.35774	6.08771	3.24787	2.1589
chr04_AA_00634	40.5743	7.05344	13.4208	7.58285	11.0849	7.67359	18.1318	14.1042	8.40103	18.3949	5.07593	2.63477	2.99385	9.37617	3.05414	5.72993
chr04_AA_00635	0.104021	0.174157	0.122983	0.143607	0.081271	0.105831	0.163132	0.113206	0.106873	0.121437	0.088484	0.084609	0.104671	0.140368	0.0862243	0.128399
chr04_AA_00636	0.781097	0.29342	1.03488	0.407343	0.220124	0.173749	0.792819	0.152147	0.132816	0.543452	0.791332	0.069937	0.0822093	1.07413	0.180788	0.166945
chr04_AA_00637	0.036031	0	0.726874	0	0.268306	0.0108127	2.00836	0	0	1.12946	3.73106	1.42159	1.46072	3.05339	1.72224	1.25039
chr04_AA_00638	0.245533	0.36415	0.264419	0.379198	0.187901	0.145514	0.363224	0.185675	0.897288	0.349657	0.635755	0.286481	0.270736	0.440806	0.72687	0.464519
chr04_AA_00639	0	0	0	0	0	0	0	0	0	0.0182037	0.0301897	0	0	0.015238	0	0.0205737
chr04_AA_00644	0.089271	0.364711	0.640418	0.268563	0.161942	0.127359	0.737255	0.249013	0.116795	0.0370673	0.276398	0.0781857	0.0988897	0.493328	0.163079	0.13569
chr04_AA_00645	0	0	0.111942	0.086534	0.227725	0	0.178392	0.239733	0.071884	0	0.0451947	0.039037	0	0.0832557	0.280066	0
chr04_AA_00646	0.176961	0.0533103	0.129175	0	0.061247	0	0	0	0	0	0	0	0	0	0	0
chr04_AA_00648	0.806163	0	0	0	0	0	0	0	0	2.81485	0	0	0	0	0	0
chr04_AA_00649	0.10316	0.109812	0	0	0	0	0	0	0	0.0378123	0	0	0	0	0	0
chr04_AA_00652	0.138335	0.093143	0.138919	0.0751723	0.185701	0.141833	0.0789887	0.07046	0.0743127	0	0.023467	0	0	0	0	0
chr04_AA_00653	85.7695	85.9786	130.266	60.0837	73.1063	53.1673	136.432	74.4517	57.4069	88.8538	140.065	88.6777	82.8387	105.225	70.0568	73.2266
chr04_AA_00654	0.104928	0.124296	0.147214	0.153671	0.111894	0.140211	0.143879	0.129847	0.136124	0.0759763	0.020757	0	0.0173247	0.0249977	0.0270863	0.0218893
chr04_AA_00660	0	0	0	0	0	0	0	0	0.000430667	0	0	0	0.000473667	0	0	0
chr04_AA_00661	0.313163	0.371276	0.145013	0.289359	0.205073	0.281973	0.295557	0.311486	0.322294	0.214639	0.364571	0.163057	0.17718	0.422299	0.29766	0.195971
chr04_AA_00662	105.437	5.48564	122.137	28.6795	55.1579	30.6439	123.39	0.641946	0.758994	59.5792	99.7185	46.0732	52.9994	14.0644	49.1549	54.403
chr04_AA_00668	0.0638697	0.119642	0.29175	0.0681527	0.00935067	0.010255	0.000503333	0.346695	0.629338	163.689	276.05	112.465	110.179	314.218	319.814	108.629
chr04_AA_00669	0.0398173	0.075858	0.921419	0	0	0	0.0576127	0.053853	0.0504337	48.3775	43.0129	1.76617	1.85494	0.195747	0.275776	24.0937
chr04_AA_00671	0.261379	0.196844	0.271859	0.271742	0.465888	0.490315	0.199878	0.228594	0.361479	0.472322	0.361878	0.265944	0.666362	0.507037	0.221625	0.220937
chr04_AA_00672	0.281085	0.156807	0.0445407	0.326327	0.436194	0.573034	0.0806907	0.046226	0.48663	0.215832	0.549361	0.441212	0.116492	0.744462	0.236323	0.179237
chr04_AA_00673	2.89245	3.65064	0.274627	0.913881	0.704662	0.622734	2.95071	1.99919	1.95415	0.973596	8.18427	3.58895	1.991	6.84194	9.19017	2.03633
chr04_AA_00674	0	0	0	0.102198	0	0	0	0	0	0	0	0	0	0	0	0
chr04_AA_00678	0	0	0	0	0	0	0	0	0	0	0	0.0806657	0	0	0	0
chr04_AA_00679	0	0	0	0	0	0	0	0	0	1.25836	2.78464	1.06961	1.17157	3.39662	1.49352	0.837643
chr04_AA_00681	0	0	0.0186897	0.035342	0	0	0	0	0	0	0	0	0	0	0.0885927	0
chr04_AA_00682	9.22702	4.7597	5.73416	2.02864	12.9089	2.89427	1.59251	2.06944	1.82303	0.133221	0.0549443	0.115923	0.137681	0.0959357	0.0826997	0.160635
chr04_AA_00683	0.237059	0.430742	0.405874	0.253599	0.479964	0.288444	0.419266	0.162229	0.219817	0.0709577	0.15726	0.066816	0.0781073	0.108806	0.090299	0.07313
chr04_AA_00684	0.000992667	0.113264	0.249433	0.0325867	0.079911	0.060603	0.198306	0.0364307	0.116048	0.00917833	0.152433	0.0323747	0.0113323	0.0163667	0.0463777	0.0591377
chr04_AA_00686	6.19305	49.81	4.0706	4.11537	2.29937	3.23486	32.5083	2.83919	2.61209	1.08982	55.9815	3.34319	4.40033	32.1164	2.09778	3.83625
chr04_AA_00687	22.6843	58.5686	29.3905	60.3481	52.692	79.7322	38.4952	65.7587	32.4236	23.127	47.5308	66.0445	77.0731	69.6449	69.1559	65.8212
chr04_AA_00688	2.41594	8.08646	27.5081	2.79314	10.6796	2.12349	14.5754	4.34195	5.03501	9.78397	20.7572	6.75656	11.3571	13.9787	8.04293	7.92517
chr04_AA_00689	33.1367	22.8157	28.326	30.084	46.3227	36.1786	15.3133	30.9938	49.5169	22.0232	11.651	22.8725	28.1883	16.8847	23.7019	30.2869
chr04_AA_00690	0.187971	4.13368	1.48248	1.52933	0.94968	1.34761	4.82857	1.54941	5.50276	2.25967	8.9062	1.99362	2.94107	77.845	9.94848	10.304
chr04_AA_00691	0.0765847	0.0782683	0.043174	0.0816177	0.0152213	0.083681	0.077	0.0614093	0.0621397	0.068665	0.0593383	0.0256417	0.048789	0.0618247	0.0567103	0.0702183
chr04_AA_00693	5.44095	1.75608	3.48742	2.82111	9.82781	2.66597	0.840487	2.65555	1.9989	0	0.0127677	0	0	0.007556	0	0
chr04_AA_00694	0.404991	0	0.532222	0.258477	0.892694	0	0	0.242313	0	6.03325	3.366	2.37039	1.86917	3.42976	2.18579	3.57709
chr04_AA_00699	4.45098	3.05929	0.641571	0.477473	0.509037	0.443912	1.17211	0.819372	0.701584	0	0	0	0	0	0	0
chr04_AA_00700	311.469	242.678	379.032	282.984	345.647	247.774	639.375	429.846	619.955	109.015	116.624	177.117	151.696	89.5545	268.107	162.787
chr04_AA_00701	3.92988	0.100159	0.467818	0.109084	0.19172	0.0827213	0.51344	0.482584	0.922803	0	0.044502	0	0	0.646949	0	0
chr04_AA_00702	0.242386	0.350421	0.314294	0.23411	0.191189	0.17444	0.508397	0.925475	0.136495	0.332469	0.237104	0.150012	0.264649	0.290757	0.229668	0.213884
chr04_AA_00704	0	0	0	0	0	0	0	0	0	6.6471	5.72503	1.28187	0.463334	4.04291	1.25012	0.741262
chr04_AA_00707	0	0	0	0	0	0	0	0	0	1.56416	1.57679	1.44293	0.672836	1.74183	1.38142	0.715096
chr04_AA_00708	0	0	0	0	0	0	0	0	0	0.0202933	0	0	0	0.058718	0.00837233	0
chr04_AA_00709	203.183	40.6587	31.3009	58.8009	24.4676	45.5783	27.8221	23.7754	38.2953	92.9617	17.4386	6.79747	30.0996	37.8668	24.054	29.9796
chr04_AA_00710	0.937353	1.59115	2.159	0.910726	1.80913	1.17249	0.914389	0.565959	0.868105	0	0	0	0	0	0	0
chr04_AA_00712	0.233582	0.130987	0.144893	0.0175263	0.10883	0.157088	0.138383	0.0504363	0.0813067	1.44402	0.167405	0.353052	0.246668	0.840924	0.425014	0.463666
chr04_AA_00713	0.0548177	0.015926	0	0.029361	0.00757667	0	0	0	0	0	0.0250807	0	0	0.0682377	0	0
chr04_AA_00715	0.303365	0.0681483	0.020555	0	0.009262	0.0671643	0.0161747	0.080577	0.008151	0	0	0	0	0	0.00862667	0
chr04_AA_00717	0.129074	0.540305	2.71937	0.069669	1.07256	0.0869123	0.197204	0.103684	0.05987	0.604915	0.850565	0.036188	0.0648857	0.0438013	0.0368353	0.0353777
chr04_AA_00722	0.869587	0.677516	0.558018	0.044377	0.793207	0.256715	0	0.360933	0.0564717	0.530104	0.801996	0	0.157601	2.76202	0	0.168659
chr04_AA_00723	0	0	0	0	0	0.34136	0	0	0	0	0	0	0	0	0	0
chr04_AA_00725	0.0971523	0	0	0	0	0	0	0	0	0.056367	0	0	0	0.0219687	0	0.00780333
chr04_AA_00726	0.047046	0.113969	0.279833	0.00502933	0.043223	0.0716677	0.188779	0.127361	0.0303323	0	0.043566	0	0	0.0753457	0.0105577	0.014393
chr04_AA_00727	0.275646	0.421108	0.391227	0.131354	0.071165	0	0.114367	0.450387	0	0	0	0.073215	0	0	0	0
chr04_AA_00729	0.176986	0.132951	0.126868	0.164849	0.155496	0.206437	0.090729	0.132748	0.045017	0.180897	0.0526467	0.0868377	0.116451	0.125707	0.0602417	0.118294
chr04_AA_00730	0.151337	0.353965	0.0831627	0.09875	0.382288	0.305888	0.0668687	0.252658	0.382565	0.156335	0.0494383	0.0454353	0.0663517	0.456978	0.224942	0.071001
chr04_AA_00732	0	0	0	0	0	0	0	0	0	3.74548	0.886121	1.31543	1.46955	1.60768	0.721038	1.35369
chr04_AA_00735	0.00780267	0.0859753	0.0801857	0	0.0529177	0	0	0	0	0	0	0	0	0	0	0
chr04_AA_00736	0	0	0	0	0	0	0	0	0	0.278089	0	0.209071	0	0	0	0.252247
chr04_AA_00739	0.14785	0.289736	0.221341	0.505682	0.230859	0.201803	0.0462103	0.214986	0.136061	0.156943	0.86247	0.175946	0.190381	0.229857	0.244114	0.104453
chr04_AA_00742	0.282298	0.527867	0.655316	0.248406	0.989251	0.30534	0.278434	0.201836	0.199774	0.529042	0.216784	0.28307	0.23164	0.255791	0.113246	0.378225
chr04_AA_00747	1.40659	1.18211	1.73497	1.36352	1.02424	0.795469	0.806045	1.23702	1.05424	0	0.0162827	0	0	0.0310247	0	0
chr04_AA_00748	4.46742	0.860783	0.601118	1.07449	3.20549	1.75126	0.254691	1.39099	0.664725	0	0	0	0	0	0	0
chr04_AA_00749	7.82458	6.7717	6.20193	3.59886	5.54171	3.10616	6.93173	5.88962	5.30847	12.3781	5.97612	4.51866	4.79078	8.81702	7.12432	6.57442
chr04_AA_00750	0	0.0942087	0.222036	0	0	0	0.0410567	0.145581	0.0360497	0.590418	0.224533	0.147283	0.212553	0.499291	0.23605	0.387417
chr04_AA_00752	0.131655	0.0577727	0.0846903	0.011459	0.0251837	0.034266	0.062326	0.00391933	0.0153957	0.0110253	0.0137913	0.00172267	0.0204467	0.430949	0.0216547	0.0272413
chr04_AA_00756	0.471689	0.342387	0.108582	0.412467	0.484846	0.853708	0.115531	0.686504	0.562	0.0210363	0.0305763	0.0244803	0.0193493	0.0566907	0.013596	0.0108593
chr04_AA_00757	0.0299693	0.116657	0.0529363	0.0409073	0.103969	0.0396543	0.148466	0.060536	0.162331	0.146379	0.100427	0.101375	0.0755323	0.365656	0.104013	0.11242
chr04_AA_00759	0	0	0	0	0	0	0	0	0	0.0854477	0.0660533	0.130661	0.107585	0.0837777	0.0547073	0.0985227
chr04_AA_00766	0.0261623	0.0385417	0	0.0485617	0.031174	0.301694	0	0.0679547	0.0781137	0.0501683	0.0121477	0.0292013	0.010923	0.232873	0.259499	0.00421133
chr04_AA_00767	0.213373	0.106152	0.0902133	0.141541	0.358973	0.219239	0.00820533	0.0938903	0.135156	0.762391	0.124091	0.473219	0.569024	0.346578	0.294876	0.711711
chr04_AA_00768	0.120829	0.775461	0.416744	0.0875367	0.175484	0.104886	0.277298	0.105934	0.133955	0	0.021129	0.003296	0	0.0147647	0	0
chr04_AA_00769	0.265729	0.195126	0.237575	0.198332	0.146774	0.0389887	0.194541	0.13044	0.205836	1.12515	0.0533667	0.172963	0.120365	0.0740127	0.0702337	0.117763
chr04_AA_00771	0.588935	0.841309	0.280541	0	0.399318	0.247272	0.497739	0.0146197	0.020819	1.54596	0	0.197477	0.113399	0.388167	0	0.187291
chr04_AA_00774	0.16128	0.234231	0	1.99679	0.238382	3.01029	0.435705	1.68435	1.3378	0.211239	0.163506	8.55308	7.44337	0.613951	10.9752	6.07828
chr04_AA_00775	11.3239	93.3043	129.545	404.843	59.1246	439.228	77.2096	157.611	208.081	0	3.50888	0	0	30.3287	111.124	0
chr04_AA_00776	0.019751	0.0538377	0.0727883	0.0198513	0.090936	0.05493	0.0360483	0.0796623	0.0472447	0.0380097	0.503343	0.054329	0.445513	0.306558	0.130369	0.513878
chr04_AA_00777	0.194563	0.521118	0.974088	0	0.612288	0.262708	5.38632	0	0	0	0	0	0	0	0	0
chr04_AA_00778	0.0200847	0.018781	0	0.027593	0.042597	0.065034	0	0	0.022986	0	0	0	0.0649457	0	0	0.0847277
chr04_AA_00779	0.133876	0.138773	0.114608	0.237042	0.213431	0.178005	0.0806943	0.0924197	0.152014	0.151459	0.0587357	0.0842257	0.175146	0.167037	0.0979863	0.161146
chr04_AA_00780	0	0.00374667	0.0232403	0.0276337	0.0360853	0.096527	0.101726	0.0203877	0.080584	0.215799	0.56484	0.70144	0.543641	0.109179	0.388056	0.653569
chr04_AA_00782	0.194399	0.140433	0.35259	0.281976	0.131686	0.031177	0.343777	0.02563	0.219744	0.191397	0	0.00562367	0	0.0305687	0.002243	0.057564
chr04_AA_00783	0	0	0	0	0	0.000761333	0	0	0	0	0	0	0	0	0	0
chr04_AA_00784	0.036743	0.149031	0.048403	0.024156	0.0192513	0.0225793	0.0538787	0.0541347	0.04305	2.42059	1.25289	0.476451	0.321314	1.74925	0.835476	0.32113
chr04_AA_00786	5.64964	2.37543	1.44307	1.76449	3.96901	3.44964	1.01266	2.30498	2.94604	10.2427	2.79337	4.70677	6.18276	3.58527	5.65844	7.68338
chr04_AA_00787	1.58652	0.347455	0.402943	0.881159	1.33951	1.91826	0.189833	0.70104	0.414388	1.3821	0.337562	1.07704	1.26264	0.199239	0.219214	1.6513
chr04_AA_00793	0	0	0	0	0	0	0	0	0	0.037232	0.001829	0	0	0	0.01717	0.00170767
chr04_AA_00794	0	0	0	0	0	0.0474657	0	0	0	0	0	0.040831	0.100628	0.462978	0	0
chr04_AA_00795	0.022121	0.0200747	0.00584233	0	0.0477857	0.0705883	0.0434827	0.096542	0.0416167	0	0.008108	0	0	0	0	0
chr04_AA_00796	0	0.039982	0.214	0.270853	0.058922	0.090743	0.0599533	0.0778513	0.391901	0	0.00684233	0	0	0	0	0
chr04_AA_00797	0	0	0.034789	0	0.0474293	0.06081	0.0212247	0.0815153	0.081344	0.706417	0.245903	0.254954	0.492454	0.813345	0.456046	0.331188
chr04_AA_00798	0.0527813	0.629449	1.5757	0.353911	0.562094	0.160974	1.34133	0.572538	0.357678	0.350715	0.0506163	0.071827	0.153595	0.256523	0.102048	0.069798
chr04_AA_00799	0.125677	0.0591347	0	0.0633123	0	0.0666867	0	0	0	0.463567	0.0769057	0.549047	0.359645	0.0994357	0.332632	0.266534
chr05_AA_00001	0.143031	0.032776	0.0338853	0	0.321594	0.002769	0	0	0	0	0	0	0	0	0	0
chr05_AA_00002	0	0	0.0144607	0	0	0	0	0	0	3.85159	1.67393	0.93085	0.631078	1.92962	1.12093	0.928927
chr05_AA_00004	3.88118	8.77518	6.93517	10.7396	21.1165	25.0785	5.42904	6.85085	8.91689	5.96002	0.225682	0.288916	0.364303	0.166779	1.37929	8.01147
chr05_AA_00007	18.3821	47.3682	43.2805	46.7584	47.0728	62.2797	34.3371	8.41934	50.1273	125.115	202.798	176.44	208.967	170.203	138.651	214.938
chr05_AA_00011	0.20649	0.01058	0.121888	0.0715327	0.122288	0.296465	0.13884	0.053009	0.190591	0.215112	0.0138557	0.035197	0.146795	0.0158877	0.0751897	0.0235163
chr05_AA_00012	0.154598	0.109837	0.214784	0.190561	0.28179	0.25652	0.150204	0.430641	0.252862	0	0.193333	0.146307	0.193003	0.0545007	0.0448097	0
chr05_AA_00013	294.197	607.461	1105.28	257.141	449.9	126.872	1212.46	319.827	351.407	150.289	280.087	66.3938	222.63	619.644	103.819	33.7523
chr05_AA_00015	0.0207783	0	0.0478207	0	0.003662	0	0.0949693	0	0.016255	0	0.0688227	0.0156973	0	0.006507	0.0526707	0.0182193
chr05_AA_00016	2.07034	2.18511	5.66297	0	6.15619	1.42481	0	0	0	0.191218	0.24127	0.151882	0	0.103519	0.0838747	0.227858
chr05_AA_00018	0.169937	1.33624	0	0	0.0603323	0.679315	0.543344	0.497843	0.83749	0	0	0	0	0.0596413	0	0
chr05_AA_00019	0.0870837	0.029791	0.0713143	0.049903	0.072485	0.0397043	0.160076	0.103037	0.034857	0	0	0	0	0	0	0
chr05_AA_00020	0.221513	0.508514	0.505901	0.18732	0.331528	0.173706	0.612864	0.269442	0.153821	0.493172	0.320317	0.272697	0.158073	0.485354	0.226689	0.520478
chr05_AA_00025	0	0	0	0	0	0	0	0	0	0	0.0308657	0.00822467	0	0	0	0
chr05_AA_00029	0.022121	0	0	0	0.0184147	0	0.0449217	0	0	0.020539	0.0123517	0.01464	0	0	0.02264	0
chr05_AA_00031	0	0	0	0	0	0.012057	0	0	0	0	0	0	0	0	0	0
chr05_AA_00035	0	0	0	0	0	0.024499	0.0934537	0	0	0	0	0	0	0.021398	0	0
chr05_AA_00046	0.209715	0.287913	0.14991	0.149552	0.0650797	0	0.186328	0.135499	0.0373513	0.257243	0.0771203	0.119938	0.0511197	0.366362	0.0434607	0.145975
chr05_AA_00047	0.0705583	0	0	0	10.3891	0	2.0171	1.64561	0	38.4159	0	0	8.06996	0	31.1623	0
chr05_AA_00048	34.6116	77.3662	120.09	54.2157	66.5729	21.7523	112.667	69.2478	68.9761	67.962	223.277	80.7104	89.5964	199.367	124.497	74.3691
chr05_AA_00049	123.613	288.867	549.589	157.746	80.8604	115.038	543.041	261.533	228.962	141.683	583.291	49.283	150.035	550.766	174.469	138.727
chr05_AA_00050	0.102936	0.199678	0.120862	0.08634	0.108203	0.113438	0.0932127	0.069022	0.059912	0.100152	0.0470323	0.055213	0.0613457	0.0810437	0.117598	0.0344267
chr05_AA_00051	0	0.502923	0.285228	0.0546443	0.402726	0	0.196923	0.029829	0.150742	0	0	0	0	0	0	0
chr05_AA_00052	4.79933	4.04388	8.83896	3.02965	7.24394	2.97775	7.88178	4.64356	2.51777	8.29309	11.8556	8.51714	9.76427	12.5924	7.69851	8.87055
chr05_AA_00053	0.0915033	0.194405	0.34748	0.757513	0.866284	0.0972323	1.69999	0.154885	0.222306	1.29938	2.87889	1.02046	0.0954657	2.26962	1.08639	1.2182
chr05_AA_00054	0.648014	0.0797347	0.01962	0.0184127	0.0875073	0.204926	0.130312	0.025801	0.050717	0.000299	0.0112777	0	0	0.0311153	0	0
chr05_AA_00055	0.347251	0.704064	0.663457	0.686408	0.385049	0.395197	0.995487	0.548062	0.52197	0	0.593686	0.0315367	0.0667007	0.136889	0.384033	0
chr05_AA_00056	0	0	0	0	0.320182	0	0	0	0	0	0	0	0	0	0	0
chr05_AA_00057	31.8811	31.5123	62.5993	18.8814	39.6781	22.7374	35.1772	22.9441	18.2222	62.8661	138.311	63.3236	36.6033	91.4	62.9911	53.0989
chr05_AA_00058	0.0711323	0.21251	0.0344487	0	0.0942153	0.023466	0	0.0317513	0.059231	0	0	0	0	0	0	0
chr05_AA_00059	0.055787	0.0677607	0.143423	0.104148	0.0727183	0.153781	0.0537327	0.089093	0.0912377	0	0	0	0	0	0	0
chr05_AA_00070	0	0.304902	0	0	0	0.290023	0	0	0.117352	3.29937	0	0	0	0.0847323	0	0
chr05_AA_00071	0.108432	0.679488	0.030381	0.0546717	1.00459	1.34268	0.025049	0.16406	0.423181	2.45998	0.0288287	0.166838	0.0746113	0.853253	0.125167	0.184132
chr05_AA_00072	0.432885	0.132525	0.785722	0.0771867	0.229055	0.120087	0.878466	0.407239	0.569361	0.931183	0.859607	0.080816	0.281225	1.25208	0.316168	0.116258
chr05_AA_00073	118.261	158.956	266.393	116.367	188.489	104.281	217.254	175.721	157.848	114.548	259.426	139.148	155.653	216.402	187.175	121.587
chr05_AA_00075	43.9498	27.6158	28.1848	32.5661	35.1117	32.5122	61.9533	53.694	41.6372	38.7068	43.0156	26.7215	24.9527	29.8911	31.0998	23.5034
chr05_AA_00076	11.3509	0.0832957	0.06165	0.099618	11.0223	14.3412	0.067605	0.086996	27.9225	7.63682	0.0651357	19.6089	10.0073	8.20107	23.312	0.0986177
chr05_AA_00079	0	0	0.194786	0.077216	0.0303657	0.0566553	0.0900987	0.008749	0	0	0	0.0330267	0.033619	0.0170877	0	0
chr05_AA_00080	0	0.00609033	0.0104643	0.029879	0	0.0235103	0.00693233	0.0257877	0.00897767	0.0212817	0.199545	0.011948	0	0.00632733	0.0225023	0.230851
chr05_AA_00081	0.0406657	0.0145973	0.016811	0.0136873	0	0.012684	0.0311057	0	0.00979	0	0	0	0	0	0	0
chr05_AA_00082	0.0890667	0	0	0	0	0	0	0	0	0	0	0	0	0	0	0
chr05_AA_00083	0.184835	0.170056	0.259399	0.422887	0.117485	0.269949	0.36518	0.230166	0.207303	0.156742	0.134536	0.130147	0.23143	0.199833	0.275343	0.164912
chr05_AA_00085	1.03155	2.43501	3.94473	2.57307	0.776482	4.49042	2.24875	2.90747	13.3637	0	1.83756	0.942664	1.34968	6.9221	5.74328	3.94317
chr05_AA_00086	0	0.669038	0.14634	0.410244	0	0.546214	0.23774	0.165373	1.03864	0	0	0	0	0	0	0
chr05_AA_00090	0.103404	0.14959	0	0.0912517	0.077605	0.029982	0	0.0429933	0	1.45182	1.78087	1.12701	1.03277	0.72522	1.22516	0.427864
chr05_AA_00091	0.130263	2.51579	3.60991	2.58162	1.69314	1.34461	3.36518	1.50871	2.39945	1.08167	4.32665	2.7394	2.07906	3.79095	2.50053	2.22568
chr05_AA_00101	0.188618	1.47038	0.037345	0	0	0	0.534832	0	0	1.78089	1.59629	0.862294	0.861584	5.48666	0.633339	0.669906
chr05_AA_00102	2.62724	8.39389	5.74189	4.74721	3.41619	3.17818	7.23832	3.66453	2.21074	0	0.127211	0	0	0	0	0
chr05_AA_00103	0	13.235	0.163471	0	0.094587	0	0	0.063496	0.118485	0	0	0	0	0	0	0
chr05_AA_00104	9.20165	17.4913	14.7532	15.8687	14.7661	12.6832	9.79125	17.3175	19.4722	9.84836	16.7925	12.8177	15.4147	13.7848	19.7971	16.0942
chr05_AA_00106	0	0.960066	0.662803	0.323219	0.778643	0	0.573446	0	0.371366	0	0.207882	0	0	0	0.420105	0.339678
chr05_AA_00107	1.45773	1.70829	0.80462	0.763069	2.25206	0.800812	0.479285	0.960448	0.912267	2.9943	1.3825	5.31685	4.8068	1.75353	3.21055	5.27794
chr05_AA_00108	0.0519523	0.044506	0.0256413	0.0441933	0.04527	0.053431	0.0316213	0.0335407	0.04058	0	0	0	0	0	0	0
chr05_AA_00109	0	0	0	0.846855	0.732433	0.753649	0	0.849127	0.908816	0	0	0	0	0	0	0
chr05_AA_00110	88.7154	204.582	215.374	132.275	107.278	92.791	423.28	156.821	205.492	67.7512	116.673	65.2278	69.5356	121.362	87.3112	59.2037
chr05_AA_00113	0	0	1.31214	0	0	0	0	0	6.44692	0	0	0	0	0	0	0
chr05_AA_00117	1.5762	1.07631	4.86997	0.875345	1.34727	0.7787	4.37355	1.1171	1.01961	0.942055	3.84101	0.919865	0.421359	5.81018	1.04484	0.502586
chr05_AA_00118	0	0	3.69181	0	0	6.66275	4.67571	3.4531	0	44.5302	0.0754423	2.15128	0	0	0	54.0335
chr05_AA_00119	26.3529	85.8639	37.844	60.608	54.6878	45.0362	36.131	61.0932	42.201	25.9181	25.6819	35.513	40.2754	32.5323	42.0119	39.2458
chr05_AA_00120	69.2921	85.6935	65.9526	99.443	104.839	102.648	65.6521	106.646	107.276	56.7644	44.3218	97.5455	103.409	58.1985	110.003	62.882
chr05_AA_00121	0	18.8536	0.444744	9.35217	0.210255	4.1184	11.5196	8.17701	13.3813	4.78732	4.64852	4.07197	4.67912	9.25115	11.5203	32.2163
chr05_AA_00124	1.66098	0.185051	1.54814	0.202832	4.13259	0.372694	0.158784	0.977077	0.496317	3.98261	0.761286	3.14954	1.57533	0.591038	3.75505	1.49779
chr05_AA_00125	0	0	0	0	0	0.0360643	0	0	0	0	0	0	0	0	0	0
chr05_AA_00127	0.0982247	0.648856	0.652387	0.39209	0.0844903	0	0.119938	0.617197	0.101188	0.352686	0.0531567	0.21444	0.0831413	0.158196	0.149301	0
chr05_AA_00128	443.295	414.294	159.49	396.689	359.297	370.521	259.188	375.69	323.909	447.291	251.765	300.035	287.099	401.801	295.872	322.325
chr05_AA_00129	0	0	0	0	0	0.0796037	0.183659	0	0.0621747	0.0538477	0	0	0	0	0.0717177	0
chr05_AA_00131	12.8641	6.40904	8.92131	22.2364	6.70979	17.1393	8.29718	15.5504	4.81553	12.4337	18.3264	15.6444	16.2752	9.87886	15.3851	12.084
chr05_AA_00133	354.712	272.762	367.528	593.326	273.694	356.594	235.076	477.41	501.823	350.739	217.634	383.198	444.795	285.556	457.129	414.355
chr05_AA_00134	0	0	0	0	0	0	0	0	0	0	0.083327	0	0.0497837	0	0	0.050238
chr05_AA_00137	0	0	0	0	0	0	0.03084	0.0269087	0	0	0	0	0	0.0841063	0	0
chr05_AA_00138	1.72092	0.796815	0.542114	0.425659	0.946475	0.51343	0.949687	1.07312	0.632605	2.53432	1.08687	1.64058	1.37669	2.42939	2.32422	1.90177
chr05_AA_00139	0.861029	0.949585	0.187877	0.188725	0.791378	0.685477	0.814955	0.807644	0.19052	0.430049	0.291953	0.431788	0.796948	0.65167	0.394413	0.797074
chr05_AA_00140	0.426092	0.510602	0.200367	0.165671	0.191034	0.0770697	0.542682	0.028205	0	0.268411	0.255784	0.170135	0.0863713	0.22423	0.133986	0
chr05_AA_00141	0.185902	0.0651363	0.0305063	0	0.179104	0.183079	0	0.144684	0.172278	0.225464	0.0500273	0.217074	0.340385	0	0.161962	0.358506
chr05_AA_00143	1.91191	1.12258	0.750365	1.00333	0.961013	1.40227	0.680673	1.00222	0.780491	0.918066	0.354568	0.941433	0.804883	0.181325	0.455203	1.00745
chr05_AA_00146	0.320042	0.0274627	0	0.146942	0.188283	0.347095	0	0	0.0781503	0.305936	0	0.340101	0.138458	0.073478	0.207113	0.307202
chr05_AA_00147	0.293035	0.111414	0.051352	0.0417703	0.203519	0.18064	0.0524077	0.069627	0.0459527	0.119223	0.056949	0.0504953	0.131114	0.0579223	0.105533	0.217179
chr05_AA_00149	0.129188	0.329671	0.46564	0.15514	0.021311	0.13056	0.70886	0.209019	0.210973	0.04049	0.0953723	0.143268	0.117143	0.019668	0.386486	0.241088
chr05_AA_00151	0	0	0	0	0	0	0	0	0	0.495885	0.282863	0.258736	0.20913	0.372786	0.29653	0.0795947
chr05_AA_00152	0	0	0	0	0	0	0	0	0	0.446039	0.118796	0	0.221689	0.216083	0	0.228274
chr05_AA_00153	0	0.00403333	0.00725667	0	0	0.00972267	0	0.00168667	0.00150367	0.1573	0.033596	0.0456827	0.0799663	0.0567993	0.0383017	0.0532153
chr05_AA_00154	0	0	0	0	0	0	0	0	0	6.80387	0.753996	0.190906	0.211692	1.98555	0.173276	0.138874
chr05_AA_00156	0	0	0	0	0	0	0	0	0	0.491409	0.270714	0.178441	0.202907	0.294139	0.21576	0.297257
chr05_AA_00160	0	0	0	0	0	0	0	0.00229367	0	0	0.048575	0	0.0308117	0	0	0.0292833
chr05_AA_00161	0.47035	4.49789	3.08095	3.01307	0.690155	2.5955	4.32269	3.46321	4.69996	0.0134553	0.103781	0.0226393	0	0	0.0319363	0
chr05_AA_00164	0	0	0	0	0	0	0	0	0	26.5994	14.6855	28.4342	26.7906	19.3335	30.6507	32.0478
chr05_AA_00165	0.131317	0	0	0	0	0	0	0	0	0.129871	0.305821	0.125096	0.141616	0.511371	0.202552	0.387902
chr05_AA_00169	0	0	0	0	0	0.017899	0.0161297	0	0	0	0	0	0	0	0	0
chr05_AA_00171	4.51572	3.97007	5.59633	2.69889	5.75308	2.10383	3.13166	1.70543	1.83533	1.92717	0.920688	2.06664	1.30226	2.38974	0.790915	5.2385
chr05_AA_00172	0.12768	0.0486687	0.0396833	0.07794	0.133303	0.129609	0.112998	0.0546733	0.040573	0.394622	0.742659	0.964905	1.01584	2.25195	2.20675	0.528564
chr05_AA_00175	0.284618	6.32728	0.562899	13.4954	1.15071	15.8817	6.40079	17.326	38.1071	0.242255	2.07806	5.38196	2.72393	0.0176	10.5826	4.04693
chr05_AA_00176	0	0	0	0	0	0	0	0	0	0.0651557	0.199464	0.241078	0.205965	0.301442	0.203617	0.203109
chr05_AA_00179	0.241371	0.227706	0.256823	0.156973	0.203925	0.203757	0.186594	0.163927	0.329914	0.134723	0.24296	0.130435	0.106004	0.579683	0.182613	0.105092
chr05_AA_00180	0.175808	0.100604	0.943041	0.0483227	0.223034	0.180139	0.560948	0.0949553	0.212904	0.0835033	0.087938	0.181373	0.132753	0.237199	0.118885	0.244987
chr05_AA_00181	26.4737	34.7474	20.725	48.3989	33.2655	31.4715	37.7107	35.5144	38.2737	35.02	43.6385	25.2874	32.2859	43.4524	40.2993	29.0277
chr05_AA_00182	0.533547	0.275113	0.264829	0.473204	0.657104	1.50109	0.170448	0.263869	0.178888	1.39694	2.89515	1.6533	1.67445	0.450843	1.84668	1.26997
chr05_AA_00183	145.454	208.225	97.3257	207.586	113.67	128.455	160.655	165.457	157.735	72.6585	125.079	146.116	32.1419	114.873	145.844	46.7192
chr05_AA_00186	0.0838367	0.286138	0.201463	0.938378	0.273781	0.299145	0.559328	0.55769	0.458843	0.057409	0.227055	1.37012	0.112784	0.401375	0.261748	0.0900923
chr05_AA_00187	0	0	0	18.9754	0	0	0	0	0	10.7694	4.10388	5.67209	4.01315	4.03636	4.23412	9.01456
chr05_AA_00188	0.262354	0.301398	0.408788	0.723756	0.173382	0.393206	0.831451	0.745449	0.358136	1.40108	2.55271	0.864991	8.76372	8.70585	5.21869	3.84623
chr05_AA_00191	0	0	0	0	0	0	0	0	0	0	0	0.062104	0.0326367	0	0	0.0880107
chr05_AA_00192	0	0	0.122863	0	0.285518	0	0.228667	0.146729	0	0.086822	0.238684	0.098623	0.0301717	0.646677	0.0447617	0
chr05_AA_00194	84.6631	70.625	108.627	75.619	56.3876	55.5203	113.166	105.825	77.6014	66.6474	108.474	53.3739	61.7758	86.1843	85.3262	53.0406
chr05_AA_00197	0	0.157868	0	0	0	0	0	0	0	0	0	0	0	0	0	0
chr05_AA_00198	47.6935	17.4266	0.128137	0.488076	0.205158	0.648791	10.535	0.470407	0.147182	24.846	13.0771	0.284539	0.310664	83.1653	0.0971707	0.454146
chr05_AA_00199	0.208585	0.803726	0.648561	1.43949	0.576847	1.12359	0.586457	0.676177	1.18895	0	0	0.121828	0.103975	0	0.103662	0
chr05_AA_00200	0	0	0.481109	0	0	0.232161	0	0	0	0	0	0	0	0	0	0
chr05_AA_00201	0.643611	0.282994	1.01598	1.06892	0.256175	0.324264	0.869198	0.597983	0.661796	0.168745	0.447913	0.235509	0.265179	0.777763	0.65153	0.212855
chr05_AA_00202	53.8754	17.7398	9.60009	17.073	7.85764	19.1552	13.4742	21.9639	12.4195	61.7894	17.7481	14.9793	17.387	19.6017	8.41759	16.8346
chr05_AA_00203	0.795264	0.42203	1.39834	4.84934	0.72318	3.86665	0.231953	5.96753	5.43128	0.0324017	0.185949	0	0	0.223399	0	0
chr05_AA_00204	3.23707	0.249649	0.731049	1.22502	0.801563	1.30625	2.11189	0.911849	1.28708	8.48068	71.1821	180.499	192.243	49.6929	126.67	124.568
chr05_AA_00205	32.8063	38.6387	31.3253	33.9588	55.0259	43.6804	24.9197	41.9544	32.724	31.1996	31.3246	41.038	32.169	33.1384	27.2743	39.1806
chr05_AA_00206	29.236	27.2735	22.3844	27.7842	24.5145	21.7136	33.8903	32.7648	27.1742	18.4859	28.8664	20.4669	18.2106	21.937	20.6817	18.6361
chr05_AA_00207	77.6689	62.5612	28.665	125.784	53.5804	113.003	44.2848	118.697	104.895	63.2732	54.5149	67.6949	71.6157	61.3854	118.037	61.3998
chr05_AA_00209	0	0.0946403	0.035243	0.0905457	0	0.0552677	0	0	0.0266217	0.034713	0	0	0	0	0	0.0369767
chr05_AA_00211	55.3741	104.921	53.9302	91.9371	96.8817	108.025	60.1921	79.0261	100.634	59.5041	70.4575	84.9786	99.9693	70.7314	81.0066	107.388
chr05_AA_00213	0.10306	0.08614	0.0732447	0.130756	0.120291	0.146572	0.056846	0.10769	0.189564	0.14101	0.114153	0.153006	0.127294	0.0710563	0.088572	0.139638
chr05_AA_00214	0.46591	1.17671	0.524142	0.766895	4.2848	0.696777	0.498966	1.35622	0.532221	0.358296	0.554834	0.456477	0.584357	0.610872	0.242308	0.502772
chr05_AA_00215	0.54182	0.522517	1.5946	1.21133	0.348087	0.423496	1.48432	0.889517	1.01305	0.578726	0.605686	0.16366	0.218689	0.654414	0.496119	0.234444
chr05_AA_00216	0	0	0	0	0	0	0	0	0	0	0	0	0	0	0	0.02556
chr05_AA_00217	0	0	0	0.342006	0	0	0	0.131071	0	0.144107	0	0.509223	0	0	0.806454	0
chr05_AA_00218	24.2069	8.12339	14.5108	6.43503	19.6923	10.9495	10.1669	11.4569	7.86427	9.34311	6.45446	4.59946	5.95515	7.42042	5.31002	7.43485
chr05_AA_00220	0.39077	0.26614	0.161642	0.219109	0.639607	0.45024	0.806334	0.494917	1.06508	1.09899	0.849317	0.302036	0.627602	1.44474	0.376201	0.828855
chr05_AA_00221	10.2928	14.265	12.3148	11.2202	6.39014	7.07694	16.2956	16.1756	12.3921	10.8894	14.028	6.64576	7.3008	21.7675	8.6579	9.53626
chr05_AA_00223	1.41931	1.40005	1.28089	1.01784	0.517175	0.86573	1.91785	1.51165	2.42887	2.09653	1.0758	0.405536	0.30623	2.01471	1.33128	0.450855
chr05_AA_00225	0	0	0	0	0	0	0	0	0	0	0	0	0.0788303	0	0	0.210698
chr05_AA_00226	0.206889	0.279828	0.216776	4.65072	0.288113	0.210134	0.277323	1.14223	2.86713	0.254374	0.375041	0.137201	0.185091	0.315072	0.264552	0.165702
chr05_AA_00227	0.169922	0.1155	0.124974	0.339029	0.0286807	0	0.057384	0.177186	0.036125	0.0254807	0.103122	0.13894	0.049579	0.071773	0	0.0229827
chr05_AA_00228	44.7406	45.8326	49.2249	66.5976	32.9818	46.1125	89.9773	80.3126	80.1712	54.4532	74.7938	38.002	35.5096	73.5692	78.4538	36.83
chr05_AA_00229	0.184461	0	0.764728	0	0.408765	0.416882	0.29849	0.383465	0	0	0	0	0	0	0	0
chr05_AA_00234	0	0	0	0	0	0	0	0	0	0	0	0	0.0477023	0	0	0
chr05_AA_00235	0	0	0	0	0	0	0	0	0	0	0	0	0	0.0979913	0.0355763	0.100522
chr05_AA_00236	0	0	0	0	0	0	0	0	0	0.0536157	0.13406	0.185124	0	0	0	0.0646023
chr05_AA_00237	660.715	467.691	281.523	381.662	394.171	424.921	344.792	464.033	489.946	628.003	435.166	440.538	374.904	289.819	352.538	250.635
chr05_AA_00238	0	0.253582	0.0960367	0.194258	0.04525	0.0899343	0.0740273	0	0.0793967	0	0.184353	0.0816483	0	0.266212	0	0.100338
chr05_AA_00240	0	0	0	0	0	0	0	0	0	0	0	0.0955093	0	0	0	0
chr05_AA_00242	269.54	31.6411	11.7397	4.45836	5.41708	3.42287	25.8456	16.1715	11.7348	35.0543	10.428	1.91233	2.21786	49.6557	7.09434	4.48848
chr05_AA_00243	0	0.110297	0	0	0	0.0776763	0	0.0785683	0.244547	0	0	0.182463	0	0.20397	0	0
chr05_AA_00244	7.3093	5.94836	4.45927	4.60542	4.11181	4.41406	9.1197	6.36145	5.8604	9.9018	7.11497	5.99099	8.86421	10.473	12.2921	8.51935
chr05_AA_00245	3.14769	0.98655	21.0229	1.62404	62.6823	2.60319	0.668388	1.17157	1.38376	1.46099	0.941993	2.07402	11.494	0.934517	0.902246	11.9782
chr05_AA_00246	0.348246	0.416972	0.342886	0.383977	0.760522	0.576486	0.505558	0.484394	0.429882	0.294501	0.214866	0.211407	0.252318	0.230716	0.202138	0.336317
chr05_AA_00247	0	0	0	0	0.079743	0	0	0	0	0.126615	0	0.0476813	0	0	0	0
chr05_AA_00249	0	0.0721797	0	0	0	0	0	0	0	0	0	0	0	0	0	0
chr05_AA_00250	0	0	0	0	0	0	0	0.0923397	0	0	0	0	0	0.092374	0	0.126777
chr05_AA_00251	4.77504	18.1374	12.5074	14.019	10.924	13.378	16.1277	13.6217	11.7694	2.42349	16.67	12.1132	11.6418	21.0365	15.1778	12.639
chr05_AA_00252	0.414469	0.138092	0.481988	1.06999	0.54155	0.603139	0	0.355247	0.437529	0.4639	0	0.24898	0.478788	0	0	0.388637
chr05_AA_00253	0.196476	8.49849	0.0978013	28.1034	0.216038	0.233117	0.093423	0.128775	21.2714	0.207627	0.095957	0.153099	0.173679	0.134429	0.119938	0.168242
chr05_AA_00254	100.807	98.2343	111.875	98.3531	108.824	115.156	116.71	105.984	82.5263	109.648	101.276	99.304	117.283	88.5323	76.8935	108.588
chr05_AA_00255	0.131372	1.41469	5.86411	0.858638	1.509	1.18407	0.420235	1.26319	0	1.28802	3.51496	1.57407	1.95702	0.55879	0.663938	1.88601
chr05_AA_00256	0	0	0	0	0.0535617	0	0	0	0	0	0	0	0	0	0	0
chr05_AA_00257	0	0	0	0	0.0818633	0	0	0	0	0	0	0	0	0	0	0
chr05_AA_00258	0.019214	0	0	0	0	0	0	0.037835	0.0174193	0.0216873	0.00815567	0	0	0	0	0
chr05_AA_00259	0	0.0212177	0	0	0	0	0	0	0	0	0	0	0	0	0	0
chr05_AA_00262	83.2658	65.5892	17.2965	55.7937	41.166	61.3988	24.8334	66.3577	50.4215	160.593	76.6569	103.389	96.0972	97.5571	58.0264	83.3152
chr05_AA_00266	0.356219	0.164903	0.309129	0.295224	0.35318	0.211945	0.367649	0.792077	0.186729	0.669737	0.261213	1.06445	0.588923	0.596373	0.321254	0.33347
chr05_AA_00267	177.743	128.372	145.047	51.5266	88.2184	64.8294	135.144	60.3659	59.1903	257.507	130.776	62.3058	100.733	275.49	106.448	191.717
chr05_AA_00268	0	6.01368	1.20159	0	0	1.85758	0	0	0	0	0	0.307453	0	0	0	0
chr05_AA_00269	0	0	0	0	0.0852937	0	0	0	0.182935	0.102015	0	0	0.088225	0	0	0.22479
chr05_AA_00270	40.1128	32.7638	96.0122	8.91873	46.5856	10.5258	49.8402	23.1507	8.52373	59.4164	34.7704	17.8006	29.3611	43.3021	18.1581	41.3379
chr05_AA_00272	0	0.061802	0	0	0	0	0	0	5.88938	0	0.135441	0	0.0490553	0.0646447	0.0417473	0.052961
chr05_AA_00273	0.152305	0	0	0	0	0	0	0	0	0	0.0212307	0	0	0	0	0.452016
chr05_AA_00274	0.135845	0.102262	0.0953767	0.100693	0.168554	0.124972	0.0655057	0.0900597	0.074625	0.115708	0.0908407	0.098504	0.115247	0.0980693	0.0861563	0.128504
chr05_AA_00276	0.198516	0.299244	0.155031	0.279373	0.199478	0.220292	0.194333	0.21974	0.213971	0.295873	0.141499	0.158899	0.199286	0.150701	0.114442	0.140635
chr05_AA_00278	0.809711	0.512342	0.234938	0.237447	0.251751	0.224502	0.286203	0.349287	0.460924	0.56372	0.339969	0.212549	0.197821	0.661896	0.254927	0.20218
chr05_AA_00279	0	0	0	0	0.116294	0	0	0	0	0	0	0	0	0	0	0
chr05_AA_00280	0.42358	7.50025	6.93818	19.1301	38.6004	20.6375	11.3492	35.1863	49.5279	0.612794	21.7925	60.3293	64.8307	37.4372	140.484	50.6874
chr05_AA_00281	29.1486	34.3454	38.3965	20.36	41.2669	25.2754	32.5681	27.6145	24.6917	32.5906	43.619	21.079	25.3803	96.0226	31.4418	34.8812
chr05_AA_00282	12.2393	10.5163	18.0952	10.42	13.8069	9.09814	11.0478	14.875	14.4856	11.293	21.4188	16.0394	12.7932	18.8137	15.7922	13.0524
chr05_AA_00283	16.908	27.0472	35.1766	17.5675	28.5662	21.2182	35.7631	22.2925	20.0337	22.9308	22.0882	19.4886	17.5101	31.9338	13.8187	23.5015
chr05_AA_00284	0.123505	0.137715	0.240627	0.171964	0.145644	0.147655	0.207026	0.149777	0.167293	0.114615	0.132601	0.102435	0.124449	0.158354	0.170288	0.109404
chr05_AA_00285	0.174049	0.154327	0.178706	0.134698	0.144604	0.193923	0.276036	0.118804	0.12316	0.161011	0.205476	0.123978	0.159248	0.1785	0.182132	0.173831
chr05_AA_00286	0.132289	0.109973	0.149134	0.0711437	0.14756	0.127433	0.0943237	0.101276	0.079621	0.131987	0.106046	0.145692	0.136661	0.133305	0.079572	0.107979
chr05_AA_00287	0.215803	0.132579	0.10686	0.0375457	0.152881	0.130786	0.0702627	0.0688697	0.0863833	0.300106	0.117715	0.111153	0.234507	0.112184	0.18961	0.166111
chr05_AA_00288	50.6022	41.248	63.7631	25.1253	41.8722	20.3087	63.641	26.3741	25.4613	30.518	32.7661	18.0439	20.311	20.8446	19.2368	19.3413
chr05_AA_00289	0.60957	1.54301	0.155186	0.390464	0.447905	0.837025	0.165267	0.250069	0.271986	1.8041	4.77111	0.14889	0.217789	0.345818	0.362737	4.77922
chr05_AA_00290	85.7967	14.5644	5.38746	9.25493	30.7105	15.9693	2.89251	3.79815	6.85722	147.362	9.36608	22.5707	20.1908	12.9711	28.7686	66.3338
chr05_AA_00291	0	0	0	0	0	0	0	0	0	0	0	0.153965	0	0	0	0
chr05_AA_00292	0.050677	0	0	0	0	0	0	0	0	0.068589	0	0	0	0	0	0
chr05_AA_00293	4.07833	0	0	0	0	0	0	0	0.0516103	14.2165	0	0.230442	0.307655	0	0	0.240764
chr05_AA_00294	0.00136533	0	0.205395	0.00165733	0	0	0	0	0	0.005149	0.00539967	0	0.00284667	0	0.00625733	0.00165067
chr05_AA_00296	20.422	13.9623	11.7528	20.105	21.8797	14.9238	14.1695	17.3399	22.8289	67.781	56.3399	51.1239	38.781	35.7509	63.7399	73.5112
chr05_AA_00299	0.0958577	0.020132	0.00873867	0.0412233	0.334275	0.0377317	0	0.041697	0	0.0261617	0.00946433	0.0169963	0.281704	0	0	0.107096
chr05_AA_00300	0	0.279032	0	0	0	0	0	0	0.173486	0	0	0	0	0	0	0
chr05_AA_00301	1.31767	25.7899	13.4453	20.0823	24.0192	33.4809	7.90087	9.45357	12.7038	1.23583	22.9701	22.09	26.9594	33.5472	13.3897	19.5695
chr05_AA_00302	5.66616	37.1948	31.1188	49.7435	39.0303	26.9988	42.0581	34.9503	23.8604	7.01851	40.3433	22.0557	29.1759	37.4382	27.0177	52.8418
chr05_AA_00303	0	0.00988433	0	0	0	0	0	0.0127297	0.0752037	0.2331	2.39548	25.321	28.1053	7.38198	20.1179	31.8537
chr05_AA_00304	0.0479947	0.309938	0.0797253	1.20483	0.187035	0.234854	0.556671	0.505682	0.0749217	0.065297	1.36524	0.679894	0.287825	0.77065	1.21188	0.122338
chr05_AA_00306	0.0357637	0	0.0417933	0.0554813	0.0516857	0	0	0	0	0	0	0	0.0384327	0	0	0.0279143
chr05_AA_00307	0.553197	1.32814	3.63675	1.41576	3.01574	1.22489	2.68892	1.0001	0.741667	0.258412	0	0.662619	3.48684	0.169139	0.157854	3.02951
chr05_AA_00308	0	0	0	0	0	0.272481	0	0	0	0	0	0	0	0	0.173113	0
chr05_AA_00310	1.14849	1.16538	0.746128	1.11948	1.54356	1.6667	0.874538	1.18991	0.900447	22.8456	20.6585	30.708	28.95	38.7275	40.7401	28.9246
chr05_AA_00311	0	0	0	0	0	0	0	0	0	0	0	0	0	0	0.048132	0
chr05_AA_00312	10.0804	10.9058	4.62494	11.8685	2.14331	15.6507	14.5332	10.4516	13.8716	0.277286	0.286388	0.219582	0.298088	0.370961	3.23597	0.32833
chr05_AA_00313	0	0.08634	0	0.19223	0	0	0	0	0	0.116296	0	0	0.100553	0.555771	0	0
chr05_AA_00314	0	0	0	0	0	0	0	0	0.038678	0	0	0.033626	0	0	0	0
chr05_AA_00315	0	0	0	0	0	0	0	0	0	0	0.520727	0	0	0	0.259336	0
chr05_AA_00316	93.5352	50.6917	97.1092	9.86428	74.6432	26.7738	52.6438	14.2916	0.824761	122.903	57.8293	61.7946	69.6322	80.6066	38.212	84.2354
chr05_AA_00317	0	0	0	0	0	0	0	0	0	0	0.038235	0	0.043668	0	0	0
chr05_AA_00318	0.930918	0.405926	0.283459	0.113892	0.524837	0.37423	0.280567	0.127222	0.185988	1.07628	0.59723	1.36099	1.23874	0.841407	0.431496	1.53284
chr05_AA_00319	1.52595	2.71751	4.36266	1.57953	2.45656	1.61634	1.48329	1.25084	1.11717	3.00223	2.54799	2.06301	2.78277	2.65334	1.439	2.50811
chr05_AA_00321	0	0	0.000673333	0	0	0	0	0	0	0	0.000889333	0	0	0	0	0
chr05_AA_00322	0	0	0	0	0	0	0	0	0	0	0	0	0.0422183	0	0	0
chr05_AA_00323	38.9294	36.4361	64.1789	32.5215	64.4352	25.0637	57.5101	46.3675	24.485	38.5768	36.7809	33.4283	25.253	31.8582	26.0578	30.1373
chr05_AA_00325	53.0947	44.1978	61.6695	30.675	60.6825	26.179	51.2334	35.174	24.7759	59.9307	53.5842	41.4705	39.6432	58.8437	26.0774	42.577
chr05_AA_00327	360.64	77.2683	1.72304	0.341348	11.2224	0.265902	0.807328	1.36535	1.32392	139.31	128.279	0.196083	1.11747	262.302	0.874236	6.47664
chr05_AA_00328	0.138313	0.0682417	11.6695	0.086178	0.132742	0.151054	0.0408587	4.7935	0.0525507	0.121825	3.64115	0.106872	0.0966247	4.0308	3.41234	0.115943
chr05_AA_00329	0.481566	0.926251	0.571686	0.513816	0.83113	1.30082	0.59957	0.289955	0.162597	0.141081	0.38255	0.324511	0.215371	0.990694	0.107818	0.568007
chr05_AA_00330	8.18033	3.67885	3.55879	1.56723	6.12648	2.05633	2.89527	2.03523	1.90624	9.11948	6.14544	4.35592	6.46273	6.49257	6.10085	11.3897
chr05_AA_00333	3.38233	4.05068	1.90877	2.15623	3.78265	2.80292	3.64885	2.53436	2.56806	1.00021	2.03736	1.61135	1.98493	3.33027	2.26018	1.46661
chr05_AA_00334	0	0	0	0	0	0	0	0	0	0	0.01875	0	0	0	0	0
chr05_AA_00335	0	0.488349	0	0	0	0	0	1.02809	0	0	0	0	0	0	0	0
chr05_AA_00336	0	0	0	0	0	0	0	0.0802097	0	0	0	0.084809	0	0	0	0
chr05_AA_00337	0.110852	0.156811	0.0941503	0	0.0647277	0.11373	0.158796	0.00558633	0	0.0968227	0.178634	0.128781	0.113502	0.0962603	0	0.0659
chr05_AA_00338	0	0.130048	0	0.095271	0	0.151419	0	0	0	0.047458	0	0	0.109255	0	0	0
chr05_AA_00340	8.48816	22.3588	21.4621	21.2579	21.4594	13.4014	21.4601	17.578	13.9059	15.2791	17.1733	17.1714	19.2791	16.4081	17.2901	18.7631
chr05_AA_00342	15.3117	19.6621	27.9224	33.8931	47.2337	34.6973	17.9209	28.0616	19.9067	16.7764	27.916	40.2563	38.5355	18.0746	36.9387	29.8655
chr05_AA_00344	224.908	103.978	19.0312	84.127	101.123	127.664	37.6594	115.319	92.5905	229.955	43.7897	95.6595	100.914	85.761	66.3387	152.495
chr05_AA_00345	0.182299	0.174093	0.158114	0.18008	0.193891	0.194553	0.151008	0.150407	0.147089	0.168184	0.167979	0.145166	0.173881	0.165889	0.157067	0.158056
chr05_AA_00348	0	0	0	0	0	0	0	0	0	0	0	23.6567	0	0	0	0
chr05_AA_00349	0.848048	0.961009	1.02296	0.765263	0.916939	1.30275	0.746321	1.06861	0.954972	0.36579	0.747969	1.12436	0.64038	0.209894	1.11564	0.398186
chr05_AA_00350	0	0	0	0	0	0	0	0	0	0	0.124443	0	0	0	0	0
chr05_AA_00351	591.044	702.247	1173.96	382.382	778.852	343.285	1453.44	412.518	418.987	614.628	1012.67	493.313	492.032	658.307	348.189	389.898
chr05_AA_00355	0	0	0.150084	0	0	0	0.149654	0	0	0	0	0	0	0	0	0
chr05_AA_00356	25.6198	22.7557	13.3037	15.6695	17.273	10.0893	27.6079	20.991	17.5885	21.3536	17.7238	17.2854	14.5792	14.8868	15.8902	14.9365
chr05_AA_00357	0	0	0	0	0	0	0.0100353	0	0	0	0.053245	0	0	0.0132153	0	0
chr05_AA_00358	1.80058	7.08521	6.07062	0.618239	1.97925	1.27293	6.89735	1.54704	0.752771	0.533754	0	0.642631	0.818818	0.896551	0	0.567388
chr05_AA_00359	0.149876	0.129291	0.142289	0.139629	0.178098	0.158035	0.110038	0.104279	0.111299	0.148724	0.099237	0.116802	0.167603	0.105263	0.125122	0.162557
chr05_AA_00360	0	0	0	0	0.0465373	0	0	0	0	0	0	0	0	0	0	0
chr05_AA_00361	0.114306	0.0884367	0.085771	0.127138	0.125216	0.131193	0.066695	0.076524	0.0916173	0.0938853	0.101468	0.102176	0.133015	0.086147	0.0619727	0.123458
chr05_AA_00363	0	0	0	0	0	0.142803	0	0	0	0	0	0	0	0	0	0
chr05_AA_00364	0.643922	0.142398	0.980996	1.43453	0.491609	0.659423	0.411686	0.422384	0.578309	0.404412	0.901627	0.47019	0.531907	2.50358	0.369212	0.497537
chr05_AA_00365	0.28578	2.95594	3.11725	2.48609	1.05312	0.587253	10.1724	1.57335	0.24937	0.858642	1.02187	0.385615	1.51537	1.64243	3.14136	1.24267
chr05_AA_00367	0.0817943	0.133571	0.494122	0.397944	0.0523203	0.325232	0.329367	0.411645	0.244915	0	0.020294	0.230869	0.062218	0.209535	0.081839	0.153414
chr05_AA_00369	55.9495	69.867	66.0002	63.2887	96.2284	10.7009	50.4726	68.5319	68.5634	58.3458	88.479	36.9962	31.9485	58.466	38.6798	131.718
chr05_AA_00370	0.0930497	0	0.316135	0.260579	0.448455	0.711362	0.325936	0.251031	0.113356	0	0.0541433	0	0	0	0	0
chr05_AA_00372	0	3.57e-05	0	3.07e-05	0	0.041183	0.00648533	0	0	0.0182593	0	0	6.43e-05	0.002196	0	0
chr05_AA_00373	0	0	0	0.0232817	0	0	0.025052	0	0	0	0	0	0	0	0	0
chr05_AA_00374	0.217761	0.359828	0.547844	0.430945	0.940536	0.531335	0.185882	0.578004	0.158964	0.196998	0	0.236077	0.268728	0.273498	0	0.228928
chr05_AA_00375	0	0	0.000445333	0	0	0	0	0	0	0	0	0	0	0	0	0
chr05_AA_00381	2.54963	4.35512	2.01866	2.26943	5.83035	7.10361	1.35153	5.8996	3.23325	11.4278	13.9919	23.7402	23.2736	15.318	19.7959	21.3338
chr05_AA_00382	0.673205	0.278707	0.497957	0.28886	0.211091	0.218078	0.508206	0.251928	0.389065	0.208195	1.03281	0.166489	0.222393	1.30918	0.668967	0.217748
chr05_AA_00383	0.664055	4.38633	2.50287	8.17139	0	1.98535	0	3.86511	6.58374	0.123009	0.110727	0.114912	0.11996	0.106517	0.100119	0.135929
chr05_AA_00385	161.515	206.356	230.447	179.239	81.7509	135.078	153.08	183.739	199.754	241.467	177.406	153.311	211.931	221.083	250.359	194.572
chr05_AA_00386	0	0	0	0.0866847	0	0.231407	0.0494487	0	0	0	0.0812567	0	0	0.0717	0	0
chr05_AA_00387	0	0	0	0	0.251597	0	0	0.196549	0	0.185041	0.81429	0.296024	0.404147	0	0.18065	0
chr05_AA_00388	17.3038	16.8041	41.1537	12.4972	29.236	13.3155	24.5643	17.1927	11.6603	20.6406	64.7531	26.8337	24.9602	45.181	24.4145	21.817
chr05_AA_00389	0.112589	1.10553	0.107134	0.58706	0.267145	0.16902	0.237307	1.19034	0.49489	0.149316	0.390623	0.11455	0.18487	0.175053	0.0994187	0.186438
chr05_AA_00390	64.0238	133.964	104.13	189.249	73.7817	127.849	107.118	182.898	244.085	84.6201	138.93	122.896	146.551	148.56	250.755	221.32
chr05_AA_00391	10.4656	0.531052	0.577513	0.22146	0.124913	0	0	0.341859	0	1.29162	0.0750397	0.197528	0.211967	0.619294	0.311872	0.02837
chr05_AA_00392	0.130734	0.233134	0.47578	0.212242	0.12779	0.144406	0.846792	0.508285	0.537454	0.158244	3.99875	0.115912	0.171218	2.02896	0.436051	0.135332
chr05_AA_00393	21.1634	19.6856	42.8237	14.1297	28.3771	11.7888	29.5937	18.138	11.3649	13.8931	29.3188	19.3745	13.9905	24.6817	14.7703	18.6538
chr05_AA_00394	108.578	2.50698	0.417613	0.267342	0.849445	0.226576	0.873496	0.3476	0.311397	90.9522	0.963421	0.101627	0.304447	0.815309	0.377221	0.723603
chr05_AA_00395	0.065883	0	0.02196	0.0639933	0.141932	0	0.027197	0.0283237	0	3.69589	2.01549	0.136471	0.151349	0.420855	0.422669	0.191826
chr05_AA_00397	349.876	17.7767	47.371	21.8047	78.6273	28.325	12.0184	15.725	18.5781	189.463	19.6935	60.9237	68.7249	35.1211	30.5964	95.0784
chr05_AA_00398	0.088116	0.11775	0.102882	0.0910057	0.139618	0.0892273	0.110186	0.0865327	0.086555	0.277211	0.121422	0.0749817	0.102287	0.110509	0.198931	0.0996107
chr05_AA_00401	0	0	0	0	0	0	0	0	0	0	0	0	0.213585	0	0	0
chr05_AA_00402	0	0.0785543	0.0839067	0	0	1.01723	0	0	0	0	0.0583887	0.140341	0.441052	0	0.0418633	0.385518
chr05_AA_00403	67.6177	0.300047	0.206529	0.315533	0.500038	0.490303	41.2942	0.298164	0.17241	73.1205	18.1705	0.349619	0.420292	41.6485	0.264812	0.517744
chr05_AA_00407	0.25339	0.149624	0.076642	0.197709	0.173729	0.189906	0.177615	0.131184	0.248045	0.120625	0.289355	0.13235	0.143911	0.148799	0.175616	0.166482
chr05_AA_00408	0	0	0	0.0461943	0	0	0	0	0	0	0	0.102956	0	0.036361	0	0.023033
chr05_AA_00409	0.186719	0.591443	2.72085	0.354659	7.88406	1.88173	0.171298	3.57872	0.519076	0.258682	0.705966	0.733052	6.4146	0.504275	5.39629	0.384686
chr05_AA_00410	246.655	718.373	53.4246	6.53657	41.4534	12.4348	81.7986	23.5938	16.8009	304.86	115.896	12.5986	20.7595	110.836	6.64788	72.7488
chr05_AA_00411	0	0.0580277	0	0	0	0	0	0	0	0	0.0317383	0	0	0	0.0240567	0
chr05_AA_00412	0.0870987	0.314177	0.275629	0.106499	0.132782	0.136676	0.0773053	0.0918833	0.215328	0.131524	0.082062	0.105896	0.129519	0.297261	0.0995433	0.129207
chr05_AA_00414	0.175542	0.140482	0.113179	0.134951	0.206634	0.224744	0.0713523	0.127261	0.109277	0.168297	0.100661	0.173105	0.184893	0.273234	0.109206	0.182209
chr05_AA_00415	21.9215	10.0142	0	0	8.7487	5.53339	6.73188	0	0	0.132632	0	0.216274	0	0	5.39958	0
chr05_AA_00416	0	0	0	0	0	0	0	0	0	0.0345223	0.463958	0.185636	0.251003	0.751434	0.357093	0.182108
chr05_AA_00417	22.2715	30.9485	35.7139	25.2564	22.276	14.9855	37.7247	30.1945	33.2883	56.9381	44.5328	19.1758	24.082	43.5021	33.67	22.0573
chr05_AA_00419	0.106723	0.0814387	0.0806093	0.022433	0.21056	0.103303	0.0418303	0.122116	0.039245	0.08717	0.0291123	0.14155	0.130793	0.123612	0.0477067	0.173404
chr05_AA_00421	3.49873	2.70942	2.59158	1.17145	2.20726	1.464	3.55618	1.19425	0.649369	4.3048	3.5152	1.87622	2.80626	4.92074	3.40714	2.76299
chr05_AA_00422	0.184901	0.061759	0.0123497	0.116213	0.165436	0.22523	0.0297793	0.0684643	0.120595	0.123027	0.04029	0.127521	0.110491	0.029289	0.058419	0.11018
chr05_AA_00423	0	0	0	0	0	0	0	0	0	10.7864	9.23749	6.56793	9.24736	14.8946	8.24201	9.35333
chr05_AA_00424	0.827844	0.273677	0.893365	0.742729	1.21698	0.962829	0.549205	1.29489	1.0086	0.721225	1.14527	0.455857	0.203243	0.824881	1.53536	0.365517
chr05_AA_00425	324.028	89.0829	13.948	79.5754	36.0209	61.3987	34.4219	54.6406	49.253	420.054	41.1148	84.4992	51.5366	54.5552	39.7123	110.992
chr05_AA_00426	0.0934393	0	0	0	0	0	0	0	0	0	0	0	0	0	0	0
chr05_AA_00427	0.515105	0.96591	1.20448	0.233862	0.300132	0.387474	0	0.677038	0.282082	0.637676	0.618329	0.220794	0.237988	0	0.229137	0.447204
chr05_AA_00428	0	0	0	0	0	0	0	0	0.170676	0	0	0	0	0	0.049459	0
chr05_AA_00429	0.128724	0	0	0	0	0.0465077	0	0	0.0643227	0.139214	0.08917	0.0692313	0.128219	0.0954487	0.026515	0.13027
chr05_AA_00430	0.0371673	0.031194	0	0	0.0429493	0	0	0.034508	0.0530923	0.069183	0.0521603	0.0261283	0.032154	0.0268767	0.0224123	0.03239
chr05_AA_00431	0	0	0	0	0	0	0	0	0	20.6612	13.6095	33.7734	28.8311	14.6655	18.3561	25.0797
chr05_AA_00432	11.9239	8.80043	21.5945	5.94107	85.2552	6.23365	12.7747	11.503	12.3651	13.4822	18.1484	5.96458	20.4404	11.7137	13.1417	31.2274
chr05_AA_00434	14.3806	8.76118	4.78812	11.5745	17.7695	25.1584	6.41538	10.8126	9.23205	44.3238	33.2679	52.5362	47.9457	36.0184	37.9487	41.5503
chr05_AA_00435	0	0	0	0	0	0	0	0	0	0	0	0.0305743	0	0	0	0
chr05_AA_00437	0.0831743	0.222365	0	0.07193	0	0	0.0811533	0.145704	0	0.068658	0.0418783	0.0510787	0	0.0706517	0.0903973	0
chr05_AA_00438	0	0	0	0	0	0	0	0	0	0	0	0.081751	0	0.0650827	0	0
chr05_AA_00439	0	0.605886	0	0	0	0	0	0	0	0	0	0	0	0.143423	0	1.24379
chr05_AA_00440	0.089902	0.0372423	0.035253	0.045738	0.0379373	0.149787	0.186119	0.0367763	0.028962	0	0.0853277	0.0924007	0	0.0291673	0.199797	0.0362727
chr05_AA_00441	8.66093	27.7746	24.5427	2.798	25.089	13.8045	13.9043	3.08618	1.53825	14.0564	20.5732	18.9886	29.2476	34.2259	21.3028	26.558
chr05_AA_00442	11.229	1.43458	5.59003	2.06981	3.17092	29.9669	3.5927	3.73741	1.95885	19.1224	4.7385	25.2067	18.8208	7.9311	9.43818	25.1568
chr05_AA_00443	0	0	0	0	0	40.9047	0	24.6097	0	0	0	0	0	0	0	0
chr05_AA_00444	0.0618247	0	0	0	0.0420993	0.068748	0	0	0	0.0404703	0	0.0714757	0	0	0.022797	0.0979267
chr05_AA_00445	428.37	891.953	1561.47	543.18	853.691	422.265	1636.34	678.009	660.052	575.027	1125.69	594.483	540.391	847.537	587.338	402.483
chr05_AA_00446	22.1053	22.5902	22.595	21.859	21.6677	21.681	21.5885	23.6751	22.2299	22.1784	22.4171	22.6825	27.5193	27.2506	23.6646	19.0305
chr05_AA_00447	0.131047	0.0880197	0.0280967	0.165525	0.129359	0.208002	0.0627603	0.0965353	0.114407	0.172486	0.0420887	0.076205	0	0.500458	0	0.10298
chr05_AA_00448	0	0	0	0	0	0	0	0	0	0	0	0.0411887	0	0	0.0918457	0
chr05_AA_00449	56.6069	107.038	76.4911	190.375	99.9338	214.845	87.277	109.455	212.729	75.0505	91.8082	195.516	287.357	115.573	240.934	254.578
chr05_AA_00450	0	0	0	0	0	0	0	0	0	0	0	0.582447	0	0	0	0
chr05_AA_00451	79.5798	163.399	103.15	570.389	149.662	627.159	106.971	671.257	3.92198	64.1878	15.9429	140.919	178.933	241.912	236.227	263.344
chr05_AA_00452	0	0	0	0	0	0	0	0	0	0	0	0	0.118529	0	0	0.124267
chr05_AA_00453	0.143456	0.104986	0.388221	0.24633	0.139951	0.25654	0.366617	0.0613357	0.111033	0.13899	1.41584	0.108687	0.153962	2.11633	0.324442	0.12293
chr05_AA_00454	26.1851	35.2539	82.152	30.6873	36.6005	21.1339	64.2782	51.2425	11.7426	27.6225	51.5259	42.678	43.6258	66.4965	28.1707	33.2149
chr05_AA_00455	0	0	0	0	0	0	0.0353463	0	0	0.180896	0.132453	0	0	0.100337	0.103318	0.278731
chr05_AA_00456	16.9821	3.27284	5.76816	0.69445	6.13259	1.00827	3.20111	0.495669	0.393081	0	0.0201557	5.03e-05	0.000102667	0.0221253	0.000565333	0.000105667
chr05_AA_00457	6.55302	0.1357	0.218228	0.030259	0.183078	0.042364	0.108512	0.152328	0.049396	67.5485	2.09794	0.814894	0.732759	1.37332	0.0765983	0.462928
chr05_AA_00458	85.1258	116.34	108.582	104.475	88.1188	124.032	85.9298	131.356	120.895	75.6729	77.7233	122.09	104.4	41.8195	97.0586	52.9992
chr05_AA_00460	0.202439	0.550446	0.726713	0.6001	0.421481	0.219762	0.283312	0.402459	0.308637	0.152835	0.68443	0.341777	0.162383	0.883123	0.413384	0.28289
chr05_AA_00463	0.168706	0.969084	0.391816	0.392354	1.23233	0.32584	0.43782	0.399484	0.337929	0.467293	0.439393	0.139598	0.523012	0.774412	0.704919	0.151254
chr05_AA_00464	0	0	0	0	0	0	0	0	0	0.113802	0.0338297	0.136882	0.0523217	0.0568357	0.122757	0
chr05_AA_00465	0	0.0839347	0.035607	0.247461	0.116408	0.106654	0.0688097	0.120781	0.15013	0.0443477	0	0.0317013	0	0.156029	0.0899913	0.0500697
chr05_AA_00467	0.212086	0.415809	0.988476	0.113462	0.445959	0.157249	0	0	0	0.104181	0.098116	0.206239	0.124485	0	0	0
chr05_AA_00469	31.15	1.90495	5.94158	0.576362	5.03045	0.943306	18.4447	4.90449	2.3422	31.1585	4.13912	3.00307	2.5655	13.0004	2.9526	6.97677
chr05_AA_00470	6.78933	100.662	93.8466	113.345	124.051	168.916	56.2382	109.765	95.1488	0.229417	123.304	153.801	148.072	0.274166	187.037	223.257
chr05_AA_00471	1.84049	0.911035	14.7914	0.457117	4.7847	0.859179	2.63519	1.0968	1.47464	0.874939	1.11417	0.376781	1.34401	1.68307	0.537348	0.85226
chr05_AA_00472	10.6471	8.39823	10.1143	3.22861	15.5111	2.35877	28.1826	10.3733	8.62187	3.27524	13.3377	0.949627	3.70972	11.4551	2.36937	0.902831
chr05_AA_00473	0	0.011573	0	0.134644	0	0	0	0	0	0	0	0	0	0	0	0.541901
chr05_AA_00474	0.158708	0.18678	0.177323	0	1.46927	0.0639387	0	0.0695823	0.028118	0.532546	1.10358	0.578367	0.700067	0.955482	0.289007	1.28078
chr05_AA_00475	0	0	0	0	0	0	0	0	0.196984	0	0	0	0	0.342809	0	0
chr05_AA_00476	0	0	0	0	0	0	0	0	0	0.054703	0.0234497	0.10562	0.0564437	0.0966893	0.0275707	0.118507
chr05_AA_00478	0.21878	0.241349	1.0087	0.700773	0.153241	0.299139	0.426319	0.13684	0.439955	0.296678	0.25022	0.139862	0.153794	0.266374	0.218358	0.169365
chr05_AA_00479	8.78173	4.94874	7.06443	4.31286	8.70293	5.20085	6.60226	3.35541	3.44253	5.62134	3.69234	5.09531	4.8299	4.46927	2.87149	5.53256
chr05_AA_00480	0.438567	1.07362	0.309893	0.412521	0.543172	0.197947	0.297617	0.208276	0.0684727	0.100711	0.465202	0.214383	0	0	0	0
chr05_AA_00481	2.10821	2.25214	0.988138	1.86589	0.540127	6.61491	3.10658	0.626978	3.99479	6.98994	6.24378	11.7776	12.3004	6.87789	6.99112	14.5278
chr05_AA_00482	0	0	5.75575	1.94607	0	0	0.396031	0.770018	0	0	0	1.58724	0	2.24443	1.16889	0
chr05_AA_00485	7.61505	8.76537	6.31035	7.47184	8.9697	8.02705	9.50806	8.58733	5.76795	6.87707	10.0567	4.56488	6.27088	8.07159	5.31348	5.72039
chr05_AA_00487	6.62268	7.81289	8.14489	8.81509	8.52395	9.61519	12.3942	8.03328	7.67498	8.14202	14.0237	8.73853	8.98118	15.7711	10.2566	9.37811
chr05_AA_00488	18.5814	8.53975	9.13764	15.3069	17.1113	16.2255	8.68448	9.11591	14.5073	9.59571	9.88455	12.4035	13.0223	3.7264	10.6094	13.6079
chr05_AA_00489	0	0.041608	0.088377	0	0	0	0.0280577	0	0.0823627	25.2198	40.935	36.4423	31.5978	31.013	12.2208	33.107
chr05_AA_00490	0	0	0	0	0	0	0	0	0	0.00468867	0.024579	0.0585087	0.0301667	0.00354267	0.097807	0.0808003
chr05_AA_00491	0	0.0868953	0.081312	0.0186423	0.125085	0.12922	0.073037	0.0391037	0.0237307	0.0274723	0.144449	0.101112	0.084715	0.203158	0.0143707	0.101976
chr05_AA_00493	0.392457	17.8307	14.6638	22.4462	7.31413	22.8989	0.200486	14.5522	38.0888	14.1433	18.7254	2.6951	20.1855	0.277002	12.5364	7.93059
chr05_AA_00494	0.149881	0.121517	0.126921	0.141113	0.154164	0.16802	0.117083	0.123524	0.118996	0.115897	0.106561	0.119936	0.138051	0.131523	0.122829	0.132321
chr05_AA_00495	0	0	0	0	0.142127	0	0	0	0	0	0	0	0	0	0	0
chr05_AA_00496	0	0	0	0	0	0	0	0	0	0	0.0352527	0	0.0228073	0.0117203	0.003442	0
chr05_AA_00497	16.7623	12.3963	17.4876	14.5084	39.7913	17.9932	10.3578	9.51339	7.91184	16.8224	22.3379	13.7909	17.0678	6.96863	5.42866	21.0622
chr05_AA_00498	9.16838	4.32801	7.48188	5.61662	13.4586	7.15449	5.29506	6.56862	1.0986	13.0012	18.6181	17.5856	17.0336	19.5186	9.34032	16.0672
chr05_AA_00499	1.06471	0.622324	1.11997	3.91732	1.12351	1.25131	1.49182	2.07413	1.30418	0.419291	0.194227	0.326196	0.416524	0.90223	0.305776	0.330155
chr05_AA_00501	0	0	0	0.0308963	0	0	0	0.0590167	0	0	0	0	0	0	0	0.068954
chr05_AA_00502	2.68244	1.70679	10.5195	4.89836	1.537	6.54485	8.67597	7.53968	13.5852	0.13621	6.13253	0.139592	0.142455	8.14002	6.42089	0.147972
chr05_AA_00506	0.818199	34.3866	61.2632	3.23908	7.66209	38.844	35.0944	35.3183	37.4568	0.398269	15.9823	24.6693	37.2701	27.2042	90.4648	1.59521
chr05_AA_00507	0	0	0	0	0	0	0	0	0	0	0	0.0551157	0	0	0	0
chr05_AA_00508	1.15537	1.90969	2.29148	1.34065	1.40309	0.666169	2.10284	1.20879	0.709943	3.15993	3.13262	2.88902	1.72099	3.32238	1.69227	1.82195
chr05_AA_00509	10.8879	16.7086	11.0198	16.6697	21.5524	25.4284	16.0089	23.6377	27.8288	11.0841	32.529	28.2507	15.4601	24.31	4.06834	2.3062
chr05_AA_00510	0.209361	0.210468	1.93945	1.43906	3.0322	2.45451	1.19	0.849204	0.207099	0	0.444905	5.63511	10.8428	0.278242	1.69349	9.01755
chr05_AA_00512	0.18021	0.286945	1.0106	0.441657	0.213497	0.244045	1.92725	0.482993	0.449133	0.254002	1.84777	0.236113	0.317568	1.74238	1.19846	0.230038
chr05_AA_00513	0.442985	0.799263	5.04738	0.565978	0.112349	0.649937	2.45225	1.25216	4.7987	0.247982	2.19527	0.425525	0.268336	0.855403	0.545494	0.48611
chr05_AA_00515	0.36958	0.118376	0.192522	0.207591	0.0547503	0.129485	0.197312	0.096021	0.053437	0.121301	0.212753	0.109067	0.106462	0.08113	0.152817	0.121916
chr05_AA_00516	0	1.10062	0	0	0.744599	0.388655	0.366087	0.309143	0.826328	0.286536	0.481327	0.921497	0.583809	0	0.395964	0.746705
chr05_AA_00517	2.58864	0.720408	1.26458	0.299244	0.223508	0.237392	0.465049	0	0.0834373	2.07074	1.97365	0.811706	1.8754	2.52083	1.53692	1.3552
chr05_AA_00518	15.5055	7.25939	2.64331	3.17973	2.77691	3.41164	3.32467	1.37475	1.68517	16.3733	10.2792	1.56081	2.68309	1.33404	1.32447	1.09623
chr05_AA_00519	3.02444	0	0	0.867489	0	0	0	0	0	0.0810687	0.028246	0	0	0	0	0
chr05_AA_00521	0	0	0	0	0	0	0	0	0	0	0	0.210105	0	0.073451	0.0990203	0.130554
chr05_AA_00522	1.21454	5.6581	4.85036	1.04073	4.25723	1.12425	17.4172	2.17293	0.10656	0.0597867	0.0814117	0.0572813	0.074825	0.0527753	0.0562737	0.062257
chr05_AA_00523	1.24827	1.04314	1.26194	0.615727	4.05273	0.529861	0.559969	0.624247	0.449385	0.691268	0.534212	0.648883	1.13518	0.483489	0.147042	1.02438
chr05_AA_00524	0.127681	0.0857347	0.447618	0.101537	0.140327	0.15055	0.709166	0.0828697	0.078502	0.13806	0.431004	0.13506	0.163898	0.929488	1.04769	0.155288
chr05_AA_00526	18.886	27.1277	25.0667	27.6278	19.0521	34.3488	6.49494	22.5452	30.6035	12.331	4.6464	9.77922	10.7438	4.77654	9.08611	9.03271
chr05_AA_00527	0.0650893	0.109942	0.0751533	0.106761	0.147636	0.144537	0.0863363	0.0977763	3.77461	0.529256	0.223439	0.205137	0.238206	0.213136	0.204802	0.258936
chr05_AA_00528	21.3249	24.4339	49.8008	24.0979	49.0802	20.5739	39.604	30.5055	32.3868	26.7629	36.3976	22.5044	30.378	40.2681	27.7205	26.1709
chr05_AA_00529	0	0	0	0	0	0	0	0	0	0	0.0247723	0	0	0	0	0
chr05_AA_00532	15.3696	1.15155	0.70921	1.14454	3.26261	1.01143	0.218877	0.969193	0.539242	1.42877	3.85448	1.65134	1.28766	2.59405	2.07165	1.35333
chr05_AA_00533	0	0	0	0	0	0	0	0	0	0.0145823	0.508849	0.168063	0.0366277	0.93494	0.010021	0.0923783
chr05_AA_00534	1.11553	16.4697	16.3632	11.3377	17.7014	9.23078	6.20926	9.16364	6.54342	2.53768	39.0385	19.793	13.1629	24.2062	11.0089	11.1593
chr05_AA_00535	0.5403	0.332398	0.194382	0.188121	0.481964	0.386014	0.152291	0.163165	0.080567	0.182386	0.0878543	0.11901	0.0911423	0.084605	0.0480687	0.150727
chr05_AA_00536	0	0	0	0	0	0	0	0	0	0.0359417	0	0	0	0	0	0
chr05_AA_00537	24.7638	18.01	24.9497	10.0034	34.8605	19.9266	0.327762	18.1516	13.5897	0.754938	8.70301	17.0952	13.6074	6.62805	6.85856	17.3711
chr05_AA_00538	0	0	0	0	0	0	0	0	0	0	0.162479	0.123853	0.110546	0	0	0.104011
chr05_AA_00541	55.8341	91.3358	126.672	61.441	82.5	57.3093	156.086	106.323	73.4893	52.432	137.994	64.0139	70.0391	135.053	100.799	56.9163
chr05_AA_00542	36.8605	37.6257	42.7622	23.2566	37.8197	40.6441	55.4061	29.8674	36.9602	0.197815	52.6769	34.6834	34.8217	33.5373	33.3227	19.5087
chr05_AA_00543	0	0	0	0	0	0	0	0	0	0	0.076552	0	0	0	0	0
chr05_AA_00545	0.0544857	1.61604	1.4091	0.524618	0.126953	0.109071	1.43927	0.126038	0.833055	0.553274	14.7871	6.99195	10.7691	9.15032	5.0042	8.29052
chr05_AA_00546	0	0.09142	0.052187	0.0543947	0.180508	0.115084	0.0229227	0.00719767	0.021673	0.000376667	0.0669843	0.0618243	0.0561933	0.02651	0.0474743	0.0637817
chr05_AA_00548	0	0	0	2.0915	0	0	10.893	0	0	0	0.153019	0	0	0	0.592266	0
chr05_AA_00549	2.19002	1.62649	2.35524	0.423454	2.15547	0.638196	2.35633	0.347645	0.487154	7.83432	7.6112	0.933928	0.614131	10.617	1.16942	0.468232
chr05_AA_00551	3.57341	9.80658	20.7749	5.21773	22.2837	3.65139	8.48064	7.79853	5.82553	2.79126	7.13349	8.56957	10.9654	3.62057	2.11579	8.71996
chr05_AA_00552	20.7265	36.8058	64.755	22.9327	37.7487	21.4517	51.6411	37.042	26.2354	0.214637	0.339008	0.204577	0.240785	0.327455	0.275861	0.251325
chr05_AA_00553	7.42235	8.13548	6.21988	8.98873	7.77878	12.4419	6.01999	7.16314	8.23507	12.5912	11.9109	7.93038	9.10687	19.6983	11.2575	12.0559
chr05_AA_00554	0	14.5459	9.30996	5.4247	0	6.26485	6.07324	0	1.09622	27.7401	24.0431	15.4014	16.1813	39.6365	16.8623	20.1986
chr05_AA_00556	167.784	57.3558	66.1214	75.8294	93.2815	69.6614	61.954	78.4361	43.9459	135.65	50.9838	53.5222	55.9502	53.7606	55.7477	51.0933
chr05_AA_00557	2.12021	6.17352	2.51634	1.29665	1.49334	1.87073	2.92821	1.3172	2.3871	6.53144	4.63046	3.40166	5.89013	3.95397	4.38238	2.98595
chr05_AA_00560	0.580919	0.940392	0.407591	0.738099	0.532979	0.597601	0.190635	0.337337	0.273469	0.184421	0.0731103	0.15962	0.18625	0.120696	0.097477	0.202985
chr05_AA_00562	0.156947	0.117132	0.0307367	0	0.081275	0	0	0.019178	0	0.0346427	0	0	0	0	0	0
chr05_AA_00563	0.284938	0.164118	1.10491	1.46315	2.62106	1.7972	0.621447	0.952734	2.71227	0.453332	0.53847	1.43221	3.1256	1.11479	2.10559	4.66012
chr05_AA_00564	11.3544	42.7664	20.7398	28.7979	32.893	37.5734	36.1825	21.9554	39.0632	9.1432	31.1456	22.6352	25.6434	22.4375	22.9474	16.9096
chr05_AA_00565	0.028618	0	0	0	0	0	0	0	0	0	0	0	0.04389	0	0	0
chr05_AA_00567	0.0649217	0	0.0760993	0	0	0.0686783	0	0	0	0	0.0441347	0	0	0	0	0.058656
chr05_AA_00568	3.68118	823.464	162.811	780.202	372.323	411.583	434.02	461.421	826.571	2.71842	694.286	875.351	983.88	397.007	1323.13	219.978
chr05_AA_00569	0	0	4.50438	0	0.368671	0.0896627	0	0	0.040833	0.789527	0.080255	0.126522	0	0	0.0371077	0
chr05_AA_00570	0.154176	1.60334	16.4535	326.022	156.433	0.90304	26.5397	138.672	255.196	0.0894937	359.445	103.123	322.861	51.829	280.539	192.581
chr05_AA_00571	0	0	0	0	0	0	0	0	0	0.162375	0.193725	0.36561	0.253283	0.35752	0.109964	0.337558
chr05_AA_00572	0.0389297	0.071098	0	0	0	0	0	0	0	0.308785	0.42295	0.0781917	0.0332833	0.048698	0	0.123809
chr05_AA_00573	64.683	69.4777	87.3727	73.1623	107.936	80.1495	76.4082	84.8367	82.3304	48.5004	98.4734	62.5063	65.251	71.97	57.1138	59.872
chr05_AA_00574	0	0	0	0	0.259528	0.163026	0	0	0	0	0	0.111158	0	0	0	0.802837
chr05_AA_00576	0	0	0	0	0.041395	0	0	0	0	0.134345	0.0547757	0.0299753	0	0.0454453	0	0
chr05_AA_00577	0	0	0	0	0	0	0	0	0	0	0	0	0	0.0268643	0	0
chr05_AA_00579	169.835	208.054	124.808	244.667	193.472	216.933	131.579	268.856	307.79	215.525	295.667	228.691	189.812	106.253	297.115	166.386
chr05_AA_00580	22.3484	50.766	39.3767	27.3063	28.5344	27.1373	49.3872	37.967	29.8271	43.6319	77.2954	50.0866	38.7367	74.1945	58.9563	39.1501
chr05_AA_00581	0	0	0.335423	0	0	0.270723	0	0	0	1.44155	2.0675	1.49264	1.20909	1.49527	0.99349	1.87202
chr05_AA_00582	37.0958	29.1991	40.8256	10.9601	25.9118	13.3663	40.2942	17.9707	13.9022	41.768	37.8766	16.7724	17.9467	48.4625	15.9248	27.1539
chr05_AA_00583	0.020294	0	0	0	0	0	0.0154873	0	0.016121	0	0	0.0206673	0	0.026154	0	0
chr05_AA_00585	0.120143	1.05632	1.29467	0.986822	0.143292	2.10554	1.03125	1.77925	0.853716	0.159877	2.34933	2.14338	5.40777	0.091761	1.38104	0.153954
chr05_AA_00586	1.42104	0.289522	0.702899	0.397552	0	0.518	0.598717	1.80114	0.436622	0.284953	0.668254	0.467454	0.318197	0.196744	0.422438	0.127571
chr05_AA_00587	0	0	0	0	0	0	0	0	0.725503	0.990324	1.73918	1.04233	1.78825	0	1.56174	0.9261
chr05_AA_00588	809.128	887.553	1793.62	457.283	994.058	408.336	1358.37	840.052	581.05	566.142	1732.96	685.983	617.386	1062.04	556.585	493.603
chr05_AA_00589	1.5916	1.90435	2.10725	1.7066	1.46007	1.66785	2.28249	2.2992	2.19551	6.47472	6.77793	4.26939	3.74123	8.28	4.61705	5.69046
chr05_AA_00590	0.217634	0.256544	0.336462	0.214603	0.487618	0.319019	0.224832	0.238977	0.203064	0.184936	0.230253	0.314321	0.236036	0.129782	0.203662	0.164952
chr05_AA_00591	0	0	0	0	0	0	0	0	0	0.0777327	0.467883	0.280069	0.249602	0.577872	0.149573	0.485494
chr05_AA_00592	1.57324	3.42174	3.04405	0.606214	1.52196	0.447377	3.08517	0.885445	0.236197	7.56792	12.0664	2.67021	2.77465	12.5296	3.4397	3.45886
chr05_AA_00593	14.6792	1.53554	1.824	10.7185	1.91467	10.0525	2.32997	11.9499	1.86097	3.19135	10.2786	1.90528	2.67383	5.98686	8.31084	3.51384
chr05_AA_00594	0	0	0	0	0	0	0	0	0	0	0	0.0583937	0	0	0.042336	0
chr05_AA_00595	0	0	0	0	0	0	0	0	0.08748	0.311711	0.402705	0.051023	0.471603	0.505492	0.1299	0.179133
chr05_AA_00597	0	0	0	0	0	0	0	0	0	0.459674	0.13647	0.259602	0.221958	0.335843	0.069312	0.0768517
chr05_AA_00599	4.59497	0	0	0	0	0	0	0	0	3.17813	0	0.421834	0.873744	0.368898	0	1.75768
chr05_AA_00600	0	0	0	0	0	0	0	0	0	0	0	0	0	1.12056	0	0
chr05_AA_00602	0	0	0	0.0437583	0	0.043994	0	0.091238	0	0	0	0	0	0	0	0
chr05_AA_00603	0.292514	0.143607	0.403311	0.0888477	0.231441	0.334016	0.15466	0.0239587	0.162222	1.07355	0.376553	0.481353	0.516484	0.285173	0.402722	0.518861
chr05_AA_00604	0.798686	0.507279	0.735579	0.256041	0.358423	0.368843	0.621669	0.210703	0.25567	0.385924	0.149506	0.11393	0.135724	0.217948	0.107301	0.112262
chr05_AA_00605	0	0	0	0	0	0	0	0	0	0.153531	0.096204	0.161329	0.126556	0.211237	0.152629	0.125761
chr05_AA_00606	0.365279	0.253765	0.229652	0	0.25793	0.48426	0	0	0	0	0	0	0	0	0	0
chr05_AA_00607	139.825	2.56749	3.94307	1.40579	3.69099	2.32704	5.44678	1.1849	3.63465	44.5912	6.29767	1.54805	2.58525	10.9403	3.35333	9.56398
chr05_AA_00608	0	0	0	0	0	0	0	0	0	0.050395	0	0	0	0	0	0
chr05_AA_00609	0.0476383	0.0397743	0	0.028002	0.048324	0.170026	0	0.0270893	0.0185153	0.0492193	0.025279	0.0962163	0.200411	0.0323303	0.048744	0.0487193
chr05_AA_00610	1.28029	0	0.45266	0	0	0.0319377	0.098363	0.234472	0.0313023	2.79419	1.82777	0.506354	0.445505	9.27398	0.212356	1.06894
chr05_AA_00611	0	0	0	0	0	0	0	0	0	0.10675	0.0938613	0.0776713	0.239486	0	0	0.130688
chr05_AA_00612	0.304085	0.477326	0.0616377	0.688552	0.616339	0.572325	0.115021	0.468181	0.2974	0.483078	0.186425	1.82971	3.06716	0.575371	0.936205	2.63312
chr05_AA_00613	0.131561	0.231473	0.338293	0.338727	0.165593	0.241564	0.215687	0.17185	0.274353	0.111791	0.145761	0.135326	0.149677	0.206081	0.2947	0.288701
chr05_AA_00614	0.343512	1.14324	1.29189	0.541838	0.615428	0.598222	0.583153	0.618684	0.345711	0.446784	0.725611	0.319374	0.40357	1.08528	1.11235	0.45707
chr05_AA_00615	5.90398	5.44531	7.0064	1.80958	9.54753	5.32227	5.83711	5.76214	3.43697	1.54725	1.72884	3.02142	0.342387	0.933785	0.606474	1.10911
chr05_AA_00618	0.103069	0.0774947	0.097788	0.106982	0.0923147	0.100987	0.104189	0.081516	0.0834323	0.100521	0.113078	0.090506	0.088929	0.099678	0.0767907	0.096052
chr05_AA_00620	1.83176	1.32735	1.18708	1.19345	1.17677	1.7699	0.741799	0.569519	0.418414	1.44449	1.32312	0.693766	1.01984	0.392085	0.406944	0.521654
chr05_AA_00621	1.51912	5.01661	0.126503	0.959715	0.448687	3.15374	2.54146	1.39978	0.856418	1.8096	3.47877	2.28176	2.75887	8.98273	0.631667	2.04011
chr05_AA_00623	0	0	0	0	0	0	0	0	0	0	0.065938	0	0	0	0	0
chr05_AA_00625	0.167617	0.156247	0.271146	0.162799	0.131957	0.0617633	0.113758	0.140292	0.221282	0.111306	0.298403	0.136395	0.116124	0.164312	0.15393	0.166694
chr05_AA_00626	0.339768	0.0502993	0.043853	0.826911	0.3244	0.371485	0.384397	0.410389	0.279544	0.0939377	0.165316	0.129408	0.0608073	0.198887	0.178922	2.82335
chr05_AA_00632	0	0.584239	0	0.209038	0	0	0	0	0	0	0	0	0	0	0	0
chr05_AA_00634	0.0309147	0.0191707	1.15985	0.011636	0.197996	0.0292383	0.017206	0.0151843	0.0101593	0.0183957	0.0563477	0.050127	0.018816	0.013675	0.0128603	0.00878867
chr05_AA_00635	0.481852	0.191657	0.135541	0.137502	0.439063	0.295465	0.10672	0.0354013	0.078362	0.0610033	0.08239	0.0428757	0.093246	3.81233	0.0526267	0.0867673
chr05_AA_00637	0	0	0	0	0	0	0	0	0	0.108436	0.092701	0.118484	0.128264	0.0756387	0.0671883	0.114472
chr05_AA_00638	0	0	0.041529	0	0	0	0	0	0	0.703853	0.2054	0.672481	1.0354	0.547485	0.335475	0.543307
chr05_AA_00640	10.9893	2.2366	0.676063	0.317191	0.185741	1.2057	1.73808	0.435989	0.308936	4.05762	0.198989	0.422784	0.403433	0.308583	0.518799	0.873403
chr05_AA_00642	0.232265	4.36982	1.54132	2.73344	4.1018	5.89522	1.87937	2.71405	1.03348	0.443908	5.90964	45.2066	16.5654	4.17069	11.3674	18.4494
chr05_AA_00643	1.08253	11.1581	16.215	7.46876	18.3261	20.9373	7.59809	6.64571	1.4348	0.375965	5.34951	13.1882	6.40893	5.12219	5.04823	9.97841
chr05_AA_00644	0.113603	0.0872953	1.19871	0.101937	0.174125	0.1378	0.283651	0.08865	0.07826	0.135932	0.0651737	0.0644007	0.0764913	0.094356	0.0675	0.076145
chr05_AA_00645	40.4031	160.101	169.198	386.65	378.362	342.223	143.792	253.183	520.636	6.79855	0.654028	65.1122	38.7873	0.425896	0.842035	38.5602
chr05_AA_00646	0.0168037	0.0136903	0.00848967	0.005687	0.0104343	0.00509233	0.00820467	0.00952533	0.0125647	0	0	0	0	0	0	0
chr05_AA_00647	186.984	116.216	130.683	194.385	120.226	172.426	130.622	249.191	137.684	188.177	206.915	160.535	161.036	163.247	230.128	144.539
chr05_AA_00648	0.0568333	0.0922827	0.196837	0.28424	0.0908787	0.07279	0.213072	0.091189	0.114579	0.139307	0.461773	0.150197	0.165031	0.438503	0.84639	0.127321
chr05_AA_00651	0	0.0394577	0.117868	0	0	0	0.0162237	0	0.081646	0.472676	15.5137	0.111082	0.29427	30.4973	0.279175	0.951636
chr05_AA_00653	0	0	0	0	0	0	0	0	0	0.419609	0	0	0	0	0	0
chr05_AA_00654	1.47801	2.05589	1.30716	2.77756	2.63704	4.10087	0.693203	2.32577	1.63856	8.86486	3.21108	9.23055	5.39806	2.09588	3.66157	6.0872
chr05_AA_00655	0	0	0	0	0	0	0	0	1.11771	3.15279	4.30912	2.56589	0	5.35961	2.2326	1.09819
chr05_AA_00656	0.179916	0.0850967	0.082278	0.179228	0.150481	0.133515	0.118906	0.155432	0.0673007	0.18712	0.456139	0.193509	0.163417	1.54491	0.180369	0.176828
chr05_AA_00660	0	0	0	0	0	0	0	0	0	4.11204	15.3633	50.5042	24.5907	10.948	17.8432	6.65729
chr05_AA_00661	0	0	0	0	0	0	0	0	0	0	0.115741	0	0	0.0500677	0.041422	0
chr05_AA_00663	0.707795	0.26815	0.450791	0.447306	1.08856	0.807287	0.16458	0.503027	0.309947	3.21848	2.62273	5.06273	4.18232	1.21294	2.05329	3.66566
chr05_AA_00666	0	0	0	0	0	0	0	0	0	0	0	0	0	0	0.032654	0.09599
chr05_AA_00668	1.47978	0	0.313458	0	0.186524	0	0	0	0	1.97537	0.35429	0.0345343	0	0.111094	0.0353357	0.258492
chr05_AA_00669	0	0	0	0	0	0	0	0	0	0.051669	0.141975	0.115462	0.170999	0.205439	0.0466827	0.144607
chr05_AA_00670	0	0.0241233	0.0216107	0	0	0	0.0140583	0	0.0202553	0.152878	0.11467	0.130347	0.128455	0.173814	0.107148	0.149097
chr05_AA_00671	0	0	0	0	0	0	0	0	0	0	0	0.0465803	0	0	0	0
chr05_AA_00672	15.4324	18.8404	11.9726	17.2253	22.2291	20.6147	15.2975	20.5305	16.6276	13.4246	1.34955	0.261979	0.397968	1.26092	1.43748	0.302843
chr05_AA_00674	0.621992	0	0	0	0	0	0	0	0	0	0	0	0.26958	0.079042	0	0
chr05_AA_00676	0.445036	0.248541	0.0761237	0.100314	0.321434	0.272509	0.0481337	0.305918	0.109012	0.272062	0.0389663	0.0629473	0.112259	0.07754	0.028323	0.112313
chr05_AA_00677	0.000553667	0.000616333	0.000462667	0.000501667	0.000636	0.000576333	0.000558	0.000493	0.000435333	0.000209667	0.000336667	0	0.000132	0	0	0.000137
chr05_AA_00678	57.3062	123.413	48.9768	41.3172	33.8362	41.2328	41.0908	75.8083	44.1152	28.252	22.9629	16.8101	11.5037	19.7263	10.6148	9.95639
chr05_AA_00681	0	0	0	0.490629	0	0.934298	0.390966	0	0.324826	0	0.030635	0.125212	0.14609	0.0976963	0.101497	0.146833
chr05_AA_00683	0.112026	0.218521	0.0631187	1.24797	1.63986	0.457873	0.0803857	0	0.456426	0.0852873	0.705416	0.676609	0.990935	9.14346	2.19001	8.513
chr05_AA_00684	52.4274	15.6414	1.6569	13.005	22.0887	12.9367	4.56962	0.967517	11.3129	69.3032	2.11065	30.9972	14.8976	15.593	18.1066	23.7133
chr05_AA_00685	0.737414	23.9102	818.67	8.32682	285.822	11.861	40.3664	77.3794	9.3982	0.238588	20.4642	35.3795	60.7464	24.3168	9.76194	42.1932
chr05_AA_00686	0	0	0	0	0	0	0	0	0	0	0.062512	0	0	0	0	0
chr05_AA_00687	0.127105	0.09273	0.282965	0.0980137	0.190165	0.244588	0.0936527	0.0916057	0.028922	0.949041	1.71318	1.60109	1.47182	0.768508	1.17198	0.521075
chr05_AA_00688	2.7333	0.139798	1.62793	0.104883	1.09689	0.867499	0	0.237704	0.310474	0	0	0.0661453	0	0	0	0
chr05_AA_00689	0	0	0.161961	0.0565763	0	0	0	0.0602097	0	0	0	0	0	0.0816833	0	0
chr05_AA_00690	17.5093	38.8945	30.2552	39.2537	35.9018	30.617	38.6099	15.9086	57.896	49.1884	50.3506	30.8272	59.5412	18.5896	45.6573	36.1845
chr05_AA_00691	0	0	0	0	0	0	0	0	0	0.126201	0.150282	0.231338	0.146077	0.18716	0.0459767	0.123267
chr05_AA_00692	1.85801	0.899719	4.99156	0.412632	0.974119	0.260773	4.03725	1.12661	0.576066	0.0698613	0.0732537	0.0348907	0.047393	0.112823	0.145034	0.0666037
[truncated: 6,109 more rows]
