# Supplementary material for: Transcriptome data reveal conserved patterns of fruiting body development and response to heat stress in the mushroom-forming fungus Flammulina filiformis
Source: PLoS One. 2020 Oct 16;15(10):e0239890. doi: 10.1371/journal.pone.0239890 (PMC7567395; doi:10.1371/journal.pone.0239890)
Supplement: S2 Table — (XLS) [file pone.0239890.s007.xls]

## Sheet: Sheet1
Supplementary table. 2 FPKM value of all genes in each sample qRT-PCR primers used in this study
protein_id	FW	RE
chr05_AA_00744	CGAGGTTGCTGCTGTTAGTG	AGGAGTGTGATGGCGTTGA
chr03_AA_00276	TGTCGGTAGCCAGTTATTG	ATAGCGTCGGTGAAGTTG
chr11_AA_01524	TCCGCTTCCACCTCAATG	GACTACGACGCCAAGGAG
chr11_AA_01521	GTATCGTCCTCGCCCTCTC	CCTGTGGTATGGTTCGTGATG
chr06_AA_00697	CGATATTGTTCAGGTCATCAG	GTCCACGCTTCAGAGTTA
chr06_AA_00674	GGAAGAACGGCAGAAGATGAAC	CGCACATACGAATCACAGACAG
chr07_AA_00738	GGTTCTTCATTGTGCCCGATA	CCTTCCTCTCATAGCGTTGG
chr10_AA_01045	GAGGGACTGGAGAAGATTGAC	TGGCGACGATAGTGAGGA
chr10_AA_00489	CGGTCTGGTCTTACGATA	GTGGTTAGTGATGCTGAG
chr06_AA_00502	CACTCAAGCAGATGCGTAAC	ACTCGGATTTGCGTAGGG
chr11_AA_00874	GGTAGTTGTAACGCCAAT	ATTATCTTCCAGCAGAGTG
chr_03_AA_00144	AGTCGTTCGTTGTATGGT	AAGGCGGAGAAGATGAAG
chr11_AA_00264	GGAAGTTCGGAAAGTTCTCTA	CAATACTCCATTCTCCAAGGT
chr10_AA_00245	AGTCCAACCGTATCACCATCA	TTCTCAGCCTCGTCAACCATA
chr11_AA_01406	CAGCGTGCCAATCAAGAA	AAGTCCTCCGTTCGTAGC
chr08_AA_01030	CCACAACTTCCGTCAAACC	AGCATCACCGCCTACATT
chr04_AA_00775	CCTCCGTCATCTCGTTAA	GCTTCTCCTTCTCGTCTT
chr08_AA_01114	GTGGAGGAGGTCAAGAAGA	CTGAGCGATTGTCAACGA
