# Supplementary material for: Transcriptome data reveal conserved patterns of fruiting body development and response to heat stress in the mushroom-forming fungus Flammulina filiformis
Source: PLoS One. 2020 Oct 16;15(10):e0239890. doi: 10.1371/journal.pone.0239890 (PMC7567395; doi:10.1371/journal.pone.0239890)
Supplement: S3 Table — (XLS) [file pone.0239890.s008.xls]

## Sheet: Sheet3
Supplementary table. 3 Total reads and mapping rates of each sample
Sample name	Total reads	Total mapped
P10-M1_1	47840716	27879061 (58.27%)
P10-M1_2	46239224	31357697 (67.82%)
P10-M1_3	46703120	31375870 (67.18%)
P10-XR_1	45765664	28247928 (61.72%)
P10-XR_2	56351466	38767114 (68.8%)
P10-XR_3	57770758	39384368 (68.17%)
P18-M1_1	54993908	37391866 (67.99%)
P18-M1_2	46240622	30126476 (65.15%)
P18-M1_3	50721044	33312973 (65.68%)
P18-XR_1	43885644	29605180 (67.46%)
P18-XR_2	52552580	33828236 (64.37%)
P18-XR_3	48717774	30428340 (62.46%)
YFB18-M1_1	52751024	36264301 (68.75%)
YFB18-M1_2	54268264	37080559 (68.33%)
YFB18-M1_3	45379806	30152884 (66.45%)
YFBC_1	41658464	28021003 (67.26%)
YFBC_2	50545084	33069507 (65.43%)
YFBC_3	46840184	31765371 (67.82%)
YFBS_1	42629924	28930174 (67.86%)
YFBS_2	48944182	32429343 (66.26%)
YFBS_3	46671826	31167293 (66.78%)
YFB18-XR_1	62381012	42429439 (68.02%)
YFB18-XR_2	42149712	28532500 (67.69%)
YFB18-XR_3	46162864	31061383 (67.29%)
YFB10-XR_1	63620636	44149305 (69.39%)
YFB10-XR_2	49480876	33726324 (68.16%)
YFB10-XR_3	56037130	37913365 (67.66%)
FB10-XR_1	45779138	31988634 (69.88%)
FB10-XR_2	44443586	31100429 (69.98%)
FB10-XR_3	42826806	30131802 (70.36%)
FB18-XR_1	43763582	30556813 (69.82%)
FB18-XR_2	46810832	32662804 (69.78%)
FB18-XR_3	45672872	31727780 (69.47%)
VM_1	41357762	28458463 (68.81%)
VM_2	44556568	30643736 (68.77%)
VM_3	45947636	31605920 (68.79%)
FBC_1	44037006	29523766 (67.04%)
FBC_2	39739552	26734645 (67.27%)
FBC_3	39385032	26466242 (67.2%)
FBS_1	40366130	27275200 (67.57%)
FBS_2	40868724	27381018 (67%)
FBS_3	39492744	26489517 (67.07%)
FB18-M1_1	44048640	28988656 (65.81%)
FB18-M1_2	46947068	29557646 (62.96%)
FB18-M1_3	52678696	35064632 (66.56%)
