# Supplementary material for: Transcriptome data reveal conserved patterns of fruiting body development and response to heat stress in the mushroom-forming fungus Flammulina filiformis
Source: PLoS One. 2020 Oct 16;15(10):e0239890. doi: 10.1371/journal.pone.0239890 (PMC7567395; doi:10.1371/journal.pone.0239890)
Supplement: S4 Table — (XLS) [file pone.0239890.s009.xls]

## Sheet: VM vs. P10-M1_up in P10-M1
Supplementary table. 2 DEGs in each developmental stage (Genes up-regulated in P10-M1 relative to the VM stage).
id	log2(M1PR10/M1M23)	baseMean.M1M23	baseMean.M1PR10	baseMean	M1PR10/M1M23	pval	padj	M1M23_1	M1M23_2	M1M23_3	M1PR10_1	M1PR10_2	M1PR10_3	M1M23_1_norm	M1M23_2_norm	M1M23_3_norm	M1PR10_1_norm	M1PR10_2_norm	M1PR10_3_norm
chr11_AA_00208	10.3701	0.345125	456.748	228.546	1323.43	5.79969e-14	1.02093e-12	0	0	1	195	654	648	0	0	1.04	205.8	590.19	574.25
chr08_AA_01205	9.38826	24.4777	16402.8	8213.64	670.113	5.03844e-55	6.5586e-53	23	29	18	11117	20705	21204	25.59	29.2	18.64	11732.8	18684.9	18790.7
chr10_AA_00968	8.868	3.83592	1792.27	898.051	467.232	4.29034e-60	6.5299e-58	3	4	4	1288	2259	2233	3.34	4.03	4.14	1359.34	2038.6	1978.86
chr11_AA_00046	8.70171	20.7971	8659.19	4339.99	416.366	1.90785e-138	9.43719e-135	13	26	21	8181	9590	9805	14.46	26.18	21.74	8634.13	8654.34	8689.08
chr10_AA_00489	8.65416	339.84	136910	68624.9	402.866	5.00034e-12	7.62225e-11	302	324	345	50431	188960	210995	336.03	326.29	357.2	53224.3	170524	186981
chr01_AA_00267	8.61938	4.16472	1637.86	821.012	393.27	7.43623e-25	2.60874e-23	2	3	7	941	2234	2149	2.23	3.02	7.25	993.12	2016.04	1904.42
chr03_AA_00235	8.52485	0.335686	123.643	61.9893	368.329	7.46586e-30	3.34207e-28	0	1	0	122	124	147	0	1.01	0	128.76	111.9	130.27
chr08_AA_01207	8.37269	20.0553	6647.54	3333.8	331.46	7.90522e-16	1.64992e-14	20	14	23	3068	9548	9127	22.25	14.1	23.81	3237.93	8616.44	8088.24
chr08_AA_01206	8.35008	18.2781	5964.25	2991.27	326.306	1.26353e-13	2.1857e-12	9	26	18	2505	8532	8519	10.01	26.18	18.64	2643.75	7699.57	7549.44
chr11_AA_00874	8.28371	6.65789	2074.83	1040.74	311.635	5.17852e-18	1.23448e-16	5	3	11	1049	2924	2797	5.56	3.02	11.39	1107.1	2638.72	2478.67
chr11_AA_01512	8.23962	0.69025	208.632	104.661	302.256	9.18202e-07	7.60149e-06	0	0	2	342	108	189	0	0	2.07	360.94	97.46	167.49
chr07_AA_00932	8.21947	0.69025	205.737	103.214	298.062	5.96012e-21	1.69435e-19	0	0	2	124	262	282	0	0	2.07	130.87	236.44	249.91
chr03_AA_00276	7.97027	408.797	102518	51463.2	250.778	8.04552e-95	3.61793e-92	339	359	471	78007	124219	127654	377.2	361.53	487.66	82327.7	112099	113126
chr04_AA_00509	7.91334	4.12696	994.908	499.517	241.075	5.35009e-85	1.65401e-82	2	7	3	1029	1068	1055	2.23	7.05	3.11	1085.99	963.8	934.93
chr05_AA_00568	7.77413	47.7258	10447.2	5247.45	218.9	6.14779e-126	1.2164e-122	46	42	48	8481	12403	12636	51.18	42.3	49.7	8950.75	11192.9	11197.9
chr05_AA_00570	7.70916	77.5313	16224.3	8150.91	209.261	1.04211e-127	2.57741e-124	60	67	95	12903	19326	19877	66.76	67.47	98.36	13617.7	17440.4	17614.8
chr01_AA_00480	7.68159	0.370892	76.1443	38.2576	205.301	1.39464e-17	3.22364e-16	1	0	0	47	98	102	1.11	0	0	49.6	88.44	90.39
chr08_AA_01181	7.561	35.0633	6621.25	3328.16	188.837	1.27748e-117	1.40423e-114	32	29	39	6647	7076	7293	35.61	29.2	40.38	7015.17	6385.62	6462.97
chr09_AA_01255	7.534	0.716017	132.703	66.7097	185.336	1.15968e-26	4.48154e-25	1	0	1	158	113	146	1.11	0	1.04	166.75	101.98	129.38
chr10_AA_01153	7.47032	50.6552	8982.84	4516.75	177.333	8.96543e-11	1.20674e-09	54	46	44	3443	12770	13305	60.08	46.32	45.56	3633.7	11524.1	11790.7
chr06_AA_00240	7.42472	1.4578	250.474	125.966	171.816	0.00958264	0.0309108	3	0	1	557	86	97	3.34	0	1.04	587.85	77.61	85.96
chr10_AA_00490	7.35203	192.85	31506.6	15849.7	163.374	2.2354e-18	5.57049e-17	172	185	194	16734	43351	42584	191.38	186.31	200.86	17660.9	39121.4	37737.4
chr02_AA_00161	7.21095	75.707	11216.3	5645.99	148.154	1.42919e-115	1.17824e-112	58	72	87	11067	12070	12499	64.54	72.51	90.08	11680	10892.4	11076.5
chr03_AA_00312	7.16653	14.3461	2060.97	1037.66	143.661	2.93204e-95	1.45033e-92	12	12	17	1921	2411	2234	13.35	12.08	17.6	2027.4	2175.77	1979.74
chr05_AA_00526	7.15646	181.64	25913.3	13047.5	142.662	6.1823e-16	1.29855e-14	159	167	193	35955	22413	22080	176.92	168.18	199.83	37946.5	20226.3	19567
chr05_AA_00545	6.86654	0.345125	40.2728	20.3089	116.69	1.34883e-11	1.97689e-10	0	0	1	50	43	33	0	0	1.04	52.77	38.8	29.24
chr10_AA_01162	6.85604	75.1542	8706.15	4390.65	115.844	1.10743e-05	7.54535e-05	67	82	66	1479	13332	14135	74.55	82.58	68.33	1560.92	12031.2	12526.3
chr11_AA_00864	6.84007	24.8442	2846.36	1435.6	114.569	1.32618e-47	1.26153e-45	22	24	25	3362	2719	2863	24.48	24.17	25.88	3548.22	2453.72	2537.16
chr10_AA_01214	6.82134	56.0509	6338.87	3197.46	113.091	2.96517e-11	4.21472e-10	48	43	69	3078	7211	10450	53.41	43.3	71.44	3248.49	6507.45	9260.67
chr11_AA_01643	6.71859	47.4192	4994.02	2520.72	105.317	1.12611e-66	2.02556e-64	33	39	64	3751	6110	6217	36.72	39.28	66.26	3958.76	5513.87	5509.43
chr05_AA_00919	6.54737	0.335686	31.3969	15.8663	93.5306	2.81556e-09	3.22388e-08	0	1	0	35	33	31	0	1.01	0	36.94	29.78	27.47
chr10_AA_01155	6.53793	386.596	35922.8	18154.7	92.9208	1.1512e-08	1.21859e-07	337	329	438	13015	49859	55336	374.97	331.32	453.49	13735.9	44994.5	49038.1
chr09_AA_01387	6.5052	9.98898	907.365	458.677	90.8366	1.24475e-71	2.62008e-69	4	13	12	801	1023	1076	4.45	13.09	12.42	845.37	923.19	953.54
chr10_AA_00954	6.40906	3.45814	293.874	148.666	84.9803	3.47181e-19	9.03858e-18	1	2	7	378	255	285	1.11	2.01	7.25	398.94	230.12	252.56
chr07_AA_00621	6.40641	7.98176	677.049	342.515	84.8245	1.52e-64	2.63813e-62	5	9	9	564	781	825	5.56	9.06	9.32	595.24	704.8	731.11
chr11_AA_01623	6.39967	6.26557	528.998	267.632	84.4293	7.51838e-09	8.17355e-08	5	8	5	791	370	472	5.56	8.06	5.18	834.81	333.9	418.28
chr11_AA_00207	6.27603	43.3927	3362.71	1703.05	77.4948	1.19396e-17	2.77273e-16	27	47	51	1901	4515	4522	30.04	47.33	52.8	2006.29	4074.49	4007.34
chr08_AA_00084	6.20888	1.75828	130.061	65.9098	73.9707	5.10495e-27	2.0041e-25	2	2	1	152	124	133	2.23	2.01	1.04	160.42	111.9	117.86
chr01_AA_00401	6.19778	18.3761	1348.88	683.626	73.4037	4.11549e-76	1.07144e-73	24	20	8	1238	1416	1650	26.7	20.14	8.28	1306.57	1277.85	1462.21
chr11_AA_01672	6.16331	42.0278	3012.16	1527.1	71.6707	4.3195e-86	1.47355e-83	41	47	32	3180	3157	3195	45.62	47.33	33.13	3356.14	2848.98	2831.37
chr08_AA_00744	6.08307	2.44853	165.993	84.2209	67.793	9.66596e-10	1.16333e-08	2	2	3	238	136	140	2.23	2.01	3.11	251.18	122.73	124.07
chr05_AA_00527	5.9905	2.42276	154.039	78.2308	63.5798	0.00128833	0.0054853	1	2	4	287	91	87	1.11	2.01	4.14	302.9	82.12	77.1
chr09_AA_01272	5.91586	1.03537	62.51	31.7727	60.3743	0.000298343	0.00150204	0	0	3	10	93	105	0	0	3.11	10.55	83.93	93.05
chr05_AA_00681	5.89826	30.2298	1802.97	916.602	59.6423	2.99153e-13	5.05038e-12	29	21	36	943	2320	2618	32.27	21.15	37.27	995.23	2093.65	2320.04
chr07_AA_00413	5.89633	18.0317	1074.01	546.021	59.5623	3.98221e-68	7.43322e-66	11	21	20	1063	1084	1266	12.24	21.15	20.71	1121.88	978.24	1121.91
chr04_AA_00019	5.87209	0.370892	21.7231	11.047	58.57	3.21256e-05	0.000200264	1	0	0	33	13	21	1.11	0	0	34.83	11.73	18.61
chr11_AA_01624	5.81109	47.5756	2671.14	1359.36	56.1452	3.15063e-79	8.90548e-77	42	47	47	2455	2991	3073	46.73	47.33	48.66	2590.98	2699.18	2723.26
chr08_AA_00190	5.75752	1.73251	93.7269	47.7297	54.0988	4.25926e-16	9.08122e-15	1	2	2	58	121	125	1.11	2.01	2.07	61.21	109.19	110.77
chr03_AA_00599	5.73464	6.02606	320.872	163.449	53.2473	1.97161e-10	2.56985e-09	8	5	4	153	438	458	8.9	5.04	4.14	161.47	395.27	405.87
chr11_AA_01634	5.7321	13.2472	704.138	358.693	53.1539	9.7163e-18	2.27781e-16	11	16	11	420	901	966	12.24	16.11	11.39	443.26	813.09	856.06
chr05_AA_00574	5.72947	45.7255	2426.05	1235.89	53.0568	7.35763e-25	2.59036e-23	48	40	42	1575	3172	3107	53.41	40.28	43.49	1662.24	2862.52	2753.39
chr05_AA_00682	5.65107	51.912	2608.62	1330.26	50.2508	9.10766e-13	1.47708e-11	47	40	61	1355	3502	3651	52.3	40.28	63.16	1430.05	3160.32	3235.47
chr05_AA_00531	5.64134	1.75139	87.4171	44.5843	49.913	2.98776e-19	7.79893e-18	1	0	4	97	77	102	1.11	0	4.14	102.37	69.49	90.39
chr05_AA_00590	5.63362	0.706578	35.079	17.8928	49.6464	1.33831e-09	1.58561e-08	1	1	0	26	43	44	1.11	1.01	0	27.44	38.8	38.99
chr08_AA_00646	5.59782	28.6801	1388.97	708.824	48.4296	2.67057e-28	1.1184e-26	25	28	29	1692	1309	1354	27.82	28.2	30.03	1785.72	1181.29	1199.9
chr07_AA_00051	5.59613	124.323	6013.88	3069.1	48.373	1.75358e-18	4.44824e-17	98	113	145	3606	7921	7998	109.04	113.8	150.13	3805.73	7148.18	7087.74
chr02_AA_00193	5.57447	2.03299	96.8767	49.4549	47.6523	1.87386e-20	5.23674e-19	0	4	2	99	112	96	0	4.03	2.07	104.48	101.07	85.07
chr02_AA_00351	5.44333	89.7783	3906.4	1998.09	43.5116	1.43038e-09	1.68662e-08	72	82	103	1775	5421	5590	80.11	82.58	106.64	1873.31	4892.1	4953.79
chr09_AA_00566	5.41212	847.865	36102.5	18475.2	42.5805	8.77675e-19	2.26116e-17	475	467	1492	22033	47866	47234	528.52	470.3	1544.78	23253.4	43195.9	41858.2
chr02_AA_00162	5.40959	97.0786	4126.42	2111.75	42.506	1.12894e-75	2.86374e-73	90	89	98	3362	5193	4677	100.14	89.63	101.47	3548.22	4686.34	4144.7
chr08_AA_00575	5.39735	50.0009	2107.38	1078.69	42.1469	6.24283e-60	9.35762e-58	51	34	57	1620	2552	2606	56.75	34.24	59.02	1709.73	2303.01	2309.41
chr05_AA_00225	5.39615	26.2556	1105.67	565.962	42.1118	8.64701e-08	8.29727e-07	21	18	36	439	1592	1599	23.37	18.13	37.27	463.32	1436.68	1417.02
chr11_AA_00240	5.36266	6.76096	278.182	142.472	41.1454	3.0304e-38	1.89745e-36	9	3	7	240	322	328	10.01	3.02	7.25	253.29	290.58	290.67
chr10_AA_00492	5.30537	38.1668	1509.25	773.709	39.5435	1.29169e-21	3.82595e-20	24	44	42	970	1966	1952	26.7	44.31	43.49	1023.73	1774.19	1729.84
chr10_AA_01154	5.29306	237.425	9308.86	4773.14	39.2075	1.70932e-12	2.70565e-11	197	284	200	4940	12653	12745	219.2	286	207.07	5213.62	11418.5	11294.5
chr11_AA_00336	5.25208	0.671372	25.5856	13.1285	38.1094	4.53082e-07	3.96667e-06	0	2	0	21	33	28	0	2.01	0	22.16	29.78	24.81
chr03_AA_00521	5.21401	30.4417	1129.91	580.173	37.117	0.0133092	0.0409925	22	16	49	2309	556	509	24.48	16.11	50.73	2436.89	501.75	451.07
chr08_AA_00113	5.1978	38.1574	1400.47	719.312	36.7023	1.50069e-62	2.39457e-60	33	33	43	1391	1549	1507	36.72	33.23	44.52	1468.05	1397.87	1335.49
chr09_AA_00249	5.19161	14.0808	514.586	264.333	36.5453	2.72859e-28	1.1342e-26	14	9	17	364	683	613	15.58	9.06	17.6	384.16	616.36	543.23
chr10_AA_01481	5.14301	7.50019	265.017	136.259	35.3347	3.11603e-17	7.02208e-16	12	6	3	331	216	283	13.35	6.04	3.11	349.33	194.93	250.79
chr09_AA_00906	5.13782	0.716017	25.2093	12.9626	35.2077	5.0197e-07	4.35232e-06	1	0	1	15	26	41	1.11	0	1.04	15.83	23.46	36.33
chr11_AA_01366	5.13518	36.868	1295.67	666.268	35.1434	4.01874e-41	2.83981e-39	38	37	30	967	1668	1536	42.28	37.26	31.06	1020.56	1505.26	1361.19
chr11_AA_01461	5.13294	390.894	13716	7053.45	35.0888	2.24925e-74	5.42728e-72	357	367	392	10967	16291	16782	397.23	369.59	405.87	11574.5	14701.5	14872
chr09_AA_00556	5.11257	196.098	6784.37	3490.23	34.5968	2.52085e-23	8.04477e-22	177	147	235	4470	8485	9003	196.94	148.04	243.31	4717.59	7657.15	7978.35
chr06_AA_00149	5.08895	1.42259	48.418	24.9203	34.035	1.12151e-11	1.65351e-10	2	1	1	31	54	72	2.23	1.01	1.04	32.72	48.73	63.81
chr06_AA_00982	5.08467	1.35218	45.8853	23.6187	33.9342	6.28477e-11	8.61153e-10	0	3	1	50	43	52	0	3.02	1.04	52.77	38.8	46.08
chr05_AA_00300	5.07538	69.9273	2357.69	1213.81	33.7163	1.34783e-65	2.38109e-63	48	72	81	2048	2751	2741	53.41	72.51	83.87	2161.44	2482.6	2429.04
chr01_AA_00057	5.07134	37.7608	1269.59	653.678	33.622	4.9263e-51	5.29738e-49	31	33	44	970	1513	1602	34.49	33.23	45.56	1023.73	1365.38	1419.67
chr09_AA_01175	5.01435	187.276	6052.75	3120.01	32.32	8.74671e-70	1.76594e-67	159	155	221	5098	7141	7147	176.92	156.09	228.82	5380.37	6444.28	6333.59
chr05_AA_00913	5.00185	1.39683	44.7557	23.0763	32.041	9.82875e-06	6.78582e-05	1	1	2	17	69	61	1.11	1.01	2.07	17.94	62.27	54.06
chr05_AA_00501	4.98659	28.3143	897.678	462.996	31.704	2.7994e-11	3.99631e-10	22	22	37	473	1232	1221	24.48	22.16	38.31	499.2	1111.8	1082.04
chr11_AA_01629	4.95829	22.9596	713.772	368.366	31.0881	1.40548e-50	1.47919e-48	14	19	33	612	844	828	15.58	19.13	34.17	645.9	761.65	733.76
chr11_AA_01241	4.9376	28.7763	881.86	455.318	30.6453	3.12544e-23	9.91026e-22	28	26	28	590	1129	1133	31.15	26.18	28.99	622.68	1018.85	1004.05
chr11_AA_01757	4.93617	25.1937	771.304	398.249	30.615	6.64617e-16	1.39008e-14	24	29	19	467	1032	1004	26.7	29.2	19.67	492.87	931.31	889.73
chr06_AA_00794	4.93307	85.3124	2606.24	1345.78	30.5494	5.65943e-07	4.87283e-06	75	88	81	1015	3768	3777	83.45	88.62	83.87	1071.22	3400.37	3347.13
chr04_AA_00510	4.91701	6.2398	188.511	97.3755	30.2111	1.98129e-07	1.83015e-06	4	8	6	275	145	163	4.45	8.06	6.21	290.23	130.85	144.45
chr09_AA_01271	4.91375	7.07777	213.346	110.212	30.1431	3.747e-07	3.3127e-06	9	6	5	89	286	325	10.01	6.04	5.18	93.93	258.1	288.01
chr09_AA_00722	4.90259	45.5879	1363.57	704.577	29.9107	7.60981e-58	1.07548e-55	30	42	59	1202	1558	1598	33.38	42.3	61.09	1268.58	1405.99	1416.13
chr05_AA_00859	4.88629	1.79349	53.0417	27.4176	29.5746	0.000547892	0.00257864	3	1	1	89	31	42	3.34	1.01	1.04	93.93	27.98	37.22
chr04_AA_00691	4.87819	11.2563	331.035	171.146	29.409	8.73762e-12	1.30183e-10	13	13	6	205	355	515	14.46	13.09	6.21	216.35	320.36	456.39
chr11_AA_01440	4.87478	0.370892	10.8818	5.62635	29.3396	0.00172953	0.00709967	1	0	0	14	9	11	1.11	0	0	14.78	8.12	9.75
chr05_AA_00915	4.87284	118.583	3474.51	1796.54	29.3002	8.42728e-13	1.37803e-11	109	93	136	1938	4646	4723	121.28	93.66	140.81	2045.34	4192.71	4185.47
chr11_AA_00706	4.87232	9.3717	274.495	141.933	29.2897	4.53891e-06	3.32865e-05	5	8	14	420	221	204	5.56	8.06	14.5	443.26	199.44	180.78
chr09_AA_01270	4.84958	35.5253	1024.25	529.889	28.8316	8.96348e-19	2.30327e-17	38	33	30	656	1371	1290	42.28	33.23	31.06	692.33	1237.24	1143.18
chr05_AA_00848	4.84075	110.898	3177.85	1644.38	28.6558	1.58033e-63	2.64987e-61	103	123	91	2792	3702	3663	114.61	123.87	94.22	2946.65	3340.81	3246.11
chr09_AA_00344	4.84032	173.093	4958.61	2565.85	28.6471	4.41178e-06	3.24987e-05	148	165	182	7635	3740	3885	164.68	166.16	188.44	8057.89	3375.1	3442.84
chr10_AA_01066	4.83534	0.671372	19.1666	9.91898	28.5484	2.53174e-05	0.000161278	0	2	0	19	14	28	0	2.01	0	20.05	12.63	24.81
chr03_AA_00445	4.83139	613.88	17477.4	9045.62	28.4703	0.000766282	0.00345998	545	584	625	30433	11632	11077	606.41	588.12	647.11	32118.6	10497.1	9816.31
chr10_AA_01527	4.82694	5.27739	149.787	77.5321	28.3827	2.05256e-24	7.02628e-23	5	3	7	159	148	167	5.56	3.02	7.25	167.81	133.56	147.99
chr01_AA_00407	4.81462	42.5025	1196.08	619.292	28.1414	7.99678e-16	1.66552e-14	42	36	43	725	1563	1594	46.73	36.25	44.52	765.16	1410.5	1412.58
chr06_AA_00923	4.81204	2.12917	59.8107	30.9699	28.0911	0.00377186	0.0140221	3	2	1	5	83	112	3.34	2.01	1.04	5.28	74.9	99.25
chr01_AA_00056	4.81075	36.7933	1032.64	534.715	28.0659	2.05183e-53	2.41652e-51	34	34	37	1047	1138	1090	37.83	34.24	38.31	1104.99	1026.97	965.95
chr08_AA_01064	4.77994	348.181	9565.58	4956.88	27.473	1.65613e-05	0.000109009	387	367	236	2993	14170	14388	430.61	369.59	244.35	3158.78	12787.5	12750.5
chr05_AA_00304	4.77491	78.1403	2139.28	1108.71	27.3774	6.92352e-20	1.89735e-18	84	68	70	1386	2806	2734	93.46	68.48	72.48	1462.77	2532.23	2422.84
chr08_AA_00290	4.76834	1.75828	47.9183	24.8383	27.253	6.86525e-11	9.38093e-10	2	2	1	49	47	56	2.23	2.01	1.04	51.71	42.41	49.63
chr05_AA_00901	4.70996	0.680811	17.8183	9.24957	26.1722	0.000357411	0.00176264	0	1	1	27	9	19	0	1.01	1.04	28.5	8.12	16.84
chr10_AA_01203	4.70155	386.312	10051.9	5219.09	26.02	6.6538e-08	6.46621e-07	281	389	439	5663	10101	16998	312.66	391.75	454.53	5976.67	9115.49	15063.4
chr05_AA_00882	4.69405	190.471	4930.39	2560.43	25.8852	1.14313e-62	1.85394e-60	163	193	189	4494	5494	5744	181.37	194.36	195.69	4742.92	4957.97	5090.27
chr03_AA_00311	4.67786	42.5076	1088.04	565.272	25.5963	3.49744e-52	3.93183e-50	31	42	49	943	1269	1268	34.49	42.3	50.73	995.23	1145.19	1123.69
chr01_AA_00060	4.67573	5.54956	141.839	73.6941	25.5585	7.2138e-23	2.25842e-21	4	8	4	137	164	150	4.45	8.06	4.14	144.59	148	132.93
chr09_AA_01228	4.67027	134.503	3424.7	1779.6	25.4619	3.66157e-11	5.15276e-10	134	120	129	1841	4641	4675	149.1	120.85	133.56	1942.97	4188.2	4142.93
chr11_AA_01684	4.65688	22.8816	577.228	300.055	25.2267	5.92226e-44	4.80237e-42	24	18	23	636	581	605	26.7	18.13	23.81	671.23	524.31	536.14
chr09_AA_00579	4.65563	73.96	1864.15	969.056	25.2049	1.10079e-56	1.51252e-54	68	65	78	1866	1986	2066	75.66	65.46	80.76	1969.36	1792.23	1830.87
chr07_AA_00250	4.64972	28.8184	723.392	376.105	25.1017	7.43732e-07	6.23009e-06	30	27	25	294	1023	1057	33.38	27.19	25.88	310.28	923.19	936.7
chr10_AA_00742	4.64243	8.43939	210.777	109.608	24.9753	4.11382e-06	3.05082e-05	9	8	7	318	154	178	10.01	8.06	7.25	335.61	138.97	157.74
chr10_AA_00485	4.63188	7.96288	197.426	102.695	24.7933	4.37662e-07	3.83507e-06	5	11	7	85	279	283	5.56	11.08	7.25	89.71	251.78	250.79
chr09_AA_00023	4.628	48.5133	1199.58	624.046	24.7268	0.000722332	0.00328553	56	59	23	214	1694	2081	62.31	59.42	23.81	225.85	1528.72	1844.16
chr09_AA_00412	4.62109	457.123	11249.1	5853.13	24.6085	2.08795e-63	3.44268e-61	429	421	454	9771	13306	12895	477.34	423.97	470.06	10312.2	12007.8	11427.4
chr11_AA_00120	4.59766	46.9678	1137.19	592.078	24.2121	1.01702e-51	1.10564e-49	52	29	52	1020	1307	1304	57.86	29.2	53.84	1076.5	1179.48	1155.59
chr05_AA_00744	4.55801	37.4922	883.157	460.325	23.5557	0.000150752	0.000813632	47	32	27	223	1318	1382	52.3	32.23	27.96	235.35	1189.41	1224.71
chr10_AA_00555	4.54401	64.9617	1515.44	790.202	23.3282	2.544e-34	1.39048e-32	63	54	68	1109	1880	1895	70.1	54.38	70.41	1170.43	1696.58	1679.33
chr07_AA_00029	4.50729	23.1821	527.208	275.195	22.742	6.47588e-06	4.62236e-05	23	20	23	195	792	746	25.59	20.14	23.81	205.8	714.73	661.1
chr05_AA_00175	4.48991	11.9465	268.435	140.191	22.4698	0.00272156	0.0105669	13	13	8	478	189	147	14.46	13.09	8.28	504.48	170.56	130.27
chr09_AA_00613	4.48	261.691	5839.88	3050.78	22.3159	4.19704e-44	3.43151e-42	243	252	252	6624	5669	6108	270.38	253.78	260.91	6990.89	5115.9	5412.84
chr04_AA_00090	4.46864	10.7634	238.312	124.538	22.1409	4.61608e-10	5.74426e-09	8	15	8	129	334	313	8.9	15.11	8.28	136.15	301.41	277.38
chr07_AA_00713	4.46313	533.201	11760.5	6146.88	22.0565	3.75887e-60	5.81039e-58	465	613	449	10237	13651	13720	517.39	617.33	464.88	10804	12319.1	12158.5
chr08_AA_00041	4.43297	57.4006	1239.86	648.632	21.6002	1.26512e-49	1.30373e-47	49	49	66	1341	1323	1253	54.52	49.35	68.33	1415.28	1193.92	1110.39
chr07_AA_00498	4.42215	4.1364	88.6796	46.408	21.4388	1.44764e-09	1.70494e-08	2	6	4	119	81	76	2.23	6.04	4.14	125.59	73.1	67.35
chr07_AA_00491	4.41268	145.706	3103.31	1624.51	21.2985	2.26603e-55	2.98905e-53	124	149	144	3123	3290	3436	137.97	150.05	149.09	3295.98	2969.01	3044.94
chr01_AA_00351	4.40813	1756.77	37298.8	19527.8	21.2314	2.36e-27	9.41429e-26	990	1121	2936	44201	36912	36038	1101.55	1128.91	3039.86	46649.2	33310.7	31936.5
chr08_AA_00710	4.39916	27.243	574.822	301.033	21.0998	5.18485e-41	3.63786e-39	25	34	19	529	651	653	27.82	34.24	19.67	558.3	587.48	578.68
chr05_AA_00642	4.38501	2.87096	59.9856	31.4283	20.894	0.0075854	0.0253884	5	2	1	2	92	107	5.56	2.01	1.04	2.11	83.02	94.82
chr06_AA_00668	4.38173	32.6456	680.543	356.594	20.8464	1.14038e-42	8.81386e-41	20	33	41	680	709	772	22.25	33.23	42.45	717.66	639.83	684.14
chr10_AA_01469	4.3807	27.2953	568.603	297.949	20.8315	1.25123e-29	5.52607e-28	23	23	32	416	734	682	25.59	23.16	33.13	439.04	662.39	604.38
chr09_AA_00151	4.36097	22.1914	456.003	239.097	20.5487	5.54552e-05	0.000328711	24	18	21	145	710	648	26.7	18.13	21.74	153.03	640.73	574.25
chr06_AA_00409	4.34521	150.032	3049.46	1599.75	20.3254	2.70955e-27	1.07222e-25	142	142	144	2164	3879	3796	158	143	149.09	2283.86	3500.54	3363.97
chr06_AA_01035	4.3436	1.02594	20.8293	10.9276	20.3028	2.49003e-05	0.000158928	0	1	2	16	25	26	0	1.01	2.07	16.89	22.56	23.04
chr10_AA_00687	4.32684	20.3721	408.832	214.602	20.0682	5.18058e-10	6.39844e-09	20	17	21	220	546	566	22.25	17.12	21.74	232.19	492.73	501.58
chr01_AA_00067	4.32644	5.21642	104.655	54.9357	20.0626	1.94138e-06	1.51348e-05	3	4	8	45	147	151	3.34	4.03	8.28	47.49	132.66	133.81
chr10_AA_00598	4.31868	20.5859	410.792	215.689	19.955	2.14937e-22	6.60364e-21	16	20	23	284	514	529	17.8	20.14	23.81	299.73	463.85	468.79
chr07_AA_00489	4.26887	32.0301	617.472	324.751	19.2779	2.59554e-40	1.74678e-38	24	36	32	546	713	714	26.7	36.25	33.13	576.24	643.44	632.74
chr04_AA_00513	4.24028	19.1299	361.546	190.338	18.8995	2.22155e-13	3.78274e-12	25	16	13	228	513	430	27.82	16.11	13.46	240.63	462.95	381.06
chr05_AA_00121	4.20806	86.4044	1596.94	841.67	18.4821	3.27489e-48	3.18244e-46	75	82	90	1521	1728	1835	83.45	82.58	93.18	1605.25	1559.41	1626.16
chr03_AA_00447	4.19143	0.706578	12.9094	6.808	18.2704	0.00122741	0.00524575	1	1	0	13	12	16	1.11	1.01	0	13.72	10.83	14.18
chr05_AA_00295	4.17999	276.216	5006.69	2641.45	18.126	7.86336e-53	9.04561e-51	277	232	277	5139	5394	5336	308.21	233.64	286.8	5423.64	4867.73	4728.7
chr01_AA_00173	4.17905	27.3305	495.07	261.2	18.1142	6.78692e-24	2.26071e-22	24	22	32	373	531	691	26.7	22.16	33.13	393.66	479.19	612.36
chr07_AA_01086	4.16735	11.543	207.403	109.473	17.9679	3.18195e-25	1.14887e-23	10	11	12	205	217	237	11.13	11.08	12.42	216.35	195.83	210.03
chr05_AA_00513	4.16388	221.281	3966.41	2093.85	17.9247	2.36859e-17	5.38677e-16	187	212	234	2580	5009	5254	208.07	213.5	242.28	2722.9	4520.29	4656.03
chr09_AA_00161	4.13779	161.532	2843.53	1502.53	17.6035	2.31337e-06	1.78659e-05	136	187	140	1192	4067	4065	151.32	188.32	144.95	1258.02	3670.2	3602.36
chr01_AA_00132	4.07189	118.535	1993.45	1055.99	16.8175	3.03215e-47	2.75203e-45	84	103	153	1813	2359	2187	93.46	103.73	158.41	1913.42	2128.84	1938.09
chr03_AA_00581	4.07114	3.45814	58.1269	30.7925	16.8087	9.84769e-07	8.13817e-06	1	2	7	28	78	84	1.11	2.01	7.25	29.55	70.39	74.44
chr10_AA_01506	4.04832	7.24941	119.941	63.5952	16.5449	3.3719e-06	2.53445e-05	3	8	10	53	159	181	3.34	8.06	10.35	55.94	143.49	160.4
chr05_AA_00534	4.02911	21.0649	343.908	182.487	16.3261	1.02492e-30	4.80546e-29	19	14	27	316	376	405	21.14	14.1	27.96	333.5	339.32	358.91
chr10_AA_00610	4.0215	2162.23	35115.2	18638.7	16.2402	8.56314e-52	9.51855e-50	2021	2260	1895	38549	35831	36478	2248.72	2275.95	1962.04	40684.2	32335.1	32326.4
chr11_AA_01694	4.0088	1.39683	22.486	11.9414	16.0979	2.69467e-05	0.000170341	1	1	2	25	19	27	1.11	1.01	2.07	26.38	17.15	23.93
chr10_AA_00727	3.99098	79.9954	1271.95	675.974	15.9003	1.04131e-05	7.14402e-05	67	81	81	1896	1032	997	74.55	81.57	83.87	2001.02	931.31	883.53
chr11_AA_01425	3.98724	287.69	4562.51	2425.1	15.8591	2.36716e-09	2.73579e-08	268	235	317	2449	6153	6263	298.2	236.66	328.21	2584.65	5552.68	5550.2
chr06_AA_00368	3.96994	236.913	3712.44	1974.68	15.67	3.48922e-18	8.52317e-17	188	204	286	2475	4752	4781	209.18	205.44	296.12	2612.09	4288.37	4236.87
chr10_AA_01259	3.96385	94.5411	1475.23	784.884	15.6041	1.54815e-43	1.23515e-41	44	86	143	1375	1611	1716	48.96	86.61	148.06	1451.16	1453.82	1520.7
chr01_AA_00187	3.95462	50.8809	788.884	419.883	15.5045	9.88313e-39	6.34895e-37	49	45	51	840	830	825	54.52	45.32	52.8	886.53	749.02	731.11
chr05_AA_00643	3.95091	7.25885	112.256	59.7574	15.4647	0.00124588	0.00531958	3	7	11	25	177	170	3.34	7.05	11.39	26.38	159.73	150.65
chr09_AA_00182	3.93499	117.575	1798.31	957.943	15.295	3.67412e-09	4.15406e-08	95	125	117	965	2430	2464	105.7	125.88	121.14	1018.45	2192.91	2183.57
chr10_AA_00667	3.93091	24.5455	374.364	199.455	15.2518	2.24288e-19	5.90128e-18	26	30	14	267	510	430	28.93	30.21	14.5	281.79	460.24	381.06
chr06_AA_01012	3.92378	25.1044	381	203.052	15.1766	6.45808e-07	5.4841e-06	22	33	17	183	483	580	24.48	33.23	17.6	193.14	435.88	513.99
chr02_AA_00330	3.91883	1.02594	15.517	8.27145	15.1247	0.0165793	0.0491663	0	1	2	28	10	9	0	1.01	2.07	29.55	9.02	7.98
chr02_AA_00034	3.8954	50.3144	748.727	399.521	14.881	1.23469e-05	8.34341e-05	47	63	34	301	1101	1055	52.3	63.44	35.2	317.67	993.58	934.93
chr08_AA_00373	3.89058	95.8878	1422.15	759.016	14.8313	2.05526e-42	1.55211e-40	79	112	84	1193	1723	1639	87.9	112.79	86.97	1259.08	1554.89	1452.46
chr09_AA_00735	3.88667	3.48136	51.4937	27.4875	14.7913	6.65709e-07	5.63857e-06	3	5	2	26	74	68	3.34	5.04	2.07	27.44	66.78	60.26
chr10_AA_01133	3.88428	6.67856	98.6205	52.6495	14.7667	1.76158e-08	1.81742e-07	8	9	2	54	139	128	8.9	9.06	2.07	56.99	125.44	113.43
chr11_AA_00557	3.86698	75.3833	1099.9	587.642	14.5908	4.30569e-36	2.52048e-34	57	67	92	1247	1112	1106	63.42	67.47	95.25	1316.07	1003.51	980.12
chr05_AA_00069	3.86506	1.68787	24.5945	13.1412	14.5714	2.07761e-05	0.000134956	0	4	1	30	29	18	0	4.03	1.04	31.66	26.17	15.95
chr09_AA_00039	3.8496	162.281	2339.43	1250.86	14.416	2.69259e-44	2.23847e-42	137	147	180	2094	2664	2713	152.44	148.04	186.37	2209.98	2404.08	2404.23
chr09_AA_00569	3.84202	0.706578	10.1326	5.41961	14.3405	0.00684348	0.0232176	1	1	0	11	11	10	1.11	1.01	0	11.61	9.93	8.86
chr01_AA_00524	3.8347	0.706578	10.0813	5.39396	14.2678	0.00770825	0.0257096	1	1	0	16	4	11	1.11	1.01	0	16.89	3.61	9.75
chr11_AA_00673	3.79679	1197.02	16636	8916.5	13.8978	2.86714e-47	2.62635e-45	1039	1141	1242	14198	19675	19373	1156.07	1149.05	1285.94	14984.4	17755.4	17168.1
chr10_AA_00592	3.79377	130.81	1814.18	972.494	13.8688	4.4215e-06	3.25461e-05	96	115	164	2636	1430	1546	106.82	115.81	169.8	2782	1290.48	1370.05
chr09_AA_00223	3.79274	13.752	190.588	102.17	13.8589	1.15216e-09	1.3766e-08	15	10	14	252	168	174	16.69	10.07	14.5	265.96	151.61	154.2
chr10_AA_00551	3.76506	23.7667	323.121	173.444	13.5955	1.49549e-12	2.37859e-11	20	23	25	201	408	439	22.25	23.16	25.88	212.13	368.19	389.04
chr05_AA_00601	3.75893	1.43203	19.3868	10.4094	13.5379	0.000154632	0.000833209	2	0	2	23	13	25	2.23	0	2.07	24.27	11.73	22.15
chr11_AA_00073	3.73947	1207.49	16127.8	8667.66	13.3565	1.57264e-28	6.67732e-27	1006	1002	1443	11867	20156	19939	1119.35	1009.07	1494.05	12524.3	18189.5	17669.7
chr11_AA_01113	3.73612	54.0618	720.4	387.231	13.3255	2.3578e-12	3.70249e-11	44	60	51	443	937	957	48.96	60.42	52.8	467.54	845.58	848.08
chr10_AA_01191	3.73493	16.0898	214.228	115.159	13.3145	2.88813e-10	3.69629e-09	25	9	11	128	261	307	27.82	9.06	11.39	135.09	235.54	272.06
chr10_AA_00637	3.72905	20.1515	267.217	143.684	13.2604	3.52311e-25	1.26283e-23	23	12	22	235	313	306	25.59	12.08	22.78	248.02	282.46	271.17
chr05_AA_00641	3.72165	0.671372	8.85707	4.76422	13.1925	0.0133858	0.0411901	0	2	0	4	12	13	0	2.01	0	4.22	10.83	11.52
chr08_AA_00883	3.71775	441.143	5804.07	3122.61	13.1569	1.92462e-44	1.61359e-42	453	461	343	5756	6188	6492	504.04	464.25	355.13	6074.82	5584.26	5753.14
chr09_AA_00430	3.7102	96.9798	1269.29	683.137	13.0882	4.30866e-06	3.18339e-05	79	106	93	562	1834	1760	87.9	106.75	96.29	593.13	1655.06	1559.69
chr08_AA_01145	3.70844	2.07764	27.1594	14.6185	13.0722	1.1441e-05	7.78446e-05	1	2	3	33	35	17	1.11	2.01	3.11	34.83	31.59	15.07
chr06_AA_00042	3.69061	72.5116	936.248	504.38	12.9117	1.45092e-36	8.69936e-35	56	76	76	802	1055	1140	62.31	76.54	78.69	846.42	952.07	1010.25
chr11_AA_00089	3.68716	158.441	2040.85	1099.65	12.8809	4.69328e-13	7.85628e-12	143	168	142	1277	2675	2664	159.11	169.19	147.02	1347.73	2414.01	2360.81
chr11_AA_01331	3.68566	23.0061	296.031	159.518	12.8675	1.03818e-25	3.81811e-24	18	25	23	272	339	333	20.03	25.18	23.81	287.07	305.93	295.1
chr07_AA_00484	3.6837	19.9566	256.443	138.2	12.85	6.81284e-05	0.000396001	18	19	20	383	164	245	20.03	19.13	20.71	404.21	148	217.12
chr10_AA_00363	3.66999	171.234	2179.56	1175.4	12.7285	0.00243646	0.00960316	132	172	187	3671	1501	1478	146.87	173.21	193.62	3874.33	1354.55	1309.79
chr01_AA_00369	3.66866	42.2819	537.687	289.984	12.7167	1.10955e-31	5.43406e-30	36	43	42	475	629	614	40.06	43.3	43.49	501.31	567.63	544.12
chr10_AA_00669	3.66783	41.4225	526.458	283.94	12.7095	7.66787e-07	6.41237e-06	41	38	39	254	748	718	45.62	38.27	40.38	268.07	675.02	636.28
chr06_AA_00537	3.65383	291.986	3675.15	1983.57	12.5867	3.55717e-10	4.50591e-09	225	284	328	2137	5040	4764	250.35	286	339.6	2255.37	4548.27	4221.8
chr05_AA_00302	3.65336	137.729	1733	935.363	12.5826	1.19512e-39	7.88221e-38	117	134	143	1552	1929	2054	130.18	134.95	148.06	1637.96	1740.8	1820.23
chr08_AA_01085	3.65019	227.091	2851.12	1539.11	12.555	2.39572e-41	1.72999e-39	189	187	273	2989	3009	3028	210.3	188.32	282.66	3154.56	2715.42	2683.38
chr11_AA_01317	3.63755	6.27501	78.0957	42.1853	12.4455	0.00423662	0.0154774	5	7	6	132	64	42	5.56	7.05	6.21	139.31	57.76	37.22
chr11_AA_01692	3.63248	103.708	1286.17	694.938	12.4018	4.38739e-09	4.91001e-08	86	107	104	716	1764	1705	95.69	107.76	107.68	755.66	1591.89	1510.95
chr05_AA_00280	3.60699	8.51924	103.804	56.1616	12.1847	2.09386e-07	1.92694e-06	11	5	8	141	81	101	12.24	5.04	8.28	148.81	73.1	89.51
chr05_AA_00204	3.59569	37.6475	455.141	246.394	12.0895	1.71896e-15	3.49193e-14	31	45	32	323	497	650	34.49	45.32	33.13	340.89	448.51	576.02
chr09_AA_00313	3.59264	695.927	8395.67	4545.8	12.064	8.873e-43	6.91185e-41	632	685	671	7006	9878	10019	703.21	689.83	694.74	7394.05	8914.24	8878.72
chr10_AA_00936	3.58475	297.165	3565.47	1931.32	11.9983	1.75169e-23	5.70049e-22	246	268	336	2577	4260	4663	273.72	269.89	347.89	2719.74	3844.37	4132.3
chr07_AA_01129	3.58095	2.03299	24.3282	13.1806	11.9667	4.21524e-05	0.000257098	0	4	2	21	19	38	0	4.03	2.07	22.16	17.15	33.68
chr08_AA_01053	3.56822	94.4986	1120.9	607.698	11.8615	2.647e-06	2.02214e-05	84	90	96	1596	918	959	93.46	90.64	99.4	1684.4	828.43	849.85
chr06_AA_00532	3.56538	98.4816	1165.85	632.165	11.8382	2.88332e-36	1.6979e-34	105	91	84	1076	1325	1316	116.83	91.64	86.97	1135.6	1195.73	1166.22
chr05_AA_00881	3.55931	12.2822	144.789	78.5354	11.7885	3.39259e-17	7.61064e-16	13	14	8	166	134	156	14.46	14.1	8.28	175.19	120.93	138.25
chr07_AA_00645	3.55181	102.81	1205.7	654.253	11.7274	2.7486e-36	1.62826e-34	84	87	123	963	1405	1504	93.46	87.61	127.35	1016.34	1267.92	1332.83
chr10_AA_01474	3.54352	20.2785	236.451	128.365	11.6602	0.000435967	0.00210699	16	16	26	74	345	361	17.8	16.11	26.92	78.1	311.34	319.91
chr09_AA_00413	3.54043	11.9491	139.03	75.4897	11.6352	5.79492e-17	1.2912e-15	12	10	12	101	184	163	13.35	10.07	12.42	106.59	166.05	144.45
chr11_AA_01123	3.53917	10.1324	117.79	63.9612	11.6251	2.24349e-07	2.05128e-06	7	6	16	62	159	163	7.79	6.04	16.57	65.43	143.49	144.45
chr04_AA_00444	3.53035	40.4249	467.08	253.752	11.5543	0.00223022	0.00890377	41	34	40	102	694	753	45.62	34.24	41.41	107.65	626.29	667.3
chr09_AA_00185	3.52878	72.0866	832.002	452.044	11.5417	4.43997e-09	4.96323e-08	54	79	74	470	1136	1100	60.08	79.56	76.62	496.03	1025.17	974.81
chr09_AA_00827	3.47244	94.8006	1052.25	573.526	11.0996	2.35484e-07	2.14714e-06	57	94	122	544	1435	1453	63.42	94.66	126.32	574.13	1294.99	1287.63
chr08_AA_01320	3.47002	18.5082	205.09	111.799	11.081	6.00247e-08	5.86783e-07	15	18	20	113	257	298	16.69	18.13	20.71	119.26	231.93	264.08
chr04_AA_00473	3.46992	33.8929	375.543	204.718	11.0803	0.000647285	0.00297703	13	28	57	591	299	263	14.46	28.2	59.02	623.73	269.83	233.07
chr07_AA_00237	3.46532	9.05489	100.011	54.5331	11.045	0.0158503	0.047388	5	5	16	181	55	67	5.56	5.04	16.57	191.03	49.63	59.37
chr07_AA_00251	3.46481	13.2308	146.083	79.657	11.0411	0.000621049	0.00287681	10	15	13	45	215	222	11.13	15.11	13.46	47.49	194.02	196.73
chr09_AA_01331	3.45282	333.067	3646.99	1990.03	10.9497	1.20929e-38	7.71837e-37	294	325	333	3516	4135	3948	327.13	327.29	344.78	3710.75	3731.57	3498.67
chr05_AA_00343	3.42525	12.7681	137.161	74.9644	10.7424	0.000947788	0.00417474	17	10	9	218	93	110	18.92	10.07	9.32	230.07	83.93	97.48
chr06_AA_00270	3.42052	96.1462	1029.46	562.804	10.7073	0.000147041	0.000797084	85	101	89	377	1475	1534	94.58	101.71	92.15	397.88	1331.09	1359.41
chr08_AA_00855	3.41164	262.328	2791.58	1526.95	10.6416	1.72229e-07	1.59687e-06	238	244	267	1463	3871	3766	264.82	245.72	276.45	1544.03	3493.32	3337.39
chr10_AA_01391	3.40345	18.9659	200.684	109.825	10.5813	2.76967e-10	3.55848e-09	19	17	18	133	217	300	21.14	17.12	18.64	140.37	195.83	265.86
chr07_AA_00685	3.39733	6.77984	71.4361	39.108	10.5366	1.52714e-10	2.01708e-09	9	1	9	86	77	61	10.01	1.01	9.32	90.76	69.49	54.06
chr10_AA_01095	3.39173	2.48374	26.0686	14.2762	10.4957	0.00183227	0.00747492	3	1	3	41	23	16	3.34	1.01	3.11	43.27	20.76	14.18
chr10_AA_00243	3.3841	5.89723	61.5694	33.7333	10.4404	0.00465622	0.0167323	3	5	9	16	75	113	3.34	5.04	9.32	16.89	67.68	100.14
chr11_AA_01730	3.38369	58.8583	614.326	336.592	10.4374	4.82481e-09	5.35111e-08	43	61	65	353	833	811	47.85	61.43	67.3	372.55	751.73	718.7
chr11_AA_01697	3.36887	80.1123	827.616	453.864	10.3307	1.02328e-10	1.36802e-09	73	85	71	504	1063	1119	81.23	85.6	73.51	531.92	959.29	991.64
chr07_AA_00656	3.3623	63.5134	653.16	358.337	10.2838	0.00195975	0.0079328	60	53	68	163	1037	961	66.76	53.37	70.41	172.03	935.82	851.63
chr10_AA_01535	3.33669	108.697	1098.15	603.422	10.1028	6.14583e-11	8.44454e-10	109	80	120	685	1514	1360	121.28	80.56	124.24	722.94	1366.29	1205.22
chr09_AA_00213	3.33631	46.305	467.69	256.998	10.1002	1.87354e-26	7.15635e-25	47	49	36	516	477	483	52.3	49.35	37.27	544.58	430.46	428.03
chr10_AA_01500	3.33494	14.7032	148.364	81.5334	10.0906	4.21115e-16	8.99804e-15	11	8	23	165	150	153	12.24	8.06	23.81	174.14	135.37	135.59
chr03_AA_00098	3.33055	1.42259	14.3112	7.86689	10.0599	0.00254299	0.0099793	2	1	1	17	11	17	2.23	1.01	1.04	17.94	9.93	15.07
chr08_AA_01106	3.33021	162.238	1631.71	896.976	10.0576	4.60682e-34	2.43718e-32	139	157	168	1622	1698	1863	154.66	158.11	173.94	1711.84	1532.33	1650.97
chr01_AA_00045	3.32995	9.27986	93.316	51.298	10.0558	3.96001e-12	6.12131e-11	4	15	8	93	117	86	4.45	15.11	8.28	98.15	105.58	76.21
chr11_AA_00516	3.32564	20.7822	208.357	114.57	10.0257	0.00232964	0.00924847	4	3	53	55	319	315	4.45	3.02	54.87	58.05	287.88	279.15
chr06_AA_01011	3.32127	13.4704	134.642	74.0564	9.99544	2.30774e-15	4.62155e-14	16	6	16	134	121	173	17.8	6.04	16.57	141.42	109.19	153.31
chr11_AA_01418	3.31853	4.95803	49.4635	27.2108	9.97644	0.00086513	0.00385528	6	3	5	16	76	71	6.68	3.02	5.18	16.89	68.58	62.92
chr09_AA_00826	3.31548	107.148	1066.7	586.924	9.95539	8.69042e-05	0.000495815	83	100	124	424	1480	1599	92.35	100.71	128.39	447.48	1335.6	1417.02
chr09_AA_00378	3.31145	60.5898	601.511	331.051	9.9276	2.37456e-15	4.7362e-14	37	44	93	410	764	770	41.17	44.31	96.29	432.71	689.46	682.37
chr07_AA_00282	3.31014	861.362	8543.55	4702.46	9.91865	2.31916e-08	2.37509e-07	318	327	1836	4922	11433	11418	353.83	329.31	1900.95	5194.62	10317.5	10118.5
chr04_AA_00272	3.30571	5.19499	51.369	28.282	9.88818	5.24797e-05	0.000312196	4	9	2	74	42	43	4.45	9.06	2.07	78.1	37.9	38.11
chr08_AA_00188	3.29785	155.8	1532.21	844.007	9.83452	1.54765e-14	2.86186e-13	144	158	143	1020	1922	2015	160.23	159.12	148.06	1076.5	1734.48	1785.67
chr11_AA_00907	3.28664	9.3666	91.4029	50.3847	9.75839	7.48752e-12	1.12064e-10	7	14	6	93	91	106	7.79	14.1	6.21	98.15	82.12	93.94
chr09_AA_01024	3.28602	1.70675	16.6479	9.17732	9.75417	0.00142237	0.00599042	0	2	3	21	19	12	0	2.01	3.11	22.16	17.15	10.63
chr11_AA_00301	3.27728	97.6871	947.104	522.396	9.69528	1.14632e-30	5.3493e-29	76	96	108	888	1073	1056	84.56	96.68	111.82	937.19	968.31	935.81
chr07_AA_00375	3.24202	33.657	318.436	176.046	9.46119	0.000101955	0.000573094	31	29	36	472	266	245	34.49	29.2	37.27	498.14	240.05	217.12
chr06_AA_00034	3.24006	1.34274	12.6867	7.01471	9.44832	0.00613494	0.0211106	0	4	0	14	15	11	0	4.03	0	14.78	13.54	9.75
chr01_AA_00100	3.2391	82.1471	775.636	428.891	9.44203	1.14585e-15	2.35673e-14	85	85	64	529	968	1010	94.58	85.6	66.26	558.3	873.56	895.05
chr10_AA_00915	3.23064	11.1205	104.387	57.7537	9.38686	0.00424554	0.0154986	7	11	14	23	163	160	7.79	11.08	14.5	24.27	147.1	141.79
chr09_AA_00095	3.22755	90.8848	851.297	471.091	9.36676	1.0511e-07	9.98896e-07	61	81	119	472	1078	1222	67.87	81.57	123.21	498.14	972.82	1082.92
chr11_AA_01705	3.21637	23.0155	213.917	118.466	9.29447	8.63507e-19	2.23046e-17	18	24	24	154	260	276	20.03	24.17	24.85	162.53	234.63	244.59
chr09_AA_00863	3.21153	55.9917	518.669	287.33	9.2633	1.31831e-23	4.34735e-22	49	52	59	383	639	649	54.52	52.37	61.09	404.21	576.66	575.14
chr11_AA_01388	3.21081	64.838	600.315	332.577	9.2587	7.78465e-08	7.5062e-07	56	48	81	332	810	812	62.31	48.34	83.87	350.39	730.97	719.59
chr10_AA_00103	3.20492	9.20694	84.8969	47.0519	9.22097	3.56877e-05	0.000220937	12	8	6	38	117	123	13.35	8.06	6.21	40.1	105.58	109
chr11_AA_01221	3.19257	1.07747	9.85064	5.46406	9.14239	0.0143336	0.043631	2	1	0	6	11	15	2.23	1.01	0	6.33	9.93	13.29
chr01_AA_00285	3.19239	39.4788	360.884	200.181	9.14122	6.02785e-23	1.89916e-21	34	42	37	321	404	428	37.83	42.3	38.31	338.78	364.58	379.29
chr05_AA_00521	3.19085	1.42259	12.9904	7.20648	9.13146	0.0094279	0.0305504	2	1	1	3	22	18	2.23	1.01	1.04	3.17	19.85	15.95
chr11_AA_00791	3.15984	166.507	1488.13	827.317	8.93731	3.40624e-31	1.62792e-29	139	180	158	1247	1726	1795	154.66	181.27	163.59	1316.07	1557.6	1590.71
chr10_AA_01593	3.14834	42.361	375.587	208.974	8.86633	3.90102e-16	8.38974e-15	51	39	30	261	471	481	56.75	39.28	31.06	275.46	425.05	426.26
chr10_AA_01507	3.14223	83.8041	739.894	411.849	8.82886	0.00041338	0.00200469	86	95	58	1129	556	594	95.69	95.67	60.05	1191.53	501.75	526.4
chr05_AA_00683	3.13124	311.597	2730.18	1520.89	8.76191	0.00078691	0.00354342	278	289	323	888	3976	4136	309.32	291.04	334.43	937.19	3588.08	3665.28
chr07_AA_00152	3.12944	265.875	2326.66	1296.27	8.75097	6.13548e-32	3.06077e-30	218	289	255	2327	2570	2488	242.56	291.04	264.02	2455.89	2319.26	2204.84
chr07_AA_00765	3.12881	382.075	3342.06	1862.07	8.74712	5.49944e-09	6.0384e-08	354	379	358	4346	3166	2914	393.89	381.67	370.66	4586.72	2857.11	2582.35
chr01_AA_00190	3.08837	869.708	7397.17	4133.44	8.50534	2.02658e-33	1.05521e-31	645	628	1216	6137	8388	9191	717.68	632.43	1259.02	6476.92	7569.62	8144.96
chr11_AA_01575	3.08069	41.9367	354.792	198.365	8.46018	0.0112953	0.0355043	36	43	41	613	220	247	40.06	43.3	42.45	646.95	198.54	218.89
chr07_AA_00970	3.07586	445.661	3757.77	2101.72	8.4319	3.45803e-11	4.88718e-10	348	427	502	2383	4862	4932	387.21	430.01	519.76	2514.99	4387.63	4370.68
chr05_AA_00514	3.07462	192.168	1618.95	905.558	8.42465	1.80541e-05	0.000118362	132	148	271	2296	1376	1345	146.87	149.04	280.59	2423.17	1241.75	1191.92
chr02_AA_00158	3.06876	6.25613	52.4923	29.3742	8.39054	1.26473e-07	1.19162e-06	5	9	4	50	63	54	5.56	9.06	4.14	52.77	56.85	47.85
chr10_AA_00484	3.06032	14.4422	120.471	67.4565	8.34156	0.00225596	0.0089884	15	10	16	34	182	182	16.69	10.07	16.57	35.88	164.24	161.29
chr08_AA_00625	3.05596	42.5635	353.974	198.269	8.31639	5.63085e-16	1.18776e-14	35	47	40	421	323	368	38.94	47.33	41.41	444.32	291.49	326.12
chr04_AA_00269	3.05561	233.981	1945.4	1089.69	8.31437	2.92749e-30	1.34082e-28	167	238	267	1866	2207	2116	185.82	239.68	276.45	1969.36	1991.67	1875.17
chr09_AA_00625	3.03774	2.74901	22.5749	12.662	8.21201	0.000381487	0.00187019	1	4	3	26	25	20	1.11	4.03	3.11	27.44	22.56	17.72
chr01_AA_00242	3.03657	6.02606	49.4463	27.7362	8.2054	1.00818e-06	8.30467e-06	8	5	4	66	43	45	8.9	5.04	4.14	69.66	38.8	39.88
chr01_AA_00268	3.02679	155.263	1265.38	710.324	8.14996	6.60157e-06	4.69851e-05	123	121	200	625	1765	1742	136.86	121.85	207.07	659.62	1592.8	1543.74
chr08_AA_01254	3.01693	463.989	3755.74	2109.87	8.09446	0.0017018	0.00699746	304	303	723	1136	5638	5620	338.25	305.14	748.58	1198.92	5087.92	4980.38
chr07_AA_00165	3.01551	148.413	1200.14	674.274	8.08647	1.38174e-13	2.38146e-12	141	128	154	805	1533	1543	156.89	128.9	159.45	849.59	1383.43	1367.39
chr11_AA_01349	3.01312	577.452	4661.83	2619.64	8.07311	1.07822e-31	5.33343e-30	560	645	444	3705	5577	5690	623.1	649.55	459.71	3910.22	5032.88	5042.41
chr04_AA_00457	3.01289	3.87801	31.3026	17.5903	8.07182	3.014e-05	0.000189438	5	5	1	34	26	39	5.56	5.04	1.04	35.88	23.46	34.56
chr07_AA_01026	3.00727	3.9673	31.8988	17.933	8.04042	0.00254099	0.0099754	7	1	3	50	24	24	7.79	1.01	3.11	52.77	21.66	21.27
chr10_AA_00688	2.99524	21.0529	167.868	94.4607	7.97363	1.11929e-14	2.08928e-13	20	18	22	121	228	192	22.25	18.13	22.78	127.7	205.75	170.15
chr02_AA_00381	2.9896	17.3836	138.07	77.7267	7.94255	1.54233e-05	0.000101994	13	22	15	71	210	169	14.46	22.16	15.53	74.93	189.51	149.77
chr01_AA_00189	2.97265	25.1146	197.144	111.129	7.84979	3.34711e-16	7.22991e-15	18	21	33	171	204	256	20.03	21.15	34.17	180.47	184.1	226.86
chr10_AA_00129	2.96937	46.742	366.08	206.411	7.83192	9.24632e-21	2.62103e-19	48	42	43	384	380	395	53.41	42.3	44.52	405.27	342.92	350.04
chr11_AA_00746	2.96125	32.5676	253.636	143.102	7.78799	0.00247468	0.00974215	30	32	31	403	201	174	33.38	32.23	32.1	425.32	181.39	154.2
chr04_AA_00021	2.95738	6.24924	48.5388	27.394	7.76714	5.86408e-07	5.03151e-06	4	7	7	44	50	61	4.45	7.05	7.25	46.44	45.12	54.06
chr10_AA_01176	2.95117	32.0842	248.131	140.108	7.73376	0.00999461	0.0320508	25	33	34	420	153	184	27.82	33.23	35.2	443.26	138.07	163.06
chr07_AA_01168	2.95048	78.7652	608.861	343.813	7.73008	8.72262e-13	1.42397e-11	71	76	78	745	596	567	79	76.54	80.76	786.26	537.85	502.47
chr11_AA_00444	2.93979	18.3718	140.967	79.6694	7.67302	1.82868e-13	3.12455e-12	22	15	15	151	130	165	24.48	15.11	15.53	159.36	117.32	146.22
chr04_AA_00385	2.93504	229.271	1753.42	991.344	7.64778	0.00233971	0.00927353	174	171	311	511	2632	2647	193.61	172.21	322	539.3	2375.21	2345.74
chr09_AA_00325	2.93281	355.004	2710.81	1532.91	7.63598	1.87359e-10	2.45177e-09	290	330	396	1738	3274	3773	322.68	332.33	410.01	1834.27	2954.57	3343.59
chr07_AA_00440	2.93214	44.132	336.833	190.483	7.63241	1.7824e-05	0.000117009	39	38	49	164	489	447	43.39	38.27	50.73	173.08	441.29	396.13
chr06_AA_00526	2.93136	46.9746	358.336	202.655	7.62829	3.14676e-05	0.000196906	44	43	47	167	501	504	48.96	43.3	48.66	176.25	452.12	446.64
chr04_AA_00217	2.92835	2.84519	21.6588	12.252	7.61242	0.0168073	0.049753	4	2	2	37	14	15	4.45	2.01	2.07	39.05	12.63	13.29
chr09_AA_00723	2.92051	246.544	1866.62	1056.58	7.57115	1.309e-06	1.05456e-05	186	202	318	1002	2604	2474	206.96	203.43	329.25	1057.5	2349.94	2192.43
chr08_AA_01232	2.91716	12.8788	97.2814	55.0801	7.5536	7.54612e-09	8.19471e-08	9	13	15	124	90	90	10.01	13.09	15.53	130.87	81.22	79.76
chr07_AA_00153	2.91124	421.823	3173.22	1797.52	7.52264	2.47679e-15	4.9104e-14	383	452	371	3800	2985	3177	426.15	455.19	384.12	4010.48	2693.77	2815.42
chr01_AA_00197	2.90368	173.217	1296.24	734.729	7.48332	8.17518e-06	5.71569e-05	142	172	182	647	1779	1806	158	173.21	188.44	682.84	1605.43	1600.46
chr04_AA_00095	2.90349	29.3533	219.632	124.493	7.48236	0.000281392	0.00142467	28	38	18	91	335	294	31.15	38.27	18.64	96.04	302.32	260.54
chr07_AA_01226	2.90044	10.0267	74.8653	42.446	7.46656	4.57386e-09	5.09563e-08	4	9	16	63	77	100	4.45	9.06	16.57	66.49	69.49	88.62
chr11_AA_00074	2.89236	65.5721	486.862	276.217	7.42484	6.27997e-22	1.89414e-20	61	57	69	444	567	542	67.87	57.4	71.44	468.59	511.68	480.31
chr03_AA_00153	2.88759	223.89	1656.86	940.375	7.40033	2.05867e-27	8.33675e-26	215	268	157	1440	1964	1894	239.23	269.89	162.55	1519.76	1772.38	1678.44
chr11_AA_00642	2.8847	628.59	4642.48	2635.53	7.38555	1.80543e-19	4.81431e-18	548	606	643	3394	5951	5614	609.75	610.28	665.75	3581.99	5370.39	4975.06
chr01_AA_00118	2.87981	1.76772	13.0114	7.38956	7.36055	0.00870307	0.0285003	2	1	2	15	10	16	2.23	1.01	2.07	15.83	9.02	14.18
chr07_AA_01065	2.87467	1123.4	8239.45	4681.43	7.33438	3.02732e-20	8.36572e-19	985	1078	1148	6026	10274	10254	1095.99	1085.61	1188.61	6359.77	9271.61	9086.98
chr11_AA_00533	2.8666	2.84519	20.7513	11.7982	7.29346	0.000759036	0.0034304	4	2	2	15	21	31	4.45	2.01	2.07	15.83	18.95	27.47
chr11_AA_00494	2.8635	1532.77	11155.1	6343.96	7.27776	0.000925423	0.00408532	1023	1030	2340	3964	16228	16517	1138.27	1037.27	2422.78	4183.56	14644.7	14637.2
chr06_AA_00148	2.86339	159.637	1161.71	660.676	7.27722	5.22367e-06	3.78869e-05	139	140	177	595	1589	1606	154.66	140.99	183.26	627.96	1433.97	1423.22
chr10_AA_00781	2.86184	39.5989	287.861	163.73	7.26941	0.000189423	0.00100105	35	32	46	121	403	420	38.94	32.23	47.63	127.7	363.68	372.2
chr10_AA_00275	2.85148	249.926	1803.82	1026.87	7.21742	7.3108e-09	7.9654e-08	215	252	248	1091	2353	2411	239.23	253.78	256.77	1151.43	2123.43	2136.6
chr09_AA_01365	2.85132	86.5967	624.933	355.765	7.21659	6.78589e-23	2.1312e-21	81	78	88	566	737	691	90.13	78.55	91.11	597.35	665.09	612.36
chr10_AA_00213	2.83527	142.372	1016.07	579.223	7.13675	6.41896e-25	2.27609e-23	117	154	137	884	1141	1225	130.18	155.09	141.85	932.96	1029.68	1085.58
chr05_AA_00241	2.83166	28.3873	202.086	115.237	7.11891	0.000394788	0.00192491	14	29	39	82	298	283	15.58	29.2	40.38	86.54	268.93	250.79
chr08_AA_01314	2.83086	2.43909	17.354	9.89657	7.11496	0.0026632	0.0103647	2	3	2	18	17	20	2.23	3.02	2.07	19	15.34	17.72
chr07_AA_00328	2.82908	813.118	5778.17	3295.64	7.10619	0.000187269	0.000993379	722	764	837	2430	8280	8235	803.35	769.39	866.61	2564.59	7472.15	7297.76
chr06_AA_00265	2.8209	19.5033	137.811	78.6569	7.06601	6.27386e-11	8.6085e-10	16	25	15	91	172	183	17.8	25.18	15.53	96.04	155.22	162.17
chr10_AA_01207	2.81994	31.7648	224.301	128.033	7.06131	1.84022e-05	0.000120485	26	33	32	112	324	296	28.93	33.23	33.13	118.2	292.39	262.31
chr01_AA_00134	2.81683	1380.71	9728.69	5554.7	7.04613	1.34865e-18	3.43871e-17	1213	1570	1170	11319	9996	9275	1349.68	1581.08	1211.39	11945.9	9020.73	8219.4
chr11_AA_00071	2.81262	73.1495	513.919	293.534	7.0256	8.54456e-20	2.32229e-18	58	87	65	594	510	513	64.54	87.61	67.3	626.9	460.24	454.61
chr06_AA_00592	2.80292	1170.77	8170.26	4670.51	6.97853	0.000117285	0.0006493	1077	1064	1200	3589	11695	11475	1198.35	1071.51	1242.45	3787.79	10554	10169
chr05_AA_00470	2.79241	56.0759	388.487	222.281	6.92787	1.561e-19	4.19646e-18	53	54	53	319	449	478	58.97	54.38	54.87	336.67	405.19	423.6
chr03_AA_00382	2.79185	21.6351	149.827	85.7309	6.92518	3.72128e-13	6.25036e-12	27	12	22	134	143	202	30.04	12.08	22.78	141.42	129.05	179.01
chr06_AA_01009	2.78836	2.77478	19.1694	10.9721	6.90846	0.00193258	0.00783565	2	4	2	24	17	19	2.23	4.03	2.07	25.33	15.34	16.84
chr10_AA_01121	2.77386	2.16438	14.8029	8.48364	6.83933	0.0125741	0.0389712	4	1	1	4	19	26	4.45	1.01	1.04	4.22	17.15	23.04
chr03_AA_00225	2.77281	116.51	796.279	456.395	6.8344	2.52565e-17	5.70463e-16	97	97	139	576	963	1029	107.93	97.68	143.92	607.9	869.04	911.89
chr11_AA_00922	2.76176	584.945	3967.23	2276.09	6.78223	1.30816e-11	1.92013e-10	538	559	573	2618	5092	5127	598.62	562.95	593.27	2763.01	4595.19	4543.49
chr08_AA_00072	2.76099	125.862	853.171	489.516	6.77863	2.93284e-09	3.35041e-08	128	105	125	532	1072	1163	142.42	105.74	129.42	561.47	967.41	1030.64
chr07_AA_00894	2.74978	1827.91	12294.8	7061.35	6.72616	5.81048e-17	1.29176e-15	1585	1681	1958	8809	15081	15773	1763.59	1692.86	2027.26	9296.92	13609.6	13977.9
chr04_AA_00327	2.74718	39.5448	265.505	152.525	6.71404	2.11306e-16	4.60451e-15	34	35	44	292	276	270	37.83	35.25	45.56	308.17	249.07	239.27
chr01_AA_00182	2.74588	74.7162	501.196	287.956	6.708	8.363e-10	1.01391e-08	50	82	83	321	622	681	55.63	82.58	85.94	338.78	561.31	603.49
chr09_AA_00809	2.74273	1.79349	12.0044	6.89896	6.69335	0.015531	0.0465818	3	1	1	18	11	8	3.34	1.01	1.04	19	9.93	7.09
chr03_AA_00570	2.74149	2.48374	16.6103	9.54702	6.68763	0.00364339	0.0136287	3	1	3	15	20	18	3.34	1.01	3.11	15.83	18.05	15.95
chr03_AA_00182	2.74073	2.07764	13.8871	7.98235	6.68406	0.00812327	0.0268954	1	2	3	9	16	20	1.11	2.01	3.11	9.5	14.44	17.72
chr10_AA_01224	2.74041	2.08453	13.9301	8.0073	6.6826	0.0088346	0.0288642	2	4	0	15	16	13	2.23	4.03	0	15.83	14.44	11.52
chr06_AA_00925	2.74029	6.62014	44.2359	25.428	6.68203	0.000578203	0.00270969	5	7	7	64	29	44	5.56	7.05	7.25	67.54	26.17	38.99
chr03_AA_00092	2.7381	6.98848	46.6265	26.8075	6.67191	2.96135e-06	2.25012e-05	7	10	3	42	45	62	7.79	10.07	3.11	44.33	40.61	54.94
chr11_AA_00829	2.73804	212.963	1420.82	816.89	6.67165	7.75965e-06	5.44441e-05	177	225	208	737	1863	2035	196.94	226.59	215.36	777.82	1681.23	1803.39
chr11_AA_00031	2.73753	32.1452	214.385	123.265	6.66927	4.23851e-11	5.93932e-10	27	32	33	263	193	216	30.04	32.23	34.17	277.57	174.17	191.42
chr07_AA_00831	2.73543	14.7547	98.2603	56.5075	6.65959	5.19354e-10	6.40645e-09	13	8	21	96	126	90	14.46	8.06	21.74	101.32	113.71	79.76
chr11_AA_01731	2.73061	2.08453	13.8358	7.96015	6.63736	0.00899009	0.0293238	2	4	0	14	9	21	2.23	4.03	0	14.78	8.12	18.61
chr11_AA_00260	2.73043	115.934	769.395	442.665	6.63651	6.97555e-08	6.75898e-07	99	127	106	996	734	671	110.15	127.9	109.75	1051.17	662.39	594.63
chr01_AA_00505	2.72976	44.3475	294.178	169.263	6.63347	6.34964e-13	1.04347e-11	47	37	42	355	278	290	52.3	37.26	43.49	374.66	250.88	256.99
chr11_AA_01677	2.72732	106.323	704.098	405.211	6.62225	8.39069e-22	2.51543e-20	84	117	104	685	752	802	93.46	117.83	107.68	722.94	678.63	710.72
chr05_AA_00085	2.69851	6.72575	43.6588	25.1923	6.49129	7.40478e-06	5.2065e-05	8	4	7	53	37	47	8.9	4.03	7.25	55.94	33.39	41.65
chr08_AA_00132	2.6963	22.0883	143.163	82.6254	6.48137	4.57358e-12	7.02584e-11	20	18	25	150	164	139	22.25	18.13	25.88	158.31	148	123.18
chr01_AA_00360	2.69478	32.0911	207.775	119.933	6.47454	1.04469e-14	1.96409e-13	35	23	33	161	253	254	38.94	23.16	34.17	169.92	228.32	225.09
chr11_AA_01812	2.69411	10.9257	70.7061	40.8159	6.47156	3.95292e-08	3.95013e-07	11	6	14	56	91	80	12.24	6.04	14.5	59.1	82.12	70.9
chr07_AA_00639	2.68758	7.60398	48.9874	28.2957	6.44234	3.33678e-06	2.51032e-05	3	7	12	57	52	45	3.34	7.05	12.42	60.16	46.93	39.88
chr09_AA_00851	2.68426	1240.44	7972.9	4606.67	6.4275	5.731e-08	5.62468e-07	800	825	1932	4853	10634	10382	890.14	830.82	2000.34	5121.8	9596.48	9200.41
chr06_AA_01033	2.67734	41.1038	262.931	152.017	6.39675	1.07063e-15	2.2066e-14	20	51	48	249	303	285	22.25	51.36	49.7	262.79	273.44	252.56
chr06_AA_00424	2.66866	2.12917	13.5381	7.83365	6.3584	0.0103453	0.032951	3	2	1	13	19	11	3.34	2.01	1.04	13.72	17.15	9.75
chr06_AA_00563	2.66588	8.3904	53.2466	30.8185	6.34613	1.46233e-06	1.16668e-05	6	5	13	59	54	55	6.68	5.04	13.46	62.27	48.73	48.74
chr11_AA_00303	2.66526	599.77	3804.6	2202.19	6.34344	3.26724e-07	2.90673e-06	555	607	551	2191	5146	5030	617.53	611.28	570.49	2312.36	4643.93	4457.53
chr02_AA_00481	2.66316	9.78468	61.9781	35.8814	6.3342	2.15183e-07	1.97661e-06	8	9	11	38	85	78	8.9	9.06	11.39	40.1	76.71	69.12
chr04_AA_00128	2.66199	25.8676	163.718	94.7926	6.32906	8.99484e-13	1.46358e-11	23	28	23	146	183	194	25.59	28.2	23.81	154.09	165.15	171.92
chr09_AA_00563	2.66154	78.6338	497.524	288.079	6.3271	0.00356206	0.0133533	67	79	79	150	743	749	74.55	79.56	81.79	158.31	670.51	663.76
chr07_AA_01075	2.66092	71.4788	452.057	261.768	6.32435	1.31221e-13	2.26556e-12	64	61	79	541	439	439	71.21	61.43	81.79	570.97	396.17	389.04
chr08_AA_01103	2.65487	103.335	650.791	377.063	6.2979	1.18296e-20	3.32473e-19	95	98	102	627	731	712	105.7	98.69	105.61	661.73	659.68	630.97
chr07_AA_00281	2.65468	35.333	222.495	128.914	6.29709	1.09586e-14	2.05328e-13	41	25	34	233	203	269	45.62	25.18	35.2	245.91	183.19	238.38
chr10_AA_00575	2.6543	11.9233	75.0619	43.4926	6.2954	7.80994e-07	6.52014e-06	11	10	13	44	93	107	12.24	10.07	13.46	46.44	83.93	94.82
chr10_AA_01529	2.64701	3.19975	20.0423	11.621	6.26369	0.00163133	0.00675544	4	1	4	13	20	32	4.45	1.01	4.14	13.72	18.05	28.36
chr07_AA_00695	2.64668	32.9736	206.49	119.732	6.26226	5.77624e-14	1.01862e-12	23	43	29	211	204	240	25.59	43.3	30.03	222.69	184.1	212.69
chr09_AA_00233	2.63706	4.9838	31.0024	17.9931	6.22064	0.000115676	0.00064153	7	3	4	22	41	37	7.79	3.02	4.14	23.22	37	32.79
chr07_AA_00856	2.63367	250.665	1555.63	903.147	6.20602	1.48993e-23	4.86465e-22	216	213	287	1302	1836	1846	240.34	214.5	297.15	1374.12	1656.87	1635.9
chr10_AA_01413	2.62403	2.46486	15.1951	8.83	6.16471	0.00746378	0.0250387	3	3	1	16	21	11	3.34	3.02	1.04	16.89	18.95	9.75
chr07_AA_00079	2.61514	33.8236	207.232	120.528	6.12685	0.00426954	0.0155651	27	37	33	62	311	311	30.04	37.26	34.17	65.43	280.66	275.6
chr04_AA_00442	2.61346	33.2037	203.197	118.201	6.11971	6.52977e-05	0.000380666	29	35	31	98	282	284	32.27	35.25	32.1	103.43	254.49	251.68
chr03_AA_00130	2.6113	17.4917	106.884	62.1878	6.11054	4.688e-05	0.00028314	15	16	19	53	148	148	16.69	16.11	19.67	55.94	133.56	131.16
chr07_AA_00175	2.60886	31.8215	194.117	112.969	6.10021	1.70829e-13	2.92896e-12	26	27	38	170	201	250	28.93	27.19	39.34	179.42	181.39	221.55
chr07_AA_00501	2.60237	163.303	991.715	577.509	6.07285	0.00563852	0.0197249	87	85	297	1568	756	720	96.8	85.6	307.51	1654.85	682.24	638.06
chr07_AA_00948	2.60125	40.479	245.631	143.055	6.0681	6.08526e-15	1.16219e-13	42	31	42	222	226	337	46.73	31.22	43.49	234.3	203.95	298.65
chr06_AA_00911	2.59945	361.32	2189.79	1275.56	6.06054	2.85148e-15	5.61947e-14	338	377	317	1558	2760	2747	376.08	379.66	328.21	1644.3	2490.72	2434.36
chr05_AA_00091	2.58904	5.11769	30.7931	17.9554	6.01699	0.000184261	0.000978999	1	9	5	18	44	38	1.11	9.06	5.18	19	39.71	33.68
chr09_AA_00929	2.58843	3310.25	19909.3	11609.8	6.01444	0.00825252	0.0272777	3315	2927	3182	4877	30134	30904	3688.52	2947.66	3294.56	5147.13	27194	27386.8
chr09_AA_01067	2.58458	15.9352	95.5856	55.7604	5.99839	3.19851e-09	3.64129e-08	10	21	15	64	129	116	11.13	21.15	15.53	67.54	116.41	102.8
chr06_AA_00758	2.57501	75.0984	447.494	261.296	5.95877	2.89388e-10	3.69767e-09	63	77	75	294	587	567	70.1	77.54	77.65	310.28	529.73	502.47
chr09_AA_00342	2.57294	105.721	629.063	367.392	5.95019	1.87777e-19	4.98038e-18	99	112	91	653	648	692	110.15	112.79	94.22	689.17	584.78	613.24
chr10_AA_00121	2.57177	620.559	3689.47	2155.01	5.94539	4.71545e-24	1.59215e-22	569	600	603	3447	4242	4065	633.11	604.23	624.33	3637.92	3828.13	3602.36
chr10_AA_01349	2.57177	81.7236	485.877	283.8	5.94537	5.08204e-05	0.000304154	57	90	88	240	655	692	63.42	90.64	91.11	253.29	591.09	613.24
chr03_AA_00484	2.56916	45.8783	272.271	159.074	5.93463	0.00602358	0.020807	42	44	45	434	210	191	46.73	44.31	46.59	458.04	189.51	169.26
chr11_AA_01304	2.56614	111.763	661.886	386.824	5.92224	1.07409e-19	2.90326e-18	92	111	117	579	825	711	102.37	111.78	121.14	611.07	744.51	630.08
chr01_AA_00443	2.5551	36.3495	213.628	124.989	5.87707	1.3998e-13	2.40839e-12	41	27	35	247	220	205	45.62	27.19	36.24	260.68	198.54	181.67
chr07_AA_00828	2.54627	699.356	4085.09	2392.22	5.84121	6.42669e-24	2.14795e-22	573	636	792	3163	4815	5159	637.56	640.49	820.02	3338.19	4345.22	4571.85
chr10_AA_01210	2.54333	13.5734	79.124	46.3487	5.82934	1.95284e-06	1.51888e-05	11	18	10	103	65	79	12.24	18.13	10.35	108.71	58.66	70.01
chr06_AA_00572	2.54268	13.5055	78.6926	46.0991	5.82669	5.91158e-08	5.78469e-07	8	17	14	72	90	89	8.9	17.12	14.5	75.99	81.22	78.87
chr11_AA_01492	2.54213	10916.5	63582.9	37249.7	5.82448	1.39431e-24	4.83997e-23	9544	10713	10954	64979	69473	67114	10619.4	10788.6	11341.5	68578.1	62694.8	59475.7
chr01_AA_00266	2.54199	185.864	1082.46	634.163	5.82393	5.70466e-21	1.6264e-19	142	185	206	1135	1131	1161	158	186.31	213.29	1197.87	1020.65	1028.86
chr10_AA_01230	2.54162	24.743	144.064	84.4037	5.82244	2.3391e-11	3.36348e-10	30	20	20	130	157	173	33.38	20.14	20.71	137.2	141.68	153.31
chr08_AA_00502	2.53799	350.538	2035.85	1193.19	5.80779	0.000611145	0.00283719	308	377	318	838	2942	2898	342.7	379.66	329.25	884.42	2654.96	2568.17
chr10_AA_00210	2.53676	32.7839	190.24	111.512	5.80286	1.18441e-12	1.89909e-11	25	32	37	216	206	177	27.82	32.23	38.31	227.96	185.9	156.86
chr10_AA_00022	2.53268	1134.43	6564.3	3849.36	5.78644	1.98866e-17	4.5436e-16	763	803	1686	4924	7957	8255	848.97	808.67	1745.64	5196.73	7180.67	7315.49
chr11_AA_01124	2.51773	15.2098	87.1036	51.1567	5.72681	1.60495e-08	1.66959e-07	18	10	15	74	95	110	20.03	10.07	15.53	78.1	85.73	97.48
chr08_AA_01034	2.51378	736.77	4207.79	2472.28	5.71113	5.24367e-10	6.46023e-09	618	744	747	5208	3993	3976	687.63	749.25	773.42	5496.46	3603.42	3523.49
chr05_AA_00412	2.50196	14.9565	84.7213	49.8389	5.66453	3.81517e-08	3.82406e-07	10	15	18	85	86	98	11.13	15.11	18.64	89.71	77.61	86.85
chr08_AA_01039	2.49984	137.465	777.534	457.499	5.65624	7.53057e-12	1.12538e-10	126	150	117	532	960	1021	140.2	151.06	121.14	561.47	866.34	904.8
chr05_AA_00402	2.49456	82.2164	463.337	272.777	5.63558	4.38661e-08	4.37027e-07	71	76	88	288	575	640	79	76.54	91.11	303.95	518.9	567.16
chr07_AA_00354	2.4894	10.6509	59.8096	35.2303	5.61545	2.00788e-06	1.55674e-05	4	16	11	71	50	67	4.45	16.11	11.39	74.93	45.12	59.37
chr10_AA_01071	2.4866	13.9022	77.9157	45.909	5.60456	1.3704e-07	1.28628e-06	10	17	13	97	68	79	11.13	17.12	13.46	102.37	61.37	70.01
chr11_AA_01152	2.48235	253.929	1418.97	836.45	5.58807	0.0112976	0.0355043	228	229	268	2319	974	1050	253.69	230.62	277.48	2447.45	878.97	930.5
chr10_AA_00510	2.47857	1611.16	8979.68	5295.42	5.57343	3.31431e-08	3.34918e-07	1370	1607	1633	5564	11916	11638	1524.37	1618.34	1690.77	5872.18	10753.4	10313.5
chr10_AA_00759	2.47389	79.4787	441.534	260.506	5.55538	0.00452213	0.0163395	73	79	75	145	711	598	81.23	79.56	77.65	153.03	641.63	529.94
chr03_AA_00460	2.47228	12.9097	71.6382	42.2739	5.54918	2.25115e-07	2.05639e-06	8	7	22	51	97	83	8.9	7.05	22.78	53.82	87.54	73.55
chr04_AA_00494	2.46975	144.909	802.721	473.815	5.53947	2.66342e-08	2.70803e-07	143	139	131	505	1092	1004	159.11	139.98	135.63	532.97	985.46	889.73
chr05_AA_00447	2.45957	507.386	2790.89	1649.14	5.50053	2.37464e-05	0.000151956	260	302	897	1525	3698	3866	289.3	304.13	928.73	1609.47	3337.2	3426
chr03_AA_00259	2.45944	431.839	2375.13	1403.48	5.50004	6.54023e-22	1.96664e-20	422	448	362	1968	2877	2767	469.55	451.16	374.81	2077	2596.3	2452.08
chr05_AA_00491	2.45681	8.81972	48.4206	28.6201	5.49003	9.82207e-06	6.78582e-05	10	7	8	42	49	64	11.13	7.05	8.28	44.33	44.22	56.72
chr09_AA_00157	2.45618	74.4554	408.582	241.519	5.48762	1.56007e-05	0.000102961	72	60	80	226	601	502	80.11	60.42	82.83	238.52	542.36	444.87
chr11_AA_01479	2.4559	48.8984	268.283	158.591	5.48654	9.80268e-05	0.000553211	26	46	69	144	312	419	28.93	46.32	71.44	151.98	281.56	371.31
chr09_AA_00865	2.45292	5.81483	31.8376	18.8262	5.47525	0.000262001	0.00133883	2	11	4	21	42	40	2.23	11.08	4.14	22.16	37.9	35.45
chr02_AA_00035	2.44913	6.30078	34.4076	20.3542	5.46086	0.00200268	0.00809562	6	7	5	14	44	55	6.68	7.05	5.18	14.78	39.71	48.74
chr01_AA_00293	2.4337	21.9852	118.782	70.3834	5.40278	5.61563e-08	5.52241e-07	16	18	29	148	101	123	17.8	18.13	30.03	156.2	91.15	109
chr05_AA_00878	2.42702	4.13895	22.2585	13.1987	5.37781	0.00208528	0.00838263	1	3	8	14	37	21	1.11	3.02	8.28	14.78	33.39	18.61
chr11_AA_00532	2.42524	3.11301	16.7206	9.91679	5.37118	0.00706028	0.0238364	1	2	6	6	25	24	1.11	2.01	6.21	6.33	22.56	21.27
chr10_AA_00666	2.42165	82.6491	442.821	262.735	5.35785	3.44462e-16	7.42432e-15	70	64	102	488	431	479	77.89	64.45	105.61	515.03	388.95	424.48
chr10_AA_01055	2.41679	13.9022	74.2353	44.0687	5.33982	2.62635e-06	2.00947e-05	10	17	13	44	104	93	11.13	17.12	13.46	46.44	93.85	82.42
chr02_AA_00353	2.40863	153.919	817.269	485.594	5.30971	1.34661e-18	3.43871e-17	147	146	146	766	951	886	163.56	147.03	151.16	808.43	858.21	785.16
chr04_AA_00550	2.4043	6.21149	32.8822	19.5468	5.29377	0.000253494	0.00130006	4	11	3	24	40	42	4.45	11.08	3.11	25.33	36.1	37.22
chr09_AA_00714	2.4025	121.029	639.903	380.466	5.28719	2.30761e-11	3.32303e-10	103	110	133	440	777	851	114.61	110.78	137.7	464.37	701.19	754.15
chr09_AA_00124	2.40193	12.8222	67.7665	40.2943	5.28509	0.0112947	0.0355043	9	19	9	108	43	57	10.01	19.13	9.32	113.98	38.8	50.51
chr09_AA_00147	2.40113	15.7893	83.402	49.5956	5.28218	0.00831178	0.0274644	17	19	9	132	62	62	18.92	19.13	9.32	139.31	55.95	54.94
chr11_AA_00645	2.39876	405.094	2136.27	1270.68	5.27351	1.13562e-20	3.20077e-19	358	401	399	2089	2292	2410	398.34	403.83	413.11	2204.71	2068.38	2135.71
chr09_AA_00560	2.39643	76.5638	403.107	239.835	5.26497	0.000117684	0.000651143	63	68	88	198	536	583	70.1	68.48	91.11	208.97	483.7	516.65
chr05_AA_00522	2.39192	70.4357	369.685	220.061	5.24855	3.76497e-15	7.33206e-14	58	82	62	338	434	407	64.54	82.58	64.19	356.72	391.66	360.68
chr11_AA_00217	2.3883	30.9422	161.994	96.4682	5.23539	1.15407e-06	9.40463e-06	15	17	57	199	131	178	16.69	17.12	59.02	210.02	118.22	157.74
chr05_AA_00222	2.37892	178.208	926.943	552.575	5.20146	1.02622e-07	9.76195e-07	168	153	187	571	1197	1239	186.93	154.08	193.62	602.63	1080.21	1097.99
chr10_AA_00961	2.37232	159.809	827.445	493.627	5.17772	6.62868e-06	4.71103e-05	124	154	180	462	1087	1144	137.97	155.09	186.37	487.59	980.95	1013.8
chr08_AA_00167	2.37172	106.724	552.358	329.541	5.17557	0.00724902	0.024401	88	122	96	871	414	411	97.92	122.86	99.4	919.24	373.61	364.22
chr04_AA_00103	2.36822	10.93	56.4322	33.6811	5.16305	3.95747e-06	2.94592e-05	13	11	7	35	74	74	14.46	11.08	7.25	36.94	66.78	65.58
chr09_AA_00387	2.36783	28.335	146.255	87.2949	5.16163	2.11e-10	2.7394e-09	25	28	28	107	201	163	27.82	28.2	28.99	112.93	181.39	144.45
chr08_AA_00319	2.36367	4.49785	23.1495	13.8237	5.14678	0.00240092	0.00947818	3	7	3	26	22	25	3.34	7.05	3.11	27.44	19.85	22.15
chr07_AA_00601	2.35984	47.0396	241.46	144.25	5.13312	0.00484021	0.0173236	28	29	78	83	358	354	31.15	29.2	80.76	87.6	323.07	313.71
chr11_AA_00137	2.35943	258.634	1327.22	792.928	5.13167	2.16774e-19	5.73409e-18	228	279	233	1051	1656	1555	253.69	280.97	241.24	1109.21	1494.43	1378.02
chr03_AA_00181	2.35555	118.137	604.616	361.377	5.11791	6.21016e-07	5.30545e-06	95	102	141	774	601	513	105.7	102.72	145.99	816.87	542.36	454.61
chr03_AA_00407	2.35252	28.4973	145.54	87.0187	5.10717	0.000788273	0.00354795	28	19	34	63	200	214	31.15	19.13	35.2	66.49	180.49	189.64
chr07_AA_00625	2.35223	19.5505	99.8276	59.689	5.10614	2.22516e-08	2.28356e-07	16	20	20	84	104	132	17.8	20.14	20.71	88.65	93.85	116.98
chr11_AA_01074	2.34865	2.86407	14.5881	8.72608	5.09349	0.0145481	0.0441332	4	0	4	16	18	12	4.45	0	4.14	16.89	16.24	10.63
chr04_AA_00300	2.3446	978.392	4969.46	2973.93	5.07921	4.63457e-21	1.32514e-19	964	917	907	4073	5857	6008	1072.62	923.47	939.08	4298.6	5285.56	5324.22
chr11_AA_01663	2.34181	73.6174	373.196	223.407	5.0694	0.00142723	0.00600584	58	74	79	150	531	544	64.54	74.52	81.79	158.31	479.19	482.09
chr10_AA_01151	2.33692	28.3437	143.199	85.7711	5.05222	0.000369786	0.00181824	29	38	14	202	120	122	32.27	38.27	14.5	213.19	108.29	108.11
chr03_AA_00681	2.33574	48.4513	244.587	146.519	5.0481	0.014284	0.0435207	47	41	50	398	164	187	52.3	41.29	51.77	420.04	148	165.72
chr07_AA_00146	2.33266	68.851	346.826	207.839	5.03734	5.5969e-13	9.27473e-12	80	54	61	248	423	448	89.01	54.38	63.16	261.74	381.73	397.01
chr06_AA_00344	2.32276	218.412	1092.69	655.551	5.00289	2.89056e-18	7.1135e-17	156	212	259	1003	1231	1251	173.58	213.5	268.16	1058.55	1110.9	1108.62
chr04_AA_00466	2.31797	4.94859	24.6752	14.8119	4.98631	0.0024188	0.00954116	6	4	4	10	34	37	6.68	4.03	4.14	10.55	30.68	32.79
chr09_AA_00018	2.31793	15.0098	74.8414	44.9256	4.98617	1.39865e-05	9.34292e-05	15	23	5	46	86	111	16.69	23.16	5.18	48.55	77.61	98.37
chr07_AA_00296	2.31619	127.952	637.221	382.587	4.98015	1.16705e-08	1.23351e-07	106	116	144	416	859	787	117.94	116.82	149.09	439.04	775.19	697.43
chr10_AA_01033	2.31299	333.515	1657.28	995.396	4.96912	6.92169e-06	4.89816e-05	309	355	289	957	2380	2047	343.82	357.51	299.22	1010.01	2147.79	1814.03
chr11_AA_00306	2.30781	7.65806	37.9173	22.7877	4.95129	0.000159587	0.000858507	4	4	14	35	37	49	4.45	4.03	14.5	36.94	33.39	43.42
chr09_AA_01060	2.30641	36.1219	178.677	107.399	4.9465	4.52367e-11	6.32099e-10	34	32	37	130	221	225	37.83	32.23	38.31	137.2	199.44	199.39
chr06_AA_00217	2.29959	178.269	877.649	527.959	4.92316	6.08174e-16	1.28014e-14	181	182	145	647	1067	1114	201.39	183.28	150.13	682.84	962.9	987.21
chr08_AA_01014	2.28708	222.873	1087.77	655.323	4.88068	2.38515e-08	2.43261e-07	195	248	195	1358	1044	1002	216.97	249.75	201.9	1433.22	942.14	887.96
chr11_AA_00029	2.28435	10.1581	49.4849	29.8215	4.87146	0.00117361	0.00504587	8	6	15	22	72	68	8.9	6.04	15.53	23.22	64.98	60.26
chr08_AA_01084	2.27457	2044.75	9893.56	5969.15	4.83853	5.95291e-13	9.83175e-12	1837	1956	2048	7009	12398	12520	2043.98	1969.81	2120.45	7397.22	11188.4	11095.1
chr08_AA_00249	2.27102	32.863	158.618	95.7403	4.82664	0.0119563	0.0373288	31	40	23	44	249	231	34.49	40.28	23.81	46.44	224.71	204.71
chr07_AA_00694	2.2647	237.92	1143.34	690.63	4.80556	1.05243e-09	1.26355e-08	232	254	193	766	1488	1443	258.14	255.79	199.83	808.43	1342.82	1278.77
chr09_AA_00739	2.26374	16.2263	77.9243	47.0753	4.80235	6.41333e-07	5.45078e-06	18	12	16	80	83	84	20.03	12.08	16.57	84.43	74.9	74.44
chr10_AA_01270	2.26079	38.5378	184.694	111.616	4.79254	0.00970227	0.0312552	34	32	44	54	269	287	37.83	32.23	45.56	56.99	242.75	254.34
chr02_AA_00292	2.2576	18.412	88.0457	53.2289	4.78196	0.00204607	0.00824511	12	20	21	129	78	65	13.35	20.14	21.74	136.15	70.39	57.6
chr11_AA_01729	2.25518	116.141	554.451	335.296	4.77393	1.86859e-15	3.78811e-14	99	105	128	534	601	629	110.15	105.74	132.53	563.58	542.36	557.41
chr04_AA_00259	2.25184	2539.06	12093.3	7316.16	4.76288	7.91388e-20	2.16276e-18	2360	2642	2251	12233	12900	13234	2625.91	2660.65	2330.63	12910.6	11641.4	11727.8
chr07_AA_00302	2.24871	29.1515	138.545	83.8481	4.75257	9.92942e-07	8.18598e-06	31	31	21	177	121	135	34.49	31.22	21.74	186.8	109.19	119.64
chr05_AA_00664	2.24853	11.555	54.9091	33.232	4.75199	0.00029113	0.00146946	9	7	17	30	63	86	10.01	7.05	17.6	31.66	56.85	76.21
chr08_AA_01198	2.2462	122.576	581.542	352.059	4.74433	1.0143e-13	1.76974e-12	119	136	95	425	684	766	132.41	136.96	98.36	448.54	617.26	678.82
chr10_AA_00546	2.24293	3.49079	16.5239	10.0074	4.73358	0.0141949	0.0432759	3	4	3	25	9	17	3.34	4.03	3.11	26.38	8.12	15.07
chr07_AA_00257	2.24175	104.976	496.505	300.741	4.7297	4.90471e-15	9.51417e-14	91	96	113	411	564	617	101.25	96.68	117	433.76	508.97	546.78
chr11_AA_01251	2.23811	24.7455	116.744	70.7446	4.71778	1.64968e-08	1.71252e-07	20	29	22	105	118	150	22.25	29.2	22.78	110.82	106.49	132.93
chr06_AA_00685	2.23584	13.4069	63.1514	38.2791	4.71038	5.16994e-06	3.75799e-05	15	10	13	65	75	60	16.69	10.07	13.46	68.6	67.68	53.17
chr03_AA_00231	2.23353	6.9275	32.5788	19.7532	4.70282	0.000585574	0.00273775	5	11	4	29	41	34	5.56	11.08	4.14	30.61	37	30.13
chr09_AA_00446	2.22504	97.35	455.133	276.241	4.67522	1.34921e-14	2.49958e-13	93	105	80	349	552	563	103.48	105.74	82.83	368.33	498.14	498.92
chr10_AA_01047	2.22037	425.029	1980.69	1202.86	4.66012	4.76714e-18	1.14748e-16	408	400	404	2111	2080	2073	453.97	402.82	418.29	2227.93	1877.06	1837.07
chr06_AA_00360	2.21713	7.27518	33.8273	20.5513	4.64969	0.000545497	0.00256859	4	8	9	36	35	36	4.45	8.06	9.32	37.99	31.59	31.9
chr03_AA_00448	2.21217	151.856	703.654	427.755	4.63371	1.20979e-15	2.48308e-14	130	172	133	737	783	707	144.65	173.21	137.7	777.82	706.61	626.54
chr08_AA_00596	2.20732	127.892	590.629	359.261	4.61818	5.0112e-15	9.68277e-14	120	124	121	434	741	728	133.52	124.88	125.28	458.04	668.7	645.15
chr01_AA_00344	2.20692	8207.16	37891.6	23049.4	4.6169	2.42489e-19	6.36324e-18	7094	7838	8533	37979	40456	41846	7893.32	7893.32	8834.85	40082.6	36508.9	37083.4
chr03_AA_00177	2.20681	106.706	492.612	299.659	4.61653	0.00715657	0.0241144	93	101	111	159	724	741	103.48	101.71	114.93	167.81	653.36	656.67
chr09_AA_00298	2.20632	625.577	2887.01	1756.3	4.61496	1.80613e-18	4.56982e-17	614	630	540	2664	3149	3394	683.18	634.45	559.1	2811.56	2841.77	3007.72
chr10_AA_00979	2.20483	21.5621	99.4056	60.4838	4.61021	1.48382e-07	1.38726e-06	17	29	16	109	93	112	18.92	29.2	16.57	115.04	83.93	99.25
chr09_AA_01273	2.20163	2566.65	11806.6	7186.6	4.59998	3.03873e-05	0.000190695	815	803	5780	14528	11276	11184	906.83	808.67	5984.47	15332.7	10175.9	9911.13
chr01_AA_00229	2.19462	152.462	697.92	425.191	4.57768	2.14315e-14	3.92633e-13	135	158	143	811	699	685	150.21	159.12	148.06	855.92	630.8	607.04
chr09_AA_00262	2.19304	8.15524	37.2914	22.7233	4.5727	0.00517123	0.0183169	11	7	5	56	30	29	12.24	7.05	5.18	59.1	27.07	25.7
chr02_AA_00198	2.1903	6.04239	27.5775	16.81	4.56401	0.00235299	0.00931498	9	6	2	37	16	33	10.01	6.04	2.07	39.05	14.44	29.24
chr05_AA_00771	2.18698	148.565	676.49	412.527	4.5535	2.26728e-15	4.54973e-14	130	155	140	639	715	801	144.65	156.09	144.95	674.39	645.24	709.84
chr07_AA_00732	2.18622	37.8424	172.225	105.034	4.55111	7.35615e-10	8.95134e-09	36	38	34	198	176	168	40.06	38.27	35.2	208.97	158.83	148.88
chr02_AA_00260	2.18523	161.701	735.416	448.558	4.54801	1.70458e-14	3.14616e-13	118	120	225	839	731	746	131.3	120.85	232.96	885.47	659.68	661.1
chr09_AA_00553	2.18433	61.3025	278.629	169.966	4.54516	2.46679e-07	2.2389e-06	43	58	75	176	362	365	47.85	58.41	77.65	185.75	326.68	323.46
chr09_AA_00974	2.18396	148.854	676.389	412.621	4.54399	0.0149925	0.0452887	150	179	96	1084	480	510	166.9	180.26	99.4	1144.04	433.17	451.96
chr08_AA_00073	2.18387	91.5496	415.974	253.762	4.5437	1.23436e-08	1.29496e-07	80	99	83	511	416	376	89.01	99.7	85.94	539.3	375.41	333.21
chr10_AA_00671	2.18197	5.61053	25.4591	15.5348	4.53773	0.00262928	0.0102488	6	7	3	30	25	25	6.68	7.05	3.11	31.66	22.56	22.15
chr11_AA_01112	2.17911	102.079	462.289	282.184	4.52876	0.00178119	0.00728756	80	117	96	676	377	376	89.01	117.83	99.4	713.44	340.22	333.21
chr05_AA_00483	2.17902	9.11331	41.2693	25.1913	4.52846	0.000140339	0.000764522	8	7	11	25	51	58	8.9	7.05	11.39	26.38	46.02	51.4
chr07_AA_00148	2.17848	375.192	1698.41	1036.8	4.52676	1.91546e-17	4.38649e-16	357	312	400	1537	1916	1968	397.23	314.2	414.15	1622.13	1729.06	1744.02
chr02_AA_00357	2.17157	8.75875	39.4592	24.109	4.50512	0.000284273	0.00143852	8	8	9	51	46	26	8.9	8.06	9.32	53.82	41.51	23.04
chr08_AA_00244	2.16855	1053.4	4735.79	2894.6	4.49572	0.00381941	0.0141466	906	1112	997	1764	6993	6810	1008.08	1119.85	1032.27	1861.71	6310.72	6034.94
chr06_AA_00839	2.16725	188.668	847.436	518.052	4.49167	0.000215176	0.00112098	169	181	189	1172	766	693	188.04	182.28	195.69	1236.92	691.26	614.13
chr11_AA_00225	2.16604	57.6796	258.861	158.27	4.48791	0.000182425	0.000970807	49	56	60	131	344	370	54.52	56.4	62.12	138.26	310.44	327.89
chr01_AA_00368	2.15885	3056.78	13650.3	8353.54	4.46558	1.69279e-16	3.7215e-15	2486	2617	3640	10262	16683	17000	2766.11	2635.47	3768.76	10830.4	15055.3	15065.2
chr09_AA_00149	2.15434	92.2682	410.745	251.507	4.45164	1.67593e-06	1.31692e-05	89	84	90	248	553	532	99.03	84.59	93.18	261.74	499.05	471.45
chr10_AA_01342	2.1525	8.41362	37.4068	22.9102	4.44598	0.00114181	0.00492628	8	8	8	53	28	35	8.9	8.06	8.28	55.94	25.27	31.02
chr08_AA_00462	2.15104	129.38	574.638	352.009	4.44148	1.20717e-14	2.24484e-13	106	111	153	432	700	718	117.94	111.78	158.41	455.93	631.7	636.28
chr01_AA_00012	2.14254	57.0151	251.744	154.38	4.41539	2.94094e-11	4.18629e-10	50	56	57	260	250	288	55.63	56.4	59.02	274.4	225.61	255.22
chr08_AA_00198	2.13968	4.67388	20.5961	12.635	4.40663	0.00543966	0.0191035	8	2	3	11	34	22	8.9	2.01	3.11	11.61	30.68	19.5
chr09_AA_00148	2.13457	56.2117	246.829	151.52	4.39107	6.90449e-05	0.000401093	59	56	45	332	229	207	65.65	56.4	46.59	350.39	206.66	183.44
chr04_AA_00280	2.13456	15.8013	69.384	42.5926	4.39103	6.09977e-06	4.37917e-05	16	15	14	82	67	69	17.8	15.11	14.5	86.54	60.46	61.15
chr08_AA_00789	2.13409	2828.08	12414.2	7621.14	4.38961	3.86715e-18	9.39993e-17	2551	2855	2676	12184	13488	13780	2838.44	2875.15	2770.66	12858.9	12172	12211.7
chr08_AA_00943	2.1241	381.306	1662.23	1021.77	4.35932	0.00359729	0.0134752	328	353	409	639	2462	2359	364.96	355.49	423.47	674.39	2221.79	2090.52
chr07_AA_00854	2.12366	1080.03	4706.72	2893.37	4.35797	4.64232e-06	3.39959e-05	990	1080	1015	2764	6211	6317	1101.55	1087.62	1050.91	2917.09	5605.02	5598.05
chr09_AA_00583	2.12315	88.2134	384.297	236.255	4.35644	3.65774e-10	4.62736e-09	83	95	74	266	500	475	92.35	95.67	76.62	280.73	451.22	420.94
chr05_AA_00621	2.12173	4.42744	19.2689	11.8482	4.35215	0.0100284	0.0321279	1	9	3	15	20	27	1.11	9.06	3.11	15.83	18.05	23.93
chr09_AA_01177	2.11802	2693.2	11691.2	7192.18	4.34099	5.11032e-18	1.22117e-16	2319	2471	2908	10040	13854	13513	2580.29	2488.44	3010.87	10596.1	12502.3	11975.1
chr02_AA_00352	2.11616	2765.68	11990.3	7377.99	4.3354	0.00274942	0.0106541	1509	1503	4930	5209	17349	16720	1679.03	1513.61	5104.4	5497.52	15656.3	14817.1
chr07_AA_00942	2.11429	18.4893	80.0549	49.2721	4.32978	1.78662e-06	1.39945e-05	15	20	18	63	108	86	16.69	20.14	18.64	66.49	97.46	76.21
chr11_AA_01319	2.11339	13.0806	56.6008	34.8407	4.32707	2.49409e-05	0.000159085	15	8	14	50	58	73	16.69	8.06	14.5	52.77	52.34	64.69
chr09_AA_01278	2.11026	84.9234	366.674	225.798	4.3177	1.15559e-12	1.85589e-11	70	79	94	276	469	435	77.89	79.56	97.33	291.29	423.24	385.49
chr08_AA_00461	2.10704	1167.21	5028.41	3097.81	4.30806	2.10152e-15	4.23429e-14	1016	909	1406	3771	6087	6333	1130.48	915.42	1455.74	3979.87	5493.12	5612.23
chr05_AA_00538	2.10289	225.578	969.015	597.297	4.2957	0.000645626	0.00297355	169	183	294	460	1340	1368	188.04	184.29	304.4	485.48	1209.26	1212.31
chr09_AA_00305	2.09893	35.551	152.297	93.9241	4.28391	0.000974391	0.00427479	30	45	27	216	127	129	33.38	45.32	27.96	227.96	114.61	114.32
chr07_AA_00567	2.09123	14.7006	62.6409	38.6708	4.26111	1.469e-05	9.77323e-05	12	11	19	51	72	78	13.35	11.08	19.67	53.82	64.98	69.12
chr08_AA_00899	2.09045	5.89723	25.1153	15.5062	4.25882	0.00370184	0.0138041	3	5	9	24	24	32	3.34	5.04	9.32	25.33	21.66	28.36
chr06_AA_00133	2.08787	48.0702	204.356	126.213	4.2512	3.35697e-10	4.26323e-09	50	53	34	154	240	264	55.63	53.37	35.2	162.53	216.58	233.95
chr10_AA_01261	2.08689	158.305	672.527	415.416	4.2483	3.4112e-14	6.15821e-13	137	166	150	679	712	743	152.44	167.17	155.31	716.61	642.53	658.44
chr07_AA_00330	2.07832	33.6142	141.958	87.7863	4.22316	1.26379e-05	8.51679e-05	42	27	26	184	133	126	46.73	27.19	26.92	194.19	120.02	111.66
chr11_AA_01838	2.07679	36.2928	153.107	94.6999	4.21866	7.3783e-09	8.03009e-08	32	45	27	121	175	196	35.61	45.32	27.96	127.7	157.93	173.69
chr09_AA_01138	2.07558	50.6345	213.431	132.033	4.21513	4.76559e-05	0.000287125	42	52	51	284	180	201	46.73	52.37	52.8	299.73	162.44	178.12
chr07_AA_00272	2.07461	56.4236	237.674	147.049	4.21232	2.11335e-08	2.17332e-07	43	63	56	291	220	234	47.85	63.44	57.98	307.12	198.54	207.37
chr06_AA_00622	2.07381	6.05438	25.4887	15.7715	4.20996	0.00321889	0.0122385	8	2	7	25	28	28	8.9	2.01	7.25	26.38	25.27	24.81
chr08_AA_00389	2.07201	127.333	535.399	331.366	4.20471	1.64489e-13	2.82516e-12	115	133	116	465	638	609	127.96	133.94	120.1	490.76	575.75	539.69
chr01_AA_00292	2.06611	2707.3	11337	7022.15	4.18756	3.36234e-08	3.39425e-07	2258	2785	2709	7436	14794	14458	2512.42	2804.66	2804.83	7847.87	13350.6	12812.5
chr08_AA_00719	2.06459	214.896	898.942	556.919	4.18316	8.18542e-15	1.54244e-13	190	202	222	773	1123	979	211.41	203.43	229.85	815.82	1013.43	867.58
chr09_AA_00471	2.0632	8.78706	36.7223	22.7547	4.17913	0.00062724	0.00290102	8	5	12	40	37	39	8.9	5.04	12.42	42.22	33.39	34.56
chr11_AA_01368	2.05564	172.292	716.266	444.279	4.15728	4.31764e-14	7.73812e-13	138	186	170	637	826	825	153.55	187.31	176.01	672.28	745.41	731.11
chr09_AA_00006	2.04665	23.6147	97.5632	60.5889	4.13146	0.00429975	0.015656	13	20	35	44	157	118	14.46	20.14	36.24	46.44	141.68	104.57
chr05_AA_00794	2.04505	10.9162	45.0501	27.9832	4.12689	0.000212355	0.00111038	11	7	13	51	42	49	12.24	7.05	13.46	53.82	37.9	43.42
chr09_AA_00961	2.0418	271.79	1119.12	695.455	4.11759	5.78135e-15	1.10843e-13	243	279	255	997	1319	1258	270.38	280.97	264.02	1052.22	1190.31	1114.83
chr11_AA_01409	2.04141	7.30095	30.0541	18.6775	4.11646	0.0033881	0.0127982	5	8	8	43	29	21	5.56	8.06	8.28	45.38	26.17	18.61
chr07_AA_01017	2.03633	80.19	328.939	204.565	4.102	1.705e-11	2.48052e-10	52	56	122	292	371	388	57.86	56.4	126.32	308.17	334.8	343.84
chr05_AA_00520	2.03324	255.577	1046.14	650.858	4.09324	1.19629e-14	2.22879e-13	225	229	276	1051	1135	1134	250.35	230.62	285.76	1109.21	1024.26	1004.94
chr10_AA_01227	2.0328	126.545	517.82	322.182	4.09198	2.43717e-06	1.87633e-05	100	139	124	661	478	479	111.27	139.98	128.39	697.61	431.36	424.48
chr06_AA_00017	2.03267	53.193	217.646	135.419	4.09163	5.95232e-10	7.28791e-09	49	56	47	197	228	270	54.52	56.4	48.66	207.91	205.75	239.27
chr07_AA_00807	2.03171	30.7911	125.902	78.3465	4.0889	0.00370405	0.0138071	15	33	41	60	205	146	16.69	33.23	42.45	63.32	185	129.38
chr07_AA_00845	2.02488	7.04256	28.6603	17.8514	4.06958	0.00261914	0.0102214	8	7	5	34	29	27	8.9	7.05	5.18	35.88	26.17	23.93
chr01_AA_00168	2.02441	48.2288	196.207	122.218	4.06825	0.00150694	0.006303	38	40	60	276	192	140	42.28	40.28	62.12	291.29	173.27	124.07
chr09_AA_00129	2.02379	42.7043	173.658	108.181	4.06652	6.77687e-09	7.41633e-08	39	43	40	189	207	152	43.39	43.3	41.41	199.47	186.8	134.7
chr10_AA_01129	2.02057	128.986	523.352	326.169	4.05743	4.70229e-13	7.85807e-12	123	126	119	393	636	656	136.86	126.89	123.21	414.77	573.95	581.34
chr02_AA_00266	2.02	14.644	59.3938	37.0189	4.05585	4.6878e-05	0.00028314	12	17	13	68	59	60	13.35	17.12	13.46	71.77	53.24	53.17
chr06_AA_00226	2.01768	170.301	689.605	429.953	4.04933	0.000448369	0.0021606	140	183	165	956	599	586	155.77	184.29	170.84	1008.95	540.56	519.31
chr03_AA_00557	2.01581	14.6886	59.4018	37.0452	4.04406	4.37945e-05	0.000265803	13	15	14	63	58	67	14.46	15.11	14.5	66.49	52.34	59.37
chr03_AA_00440	2.01208	7.69327	31.0318	19.3625	4.03363	0.00164781	0.00681511	5	3	14	23	36	41	5.56	3.02	14.5	24.27	32.49	36.33
chr10_AA_00746	2.01047	455.571	1835.55	1145.56	4.02912	0.00166047	0.00686176	399	467	437	2635	1569	1478	443.96	470.3	452.46	2780.95	1415.92	1309.79
chr07_AA_00879	2.01039	854.295	3441.89	2148.09	4.02892	1.05078e-15	2.17477e-14	756	882	805	3883	3458	3506	841.18	888.23	833.48	4098.07	3120.62	3106.98
chr09_AA_00289	2.01021	989.449	3985.92	2487.68	4.02842	4.38132e-16	9.30136e-15	865	1011	954	3357	4610	4801	962.46	1018.14	987.75	3542.94	4160.22	4254.59
chr09_AA_00713	2.00549	98.2994	394.697	246.498	4.01526	3.17387e-06	2.39505e-05	86	95	100	241	499	541	95.69	95.67	103.54	254.35	450.31	479.43
chr09_AA_00071	2.00515	203.522	817	510.261	4.01431	4.74422e-14	8.45667e-13	195	214	172	612	978	1041	216.97	215.51	178.08	645.9	882.58	922.52
chr01_AA_00049	2.00419	277.904	1114.85	696.378	4.01164	2.00724e-14	3.68416e-13	237	273	285	1096	1191	1256	263.7	274.93	295.08	1156.71	1074.8	1113.05
chr07_AA_00225	1.99928	17.1397	68.5249	42.8323	3.99802	2.03565e-05	0.000132491	14	14	21	82	72	61	15.58	14.1	21.74	86.54	64.98	54.06
chr06_AA_00524	1.99901	51.8949	207.437	129.666	3.99726	0.00583823	0.0202943	50	50	48	79	281	322	55.63	50.35	49.7	83.38	253.58	285.35
chr01_AA_00093	1.99821	39.8565	159.228	99.5424	3.99503	0.0108184	0.0342594	36	44	34	245	123	122	40.06	44.31	35.2	258.57	111	108.11
chr06_AA_00644	1.99466	69.2999	276.175	172.738	3.98522	0.00595287	0.0206059	62	67	69	414	212	226	68.99	67.47	71.44	436.93	191.32	200.28
chr07_AA_00718	1.98943	37.5822	149.231	93.4068	3.9708	4.56541e-08	4.53636e-07	27	41	40	164	157	150	30.04	41.29	41.41	173.08	141.68	132.93
chr05_AA_00336	1.98934	35.248	139.954	87.6012	3.97057	1.52731e-05	0.000101068	32	46	23	85	194	175	35.61	46.32	23.81	89.71	175.07	155.08
chr07_AA_00480	1.98756	449.122	1781.06	1115.09	3.96565	5.15681e-15	9.94471e-14	401	461	422	1607	1995	2084	446.18	464.25	436.93	1696.01	1800.36	1846.82
chr10_AA_01116	1.98352	68.7436	271.85	170.297	3.95456	1.62546e-10	2.13838e-09	65	61	70	216	330	327	72.32	61.43	72.48	227.96	297.8	289.78
chr08_AA_01128	1.98196	200.832	793.346	497.089	3.95029	1.97623e-09	2.30281e-08	193	201	179	545	1017	1001	214.75	202.42	185.33	575.19	917.78	887.07
chr05_AA_00301	1.97816	11.8692	46.7635	29.3164	3.9399	0.000274464	0.00139603	10	13	11	55	44	48	11.13	13.09	11.39	58.05	39.71	42.54
chr06_AA_01032	1.97764	5.60364	22.0698	13.8367	3.93848	0.00937755	0.030427	5	5	6	28	20	21	5.56	5.04	6.21	29.55	18.05	18.61
chr11_AA_01483	1.96839	12.2401	47.8992	30.0697	3.9133	0.000257901	0.00132198	11	13	11	60	38	52	12.24	13.09	11.39	63.32	34.29	46.08
chr06_AA_00666	1.95683	16.5551	64.2683	40.4117	3.88209	2.70456e-05	0.000170857	17	11	19	43	74	91	18.92	11.08	19.67	45.38	66.78	80.64
chr10_AA_01135	1.95576	310.117	1203	756.56	3.8792	8.09044e-10	9.8207e-09	280	305	301	835	1532	1518	311.55	307.15	311.65	881.25	1382.53	1345.23
chr06_AA_00357	1.95306	67.2756	260.488	163.882	3.87196	0.0091642	0.0298327	66	73	53	395	186	222	73.44	73.52	54.87	416.88	167.85	196.73
chr05_AA_00760	1.95244	15.5197	60.0659	37.7928	3.8703	4.21118e-05	0.000257009	17	11	16	36	80	79	18.92	11.08	16.57	37.99	72.19	70.01
chr09_AA_01388	1.95223	315.155	1219.56	767.36	3.86972	6.4163e-14	1.12547e-12	286	336	279	1279	1275	1307	318.23	338.37	288.87	1349.84	1150.6	1158.25
chr11_AA_00020	1.95002	140.533	542.993	341.763	3.8638	1.20981e-11	1.78105e-10	144	130	126	395	642	714	160.23	130.92	130.46	416.88	579.36	632.74
chr07_AA_01031	1.9499	102.342	395.396	248.869	3.86347	2.60037e-11	3.73374e-10	75	112	107	364	438	459	83.45	112.79	110.79	384.16	395.27	406.76
chr03_AA_00420	1.94986	1636.45	6322.24	3979.34	3.86338	0.00702566	0.0237623	1364	1324	1988	2357	9303	9122	1517.69	1333.34	2058.32	2487.55	8395.34	8083.81
chr11_AA_01092	1.9444	85.2187	327.987	206.603	3.84877	9.21241e-11	1.23829e-09	62	99	84	235	407	416	68.99	99.7	86.97	248.02	367.29	368.65
chr11_AA_01678	1.94339	328.228	1262.39	795.311	3.84608	0.00020084	0.00105574	313	341	283	668	1692	1755	348.27	343.41	293.01	705	1526.92	1555.26
chr11_AA_01323	1.93661	1599.64	6123.48	3861.56	3.82804	5.97785e-06	4.29788e-05	1440	1556	1574	3701	8132	8041	1602.25	1566.98	1629.68	3905.99	7338.59	7125.84
chr04_AA_00774	1.9336	616.371	2354.58	1485.48	3.82008	0.000363578	0.0017886	507	582	675	1209	3224	3248	564.13	586.11	698.88	1275.96	2909.45	2878.34
chr09_AA_01158	1.93168	464.46	1771.91	1118.18	3.81498	2.81451e-14	5.11838e-13	433	459	434	1727	1946	1960	481.79	462.24	449.35	1822.66	1756.14	1736.93
chr11_AA_00996	1.93139	1206.49	4601.84	2904.17	3.81424	1.03896e-11	1.53639e-10	963	1027	1462	3384	5915	5525	1071.51	1034.25	1513.72	3571.44	5337.9	4896.19
chr11_AA_00897	1.9304	170.244	648.903	409.574	3.8116	4.08183e-10	5.13107e-09	149	177	161	455	810	830	165.79	178.25	166.7	480.2	730.97	735.54
chr03_AA_00156	1.9292	409.375	1559.08	984.228	3.80845	5.31082e-14	9.38214e-13	332	425	416	1559	1706	1684	369.41	428	430.72	1645.35	1539.55	1492.34
chr01_AA_00044	1.92621	21.2402	80.7247	50.9824	3.80056	9.84946e-05	0.000555535	28	20	12	105	67	80	31.15	20.14	12.42	110.82	60.46	70.9
chr11_AA_00947	1.92257	14.0594	53.2989	33.6791	3.79099	0.0127686	0.0395243	15	14	11	20	88	67	16.69	14.1	11.39	21.11	79.41	59.37
chr09_AA_00403	1.918	95.4697	360.78	228.125	3.77899	0.00134653	0.00571234	87	105	81	169	495	516	96.8	105.74	83.87	178.36	446.7	457.27
chr11_AA_00731	1.91396	178.466	672.534	425.5	3.76842	2.41528e-12	3.78675e-11	169	165	175	744	691	687	188.04	166.16	181.19	785.21	623.58	608.81
chr01_AA_00228	1.91349	929.519	3501.68	2215.6	3.7672	1.20146e-08	1.26313e-07	455	537	1682	2782	4147	4318	506.27	540.79	1741.5	2936.09	3742.39	3826.56
chr11_AA_01494	1.91278	1188.62	4475.58	2832.1	3.76534	7.44529e-15	1.41104e-13	1100	1100	1192	4095	4487	5705	1223.94	1107.76	1234.17	4321.82	4049.22	5055.71
chr09_AA_00896	1.91223	6.70688	25.244	15.9754	3.7639	0.00666602	0.0227012	8	6	5	32	19	28	8.9	6.04	5.18	33.77	17.15	24.81
chr08_AA_01020	1.91135	2495.13	9385.69	5940.41	3.7616	3.71855e-15	7.25595e-14	2151	2521	2466	7535	11160	11435	2393.37	2538.79	2553.23	7952.35	10071.2	10133.6
chr11_AA_01450	1.91111	25.7714	96.9256	61.3485	3.76097	0.0103853	0.0330261	20	30	24	35	133	151	22.25	30.21	24.85	36.94	120.02	133.81
chr06_AA_00254	1.90242	364.923	1364.23	864.574	3.7384	1.79788e-08	1.85276e-07	307	386	352	923	1749	1738	341.59	388.72	364.45	974.12	1578.36	1540.2
chr03_AA_00230	1.89769	335.668	1250.76	793.212	3.72617	0.000657832	0.0030222	217	278	469	651	1793	1633	241.45	279.96	485.59	687.06	1618.06	1447.15
chr06_AA_01007	1.88938	33.8777	125.509	79.6931	3.70476	0.00932287	0.0302695	28	34	35	189	98	100	31.15	34.24	36.24	199.47	88.44	88.62
chr05_AA_00920	1.88889	17.3905	64.4056	40.8981	3.7035	4.36997e-05	0.000265553	23	12	14	50	81	76	25.59	12.08	14.5	52.77	73.1	67.35
chr10_AA_00311	1.88593	169.721	627.273	398.497	3.6959	9.36359e-12	1.3909e-10	132	186	169	457	777	788	146.87	187.31	174.98	482.31	701.19	698.32
chr03_AA_00106	1.88273	207.843	766.468	487.156	3.68773	0.000229023	0.00118068	195	195	203	411	995	1092	216.97	196.38	210.18	433.76	897.92	967.72
chr05_AA_00435	1.881	372.952	1373.7	873.324	3.68331	2.33745e-13	3.97326e-12	330	366	370	1302	1569	1502	367.18	368.58	383.09	1374.12	1415.92	1331.06
chr10_AA_01671	1.87787	17.569	64.5716	41.0703	3.67531	0.000300721	0.00151094	18	16	16	86	64	51	20.03	16.11	16.57	90.76	57.76	45.2
chr04_AA_00456	1.87739	900.811	3309.66	2105.23	3.67409	5.25336e-14	9.29723e-13	816	871	886	3709	3326	3400	907.94	877.15	917.34	3914.44	3001.5	3013.04
chr06_AA_00367	1.87526	206.236	756.615	481.426	3.66868	4.77618e-05	0.000287588	171	190	229	436	988	1036	190.27	191.34	237.1	460.15	891.6	918.09
chr10_AA_01316	1.87165	38.1051	139.446	88.7756	3.65951	0.0117558	0.0368505	35	44	30	211	97	122	38.94	44.31	31.06	222.69	87.54	108.11
chr03_AA_00305	1.86866	15.9893	58.3919	37.1906	3.65194	0.000139502	0.000760801	11	18	17	61	56	68	12.24	18.13	17.6	64.38	50.54	60.26
chr05_AA_00550	1.86262	18.2172	66.2501	42.2336	3.63668	4.82154e-05	0.000290143	16	15	21	47	71	96	17.8	15.11	21.74	49.6	64.07	85.07
chr06_AA_00366	1.86035	9.11076	33.0807	21.0957	3.63095	0.00292152	0.0112418	9	10	7	44	32	27	10.01	10.07	7.25	46.44	28.88	23.93
chr10_AA_01519	1.8507	60.5662	218.447	139.507	3.60675	1.19743e-08	1.26023e-07	68	58	46	241	245	203	75.66	58.41	47.63	254.35	221.1	179.9
chr07_AA_00626	1.8502	2258.9	8144.46	5201.68	3.60549	8.45867e-06	5.89722e-05	1965	2250	2245	4958	10728	10742	2186.41	2265.88	2324.42	5232.62	9681.31	9519.44
chr03_AA_00129	1.84065	33.5961	120.331	76.9638	3.58171	1.4506e-06	1.15919e-05	29	30	37	143	112	123	32.27	30.21	38.31	150.92	101.07	109
chr04_AA_00314	1.83729	821.696	2936.23	1878.96	3.57337	0.000993974	0.00434913	767	819	760	1440	4038	4113	853.42	824.78	786.88	1519.76	3644.03	3644.89
chr08_AA_00555	1.83674	28.7763	102.789	65.7829	3.57202	4.65254e-06	3.40441e-05	28	26	28	127	94	101	31.15	26.18	28.99	134.03	84.83	89.51
chr07_AA_00646	1.835	217.604	776.345	496.974	3.5677	4.82644e-12	7.36851e-11	187	236	200	599	970	927	208.07	237.67	207.07	632.18	875.36	821.5
chr03_AA_00374	1.83104	34.0718	121.225	77.6486	3.55794	1.23512e-06	9.99921e-06	37	38	22	128	106	150	41.17	38.27	22.78	135.09	95.66	132.93
chr07_AA_00649	1.82713	78.0956	277.107	177.602	3.54831	3.22796e-09	3.67059e-08	74	82	67	286	299	293	82.34	82.58	69.37	301.84	269.83	259.65
chr08_AA_01029	1.82308	361.621	1279.54	820.583	3.53836	1.36144e-12	2.16888e-11	280	333	423	1176	1423	1482	311.55	335.35	437.96	1241.14	1284.16	1313.33
chr07_AA_01110	1.82295	19.1434	67.7301	43.4368	3.53805	0.00238268	0.00941742	7	2	46	78	76	59	7.79	2.01	47.63	82.32	68.58	52.29
chr03_AA_00236	1.8134	106.866	375.601	241.233	3.51469	4.42787e-10	5.53093e-09	88	107	111	319	415	469	97.92	107.76	114.93	336.67	374.51	415.62
chr11_AA_00454	1.81242	11.8623	41.6641	26.7632	3.5123	0.00100113	0.00437464	9	11	14	32	51	51	10.01	11.08	14.5	33.77	46.02	45.2
chr08_AA_00693	1.81237	1154.94	4056.39	2605.67	3.5122	1.79223e-13	3.06756e-12	945	1064	1296	3717	4438	4786	1051.48	1071.51	1341.85	3922.88	4005	4241.3
chr11_AA_00305	1.81124	21.5646	75.6797	48.6222	3.50944	9.49491e-05	0.000538299	16	26	20	44	98	104	17.8	26.18	20.71	46.44	88.44	92.16
chr01_AA_00064	1.81002	47.1256	165.245	106.185	3.50647	0.00365313	0.0136533	35	39	61	74	233	234	38.94	39.28	63.16	78.1	210.27	207.37
chr05_AA_00564	1.80806	320.717	1123.06	721.889	3.50172	3.02397e-12	4.7038e-11	298	328	290	1101	1182	1287	331.58	330.32	300.26	1161.98	1066.68	1140.52
chr11_AA_01183	1.80719	135.341	473.639	304.49	3.4996	0.0013582	0.00575693	130	130	126	242	720	582	144.65	130.92	130.46	255.4	649.75	515.76
chr10_AA_01072	1.80613	19.6604	68.7531	44.2068	3.49703	5.68503e-05	0.000335974	21	22	13	49	76	97	23.37	22.16	13.46	51.71	68.58	85.96
chr06_AA_00914	1.8053	119.834	418.82	269.327	3.49501	3.67589e-10	4.6444e-09	99	116	128	441	416	469	110.15	116.82	132.53	465.43	375.41	415.62
chr06_AA_00882	1.80419	299.624	1046.38	673.004	3.49232	8.34284e-05	0.000477637	255	288	314	598	1371	1434	283.73	290.03	325.11	631.12	1237.24	1270.79
chr05_AA_00645	1.79694	415.808	1444.86	930.333	3.47482	1.33305e-12	2.12708e-11	365	382	441	1144	1791	1705	406.13	384.7	456.6	1207.36	1616.26	1510.95
chr06_AA_00581	1.79284	472.452	1637.03	1054.74	3.46496	1.05861e-12	1.70846e-11	414	438	498	1294	1895	2071	460.65	441.09	515.62	1365.67	1710.11	1835.3
chr05_AA_00331	1.79198	284.054	983.649	633.851	3.4629	6.519e-12	9.83117e-11	241	254	317	893	1169	1076	268.15	255.79	328.21	942.46	1054.95	953.54
chr07_AA_01170	1.79171	9.96505	34.5016	22.2333	3.46226	0.00262268	0.0102271	15	9	4	37	40	32	16.69	9.06	4.14	39.05	36.1	28.36
chr03_AA_00435	1.79077	33.0114	114.22	73.6155	3.46	2.64405e-06	2.02145e-05	32	27	35	107	122	135	35.61	27.19	36.24	112.93	110.1	119.64
chr10_AA_01414	1.79026	3735.64	12920.8	8328.21	3.45878	3.5482e-07	3.14537e-06	2923	3042	4724	8675	16702	16401	3252.35	3063.47	4891.11	9155.5	15072.5	14534.4
chr01_AA_00496	1.78706	7.70704	26.5979	17.1525	3.45112	0.00891215	0.0290887	7	7	8	34	30	19	7.79	7.05	8.28	35.88	27.07	16.84
chr11_AA_00708	1.78573	271.876	937.406	604.641	3.44792	7.46537e-12	1.12064e-10	230	271	277	742	1130	1139	255.92	272.91	286.8	783.1	1019.75	1009.37
chr11_AA_00607	1.7842	665.562	2292.38	1478.97	3.44427	6.07193e-13	1.00116e-11	615	638	647	1759	2864	2749	684.3	642.5	669.89	1856.43	2584.57	2436.13
chr11_AA_00136	1.77985	9.60615	32.9867	21.2964	3.43392	0.00339636	0.0128245	13	5	9	37	33	34	14.46	5.04	9.32	39.05	29.78	30.13
chr09_AA_01109	1.7776	274.867	942.395	608.631	3.42855	6.50344e-06	4.632e-05	256	281	248	588	1255	1212	284.84	282.98	256.77	620.57	1132.55	1074.06
chr03_AA_00309	1.77746	26.6377	91.3197	58.9787	3.42821	5.92177e-05	0.000347474	25	25	26	118	88	79	27.82	25.18	26.92	124.54	79.41	70.01
chr11_AA_01644	1.77688	48.6462	166.703	107.675	3.42685	2.38927e-07	2.17653e-06	43	46	50	164	165	201	47.85	46.32	51.77	173.08	148.9	178.12
chr08_AA_00773	1.77673	212.579	728.395	470.487	3.42648	0.000725509	0.00329695	183	209	216	996	636	632	203.62	210.48	223.64	1051.17	573.95	560.07
chr06_AA_00297	1.77522	248.29	849.871	549.081	3.42289	3.86359e-05	0.000237554	224	267	219	1094	828	731	249.24	268.88	226.75	1154.6	747.22	647.8
chr10_AA_00561	1.77149	152.044	519.088	335.566	3.41407	0.000225757	0.00116688	134	163	138	289	659	742	149.1	164.15	142.88	305.01	594.7	657.55
chr05_AA_00840	1.77065	15.6416	53.3702	34.5059	3.41207	0.000382846	0.001875	12	21	12	45	59	67	13.35	21.15	12.42	47.49	53.24	59.37
chr06_AA_00208	1.76948	19.2732	65.7083	42.4908	3.4093	0.000113875	0.000633973	19	21	15	57	85	68	21.14	21.15	15.53	60.16	76.71	60.26
chr03_AA_00256	1.76508	10.3925	35.3234	22.858	3.39892	0.00273886	0.0106174	7	15	8	25	44	45	7.79	15.11	8.28	26.38	39.71	39.88
chr05_AA_00633	1.76456	7.06144	23.9926	15.527	3.3977	0.0111285	0.0351064	8	5	7	20	22	35	8.9	5.04	7.25	21.11	19.85	31.02
chr08_AA_00318	1.76108	432.976	1467.58	950.277	3.38952	1.12119e-09	1.34123e-08	363	459	418	1733	1434	1444	403.9	462.24	432.79	1828.99	1294.09	1279.66
chr07_AA_00600	1.75888	178.503	604.118	391.311	3.38435	0.00228717	0.00909445	151	185	175	839	432	606	168.01	186.31	181.19	885.47	389.85	537.03
chr10_AA_00154	1.75823	152.526	515.971	334.248	3.38283	4.63342e-05	0.000280357	161	149	124	306	670	700	179.14	150.05	128.39	322.95	604.63	620.33
chr09_AA_00363	1.75632	47.7937	161.464	104.629	3.37835	7.23663e-06	5.10278e-05	49	43	44	203	155	147	54.52	43.3	45.56	214.24	139.88	130.27
chr10_AA_00594	1.75556	400.657	1352.85	876.753	3.37658	4.74961e-12	7.27332e-11	361	404	380	1087	1595	1661	401.68	406.85	393.44	1147.21	1439.38	1471.96
chr10_AA_00539	1.75095	143.577	483.25	313.413	3.3658	2.42262e-09	2.79336e-08	121	147	143	572	476	470	134.63	148.04	148.06	603.68	429.56	416.51
chr06_AA_00714	1.74933	100.774	338.803	219.789	3.36202	4.2682e-09	4.79288e-08	89	97	102	394	312	360	99.03	97.68	105.61	415.82	281.56	319.03
chr10_AA_00507	1.74903	413.359	1389.44	901.397	3.36133	5.01148e-05	0.000300421	361	338	481	826	1796	1891	401.68	340.39	498.02	871.75	1620.77	1675.78
chr07_AA_00359	1.74783	303.512	1019.35	661.432	3.35852	1.26116e-11	1.85388e-10	289	298	279	807	1239	1228	321.56	300.1	288.87	851.7	1118.12	1088.24
chr08_AA_00919	1.74723	1030.8	3460.51	2245.66	3.35712	1.12044e-12	1.80529e-11	877	868	1200	2975	4026	4072	975.82	874.13	1242.45	3139.78	3633.2	3608.56
chr11_AA_01140	1.74238	158.336	529.772	344.054	3.34587	0.0137795	0.0422148	112	131	211	196	764	782	124.62	131.92	218.46	206.86	689.46	693
chr11_AA_00933	1.74205	99.2041	331.849	215.526	3.34511	3.10985e-07	2.77669e-06	78	87	119	225	406	442	86.79	87.61	123.21	237.46	366.39	391.7
chr05_AA_00159	1.73455	126.301	420.299	273.3	3.32775	9.07112e-10	1.0944e-08	110	119	132	326	523	502	122.39	119.84	136.67	344.06	471.97	444.87
chr05_AA_00102	1.73359	32.6757	108.665	70.6703	3.32555	0.000408897	0.00198684	23	38	33	143	85	111	25.59	38.27	34.17	150.92	76.71	98.37
chr03_AA_00194	1.73252	520.209	1728.69	1124.45	3.32308	0.0161689	0.0481369	452	528	508	603	2618	2468	502.93	531.73	525.97	636.4	2362.57	2187.11
chr07_AA_01180	1.73206	37.2509	123.748	80.4995	3.32202	3.02798e-06	2.29722e-05	38	33	35	123	133	137	42.28	33.23	36.24	129.81	120.02	121.41
chr11_AA_00798	1.7289	967.927	3208.45	2088.19	3.31476	0.000912385	0.00403858	880	992	894	1641	4374	4453	979.15	999	925.62	1731.89	3947.25	3946.2
chr10_AA_01213	1.72661	93.9147	310.81	202.362	3.30949	0.000361173	0.00177942	74	88	107	173	390	449	82.34	88.62	110.79	182.58	351.95	397.9
chr09_AA_01208	1.72618	21.8607	72.3262	47.0935	3.3085	0.0012761	0.00543691	13	23	27	41	110	84	14.46	23.16	27.96	43.27	99.27	74.44
chr04_AA_00316	1.72613	78.1479	258.544	168.346	3.3084	4.59775e-07	4.01816e-06	63	83	78	173	339	324	70.1	83.59	80.76	182.58	305.93	287.13
chr11_AA_00119	1.72492	68.7152	227.146	147.931	3.30561	1.09771e-05	7.48942e-05	65	64	67	285	193	233	72.32	64.45	69.37	300.79	174.17	206.48
chr10_AA_00527	1.72338	81.7839	270.059	175.921	3.3021	6.68348e-05	0.000389168	81	76	76	350	240	253	90.13	76.54	78.69	369.39	216.58	224.21
chr09_AA_00235	1.72179	8.43505	27.8226	18.1288	3.29845	0.00802279	0.0265983	7	3	14	24	33	32	7.79	3.02	14.5	25.33	29.78	28.36
chr02_AA_00152	1.72082	291.288	960.156	625.722	3.29624	4.72845e-11	6.58853e-10	279	286	266	1005	1010	1025	310.44	288.02	275.41	1060.67	911.46	908.34
chr09_AA_01203	1.72015	32.7719	107.974	70.3728	3.2947	7.28234e-06	5.1277e-05	35	24	34	95	130	120	38.94	24.17	35.2	100.26	117.32	106.34
chr03_AA_00159	1.71467	47.0846	154.542	100.813	3.28221	6.59981e-07	5.59485e-06	49	45	40	119	188	190	54.52	45.32	41.41	125.59	169.66	168.38
chr08_AA_00121	1.7114	14.6491	47.9725	31.3108	3.27478	0.000829503	0.00371661	10	11	21	33	60	62	11.13	11.08	21.74	34.83	54.15	54.94
chr07_AA_00080	1.7102	149.357	488.707	319.032	3.27206	8.61064e-09	9.30984e-08	138	166	123	351	567	659	153.55	167.17	127.35	370.44	511.68	584
chr08_AA_00556	1.70794	359.502	1174.47	766.985	3.26693	4.04605e-11	5.68573e-10	317	366	345	1266	1265	1180	352.72	368.58	357.2	1336.12	1141.58	1045.7
chr05_AA_00717	1.70713	16.7568	54.7128	35.7348	3.2651	0.000457329	0.00219736	14	18	16	43	55	78	15.58	18.13	16.57	45.38	49.63	69.12
chr11_AA_00312	1.7067	11.294	36.8651	24.0796	3.26413	0.010277	0.0327553	13	9	10	15	51	55	14.46	9.06	10.35	15.83	46.02	48.74
chr08_AA_00877	1.70605	891.465	2908.56	1900.01	3.26267	3.6182e-12	5.6017e-11	751	733	1063	2260	3480	3611	835.62	738.17	1100.6	2385.18	3140.47	3200.03
chr04_AA_00775	1.70303	1205.62	3925.3	2565.46	3.25583	0.00107812	0.00468828	1109	1079	1252	2001	5357	5450	1233.96	1086.62	1296.29	2111.83	4834.34	4829.73
chr07_AA_00941	1.6998	624.382	2028.34	1326.36	3.24856	9.9287e-12	1.47263e-10	546	571	667	1850	2307	2314	607.52	575.03	690.59	1952.47	2081.92	2050.64
chr03_AA_00152	1.69806	350.597	1137.56	744.079	3.24464	2.88622e-11	4.11431e-10	305	326	371	839	1406	1420	339.37	328.3	384.12	885.47	1268.82	1258.39
chr07_AA_00479	1.6954	199.344	645.607	422.475	3.23866	0.000316076	0.00158086	191	207	171	856	607	548	212.52	208.46	177.05	903.41	547.78	485.63
chr08_AA_00207	1.69513	46.0826	149.218	97.6502	3.23805	1.46518e-06	1.16801e-05	38	48	46	143	155	177	42.28	48.34	47.63	150.92	139.88	156.86
chr11_AA_00063	1.6941	60.7575	196.596	128.677	3.23574	3.39376e-07	3.01387e-06	58	47	68	237	179	201	64.54	47.33	70.41	250.13	161.54	178.12
chr06_AA_00426	1.69353	254.727	823.908	539.317	3.23448	1.24335e-10	1.65329e-09	234	234	259	767	912	947	260.37	235.65	268.16	809.48	823.02	839.22
chr05_AA_00605	1.69214	35.4512	114.556	75.0036	3.23136	6.94827e-06	4.91345e-05	21	31	50	80	138	152	23.37	31.22	51.77	84.43	124.54	134.7
chr06_AA_00401	1.69115	292.994	946.122	619.558	3.22915	6.10194e-10	7.46187e-09	265	323	250	1099	876	1002	294.86	325.28	258.84	1159.87	790.53	887.96
chr03_AA_00250	1.69001	75.7535	244.425	160.089	3.22659	4.89226e-08	4.84961e-07	71	66	79	199	243	343	79	66.47	81.79	210.02	219.29	303.96
chr09_AA_00565	1.68995	34.6917	111.931	73.3116	3.22646	6.84978e-06	4.85422e-05	44	28	26	93	118	148	48.96	28.2	26.92	98.15	106.49	131.16
chr09_AA_00942	1.68473	145.09	466.436	305.763	3.2148	1.36868e-09	1.61966e-08	137	140	137	370	566	562	152.44	140.99	141.85	390.49	510.78	498.04
chr11_AA_00318	1.68428	154.532	496.637	325.585	3.21381	0.00516531	0.0183081	135	158	149	220	723	683	150.21	159.12	154.27	232.19	652.46	605.27
chr07_AA_00776	1.68077	499.5	1601.39	1050.45	3.20599	3.65965e-11	5.15276e-10	436	521	472	1709	1684	1671	485.13	524.68	488.7	1803.66	1519.7	1480.82
chr11_AA_00251	1.67947	29.5721	94.7227	62.1474	3.20311	3.21911e-05	0.000200545	22	35	28	61	110	136	24.48	35.25	28.99	64.38	99.27	120.52
chr06_AA_00877	1.67095	47.7817	152.149	99.9652	3.18425	1.1832e-06	9.61031e-06	50	47	39	108	188	195	55.63	47.33	40.38	113.98	169.66	172.81
chr03_AA_00399	1.67009	35.0822	111.644	73.363	3.18235	1.4315e-05	9.54945e-05	32	27	41	136	108	106	35.61	27.19	42.45	143.53	97.46	93.94
chr11_AA_01554	1.66981	377.712	1201.77	789.743	3.18173	3.32506e-06	2.50532e-05	310	319	451	785	1553	1552	344.93	321.25	466.95	828.48	1401.48	1375.36
chr07_AA_01097	1.66926	325.459	1035.13	680.293	3.18052	1.07236e-10	1.43169e-09	309	331	289	976	1192	1128	343.82	333.34	299.22	1030.06	1075.7	999.62
chr11_AA_00647	1.66661	31.7478	100.789	66.2685	3.17469	1.87845e-05	0.000122826	38	31	21	90	110	122	42.28	31.22	21.74	94.98	99.27	108.11
chr10_AA_01539	1.66399	1890.9	5992.11	3941.5	3.16892	2.45432e-07	2.23168e-06	1745	1843	1811	4043	7640	7690	1941.62	1856.01	1875.06	4266.94	6894.6	6814.79
chr07_AA_00830	1.66387	11.2563	35.6672	23.4618	3.16866	0.00396426	0.0146011	13	13	6	31	45	38	14.46	13.09	6.21	32.72	40.61	33.68
chr11_AA_00075	1.66272	516.725	1636.02	1076.37	3.16612	3.22501e-05	0.000200787	407	372	698	1036	2159	2106	452.86	374.63	722.69	1093.38	1948.36	1866.31
chr09_AA_01254	1.65936	195.214	616.634	405.924	3.15876	1.05389e-09	1.26377e-08	152	209	199	611	645	703	169.13	210.48	206.04	644.84	582.07	622.99
chr09_AA_01471	1.6585	39.101	123.437	81.2692	3.15689	5.78574e-06	4.16582e-05	41	28	42	105	154	136	45.62	28.2	43.49	110.82	138.97	120.52
chr11_AA_01213	1.65696	913.225	2879.87	1896.55	3.15352	3.69396e-05	0.00022826	791	877	943	1759	3891	3692	880.13	883.19	976.36	1856.43	3511.37	3271.81
chr04_AA_00389	1.65498	123.874	390.101	256.988	3.14918	4.46903e-06	3.28471e-05	89	136	131	256	476	531	99.03	136.96	135.63	270.18	429.56	470.57
chr11_AA_01340	1.65249	29.9946	94.2953	62.1449	3.14375	4.42016e-05	0.00026811	25	35	26	102	95	101	27.82	35.25	26.92	107.65	85.73	89.51
chr01_AA_00277	1.65183	457.182	1436.61	946.896	3.14231	0.00627736	0.0215407	419	424	462	625	1964	2119	466.21	426.99	478.34	659.62	1772.38	1877.83
chr01_AA_00372	1.65146	851.929	2676.35	1764.14	3.14151	1.72464e-11	2.50542e-10	789	784	858	2136	3293	3163	877.9	789.53	888.35	2254.31	2971.72	2803.01
chr08_AA_00061	1.64939	476.531	1494.88	985.705	3.137	7.91365e-11	1.07689e-09	420	461	481	1500	1647	1597	467.32	464.25	498.02	1583.08	1486.31	1415.24
chr04_AA_00487	1.64842	15.7636	49.4173	32.5904	3.13491	0.00122635	0.00524524	16	19	10	27	62	72	17.8	19.13	10.35	28.5	55.95	63.81
chr08_AA_01252	1.647	396.245	1240.96	818.605	3.13181	9.37423e-11	1.25833e-09	341	378	414	1021	1477	1481	379.42	380.67	428.65	1077.55	1332.9	1312.45
chr05_AA_00440	1.63933	1531.77	4771.78	3151.77	3.11521	2.2384e-11	3.22806e-10	1290	1463	1629	4892	5007	5229	1435.35	1473.33	1686.63	5162.96	4518.49	4633.88
chr05_AA_00119	1.63914	120.747	376.102	248.424	3.1148	1.07058e-05	7.31948e-05	108	117	120	239	468	512	120.17	117.83	124.24	252.24	422.34	453.73
chr09_AA_00729	1.63867	74.2949	231.338	152.816	3.11378	1.10273e-05	7.51848e-05	63	89	61	153	269	327	70.1	89.63	63.16	161.47	242.75	289.78
chr09_AA_01171	1.63543	510.995	1587.56	1049.28	3.10681	8.24361e-11	1.11565e-09	410	512	542	1375	1845	1858	456.2	515.61	561.17	1451.16	1664.99	1646.54
chr11_AA_00083	1.63507	59.255	184.047	121.651	3.10602	1.11603e-06	9.11713e-06	45	61	64	212	195	172	50.07	61.43	66.26	223.74	175.97	152.42
chr11_AA_01125	1.63431	30.5723	94.9084	62.7404	3.10439	4.16065e-05	0.000254082	21	36	31	74	118	113	23.37	36.25	32.1	78.1	106.49	100.14
chr11_AA_00987	1.63373	264.92	822.081	543.501	3.10313	6.44156e-10	7.84808e-09	243	239	274	900	826	870	270.38	240.69	283.69	949.85	745.41	770.98
chr11_AA_01448	1.62968	357.529	1106.36	731.943	3.09445	0.0034139	0.0128858	332	360	329	525	1478	1615	369.41	362.54	340.64	554.08	1333.8	1431.19
chr09_AA_00035	1.62499	408.989	1261.49	835.237	3.0844	2.49153e-10	3.21365e-09	333	432	407	1318	1355	1321	370.52	435.05	421.4	1391	1222.8	1170.65
chr08_AA_00480	1.62221	2594.28	7986.4	5290.34	3.07847	2.64788e-11	3.79095e-10	2316	2742	2361	8334	8292	8667	2576.96	2761.35	2444.52	8795.61	7482.98	7680.6
chr04_AA_00325	1.61989	23.3719	71.8338	47.6029	3.07352	0.000226883	0.00117087	21	31	15	66	86	77	23.37	31.22	15.53	69.66	77.61	68.24
chr05_AA_00787	1.61425	75.6881	231.721	153.705	3.06153	3.77913e-07	3.33812e-06	58	74	85	262	241	227	64.54	74.52	88.01	276.51	217.49	201.16
chr11_AA_01339	1.61349	846.679	2590.76	1718.72	3.05991	0.000353079	0.00174302	781	843	794	3424	2330	2320	869	848.95	822.09	3613.65	2102.67	2055.96
chr09_AA_01055	1.60876	64.0232	195.264	129.644	3.0499	0.00378316	0.0140438	53	53	77	94	277	267	58.97	53.37	79.72	99.21	249.97	236.61
chr09_AA_01011	1.6042	1369.05	4162.29	2765.67	3.04028	1.50145e-05	9.96234e-05	1150	1281	1485	2644	5549	5291	1279.58	1290.04	1537.53	2790.45	5007.61	4688.82
chr05_AA_00751	1.60368	415.074	1261.48	838.277	3.03917	2.68109e-10	3.44916e-09	391	421	373	1129	1304	1598	435.06	423.97	386.19	1191.53	1176.77	1416.13
chr11_AA_00843	1.60217	10.6742	32.4067	21.5405	3.03599	0.00758597	0.0253884	15	7	8	37	35	30	16.69	7.05	8.28	39.05	31.59	26.59
chr09_AA_00334	1.6017	137.95	418.678	278.314	3.035	0.0022142	0.00884695	132	115	146	210	559	598	146.87	115.81	151.16	221.63	504.46	529.94
chr11_AA_00219	1.59847	179.966	544.977	362.472	3.02822	0.00235774	0.00933005	152	179	184	752	454	487	169.13	180.26	190.51	793.65	409.71	431.57
chr10_AA_00976	1.59786	13.0617	39.537	26.2994	3.02693	0.00378784	0.0140471	15	10	12	42	45	38	16.69	10.07	12.42	44.33	40.61	33.68
chr02_AA_00163	1.59208	1387.4	4182.78	2785.09	3.01484	8.6822e-11	1.17331e-09	1288	1396	1278	4446	4474	4309	1433.13	1405.85	1323.21	4692.26	4037.49	3818.59
chr06_AA_00291	1.58523	5090.65	15274.8	10182.7	3.00056	4.78601e-11	6.65935e-10	4397	5050	5113	14559	16628	17438	4892.43	5085.64	5293.87	15365.4	15005.7	15453.4
chr10_AA_00169	1.58521	272.216	816.788	544.502	3.00051	2.35211e-09	2.72157e-08	219	278	283	927	822	824	243.68	279.96	293.01	978.35	741.8	730.22
chr06_AA_00528	1.58518	43.2512	129.773	86.5121	3.00045	0.000284979	0.00144104	45	38	40	165	99	142	50.07	38.27	41.41	174.14	89.34	125.84
chr03_AA_00138	1.57937	29.3936	87.8397	58.6166	2.98839	9.98639e-05	0.000562296	27	31	26	76	101	104	30.04	31.22	26.92	80.21	91.15	92.16
chr08_AA_00700	1.57792	399.538	1192.78	796.157	2.98539	1.86292e-07	1.72242e-06	353	391	398	1431	1182	1130	392.77	393.76	412.08	1510.26	1066.68	1001.39
chr08_AA_00869	1.57592	100.004	298.136	199.07	2.98125	1.485e-07	1.38726e-06	87	100	99	310	332	302	96.8	100.71	102.5	327.17	299.61	267.63
chr10_AA_01269	1.5745	89.3741	266.184	177.779	2.97831	1.6789e-06	1.3182e-05	82	79	94	178	334	349	91.24	79.56	97.33	187.86	301.41	309.28
chr11_AA_00052	1.57432	35.2411	104.946	70.0936	2.97794	4.23098e-05	0.000257899	40	32	28	112	103	117	44.51	32.23	28.99	118.2	92.95	103.68
chr05_AA_00369	1.57385	761.263	2266.26	1513.76	2.97698	2.92311e-10	3.72659e-09	609	684	886	2428	2311	2427	677.62	688.83	917.34	2562.48	2085.53	2150.78
chr10_AA_01362	1.57114	453.966	1348.91	901.44	2.9714	4.02387e-10	5.06464e-09	385	416	497	999	1621	1726	428.38	418.94	514.58	1054.33	1462.85	1529.56
chr06_AA_00949	1.57074	9.54518	28.3547	18.9499	2.97058	0.0122384	0.0380857	11	6	10	22	43	26	12.24	6.04	10.35	23.22	38.8	23.04
chr11_AA_00053	1.56668	27.8756	82.5735	55.2246	2.96222	0.000148051	0.000802119	18	21	41	61	103	102	20.03	21.15	42.45	64.38	92.95	90.39
chr11_AA_00289	1.56557	1406.9	4164.36	2785.63	2.95995	2.29976e-05	0.000147929	1389	1543	1083	2643	5450	5400	1545.51	1553.89	1121.31	2789.39	4918.27	4785.42
chr06_AA_00649	1.5623	1224.19	3615.33	2419.76	2.95325	5.3505e-08	5.28269e-07	1074	1247	1180	4301	3476	3577	1195.01	1255.8	1221.74	4539.23	3136.86	3169.9
chr11_AA_00754	1.56189	683.027	2016.58	1349.8	2.95241	3.22815e-07	2.87972e-06	653	683	613	1383	2598	2534	726.58	687.82	634.68	1459.6	2344.52	2245.6
chr10_AA_00808	1.56124	16.4349	48.5008	32.4679	2.95108	0.00236024	0.0093362	16	21	10	60	40	52	17.8	21.15	10.35	63.32	36.1	46.08
chr08_AA_00144	1.55616	303.74	893.211	598.476	2.94071	1.77973e-09	2.08119e-08	292	282	292	769	979	1111	324.9	283.99	302.33	811.59	883.48	984.56
chr11_AA_00616	1.55338	632.957	1857.75	1245.35	2.93503	5.79222e-10	7.10477e-09	545	647	619	1892	2006	1993	606.41	651.57	640.9	1996.8	1810.28	1766.17
chr09_AA_00532	1.55294	46.378	136.08	91.2291	2.93415	1.34878e-05	9.03445e-05	48	44	40	147	142	141	53.41	44.31	41.41	155.14	128.15	124.95
chr08_AA_01187	1.55046	69.4733	203.495	136.484	2.92911	0.000731197	0.00331975	59	77	63	270	182	182	65.65	77.54	65.23	284.95	164.24	161.29
chr05_AA_00199	1.54824	328.73	961.405	645.068	2.9246	3.26982e-09	3.70967e-08	289	332	319	701	1243	1154	321.56	334.34	330.28	739.83	1121.73	1022.66
chr10_AA_00462	1.54812	130.746	382.348	256.547	2.92436	5.77068e-08	5.65801e-07	128	136	109	357	447	414	142.42	136.96	112.86	376.77	403.39	366.88
chr11_AA_00764	1.54581	695.237	2029.86	1362.55	2.91967	1.30423e-05	8.77142e-05	603	679	706	1309	2713	2550	670.94	683.79	730.97	1381.5	2448.3	2259.78
chr05_AA_00849	1.54218	336.198	979.122	657.66	2.91234	0.000698385	0.00319275	308	324	328	1301	884	865	342.7	326.29	339.6	1373.06	797.75	766.55
chr05_AA_00272	1.5379	342.273	993.864	668.068	2.90372	1.72463e-09	2.02154e-08	326	278	371	780	1232	1181	362.73	279.96	384.12	823.2	1111.8	1046.59
chr03_AA_00456	1.53649	112.427	326.136	219.281	2.90088	1.37666e-07	1.29093e-06	104	110	107	284	373	386	115.72	110.78	110.79	299.73	336.61	342.07
chr03_AA_00247	1.53603	774.68	2246.54	1510.61	2.89995	4.67711e-10	5.81289e-09	573	700	948	1769	2695	2754	637.56	704.94	981.54	1866.98	2432.06	2440.56
chr11_AA_00698	1.53599	239.056	693.231	466.143	2.89987	0.00427582	0.0155804	226	227	229	968	598	585	251.46	228.6	237.1	1021.62	539.66	518.42
chr05_AA_00016	1.53533	449.205	1302.04	875.621	2.89854	0.00695674	0.0235645	380	468	438	1827	924	1291	422.82	471.3	453.49	1928.2	833.85	1144.07
chr10_AA_00798	1.53427	918.698	2660.93	1789.82	2.89642	1.21397e-05	8.22025e-05	852	939	833	3309	2467	2555	948	945.63	862.47	3492.28	2226.3	2264.21
chr03_AA_00383	1.52962	2043.58	5899.99	3971.78	2.88709	9.82925e-06	6.78582e-05	1750	1952	2142	7311	5523	5642	1947.18	1965.78	2217.77	7715.95	4984.14	4999.88
chr10_AA_01406	1.52713	13.2428	38.1674	25.7051	2.88212	0.0056766	0.019837	9	11	18	28	47	48	10.01	11.08	18.64	29.55	42.41	42.54
chr03_AA_00042	1.52442	2265.51	6517.19	4391.35	2.8767	2.23112e-10	2.88907e-09	2057	2313	2104	5138	7940	7858	2288.77	2329.33	2178.43	5422.59	7165.33	6963.67
chr09_AA_00578	1.52193	312.971	898.775	605.873	2.87175	5.54795e-07	4.78516e-06	249	247	399	635	1111	1155	277.06	248.74	413.11	670.17	1002.6	1023.55
chr06_AA_00318	1.52107	362.558	1040.55	701.556	2.87003	2.87179e-09	3.28446e-08	265	339	436	832	1239	1270	294.86	341.39	451.42	878.08	1118.12	1125.46
chr07_AA_00340	1.51658	1799.63	5148.94	3474.28	2.86111	4.7887e-10	5.94411e-09	1543	1747	1857	5167	5459	5718	1716.86	1759.33	1922.69	5453.19	4926.39	5067.23
chr02_AA_00295	1.51622	281.277	804.563	542.92	2.8604	5.54674e-06	4.00539e-05	251	283	270	556	901	1144	279.28	285	279.55	586.8	813.09	1013.8
chr01_AA_00143	1.51581	33.6871	96.3315	65.0093	2.85959	0.000137267	0.000749851	34	34	28	116	107	79	37.83	34.24	28.99	122.43	96.56	70.01
chr07_AA_01093	1.51303	35.2393	100.576	67.9078	2.8541	0.00608036	0.0209455	28	36	37	141	85	86	31.15	36.25	38.31	148.81	76.71	76.21
chr11_AA_01262	1.51183	63.4241	180.868	122.146	2.85172	4.04314e-06	3.00291e-05	58	57	66	160	204	214	64.54	57.4	68.33	168.86	184.1	189.64
chr10_AA_00235	1.51036	1354.32	3858.2	2606.26	2.84882	1.6467e-09	1.93249e-08	1147	1298	1429	4471	3844	3822	1276.24	1307.16	1479.55	4718.64	3468.96	3387.01
chr11_AA_00116	1.50817	626.174	1781.14	1203.66	2.84448	0.00021512	0.00112098	530	630	632	1055	2304	2427	589.72	634.45	654.36	1113.44	2079.21	2150.78
chr05_AA_00104	1.50722	25.9286	73.705	49.8168	2.84262	0.000509513	0.0024164	25	27	22	85	70	77	27.82	27.19	22.78	89.71	63.17	68.24
chr08_AA_01284	1.50133	648.869	1836.97	1242.92	2.83103	1.00213e-05	6.90395e-05	642	652	556	1199	2386	2361	714.34	656.6	575.67	1265.41	2153.21	2092.29
chr10_AA_01560	1.50095	107.248	303.543	205.396	2.83029	0.000248774	0.0012785	110	90	105	181	383	422	122.39	90.64	108.71	191.03	345.63	373.97
chr06_AA_00995	1.50037	172.701	488.599	330.65	2.82916	0.00191928	0.00778811	144	159	191	658	459	403	160.23	160.12	197.76	694.45	414.22	357.13
chr04_AA_00687	1.49986	445.852	1260.94	853.397	2.82816	3.30099e-09	3.74075e-08	411	469	394	1171	1422	1426	457.31	472.31	407.94	1235.86	1283.26	1263.7
chr04_AA_00033	1.49694	17.3603	48.9983	33.1793	2.82243	0.0063485	0.0217622	11	19	20	25	60	75	12.24	19.13	20.71	26.38	54.15	66.46
chr06_AA_00689	1.49474	1105.07	3114.25	2109.66	2.81814	8.81104e-06	6.12562e-05	970	1114	1076	2033	4007	4041	1079.3	1121.86	1114.06	2145.61	3616.05	3581.09
chr09_AA_00901	1.49028	789.344	2217.61	1503.48	2.80943	1.33454e-09	1.58304e-08	747	828	679	1829	2674	2606	831.17	833.84	703.02	1930.31	2413.11	2309.41
chr10_AA_00291	1.48814	941.933	2642.38	1792.16	2.80528	1.32148e-09	1.56944e-08	849	919	923	2370	3039	3028	944.66	925.49	955.65	2501.27	2742.5	2683.38
chr11_AA_01081	1.48497	437.761	1225.35	831.553	2.79912	5.36174e-09	5.9003e-08	390	428	433	1210	1261	1423	433.94	431.02	448.32	1277.02	1137.97	1261.05
chr09_AA_01311	1.48216	192.496	537.772	365.134	2.79368	0.00655413	0.0223818	144	146	261	745	451	474	160.23	147.03	270.23	786.26	407	420.05
chr05_AA_00616	1.48123	23.3581	65.2128	44.2855	2.79187	0.0010101	0.00440992	19	27	21	67	53	87	21.14	27.19	21.74	70.71	47.83	77.1
chr08_AA_00786	1.47936	614.618	1713.71	1164.17	2.78826	4.16832e-09	4.69138e-08	446	528	788	1780	1885	1762	496.25	531.73	815.88	1878.59	1701.09	1561.46
chr09_AA_01260	1.47875	86.6679	241.549	164.108	2.78706	7.2898e-05	0.000420758	79	65	103	302	221	233	87.9	65.46	106.64	318.73	199.44	206.48
chr08_AA_00335	1.47859	1169.28	3258.49	2213.89	2.78676	1.08067e-09	1.29432e-08	1009	1073	1260	2493	3979	4010	1122.69	1080.57	1304.57	2631.08	3590.79	3553.62
chr08_AA_01301	1.47747	95.0771	264.752	179.914	2.7846	0.00888976	0.0290252	76	80	116	122	380	364	84.56	80.56	120.1	128.76	342.92	322.57
chr11_AA_00108	1.47612	424.48	1180.9	802.692	2.782	7.90956e-09	8.57057e-08	381	421	411	1241	1241	1256	423.93	423.97	425.54	1309.74	1119.92	1113.05
chr05_AA_00766	1.47559	155.664	432.898	294.281	2.78098	4.3744e-05	0.000265659	138	156	151	273	565	565	153.55	157.1	156.34	288.12	509.88	500.7
chr11_AA_01732	1.47529	158.639	441.08	299.86	2.78039	1.14885e-07	1.08866e-06	139	136	178	405	483	519	154.66	136.96	184.3	427.43	435.88	459.93
chr10_AA_01353	1.47446	1125.95	3128.79	2127.37	2.77879	1.07655e-07	1.0221e-06	944	1098	1180	2208	3887	4004	1050.37	1105.75	1221.74	2330.3	3507.76	3548.3
chr09_AA_01190	1.47343	478.14	1327.71	902.924	2.77682	9.34587e-08	8.92842e-07	549	533	277	1514	1342	1325	610.86	536.76	286.8	1597.86	1211.07	1174.2
chr04_AA_00361	1.47123	113.742	315.358	214.55	2.77258	4.95419e-07	4.30306e-06	100	106	119	283	357	367	111.27	106.75	123.21	298.67	322.17	325.23
chr03_AA_00216	1.47081	26.5673	73.6388	50.103	2.77178	0.00871623	0.028534	23	27	26	34	98	109	25.59	27.19	26.92	35.88	88.44	96.59
chr11_AA_01365	1.46998	126.607	350.724	238.665	2.77017	2.86562e-07	2.57023e-06	136	121	103	322	372	425	151.32	121.85	106.64	339.84	335.71	376.63
chr09_AA_00435	1.46716	175.774	485.974	330.874	2.76476	8.5551e-08	8.21705e-07	155	156	191	417	575	563	172.46	157.1	197.76	440.1	518.9	498.92
chr09_AA_01248	1.46695	3906.03	10797.7	7351.89	2.76438	8.59061e-10	1.03769e-08	2966	3207	5011	8596	12885	13195	3300.2	3229.64	5188.26	9072.12	11627.9	11693.3
chr10_AA_01158	1.46671	109.586	302.887	206.237	2.76391	5.49438e-07	4.7431e-06	98	102	113	239	367	367	109.04	102.72	117	252.24	331.19	325.23
chr06_AA_00620	1.46482	18.182	50.1875	34.1847	2.76029	0.00335913	0.0127033	15	16	21	58	45	55	16.69	16.11	21.74	61.21	40.61	48.74
chr07_AA_00896	1.46426	27.0532	74.6456	50.8494	2.75921	0.000606466	0.00281909	27	23	27	79	88	69	30.04	23.16	27.96	83.38	79.41	61.15
chr05_AA_00347	1.4641	142.705	393.712	268.209	2.75892	2.09155e-07	1.9266e-06	127	146	135	339	442	479	141.31	147.03	139.78	357.78	398.88	424.48
chr07_AA_00984	1.46407	14.7358	40.6539	27.6949	2.75885	0.00737026	0.0247586	13	10	19	52	38	37	14.46	10.07	19.67	54.88	34.29	32.79
chr08_AA_00658	1.46334	38.6735	106.641	72.6572	2.75747	0.00013287	0.000728646	40	34	36	131	109	94	44.51	34.24	37.27	138.26	98.37	83.3
chr11_AA_00045	1.46308	682.698	1882.18	1282.44	2.75697	4.34168e-09	4.86435e-08	614	648	688	1881	2104	1989	683.18	652.57	712.34	1985.19	1898.72	1762.63
chr11_AA_01662	1.46218	426.072	1173.94	800.004	2.75525	6.84087e-09	7.47809e-08	416	421	378	960	1408	1397	462.87	423.97	391.37	1013.17	1270.63	1238.01
chr10_AA_00371	1.46212	56.858	156.651	106.754	2.75512	1.44891e-05	9.65863e-05	45	59	59	112	214	179	50.07	59.42	61.09	118.2	193.12	158.63
chr10_AA_01495	1.45981	143.284	394.135	268.709	2.75073	0.016782	0.049708	110	148	153	574	309	336	122.39	149.04	158.41	605.79	278.85	297.76
chr07_AA_00857	1.45881	191.88	527.444	359.662	2.74882	7.65409e-08	7.3875e-07	172	178	198	463	608	615	191.38	179.26	205	488.64	548.68	545.01
chr05_AA_00722	1.45822	15.3978	42.3084	28.8531	2.7477	0.00605276	0.0208859	13	13	18	44	45	45	14.46	13.09	18.64	46.44	40.61	39.88
chr09_AA_00054	1.45814	345.696	949.814	647.755	2.74754	1.66949e-08	1.72945e-07	292	371	327	889	1072	1065	324.9	373.62	338.57	938.24	967.41	943.79
chr07_AA_00986	1.45379	90.327	247.431	168.879	2.73927	1.89075e-06	1.47634e-05	81	85	92	215	304	272	90.13	85.6	95.25	226.91	274.34	241.04
chr06_AA_00716	1.45318	212.373	581.501	396.937	2.73811	9.28904e-08	8.88748e-07	182	228	198	643	588	604	202.51	229.61	205	678.61	530.63	535.26
chr09_AA_00338	1.44933	65.5188	178.92	122.219	2.73082	1.39646e-05	9.33459e-05	47	61	80	207	173	183	52.3	61.43	82.83	218.47	156.12	162.17
chr03_AA_00437	1.44779	21.7689	59.3836	40.5763	2.7279	0.00167099	0.00689372	21	18	23	56	73	60	23.37	18.13	23.81	59.1	65.88	53.17
chr04_AA_00464	1.4458	21.6136	58.8786	40.2461	2.72414	0.00138759	0.00586891	28	17	16	42	71	77	31.15	17.12	16.57	44.33	64.07	68.24
chr09_AA_00132	1.44449	230.427	627.147	428.787	2.72167	7.22576e-08	6.98772e-07	206	209	243	647	684	656	229.21	210.48	251.6	682.84	617.26	581.34
chr11_AA_00859	1.44435	337.393	918.186	627.79	2.72141	2.37493e-08	2.42468e-07	332	336	294	924	1031	958	369.41	338.37	304.4	975.18	930.41	848.97
chr08_AA_00639	1.44373	112.133	305.027	208.58	2.72023	7.83815e-07	6.53818e-06	106	110	104	252	354	372	117.94	110.78	107.68	265.96	319.46	329.66
chr01_AA_00102	1.44364	643.002	1749.01	1196.01	2.72007	4.8199e-09	5.35111e-08	569	599	669	1304	2123	2206	633.11	603.23	692.67	1376.23	1915.87	1954.93
chr11_AA_01188	1.44269	22.9023	62.2547	42.5785	2.71827	0.00118032	0.00506809	27	24	14	43	84	74	30.04	24.17	14.5	45.38	75.8	65.58
chr01_AA_00467	1.43857	20.0339	54.3023	37.1681	2.71052	0.00260661	0.0101845	21	19	17	56	62	54	23.37	19.13	17.6	59.1	55.95	47.85
chr11_AA_00873	1.43701	385.449	1043.64	714.544	2.70759	1.66464e-08	1.72623e-07	342	391	369	861	1234	1251	380.54	393.76	382.05	908.69	1113.6	1108.62
chr09_AA_00432	1.43313	63.431	171.284	117.358	2.70032	1.05537e-05	7.23047e-05	68	47	65	119	225	209	75.66	47.33	67.3	125.59	203.05	185.21
chr08_AA_01175	1.43291	1639.21	4425.71	3032.46	2.69991	4.84204e-09	5.3642e-08	1336	1431	1922	4839	4603	4532	1486.53	1441.1	1989.99	5107.03	4153.9	4016.21
chr08_AA_00624	1.4329	251.312	678.512	464.912	2.69988	6.51888e-08	6.34133e-07	251	240	225	692	700	760	279.28	241.69	232.96	730.33	631.7	673.5
chr07_AA_01111	1.42908	164.339	442.526	303.432	2.69276	0.000354169	0.00174753	129	163	179	264	582	591	143.54	164.15	185.33	278.62	525.22	523.74
chr09_AA_01410	1.42892	36.3701	97.9248	67.1475	2.69245	0.000218908	0.00113802	44	33	26	63	135	119	48.96	33.23	26.92	66.49	121.83	105.46
chr10_AA_00971	1.42733	298.6	803.082	550.841	2.68949	0.00086601	0.00385747	300	300	251	456	1069	1087	333.8	302.12	259.88	481.26	964.7	963.29
chr07_AA_00188	1.42526	132.869	356.837	244.853	2.68563	5.90966e-07	5.06623e-06	106	107	167	302	400	441	117.94	107.76	172.91	318.73	360.97	390.81
chr07_AA_00187	1.42288	493.701	1323.71	908.706	2.6812	6.99186e-06	4.94075e-05	422	439	550	892	1627	1762	469.55	442.1	569.46	941.41	1468.26	1561.46
chr05_AA_00830	1.42269	306.361	821.305	563.833	2.68084	3.5229e-08	3.54909e-07	308	304	261	668	1026	940	342.7	306.15	270.23	705	925.9	833.02
chr07_AA_00294	1.42254	564.123	1512.17	1038.15	2.68058	9.86945e-09	1.05714e-07	509	492	609	1170	1841	1851	566.35	495.47	630.54	1234.8	1661.38	1640.33
chr01_AA_00357	1.42247	205.639	551.204	378.422	2.68044	1.86139e-07	1.72242e-06	208	208	170	642	513	579	231.44	209.47	176.01	677.56	462.95	513.1
chr08_AA_00466	1.42203	882.472	2364.69	1623.58	2.67962	1.01762e-08	1.08836e-07	732	793	999	2567	2402	2502	814.48	798.6	1034.34	2709.18	2167.65	2217.24
chr11_AA_01693	1.41941	768.314	2055.05	1411.68	2.67476	1.29151e-08	1.3492e-07	671	801	726	2241	2131	2118	746.61	806.65	751.68	2365.13	1923.09	1876.95
chr09_AA_01274	1.41867	150.228	401.617	275.922	2.67339	6.40427e-07	5.45078e-06	125	148	157	457	400	408	139.08	149.04	162.55	482.31	360.97	361.56
chr06_AA_00317	1.41812	110.882	296.319	203.601	2.67238	1.30889e-06	1.05456e-05	116	87	112	270	304	372	129.07	87.61	115.96	284.95	274.34	329.66
chr07_AA_01041	1.41808	13.928	37.2197	25.5738	2.6723	0.0113598	0.0356884	11	17	12	37	51	30	12.24	17.12	12.42	39.05	46.02	26.59
chr11_AA_00920	1.41759	1567.58	4187.64	2877.61	2.6714	3.79022e-08	3.80291e-07	1334	1445	1703	3030	5282	5189	1484.31	1455.2	1763.24	3197.83	4766.66	4598.43
chr11_AA_01482	1.41642	32.4714	86.6733	59.5724	2.66922	0.000493698	0.00234815	36	22	34	110	77	84	40.06	22.16	35.2	116.09	69.49	74.44
chr03_AA_00143	1.41511	27.3838	73.0269	50.2053	2.6668	0.0102498	0.03271	20	42	17	38	107	93	22.25	42.3	17.6	40.1	96.56	82.42
chr07_AA_00542	1.41389	18.7263	49.8972	34.3118	2.66454	0.00439301	0.0159369	22	14	17	64	38	54	24.48	14.1	17.6	67.54	34.29	47.85
chr07_AA_00447	1.41349	53.2899	141.955	97.6222	2.66382	4.75466e-05	0.000286642	48	43	61	138	175	138	53.41	43.3	63.16	145.64	157.93	122.29
chr09_AA_00330	1.41254	59.9289	159.535	109.732	2.66206	2.26993e-05	0.000146391	53	48	70	122	206	185	58.97	48.34	72.48	128.76	185.9	163.94
chr07_AA_00624	1.40996	26.7124	70.9827	48.8476	2.65729	0.000834937	0.00373588	29	28	19	45	93	92	32.27	28.2	19.67	47.49	83.93	81.53
chr01_AA_00508	1.40639	29.4012	77.9348	53.668	2.65073	0.000824069	0.00369406	24	22	38	86	77	83	26.7	22.16	39.34	90.76	69.49	73.55
chr06_AA_00946	1.40452	337.105	892.419	614.762	2.6473	7.25174e-08	7.006e-07	228	302	438	913	915	1002	253.69	304.13	453.49	963.57	825.73	887.96
chr09_AA_00760	1.40386	17.4282	46.1167	31.7724	2.64609	0.00515034	0.0182756	14	20	16	32	55	62	15.58	20.14	16.57	33.77	49.63	54.94
chr04_AA_00623	1.40284	96.6209	255.487	176.054	2.64422	3.14906e-06	2.37996e-05	86	90	100	205	314	301	95.69	90.64	103.54	216.35	283.36	266.74
chr11_AA_00047	1.40222	221.252	584.787	403.02	2.64308	1.63942e-07	1.52432e-06	224	243	164	544	644	676	249.24	244.72	169.8	574.13	581.17	599.06
chr07_AA_00162	1.4017	50.4063	133.179	91.7928	2.64212	8.36535e-05	0.000478649	57	44	42	165	128	124	63.42	44.31	43.49	174.14	115.51	109.89
chr11_AA_00629	1.39989	292.4	771.586	531.993	2.63881	0.0162726	0.0484018	257	291	288	328	1059	1143	285.96	293.05	298.19	346.17	955.68	1012.91
chr09_AA_01281	1.39393	16.5645	43.5304	30.0475	2.62793	0.006645	0.0226452	17	10	20	39	50	50	18.92	10.07	20.71	41.16	45.12	44.31
chr09_AA_00278	1.39085	899.172	2357.92	1628.55	2.62233	1.43609e-08	1.4955e-07	803	936	832	2071	2718	2748	893.48	942.61	861.43	2185.71	2452.82	2435.25
chr03_AA_00372	1.3908	24.8021	65.0369	44.9195	2.62223	0.00151727	0.00634151	20	23	28	45	86	79	22.25	23.16	28.99	47.49	77.61	70.01
chr05_AA_00790	1.38877	904.011	2367.21	1635.61	2.61856	1.26291e-08	1.32165e-07	831	902	849	1896	2818	2886	924.63	908.37	879.03	2001.02	2543.06	2557.54
chr09_AA_00824	1.38805	281.101	735.713	508.407	2.61725	0.000984545	0.0043136	251	265	287	420	1004	968	279.28	266.87	297.15	443.26	906.04	857.83
chr10_AA_01510	1.38618	258.091	674.611	466.351	2.61385	1.17246e-05	7.96101e-05	204	271	265	822	644	649	226.99	272.91	274.37	867.53	581.17	575.14
chr05_AA_00685	1.38595	69.6493	182.024	125.837	2.61344	2.56255e-05	0.000162613	64	72	63	209	180	184	71.21	72.51	65.23	220.58	162.44	163.06
chr04_AA_00027	1.38323	81.9875	213.866	147.927	2.60852	9.47329e-06	6.55911e-05	90	79	64	201	252	228	100.14	79.56	66.26	212.13	227.41	202.05
chr01_AA_00450	1.38293	1712.32	4465.68	3089	2.60797	0.00733306	0.0246587	1106	1211	2595	2384	6132	6034	1230.62	1219.55	2686.8	2516.05	5533.73	5347.26
chr10_AA_01348	1.38192	45.3082	118.08	81.6942	2.60616	0.0100064	0.0320782	43	34	52	56	166	164	47.85	34.24	53.84	59.1	149.8	145.33
chr11_AA_00522	1.38091	244.556	636.905	440.731	2.60433	0.000187571	0.000994448	218	244	237	808	591	592	242.56	245.72	245.38	852.75	533.34	524.62
chr10_AA_00244	1.37958	175.269	456.036	315.652	2.60193	5.45646e-07	4.71447e-06	164	161	175	422	504	528	182.48	162.14	181.19	445.37	454.83	467.91
chr11_AA_01136	1.37884	2667.36	6936.71	4802.04	2.60059	9.1909e-09	9.87248e-08	2337	2698	2593	5993	8101	8096	2600.32	2717.04	2684.73	6324.94	7310.62	7174.58
chr01_AA_00146	1.37727	68.0619	176.809	122.435	2.59776	0.00449241	0.0162499	60	83	52	239	159	152	66.76	83.59	53.84	252.24	143.49	134.7
chr08_AA_00958	1.37531	165.085	428.27	296.678	2.59423	6.26315e-07	5.34611e-06	151	144	176	346	532	496	168.01	145.02	182.23	365.16	480.09	439.55
chr07_AA_00920	1.37233	347.155	898.745	622.95	2.58889	0.00445746	0.0161412	329	354	308	1226	787	781	366.07	356.5	318.9	1293.91	710.22	692.11
chr08_AA_00405	1.3721	99.8697	258.509	179.19	2.58847	5.40295e-06	3.90726e-05	93	94	98	247	271	305	103.48	94.66	101.47	260.68	244.56	270.29
chr01_AA_00408	1.36973	22.133	57.1966	39.6648	2.58423	0.00362707	0.0135764	21	16	26	72	48	59	23.37	16.11	26.92	75.99	43.32	52.29
chr01_AA_00065	1.36899	630.432	1628.34	1129.38	2.58289	0.0015778	0.0065537	616	633	549	909	2118	2273	685.41	637.47	568.42	959.35	1911.36	2014.31
chr07_AA_00214	1.36721	486.923	1256.12	871.521	2.57971	4.56708e-08	4.53636e-07	427	476	489	950	1524	1569	475.11	479.36	506.3	1002.62	1375.31	1390.43
chr09_AA_01026	1.36581	255.567	658.65	457.108	2.57721	0.000450694	0.00217075	229	241	260	847	600	610	254.8	242.7	269.2	893.91	541.46	540.57
chr09_AA_00150	1.36512	38.0707	98.0695	68.0701	2.57598	0.000315654	0.00157955	30	34	45	61	128	129	33.38	34.24	46.59	64.38	115.51	114.32
chr06_AA_00655	1.36482	89.7588	231.169	160.464	2.57545	0.000383632	0.00187699	94	71	90	293	198	232	104.59	71.5	93.18	309.23	178.68	205.6
chr11_AA_01452	1.35962	67.7546	173.87	120.813	2.56618	0.0121492	0.037832	69	67	57	245	154	140	76.77	67.47	59.02	258.57	138.97	124.07
chr10_AA_01472	1.35911	1192.28	3058.52	2125.4	2.56527	2.75519e-07	2.48017e-06	1089	1268	1051	3602	2958	3052	1211.7	1276.95	1088.18	3801.51	2669.4	2704.65
chr03_AA_00210	1.35761	22.0549	56.5179	39.2864	2.5626	0.00416711	0.0152606	22	27	14	69	63	45	24.48	27.19	14.5	72.82	56.85	39.88
chr08_AA_00435	1.35754	565.634	1449.43	1007.53	2.56249	5.48441e-08	5.39874e-07	512	596	509	1275	1707	1650	569.69	600.21	527.01	1345.62	1540.46	1462.21
chr10_AA_00181	1.35716	22205.1	56885.1	39545.1	2.5618	0.00675078	0.0229503	18491	20627	24405	28192	78694	78861	20574.5	20772.6	25268.3	29753.5	71016.1	69885.7
chr08_AA_01109	1.3518	722.706	1844.57	1283.64	2.55231	0.0101375	0.0323933	625	754	689	873	2657	2499	695.42	759.32	713.37	921.35	2397.77	2214.58
chr11_AA_01564	1.35139	155.401	396.516	275.958	2.55158	1.47246e-06	1.17135e-05	152	149	142	383	447	431	169.13	150.05	147.02	404.21	403.39	381.95
chr10_AA_00313	1.35135	785.481	2004.16	1394.82	2.55151	4.75364e-08	4.71693e-07	703	715	825	1986	2153	2227	782.21	720.05	854.18	2096	1942.94	1973.54
chr11_AA_01009	1.35065	49.1227	125.276	87.1994	2.55027	0.000125194	0.000689996	47	43	50	92	138	174	52.3	43.3	51.77	97.1	124.54	154.2
chr08_AA_00345	1.35024	240.908	614.204	427.556	2.54954	0.00193507	0.00784255	205	266	219	813	547	554	228.1	267.88	226.75	858.03	493.63	490.95
chr11_AA_00891	1.34862	4564.62	11624.7	8094.64	2.54668	1.39928e-08	1.4587e-07	3679	4010	5372	9000	13986	14392	4093.53	4038.3	5562.03	9498.5	12621.4	12754
chr02_AA_00246	1.34595	558.625	1420.01	989.318	2.54197	9.0749e-06	6.30021e-05	487	539	571	1716	1282	1458	541.87	542.8	591.2	1811.05	1156.92	1292.06
chr06_AA_00703	1.34344	338.398	858.704	598.551	2.53756	5.18798e-05	0.000309365	313	324	329	556	1080	1145	348.27	326.29	340.64	586.8	974.63	1014.69
chr05_AA_00657	1.34214	16.8882	42.8163	29.8523	2.53528	0.0100664	0.0322078	18	15	15	47	53	35	20.03	15.11	15.53	49.6	47.83	31.02
chr08_AA_01033	1.34146	259.652	657.979	458.815	2.53408	0.000783674	0.00353207	220	259	264	391	916	829	244.79	260.83	273.34	412.66	826.63	734.65
chr01_AA_00432	1.34102	534.262	1353.45	943.855	2.5333	7.80583e-08	7.51929e-07	489	493	543	1154	1553	1626	544.1	496.48	562.21	1217.92	1401.48	1440.94
chr11_AA_00935	1.34004	648.738	1642.33	1145.53	2.53157	6.94989e-08	6.74071e-07	567	644	644	1485	1812	1946	630.89	648.55	666.78	1567.25	1635.21	1724.52
chr10_AA_00496	1.33931	942.82	2385.62	1664.22	2.5303	0.00122252	0.00523116	883	991	819	3117	2229	2094	982.49	997.99	847.97	3289.65	2011.53	1855.68
chr01_AA_00287	1.33891	307.228	777.163	542.196	2.52959	3.24938e-07	2.89605e-06	278	313	287	819	739	903	309.32	315.21	297.15	864.36	666.9	800.23
chr10_AA_01231	1.33795	875.398	2212.94	1544.17	2.52792	4.41526e-08	4.39438e-07	814	779	904	1871	2793	2419	905.72	784.5	935.98	1974.63	2520.5	2143.69
chr07_AA_01225	1.33595	25.2735	63.8008	44.5372	2.52441	0.00271578	0.0105486	26	26	20	67	65	70	28.93	26.18	20.71	70.71	58.66	62.03
chr11_AA_00687	1.33492	192.955	486.753	339.854	2.52262	1.1726e-06	9.53987e-06	166	194	192	494	517	533	184.7	195.37	198.79	521.36	466.56	472.34
chr09_AA_00199	1.3349	222.095	560.253	391.174	2.52259	6.34402e-07	5.40736e-06	207	217	210	508	634	646	230.32	218.53	217.43	536.14	572.14	572.48
chr10_AA_00715	1.33417	115.103	290.209	202.656	2.52131	0.000404987	0.00196978	104	119	106	176	373	393	115.72	119.84	109.75	185.75	336.61	348.27
chr09_AA_00808	1.33366	34.4504	86.8292	60.6398	2.52041	0.000923323	0.00407787	35	29	34	102	80	91	38.94	29.2	35.2	107.65	72.19	80.64
chr07_AA_00804	1.33055	126.583	318.353	222.468	2.51499	0.0159175	0.0475601	89	105	169	149	451	441	99.03	105.74	174.98	157.25	407	390.81
chr08_AA_00115	1.32739	28.4217	71.324	49.8728	2.50949	0.00190506	0.00773677	28	27	26	72	93	61	31.15	27.19	26.92	75.99	83.93	54.06
chr07_AA_00388	1.32248	17.3741	43.452	30.4131	2.50096	0.013838	0.0423576	13	23	14	60	35	40	14.46	23.16	14.5	63.32	31.59	35.45
chr02_AA_00172	1.32139	421.455	1053.25	737.35	2.49907	0.000310341	0.00155532	357	420	429	1336	952	1005	397.23	422.96	444.18	1410	859.12	890.62
chr07_AA_01033	1.31232	232.874	578.321	405.598	2.4834	7.75083e-07	6.47627e-06	216	233	216	476	649	730	240.34	234.64	223.64	502.37	585.68	646.92
chr11_AA_00218	1.31045	672.097	1666.93	1169.51	2.48019	1.36862e-07	1.28583e-06	584	702	637	1563	1778	1971	649.8	706.95	659.53	1649.57	1604.53	1746.68
chr10_AA_00830	1.31022	125.693	311.693	218.693	2.4798	0.00593317	0.0205521	115	124	120	425	274	270	127.96	124.88	124.24	448.54	247.27	239.27
chr09_AA_01430	1.30841	29.4408	72.9154	51.1781	2.47668	0.00168091	0.00692885	27	26	31	55	73	107	30.04	26.18	32.1	58.05	65.88	94.82
chr08_AA_00564	1.30689	91.8226	227.177	159.5	2.47408	3.11906e-05	0.000195297	75	93	95	272	225	216	83.45	93.66	98.36	287.07	203.05	191.42
chr05_AA_00438	1.30628	642.149	1588.06	1115.1	2.47304	0.000370167	0.00181879	545	697	597	2011	1531	1422	606.41	701.92	618.12	2122.39	1381.63	1260.16
chr08_AA_01114	1.30625	16.755	41.4349	29.095	2.47298	0.0144059	0.0437843	11	10	27	51	29	50	12.24	10.07	27.96	53.82	26.17	44.31
chr08_AA_01009	1.30538	153.779	380.064	266.922	2.47149	8.17806e-05	0.00046929	128	109	202	260	490	478	142.42	109.77	209.15	274.4	442.19	423.6
chr06_AA_00535	1.30451	431.866	1066.71	749.288	2.47	0.00696452	0.0235797	413	384	434	1462	926	927	459.53	386.71	449.35	1542.98	835.65	821.5
chr03_AA_00154	1.30433	229.921	567.833	398.877	2.46969	1.61354e-06	1.27396e-05	201	249	208	657	591	538	223.65	250.76	215.36	693.39	533.34	476.77
chr04_AA_00290	1.30392	1879.75	4641.06	3260.4	2.46898	4.91824e-08	4.87049e-07	1688	1918	1767	3465	5713	5767	1878.2	1931.54	1829.51	3656.92	5155.61	5110.65
chr01_AA_00198	1.30222	34.7207	85.6241	60.1724	2.46608	0.00106897	0.00465055	22	38	40	63	100	113	24.48	38.27	41.41	66.49	90.24	100.14
chr09_AA_00746	1.3005	250.761	617.661	434.211	2.46315	1.028e-06	8.44688e-06	221	253	243	595	674	696	245.9	254.79	251.6	627.96	608.24	616.79
chr11_AA_00569	1.29182	16.8556	41.2686	29.0621	2.44837	0.0152986	0.0460308	16	13	19	53	32	44	17.8	13.09	19.67	55.94	28.88	38.99
chr06_AA_00230	1.28941	450.951	1102.25	776.602	2.44429	3.48826e-06	2.61039e-05	390	420	479	1314	1067	1080	433.94	422.96	495.94	1386.78	962.9	957.08
chr11_AA_01138	1.28848	85.0616	207.78	146.421	2.4427	3.84824e-05	0.000237052	75	78	90	189	235	239	83.45	78.55	93.18	199.47	212.07	211.8
chr11_AA_01549	1.28812	2202.22	5378.04	3790.13	2.4421	1.24442e-07	1.1736e-06	1747	2029	2530	5873	5721	5386	1943.84	2043.32	2619.5	6198.3	5162.83	4773.01
chr06_AA_00514	1.28802	395.144	964.915	680.029	2.44193	3.90601e-07	3.44098e-06	352	415	363	765	1170	1164	391.66	417.93	375.84	807.37	1055.85	1031.52
chr09_AA_00444	1.28759	67.2523	164.177	115.715	2.44121	7.90495e-05	0.000454144	64	70	58	117	188	225	71.21	70.49	60.05	123.48	169.66	199.39
chr07_AA_00381	1.28565	838.331	2043.79	1441.06	2.43793	1.63762e-07	1.52408e-06	656	728	1016	1731	2417	2396	729.92	733.14	1051.94	1826.88	2181.18	2123.31
chr02_AA_00262	1.28412	123.96	301.883	212.922	2.43533	7.67284e-06	5.38733e-05	123	110	120	215	377	382	136.86	110.78	124.24	226.91	340.22	338.52
chr08_AA_00131	1.28382	398.922	971.308	685.115	2.43483	1.69821e-06	1.3323e-05	384	358	395	1149	915	988	427.27	360.53	408.97	1212.64	825.73	875.55
chr07_AA_00483	1.28248	164.25	399.549	281.899	2.43257	4.65831e-06	3.40611e-05	109	191	173	330	468	483	121.28	192.35	179.12	348.28	422.34	428.03
chr08_AA_01191	1.28244	35.4505	86.2333	60.8419	2.4325	0.0011955	0.00512659	25	42	35	64	93	121	27.82	42.3	36.24	67.54	83.93	107.23
chr04_AA_00322	1.27998	243.908	592.295	418.101	2.42835	1.44209e-06	1.15332e-05	200	227	271	500	743	653	222.54	228.6	280.59	527.69	670.51	578.68
chr06_AA_00525	1.27986	425.557	1033.32	729.439	2.42816	3.67398e-07	3.25105e-06	392	410	413	784	1276	1265	436.17	412.89	427.61	827.42	1151.51	1121.03
chr01_AA_00481	1.27615	1198.5	2902.67	2050.58	2.42192	0.0153608	0.0462037	1075	1119	1229	1334	4072	4091	1196.13	1126.9	1272.48	1407.89	3674.71	3625.4
chr11_AA_01442	1.27549	35.3191	85.5011	60.4101	2.42081	0.00201938	0.00815291	30	33	38	49	114	115	33.38	33.23	39.34	51.71	102.88	101.91
chr11_AA_01127	1.2742	606.464	1466.83	1036.64	2.41865	2.88302e-07	2.58349e-06	528	592	614	1235	1736	1727	587.49	596.18	635.72	1303.41	1566.63	1530.45
chr06_AA_00708	1.274	437.145	1057.15	747.148	2.41831	3.97834e-07	3.49535e-06	385	443	422	774	1308	1325	428.38	446.13	436.93	816.87	1180.38	1174.2
chr04_AA_00469	1.27353	31.2455	75.537	53.3912	2.41753	0.00207094	0.00833178	33	34	22	69	84	88	36.72	34.24	22.78	72.82	75.8	77.98
chr05_AA_00826	1.2734	18.5246	44.7796	31.6521	2.41731	0.0110252	0.0348142	16	19	18	34	60	50	17.8	19.13	18.64	35.88	54.15	44.31
chr10_AA_00713	1.27246	363.046	877.025	620.036	2.41574	0.000587062	0.00274341	361	330	343	1118	792	831	401.68	332.33	355.13	1179.92	714.73	736.42
chr04_AA_00085	1.27212	24.5343	59.2543	41.8943	2.41516	0.00441537	0.0160005	23	23	24	44	65	82	25.59	23.16	24.85	46.44	58.66	72.67
chr03_AA_00409	1.27099	16.6324	40.1383	28.3854	2.41327	0.0139884	0.0427385	20	11	16	32	42	55	22.25	11.08	16.57	33.77	37.9	48.74
chr05_AA_00827	1.27097	1301.17	3140.03	2220.6	2.41324	0.000316306	0.00158086	1031	1054	1637	3724	2503	3646	1147.17	1061.44	1694.91	3930.27	2258.79	3231.04
chr10_AA_00751	1.26634	99.7949	240.057	169.926	2.4055	3.54213e-05	0.000219701	89	91	105	258	240	261	99.03	91.64	108.71	272.29	216.58	231.3
chr10_AA_00122	1.2625	64.5977	154.977	109.787	2.39911	0.000164198	0.000880916	54	68	63	137	190	168	60.08	68.48	65.23	144.59	171.46	148.88
chr06_AA_00713	1.26226	19.8793	47.6848	33.782	2.39872	0.0111641	0.0351851	15	19	23	50	48	53	16.69	19.13	23.81	52.77	43.32	46.97
chr09_AA_01186	1.26189	345.718	829.068	587.393	2.3981	7.91418e-07	6.59604e-06	296	343	350	607	1022	1043	329.35	345.42	362.38	640.62	922.29	924.29
chr09_AA_01197	1.25983	313.317	750.291	531.804	2.39467	1.01016e-06	8.31405e-06	291	325	279	572	913	929	323.79	327.29	288.87	603.68	823.92	823.27
chr09_AA_00525	1.25782	36.5726	87.4579	62.0153	2.39135	0.00160283	0.00664854	37	29	38	102	87	86	41.17	29.2	39.34	107.65	78.51	76.21
chr06_AA_00886	1.25741	173.301	414.306	293.803	2.39067	0.00613345	0.0211106	170	203	122	222	554	574	189.15	204.43	126.32	234.3	499.95	508.67
chr08_AA_00282	1.25452	1476.41	3522.53	2499.47	2.38588	1.65705e-07	1.53926e-06	1307	1378	1533	2632	4268	4444	1454.27	1387.73	1587.23	2777.78	3851.59	3938.22
chr09_AA_00838	1.25228	215.887	514.281	365.084	2.38218	0.00103445	0.00451426	156	187	276	319	659	690	173.58	188.32	285.76	336.67	594.7	611.47
chr06_AA_00688	1.25158	375.002	892.889	633.946	2.38102	0.000937026	0.00413102	323	349	400	1145	822	822	359.39	351.46	414.15	1208.42	741.8	728.45
chr09_AA_00959	1.25101	848.112	2018.58	1433.34	2.38008	3.90575e-07	3.44098e-06	752	868	805	1937	2216	2270	836.73	874.13	833.48	2044.29	1999.79	2011.65
chr06_AA_00947	1.24945	299.753	712.666	506.209	2.37751	1.45466e-06	1.16149e-05	251	300	307	550	849	893	279.28	302.12	317.86	580.46	766.17	791.37
chr03_AA_00327	1.24858	1549.52	3681.78	2615.65	2.37607	0.00148689	0.00624089	1404	1575	1449	2142	4850	4974	1562.2	1586.12	1500.26	2260.64	4376.81	4407.9
chr01_AA_00431	1.24813	167.275	397.334	282.304	2.37534	8.63522e-06	6.01607e-05	160	156	161	422	410	425	178.03	157.1	166.7	445.37	370	376.63
chr11_AA_00711	1.24727	359.003	852.241	605.622	2.37391	1.10436e-06	9.0293e-06	358	348	317	762	905	1056	398.34	350.46	328.21	804.21	816.7	935.81
chr10_AA_01150	1.24554	104.128	246.896	175.512	2.37108	4.03103e-05	0.000247082	81	122	96	228	288	271	90.13	122.86	99.4	240.63	259.9	240.16
chr10_AA_00477	1.2452	466.027	1104.72	785.374	2.37051	7.04047e-07	5.92777e-06	460	513	357	912	1291	1339	511.83	516.62	369.63	962.51	1165.04	1186.61
chr08_AA_00856	1.24496	349.229	827.715	588.472	2.37012	0.00369651	0.0137946	302	353	344	454	1111	1130	336.03	355.49	356.17	479.15	1002.6	1001.39
chr05_AA_00877	1.24493	2273.12	5387.43	3830.27	2.37006	0.000963855	0.0042342	2056	2126	2309	6873	4512	5458	2287.66	2141.01	2390.68	7253.69	4071.78	4836.82
chr10_AA_01184	1.24044	37.6457	88.9457	63.2957	2.3627	0.00166832	0.00688654	28	37	43	86	92	105	31.15	37.26	44.52	90.76	83.02	93.05
chr08_AA_00014	1.23839	427.805	1009.34	718.572	2.35935	0.00115928	0.00499077	426	411	382	1299	921	932	474	413.9	395.51	1370.95	831.14	825.93
chr07_AA_01096	1.23696	32.6714	77.0066	54.839	2.35701	0.00258909	0.0101321	21	33	40	46	104	100	23.37	33.23	41.41	48.55	93.85	88.62
chr08_AA_00440	1.23642	3969.26	9352.06	6660.66	2.35612	5.70276e-05	0.00033682	3594	3927	3819	6215	12315	11717	3998.96	3954.72	3954.1	6559.24	11113.5	10383.5
chr06_AA_00963	1.23385	34.058	80.1023	57.0802	2.35194	0.00285752	0.0110255	35	34	28	103	82	65	38.94	34.24	28.99	108.71	74	57.6
chr02_AA_00201	1.23354	559.231	1314.99	937.112	2.35143	8.15877e-07	6.79417e-06	443	501	657	1151	1520	1533	492.92	504.54	680.24	1214.75	1371.7	1358.53
chr09_AA_00747	1.23334	79.7791	187.57	133.674	2.35111	9.13673e-05	0.000520078	72	81	75	133	250	222	80.11	81.57	77.65	140.37	225.61	196.73
chr11_AA_01468	1.23298	104.105	244.701	174.403	2.35052	5.8274e-05	0.000343158	79	119	101	265	261	247	87.9	119.84	104.57	279.68	235.54	218.89
chr07_AA_00131	1.22919	775.891	1818.96	1297.43	2.34435	4.30264e-05	0.000262106	737	800	678	2212	1711	1781	820.04	805.65	701.98	2334.52	1544.06	1578.3
chr10_AA_00292	1.22911	456.967	1071.23	764.1	2.34423	1.62457e-06	1.28063e-05	402	437	467	1210	1004	1163	447.3	440.08	483.52	1277.02	906.04	1030.64
chr10_AA_00123	1.22557	978.286	2287.7	1632.99	2.33848	7.21009e-07	6.05513e-06	842	1034	924	2451	2321	2462	936.87	1041.3	956.69	2586.76	2094.55	2181.8
chr11_AA_01037	1.22494	3546.58	8290.01	5918.29	2.33746	0.00113638	0.00490711	2391	2570	5207	5542	10522	10749	2660.41	2588.14	5391.2	5848.96	9495.41	9525.64
chr10_AA_00675	1.22453	313.394	732.335	522.864	2.33679	0.00380758	0.014108	316	312	265	407	952	1025	351.61	314.2	274.37	429.54	859.12	908.34
chr08_AA_00289	1.22256	676.204	1578	1127.1	2.33361	7.23552e-07	6.06639e-06	550	686	701	1237	1952	1881	611.97	690.84	725.8	1305.52	1761.55	1666.92
chr07_AA_00680	1.22102	8716.55	20319.3	14517.9	2.33112	4.32707e-07	3.79501e-06	7104	8269	9579	23317	20278	20368	7904.45	8327.36	9917.85	24608.5	18299.6	18049.9
chr09_AA_01227	1.22072	565.988	1319.11	942.549	2.33063	0.0111572	0.0351748	454	583	585	1811	1134	1154	505.15	587.11	605.69	1911.31	1023.36	1022.66
chr07_AA_00133	1.22052	299.527	697.99	498.759	2.33031	3.12002e-06	2.35981e-05	238	325	296	621	727	883	264.82	327.29	306.47	655.4	656.07	782.5
chr10_AA_01356	1.22007	95.6756	222.884	159.28	2.32958	6.5044e-05	0.00037941	75	87	112	177	258	281	83.45	87.61	115.96	186.8	232.83	249.02
chr08_AA_00366	1.21994	481.295	1121.11	801.203	2.32936	0.0133644	0.041137	419	502	456	1543	855	1087	466.21	505.54	472.13	1628.46	771.58	963.29
chr03_AA_00161	1.21816	45.4791	105.807	75.6429	2.3265	0.000815265	0.00366277	41	47	42	66	141	136	45.62	47.33	43.49	69.66	127.24	120.52
chr08_AA_01219	1.21661	70.8023	164.544	117.673	2.324	0.00026115	0.00133586	57	77	69	178	166	176	63.42	77.54	71.44	187.86	149.8	155.97
chr05_AA_00671	1.21645	206.426	479.683	343.055	2.32375	5.71644e-06	4.12192e-05	196	165	227	371	547	625	218.08	166.16	235.03	391.55	493.63	553.87
chr05_AA_00441	1.21602	774.465	1799.12	1286.79	2.32305	1.18104e-06	9.6007e-06	711	807	695	2096	1709	1854	791.11	812.7	719.59	2212.09	1542.26	1642.99
chr07_AA_00557	1.2152	49.4394	114.785	82.112	2.32172	0.00483952	0.0173236	38	58	46	142	80	138	42.28	58.41	47.63	149.87	72.19	122.29
chr09_AA_00269	1.21441	37.7454	87.587	62.6662	2.32047	0.0136889	0.0419661	28	63	18	56	99	129	31.15	63.44	18.64	59.1	89.34	114.32
chr09_AA_00957	1.21299	3549.36	8228.06	5888.71	2.31818	0.00369916	0.0137993	3209	3558	3375	4570	11224	10982	3570.58	3583.11	3494.39	4823.13	10128.9	9732.12
chr06_AA_00589	1.21245	1699.01	3937.13	2818.07	2.31731	5.82342e-07	5.00097e-06	1474	1725	1661	3895	4234	4378	1640.08	1737.18	1719.76	4110.74	3820.91	3879.73
chr09_AA_00419	1.20915	137.755	318.492	228.123	2.31202	3.16103e-05	0.000197674	109	146	140	324	345	341	121.28	147.03	144.95	341.95	311.34	302.19
chr03_AA_00328	1.20762	106.148	245.156	175.652	2.30957	5.0136e-05	0.000300421	104	117	82	168	319	305	115.72	117.83	84.9	177.31	287.88	270.29
chr09_AA_01127	1.20762	884.175	2042.05	1463.11	2.30956	6.50638e-07	5.52038e-06	819	850	855	1557	2381	2634	911.28	856	885.25	1643.24	2148.7	2334.22
chr08_AA_01265	1.20417	85.0496	195.958	140.504	2.30404	0.000106799	0.000596588	76	82	85	137	230	266	84.56	82.58	88.01	144.59	207.56	235.73
chr03_AA_00532	1.20403	25.635	59.0583	42.3466	2.30382	0.00699679	0.0236728	27	27	19	51	65	73	30.04	27.19	19.67	53.82	58.66	64.69
chr11_AA_00667	1.20354	681.501	1569.52	1125.51	2.30303	1.39726e-06	1.11928e-05	640	663	642	1641	1634	1695	712.11	667.68	664.71	1731.89	1474.58	1502.09
chr05_AA_00384	1.20026	661.202	1519.31	1090.26	2.29781	1.30001e-06	1.04902e-05	532	654	708	1301	1795	1766	591.94	658.62	733.05	1373.06	1619.87	1565.01
chr05_AA_00571	1.19682	371.843	852.388	612.115	2.29233	3.404e-06	2.5512e-05	318	341	404	819	993	899	353.83	343.41	418.29	864.36	896.12	796.68
chr09_AA_01332	1.19598	90.8739	208.193	149.534	2.29101	0.000136517	0.000746168	78	92	90	213	225	222	86.79	92.65	93.18	224.8	203.05	196.73
chr10_AA_01385	1.19444	241.878	553.552	397.715	2.28856	0.000250695	0.00128704	219	238	234	688	522	523	243.68	239.68	242.28	726.11	471.07	463.48
chr07_AA_00783	1.19409	567.676	1298.84	933.26	2.288	0.0138551	0.0423966	484	486	652	644	1800	1797	538.53	489.43	675.06	679.67	1624.38	1592.48
chr02_AA_00204	1.19102	697.602	1592.73	1145.16	2.28315	1.47291e-06	1.17135e-05	661	733	598	1456	1846	1778	735.48	738.17	619.15	1536.65	1665.89	1575.64
chr06_AA_00508	1.19092	2586.29	5904.43	4245.36	2.28298	1.86139e-06	1.45456e-05	2331	2167	2881	4279	7374	7383	2593.65	2182.29	2982.91	4516.01	6654.55	6542.73
chr01_AA_00371	1.19053	1698.99	3877.71	2788.35	2.28237	6.40925e-07	5.45078e-06	1573	1595	1681	3089	4766	4595	1750.24	1606.26	1740.46	3260.1	4301	4072.04
chr05_AA_00567	1.18977	85.1879	194.328	139.758	2.28117	0.000193074	0.00101871	72	93	79	204	213	198	80.11	93.66	81.79	215.3	192.22	175.47
chr10_AA_00813	1.18839	29.5533	67.3516	48.4524	2.27899	0.00568992	0.0198695	31	25	28	71	79	63	34.49	25.18	28.99	74.93	71.29	55.83
chr07_AA_00609	1.18769	201.089	458.056	329.572	2.27788	0.000491491	0.00233878	187	194	193	287	592	606	208.07	195.37	199.83	302.9	534.24	537.03
chr09_AA_00034	1.18657	78.7489	179.241	128.995	2.2761	0.000183349	0.000974676	70	75	80	130	216	232	77.89	75.53	82.83	137.2	194.93	205.6
chr11_AA_00069	1.18454	86.2611	196.064	141.162	2.27291	0.000300606	0.00151094	81	77	88	126	255	254	90.13	77.54	91.11	132.98	230.12	225.09
chr04_AA_00381	1.18328	120.132	272.81	196.471	2.27092	5.21915e-05	0.000310855	99	121	124	205	349	324	110.15	121.85	128.39	216.35	314.95	287.13
chr08_AA_00554	1.18285	84.2787	191.333	137.806	2.27024	0.000220438	0.00114417	69	108	65	193	211	203	76.77	108.76	67.3	203.69	190.41	179.9
chr09_AA_00282	1.18267	99.2291	225.247	162.238	2.26997	0.000130719	0.000718449	74	110	101	225	249	241	82.34	110.78	104.57	237.46	224.71	213.57
chr07_AA_00470	1.18024	76.5021	173.364	124.933	2.26614	0.000217166	0.00113075	74	68	76	132	201	225	82.34	68.48	78.69	139.31	181.39	199.39
chr09_AA_01314	1.17408	2367.84	5343.01	3855.42	2.25649	1.09653e-06	8.98759e-06	2183	2383	2197	5333	5639	5994	2428.97	2399.82	2274.72	5628.39	5088.83	5311.81
chr07_AA_00428	1.17291	1089.17	2455.71	1772.44	2.25466	1.11984e-06	9.14076e-06	993	1070	1048	1808	3114	2989	1104.89	1077.55	1085.07	1908.14	2810.18	2648.82
chr05_AA_00070	1.17253	829.402	1869.53	1349.47	2.25407	2.00299e-06	1.55416e-05	727	844	801	1790	2025	2135	808.92	849.96	829.34	1889.15	1827.43	1892.01
chr09_AA_00941	1.16822	49.0308	110.189	79.6099	2.24734	0.00116241	0.00500204	46	50	44	82	129	144	51.18	50.35	45.56	86.54	116.41	127.61
chr06_AA_00054	1.16803	72.0652	161.933	116.999	2.24704	0.000490081	0.00233319	64	72	70	196	151	161	71.21	72.51	72.48	206.86	136.27	142.68
chr10_AA_01417	1.16282	82.5376	184.797	133.667	2.23894	0.000230868	0.00118957	73	84	79	145	213	236	81.23	84.59	81.79	153.03	192.22	209.14
chr09_AA_00856	1.15942	723.795	1616.72	1170.26	2.23367	0.00111122	0.0048153	564	728	783	2044	1516	1495	627.55	733.14	810.7	2157.21	1368.09	1324.85
chr10_AA_00359	1.15911	69.5513	155.322	112.437	2.2332	0.00105083	0.0045837	49	78	73	194	151	141	54.52	78.55	75.58	204.75	136.27	124.95
chr11_AA_01186	1.15904	1111.25	2481.52	1796.39	2.23308	1.63926e-06	1.29118e-05	982	1077	1117	1994	2943	3029	1092.65	1084.6	1156.51	2104.45	2655.86	2684.26
chr10_AA_00957	1.15717	32.4456	72.3603	52.403	2.2302	0.0115122	0.0361326	26	34	33	38	93	105	28.93	34.24	34.17	40.1	83.93	93.05
chr09_AA_00981	1.15586	88.9955	198.298	143.647	2.22818	0.000179699	0.000957328	84	88	82	140	249	251	93.46	88.62	84.9	147.75	224.71	222.43
chr09_AA_01128	1.15533	774.679	1725.49	1250.08	2.22736	0.000118368	0.000654199	686	716	811	2105	1656	1648	763.3	721.05	839.69	2221.59	1494.43	1460.44
chr04_AA_00670	1.15505	317.418	706.864	512.141	2.22692	0.00022398	0.00115952	294	301	311	863	609	745	327.13	303.12	322	910.8	549.58	660.21
chr10_AA_01100	1.1545	53.1767	118.375	85.776	2.22607	0.000902022	0.00399987	57	43	51	78	155	150	63.42	43.3	52.8	82.32	139.88	132.93
chr02_AA_00191	1.15118	1129.81	2509.26	1819.54	2.22095	2.51835e-06	1.93432e-05	1063	1160	1003	2535	2703	2723	1182.77	1168.19	1038.48	2675.41	2439.28	2413.09
chr09_AA_00066	1.15093	366.573	813.998	590.286	2.22056	6.14156e-06	4.40598e-05	325	370	353	610	990	1021	361.62	372.61	365.49	643.79	893.41	904.8
chr11_AA_01137	1.15086	218.643	485.487	352.065	2.22046	3.0764e-05	0.000192747	169	223	235	569	484	473	188.04	224.57	243.31	600.52	436.78	419.17
chr10_AA_00549	1.14992	295.222	655.105	475.163	2.21902	1.02674e-05	7.04897e-05	261	332	252	528	813	761	290.41	334.34	260.91	557.25	733.68	674.39
chr05_AA_00116	1.14985	61.3156	136.054	98.6846	2.21891	0.000755645	0.0034182	58	61	56	119	156	160	64.54	61.43	57.98	125.59	140.78	141.79
chr07_AA_01079	1.14835	98.1019	217.453	157.777	2.2166	0.000226652	0.00117028	82	105	94	235	233	219	91.24	105.74	97.33	248.02	210.27	194.08
chr07_AA_00371	1.14829	31953.2	70824.6	51388.9	2.21651	1.64127e-06	1.29173e-05	30249	29507	31377	80719	71885	70428	33657.3	29715.3	32487	85189.9	64871.5	62412.5
chr08_AA_00705	1.14715	644.659	1427.76	1036.21	2.21476	4.87529e-06	3.55687e-05	603	626	611	1571	1442	1494	670.94	630.42	632.61	1658.02	1301.31	1323.97
chr11_AA_00317	1.14622	1010.07	2235.61	1622.84	2.21333	2.34253e-06	1.80769e-05	1127	1041	703	2094	2420	2610	1253.99	1048.35	727.87	2209.98	2183.89	2312.95
chr09_AA_00990	1.14585	34.4453	76.2192	55.3322	2.21276	0.00460968	0.0166073	37	35	26	65	88	91	41.17	35.25	26.92	68.6	79.41	80.64
chr06_AA_00294	1.1433	555.714	1227.5	891.605	2.20886	6.50053e-06	4.632e-05	485	586	519	1339	1242	1296	539.65	590.14	537.36	1413.17	1120.82	1148.5
chr09_AA_01103	1.14282	502.799	1110.24	806.519	2.20812	6.28272e-06	4.50398e-05	471	523	442	1125	1128	1270	524.07	526.69	457.64	1187.31	1017.95	1125.46
chr09_AA_00370	1.14245	83.5327	184.403	133.968	2.20756	0.00110256	0.00479035	83	79	76	114	245	239	92.35	79.56	78.69	120.31	221.1	211.8
chr10_AA_00170	1.14204	4695.19	10361.9	7528.56	2.20692	2.08347e-06	1.61282e-05	4310	4953	4155	11178	10957	10608	4795.63	4987.96	4301.98	11797.1	9887.97	9400.69
chr01_AA_00276	1.14176	165.794	365.823	265.808	2.20649	5.83446e-05	0.000343369	137	177	161	388	400	369	152.44	178.25	166.7	409.49	360.97	327
chr05_AA_00390	1.14128	721.208	1590.82	1156.01	2.20577	5.02798e-06	3.66018e-05	623	761	680	1697	1656	1678	693.2	766.37	704.05	1790.99	1494.43	1487.02
chr04_AA_00430	1.14127	178.583	393.911	286.247	2.20576	4.06021e-05	0.000248716	162	170	178	379	444	430	180.25	171.2	184.3	399.99	400.68	381.06
chr09_AA_00775	1.14104	34.7156	76.5618	55.6387	2.2054	0.00599445	0.0207209	33	32	34	95	57	88	36.72	32.23	35.2	100.26	51.44	77.98
chr11_AA_00695	1.13677	84.8479	186.571	135.709	2.19888	0.000412153	0.00199972	70	87	86	206	178	205	77.89	87.61	89.04	217.41	160.63	181.67
chr09_AA_00425	1.13608	37.1453	81.6389	59.3921	2.19783	0.00420619	0.0153849	35	36	35	71	99	91	38.94	36.25	36.24	74.93	89.34	80.64
chr08_AA_00432	1.1357	123.252	270.815	197.033	2.19725	0.000133829	0.000733096	101	125	127	281	280	297	112.38	125.88	131.49	296.56	252.68	263.2
chr03_AA_00323	1.13563	1489.82	3273.34	2381.58	2.19714	3.36015e-05	0.000209069	1354	1621	1285	3904	3044	3332	1506.56	1632.44	1330.46	4120.24	2747.01	2952.78
chr09_AA_00786	1.13304	182.056	399.284	290.67	2.1932	3.47181e-05	0.000215474	194	182	142	334	432	514	215.86	183.28	147.02	352.5	389.85	455.5
chr10_AA_01107	1.12964	111.297	243.523	177.41	2.18805	0.000220683	0.00114485	104	120	94	295	222	247	115.72	120.85	97.33	311.34	200.34	218.89
chr08_AA_01120	1.12918	4470.38	9778.25	7124.32	2.18734	0.0131014	0.0404028	2745	2925	7158	6090	12950	12662	3054.29	2945.64	7411.21	6427.32	11686.5	11220.9
chr10_AA_00796	1.12878	169.011	369.583	269.297	2.18674	6.77809e-05	0.000394213	176	162	143	439	345	377	195.83	163.14	148.06	463.32	311.34	334.09
chr10_AA_00589	1.12861	598.429	1308.45	953.44	2.18647	6.39328e-06	4.57e-05	514	564	633	1238	1533	1394	571.92	567.98	655.39	1306.57	1383.43	1235.35
chr06_AA_00425	1.12794	456.623	997.929	727.276	2.18546	0.000267214	0.00136406	409	456	440	1227	982	917	455.08	459.22	455.56	1294.96	886.19	812.63
chr09_AA_00710	1.12678	115.674	252.599	184.137	2.18371	0.00014555	0.000789868	86	119	127	193	342	277	95.69	119.84	131.49	203.69	308.63	245.47
chr06_AA_00391	1.12656	151.551	330.893	241.222	2.18337	0.00993631	0.0319155	116	166	153	441	271	319	129.07	167.17	158.41	465.43	244.56	282.69
chr08_AA_01086	1.12455	1880.02	4099.06	2989.54	2.18033	7.1828e-05	0.00041531	1679	2011	1687	2785	5222	5242	1868.18	2025.19	1746.68	2939.26	4712.51	4645.4
chr06_AA_00415	1.12332	210.675	458.952	334.814	2.17848	3.85288e-05	0.000237151	186	236	181	438	494	529	206.96	237.67	187.4	462.26	445.8	468.79
chr06_AA_00595	1.12202	1013.36	2205.6	1609.48	2.17651	9.9154e-05	0.000558935	924	942	1027	2650	1943	2332	1028.11	948.65	1063.33	2796.78	1753.43	2066.59
chr05_AA_00793	1.12192	26.175	56.9663	41.5706	2.17636	0.0138124	0.0422921	23	32	20	56	63	62	25.59	32.23	20.71	59.1	56.85	54.94
chr08_AA_01308	1.12108	526.793	1145.83	836.31	2.1751	6.022e-06	4.32648e-05	478	523	504	819	1450	1427	531.86	526.69	521.83	864.36	1308.53	1264.59
chr11_AA_00876	1.11928	1083.47	2353.7	1718.58	2.17238	4.35426e-06	3.21228e-05	938	1195	969	2078	2738	2705	1043.69	1203.43	1003.28	2193.1	2470.86	2397.14
chr08_AA_01110	1.11749	702.676	1524.59	1113.63	2.16969	7.43364e-06	5.22308e-05	667	614	722	1658	1506	1653	742.15	618.33	747.54	1749.83	1359.07	1464.87
chr09_AA_01379	1.11631	225.016	487.816	356.416	2.16791	0.00470803	0.0169062	218	230	194	637	424	461	242.56	231.62	200.86	672.28	382.63	408.53
chr02_AA_00105	1.11472	1175.43	2545.43	1860.43	2.16553	2.28098e-05	0.000146912	996	1117	1249	1781	3217	3220	1108.22	1124.88	1293.18	1879.65	2903.13	2853.53
chr11_AA_00990	1.11447	526.402	1139.74	833.071	2.16515	9.87435e-06	6.8122e-05	466	422	614	1156	1180	1280	518.51	424.98	635.72	1220.03	1064.87	1134.32
chr11_AA_00290	1.11141	761.581	1645.44	1203.51	2.16056	5.45016e-06	3.93853e-05	686	824	668	1269	1964	2059	763.3	829.82	691.63	1339.29	1772.38	1824.66
chr07_AA_00938	1.11038	568.442	1227.28	897.86	2.15902	0.000344859	0.00170499	501	561	563	801	1623	1548	557.45	564.96	582.92	845.37	1464.65	1371.82
chr06_AA_00411	1.10938	433.107	934.441	683.774	2.15753	0.000258131	0.00132247	445	413	375	619	1209	1195	495.14	415.91	388.27	653.29	1091.04	1059
chr10_AA_00189	1.10873	1450.95	3129.05	2290	2.15656	4.49358e-06	3.29785e-05	1182	1577	1400	2671	3696	3648	1315.18	1588.13	1449.52	2818.94	3335.4	3232.82
chr01_AA_00475	1.10826	89.9192	193.852	141.886	2.15585	0.000461124	0.00221344	76	78	103	201	211	202	84.56	78.55	106.64	212.13	190.41	179.01
chr11_AA_01665	1.10767	109.608	236.201	172.905	2.15497	0.000269044	0.00137198	97	97	119	250	266	231	107.93	97.68	123.21	263.85	240.05	204.71
chr06_AA_00725	1.10521	384.767	827.749	606.258	2.1513	2.28266e-05	0.000146925	315	353	433	957	788	860	350.49	355.49	448.32	1010.01	711.12	762.12
chr09_AA_00510	1.10263	69.5438	149.343	109.443	2.14746	0.000819489	0.0036784	70	63	65	121	189	169	77.89	63.44	67.3	127.7	170.56	149.77
chr10_AA_00446	1.10077	780.513	1673.96	1227.23	2.14469	7.27249e-06	5.12442e-05	726	719	782	1493	1896	1958	807.8	724.07	809.66	1575.7	1711.02	1735.16
chr08_AA_01176	1.09904	43.2657	92.6807	67.9732	2.14213	0.00507388	0.0180366	34	43	47	117	77	96	37.83	43.3	48.66	123.48	69.49	85.07
chr09_AA_00152	1.0986	215.234	460.916	338.075	2.14146	5.72225e-05	0.00033777	189	200	226	467	500	495	210.3	201.41	233.99	492.87	451.22	438.66
chr08_AA_01261	1.09761	47.0853	100.762	73.9238	2.14	0.0038453	0.0142371	36	46	53	116	107	94	40.06	46.32	54.87	122.43	96.56	83.3
chr11_AA_01430	1.09534	480.971	1027.66	754.313	2.13663	1.51272e-05	0.00010017	440	484	450	993	1108	1168	489.58	487.42	465.92	1048	999.9	1035.07
chr04_AA_00299	1.09497	400.124	854.699	627.411	2.13609	2.09544e-05	0.000136025	386	419	337	891	888	928	429.49	421.96	348.92	940.35	801.36	822.38
chr08_AA_00024	1.09321	32.4852	69.3066	50.8959	2.13348	0.00860682	0.02826	29	38	26	53	82	88	32.27	38.27	26.92	55.94	74	77.98
chr10_AA_00956	1.09233	2865	6108.69	4486.85	2.13217	6.44299e-06	4.6022e-05	2471	2674	3045	6731	6300	6248	2749.42	2692.87	3152.72	7103.82	5685.33	5536.91
chr11_AA_01344	1.09167	136.979	291.93	214.454	2.13121	0.0119574	0.0373288	111	124	157	390	262	257	123.51	124.88	162.55	411.6	236.44	227.75
chr11_AA_01120	1.09167	536.135	1142.61	839.374	2.1312	0.0045656	0.0164725	476	515	541	657	1507	1551	529.63	518.63	560.14	693.39	1359.97	1374.48
chr10_AA_00794	1.0907	511.318	1088.99	800.155	2.12978	1.48314e-05	9.86069e-05	479	593	390	1001	1278	1193	532.97	597.19	403.8	1056.44	1153.31	1057.22
chr10_AA_00602	1.09069	1899.65	4045.78	2972.71	2.12975	1.45466e-05	9.68439e-05	1766	1851	1806	4780	4007	3923	1964.98	1864.06	1869.89	5044.76	3616.05	3476.52
chr08_AA_00445	1.09032	346.493	737.758	542.125	2.12922	0.0112843	0.0354962	329	351	309	987	604	707	366.07	353.48	319.93	1041.67	545.07	626.54
chr08_AA_00551	1.08646	99.4026	211.084	155.243	2.12353	0.000478224	0.00228537	89	96	99	230	200	237	99.03	96.68	102.5	242.74	180.49	210.03
chr10_AA_00326	1.08513	109.297	231.881	170.589	2.12156	0.000333017	0.00165057	93	119	101	209	277	254	103.48	119.84	104.57	220.58	249.97	225.09
chr05_AA_00292	1.0848	116.215	246.502	181.359	2.12108	0.000291059	0.00146946	116	107	108	256	251	274	129.07	107.76	111.82	270.18	226.51	242.82
chr10_AA_00787	1.08198	37.7437	79.9012	58.8225	2.11694	0.00768171	0.0256307	34	43	31	88	92	72	37.83	43.3	32.1	92.87	83.02	63.81
chr08_AA_00270	1.08138	79.4616	168.146	123.804	2.11606	0.000707478	0.00322836	85	77	64	141	180	218	94.58	77.54	66.26	148.81	162.44	193.19
chr06_AA_00144	1.07929	179.595	379.484	279.539	2.113	0.000143118	0.000777948	155	190	169	452	347	393	172.46	191.34	174.98	477.04	313.14	348.27
chr09_AA_00088	1.07871	96.8553	204.572	150.714	2.11214	0.00205547	0.00827624	76	111	91	128	278	257	84.56	111.78	94.22	135.09	250.88	227.75
chr05_AA_00276	1.07838	54.3013	114.666	84.4838	2.11167	0.00287617	0.0110845	41	63	52	113	142	109	45.62	63.44	53.84	119.26	128.15	96.59
chr08_AA_00620	1.0783	320.882	677.556	499.219	2.11154	0.00779685	0.0259711	327	280	306	893	612	607	363.84	281.98	316.82	942.46	552.29	537.92
chr03_AA_00310	1.0779	389.553	822.332	605.943	2.11096	2.55163e-05	0.000162232	360	371	381	764	925	932	400.56	373.62	394.48	806.32	834.75	825.93
chr05_AA_00238	1.07652	34.0184	71.743	52.8807	2.10895	0.00940212	0.0304768	23	42	33	42	101	90	25.59	42.3	34.17	44.33	91.15	79.76
chr01_AA_00247	1.07643	74.5791	157.273	115.926	2.10881	0.000861145	0.00384272	70	78	65	108	207	193	77.89	78.55	67.3	113.98	186.8	171.03
chr10_AA_01041	1.07582	115.98	244.477	180.229	2.10792	0.000453274	0.00217999	112	121	98	161	321	309	124.62	121.85	101.47	169.92	289.68	273.83
chr11_AA_01056	1.07428	1086.24	2287.27	1686.75	2.10567	9.48995e-06	6.56532e-05	970	1135	1001	1948	2679	2695	1079.3	1143.01	1036.41	2055.9	2417.62	2388.28
chr04_AA_00123	1.07414	42.0844	88.6076	65.346	2.10547	0.00558306	0.0195585	41	41	38	90	97	94	45.62	41.29	39.34	94.98	87.54	83.3
chr05_AA_00451	1.07307	2842.88	5981.17	4412.02	2.10391	1.87214e-05	0.000122494	2038	2300	3810	4680	7113	7431	2267.63	2316.23	3944.78	4939.22	6419.01	6585.27
chr09_AA_00601	1.07276	61.7474	129.883	95.815	2.10345	0.00202559	0.00817259	52	72	53	125	154	134	57.86	72.51	54.87	131.92	138.97	118.75
chr04_AA_00724	1.0716	301.687	634.074	467.881	2.10176	4.91629e-05	0.000295306	276	273	312	673	656	677	307.1	274.93	323.04	710.28	592	599.95
chr08_AA_00830	1.07067	537.009	1127.94	832.474	2.10041	2.27882e-05	0.000146869	484	554	497	1153	1214	1209	538.53	557.91	514.58	1216.86	1095.56	1071.4
chr05_AA_00414	1.06946	522.316	1096.15	809.235	2.09864	2.63958e-05	0.000166965	454	493	546	1200	1128	1133	505.15	496.48	565.31	1266.47	1017.95	1004.05
chr05_AA_00708	1.0673	42.4862	89.0299	65.758	2.0955	0.00458709	0.0165379	41	35	45	59	116	113	45.62	35.25	46.59	62.27	104.68	100.14
chr08_AA_00360	1.06695	635.872	1332.15	984.01	2.09499	2.25798e-05	0.000145715	562	604	651	1465	1363	1377	625.32	608.26	674.03	1546.14	1230.02	1220.28
chr07_AA_00380	1.06647	397.176	831.81	614.493	2.09431	3.91337e-05	0.000240317	312	383	443	880	867	885	347.15	385.7	458.67	928.74	782.41	784.28
chr10_AA_00237	1.06561	1401.71	2933.86	2167.78	2.09306	0.0066835	0.0227529	1310	1439	1254	3846	2652	2651	1457.6	1449.16	1298.36	4059.02	2393.26	2349.29
chr11_AA_00909	1.06437	2797.13	5849.52	4323.32	2.09126	1.12e-05	7.62571e-05	2515	2709	2767	6560	5988	5892	2798.38	2728.12	2864.88	6923.35	5403.78	5221.42
chr05_AA_00049	1.06429	2256.93	4719.54	3488.23	2.09113	0.00256613	0.0100581	2044	2236	2168	6023	4255	4471	2274.31	2251.78	2244.69	6356.61	3839.86	3962.15
chr07_AA_00587	1.063	249.292	520.839	385.065	2.08927	6.77537e-05	0.000394213	206	258	250	454	573	639	229.21	259.82	258.84	479.15	517.09	566.27
chr09_AA_00033	1.06236	1139.05	2378.72	1758.88	2.08834	1.3208e-05	8.86476e-05	1027	1144	1084	2296	2523	2749	1142.72	1152.07	1122.35	2423.17	2276.84	2436.13
chr01_AA_00275	1.06122	5738.75	11975	8856.88	2.08669	8.1548e-06	5.70548e-05	5087	5878	5444	11175	13430	13554	5660.18	5919.49	5636.58	11794	12119.7	12011.4
chr10_AA_01563	1.05999	49.9203	104.079	76.9999	2.08491	0.00325796	0.0123538	53	48	41	79	123	133	58.97	48.34	42.45	83.38	111	117.86
chr11_AA_01530	1.059	171.929	358.212	265.07	2.08349	0.000149863	0.00081016	143	165	184	310	407	429	159.11	166.16	190.51	327.17	367.29	380.17
chr09_AA_00934	1.05813	409.942	853.597	631.769	2.08224	0.0102447	0.0327045	359	402	411	1134	772	753	399.45	404.84	425.54	1196.81	696.68	667.3
chr09_AA_00268	1.05487	370.494	769.713	570.103	2.07753	4.70012e-05	0.000283699	346	341	370	809	831	796	384.99	343.41	383.09	853.81	749.92	705.41
chr08_AA_00875	1.05485	91.7101	190.528	141.119	2.0775	0.000885616	0.00393804	80	82	100	205	210	187	89.01	82.58	103.54	216.35	189.51	165.72
chr11_AA_00088	1.05338	44.5242	92.4047	68.4645	2.07538	0.00660848	0.022544	30	45	53	100	94	98	33.38	45.32	54.87	105.54	84.83	86.85
chr08_AA_00701	1.05261	1881.61	3902.97	2892.29	2.07427	1.50428e-05	9.9744e-05	1515	1724	2147	4101	4236	4015	1685.7	1736.17	2222.95	4328.15	3822.71	3558.05
chr05_AA_00755	1.05257	176.379	365.848	271.113	2.07422	0.000156343	0.000841511	150	188	167	311	443	417	166.9	189.33	172.91	328.23	399.78	369.54
chr04_AA_00777	1.05185	444.34	921.199	682.77	2.07318	2.62067e-05	0.000165981	414	418	436	679	1139	1150	460.65	420.95	451.42	716.61	1027.87	1019.12
chr05_AA_00922	1.05145	37.5376	77.801	57.6693	2.07262	0.0107811	0.0341633	26	43	39	88	86	71	28.93	43.3	40.38	92.87	77.61	62.92
chr11_AA_00615	1.05145	169.056	350.387	259.722	2.07261	0.00851125	0.0280019	100	96	289	280	420	425	111.27	96.68	299.22	295.51	379.02	376.63
chr09_AA_01330	1.05028	107.708	223.057	165.382	2.07094	0.000465673	0.00223311	95	110	103	167	285	266	105.7	110.78	106.64	176.25	257.19	235.73
chr05_AA_00565	1.04938	98.2609	203.365	150.813	2.06964	0.00058802	0.0027453	99	98	83	163	236	254	110.15	98.69	85.94	172.03	212.97	225.09
chr07_AA_00429	1.04749	69.2476	143.13	106.189	2.06693	0.00157682	0.0065537	64	78	56	108	159	194	71.21	78.55	57.98	113.98	143.49	171.92
chr11_AA_00072	1.04699	705.135	1456.96	1081.05	2.06622	2.91654e-05	0.000183545	613	718	686	1566	1486	1554	682.07	723.07	710.27	1652.74	1341.02	1377.14
chr11_AA_00513	1.04595	194.412	401.407	297.91	2.06472	0.00706201	0.0238364	173	205	178	523	383	346	192.49	206.45	184.3	551.97	345.63	306.62
chr08_AA_01133	1.04516	840.827	1735.12	1287.98	2.06359	2.00147e-05	0.000130524	704	814	888	1492	2074	1985	783.32	819.75	919.41	1574.64	1871.65	1759.08
chr05_AA_00365	1.04433	587.934	1212.56	900.247	2.06241	0.0155076	0.0465605	503	549	629	638	1639	1676	559.68	552.87	651.25	673.34	1479.09	1485.25
chr06_AA_00396	1.04358	780.753	1609.39	1195.07	2.06133	0.000139783	0.000761913	722	829	680	1102	2064	2034	803.35	834.85	704.05	1163.04	1862.62	1802.51
chr06_AA_00737	1.04309	79.1001	162.996	121.048	2.06063	0.00116939	0.00502988	75	88	63	125	214	185	83.45	88.62	65.23	131.92	193.12	163.94
chr08_AA_01286	1.04291	274.371	565.307	419.839	2.06037	8.81162e-05	0.00050244	265	285	233	578	620	594	294.86	287.01	241.24	610.01	559.51	526.4
chr09_AA_00347	1.04245	108.701	223.895	166.298	2.05973	0.000621132	0.00287681	93	109	109	218	236	258	103.48	109.77	112.86	230.07	212.97	228.64
chr11_AA_00226	1.04193	152.406	313.8	233.103	2.05898	0.000206933	0.00108489	140	141	154	224	411	377	155.77	142	159.45	236.41	370.9	334.09
chr10_AA_00607	1.04179	47.1077	96.9847	72.0462	2.05879	0.00558616	0.0195624	42	60	33	89	127	93	46.73	60.42	34.17	93.93	114.61	82.42
chr10_AA_00247	1.04165	244.029	502.352	373.191	2.05858	0.000132128	0.000725385	197	206	295	573	502	507	219.2	207.45	305.44	604.74	453.02	449.3
chr03_AA_00169	1.04137	815.876	1679.22	1247.55	2.05818	2.3375e-05	0.000149967	725	809	798	1567	1879	1905	806.69	814.71	826.23	1653.79	1695.67	1688.19
chr10_AA_00699	1.0408	724.85	1491.28	1108.06	2.05736	3.05865e-05	0.000191757	655	755	662	1570	1617	1532	728.8	760.33	685.42	1656.96	1459.24	1357.64
chr06_AA_00861	1.0395	45.7425	94.0242	69.8834	2.05551	0.00579549	0.020167	36	42	53	81	100	120	40.06	42.3	54.87	85.49	90.24	106.34
chr02_AA_00371	1.03915	154.16	316.802	235.481	2.05502	0.000214293	0.00111854	127	139	175	220	407	396	141.31	139.98	181.19	232.19	367.29	350.93
chr05_AA_00580	1.03494	652.796	1337.6	995.197	2.04903	2.7771e-05	0.000175216	577	607	681	1132	1583	1568	642.01	611.28	705.09	1194.7	1428.55	1389.54
chr05_AA_00185	1.03409	174.467	357.276	265.871	2.04782	0.000218688	0.00113748	158	193	148	328	374	438	175.8	194.36	153.24	346.17	337.51	388.15
chr07_AA_00762	1.03355	1354.22	2772.16	2063.19	2.04705	0.00956507	0.0308735	1227	1344	1298	1536	3724	3763	1365.25	1353.49	1343.92	1621.08	3360.66	3334.73
chr09_AA_00909	1.03287	81.9348	167.646	124.791	2.04609	0.00166856	0.00688654	63	84	88	185	175	169	70.1	84.59	91.11	195.25	157.93	149.77
chr07_AA_00236	1.03203	750.051	1533.78	1141.91	2.04489	4.13655e-05	0.000253079	643	758	745	1794	1513	1515	715.45	763.35	771.35	1893.37	1365.38	1342.58
chr11_AA_01766	1.03187	360.339	736.773	548.556	2.04467	7.91502e-05	0.000454459	304	315	411	808	759	759	338.25	317.22	425.54	852.75	684.95	672.62
chr10_AA_01475	1.03182	97.6585	199.673	148.666	2.0446	0.0123786	0.0384614	56	81	144	128	246	273	62.31	81.57	149.09	135.09	222	241.93
chr10_AA_00362	1.03163	133.581	273.084	203.332	2.04434	0.000915838	0.00405024	116	132	134	177	364	343	129.07	132.93	138.74	186.8	328.49	303.96
chr03_AA_00166	1.03148	267.361	546.517	406.939	2.04412	0.00816083	0.0270017	239	262	263	308	726	744	265.93	263.85	272.3	325.06	655.17	659.32
chr10_AA_01390	1.03052	123.205	251.679	187.442	2.04276	0.00925938	0.0301128	95	77	180	308	229	252	105.7	77.54	186.37	325.06	206.66	223.32
chr10_AA_00175	1.02943	488.812	997.771	743.291	2.04122	0.0155321	0.0465818	452	527	418	1335	919	852	502.93	530.72	432.79	1408.94	829.34	755.03
chr05_AA_00460	1.0292	70.1429	143.154	106.649	2.0409	0.00217483	0.00870813	56	71	74	129	163	165	62.31	71.5	76.62	136.15	147.1	146.22
chr07_AA_00709	1.0286	77.7916	158.698	118.245	2.04004	0.00174051	0.00714178	69	64	89	163	170	170	76.77	64.45	92.15	172.03	153.41	150.65
chr01_AA_00430	1.02752	301.559	614.734	458.147	2.03852	0.0128784	0.0398019	249	286	328	335	823	844	277.06	288.02	339.6	353.56	742.7	747.94
chr01_AA_00398	1.0245	114.314	232.543	173.428	2.03425	0.000780357	0.00352032	102	124	101	256	237	241	113.49	124.88	104.57	270.18	213.88	213.57
chr10_AA_00745	1.02342	576.006	1170.87	873.437	2.03274	4.3083e-05	0.00026229	523	551	571	1114	1256	1358	581.93	554.89	591.2	1175.7	1133.46	1203.44
chr01_AA_00265	1.02209	65.7267	133.482	99.6041	2.03086	0.00764943	0.0255489	67	57	63	77	173	184	74.55	57.4	65.23	81.26	156.12	163.06
chr09_AA_00493	1.02186	1260	2558.47	1909.23	2.03053	2.53345e-05	0.000161283	1150	1280	1170	2410	2727	3014	1279.58	1289.03	1211.39	2543.49	2460.94	2670.97
chr06_AA_00615	1.02166	658.818	1337.57	998.194	2.03026	0.00022641	0.00116965	641	619	618	911	1752	1659	713.23	623.37	639.86	961.46	1581.06	1470.19
chr10_AA_00999	1.02048	85.1603	172.756	128.958	2.02859	0.00141181	0.00595611	59	97	89	135	221	199	65.65	97.68	92.15	142.48	199.44	176.35
chr09_AA_01170	1.01852	734.238	1487.45	1110.84	2.02584	0.000122236	0.0006752	621	801	681	1031	1832	1942	690.97	806.65	705.09	1088.11	1653.26	1720.98
chr11_AA_00468	1.01656	189.611	383.602	286.607	2.0231	0.00024719	0.00127102	172	199	171	364	442	415	191.38	200.4	177.05	384.16	398.88	367.77
chr11_AA_00918	1.01653	640.521	1295.81	968.165	2.02305	3.20482e-05	0.000200033	623	607	596	956	1590	1629	693.2	611.28	617.08	1008.95	1434.87	1443.6
chr09_AA_00103	1.01648	436.926	883.889	660.408	2.02297	5.76898e-05	0.000339919	362	440	449	702	1101	1035	402.79	443.11	464.88	740.88	993.58	917.21
chr06_AA_00971	1.01521	124.99	252.629	188.81	2.02119	0.00308113	0.011769	116	128	113	320	225	245	129.07	128.9	117	337.72	203.05	217.12
chr11_AA_01533	1.01419	539.289	1089.24	814.262	2.01976	5.191e-05	0.000309365	476	510	555	988	1240	1248	529.63	513.6	574.63	1042.72	1119.02	1105.96
chr04_AA_00561	1.01333	36.6971	74.0753	55.3862	2.01856	0.0147199	0.0445741	31	36	38	87	63	83	34.49	36.25	39.34	91.82	56.85	73.55
chr06_AA_00650	1.01199	281.742	568.184	424.963	2.01669	0.000840693	0.00375823	276	302	226	376	746	716	307.1	304.13	233.99	396.83	673.22	634.51
chr11_AA_01602	1.01087	219.13	441.574	330.352	2.01512	0.000167907	0.000899838	198	214	214	344	555	520	220.31	215.51	221.57	363.05	500.85	460.82
chr01_AA_00283	1.01069	142.336	286.79	214.563	2.01488	0.000436894	0.00211045	129	154	124	239	340	340	143.54	155.09	128.39	252.24	306.83	301.3
chr10_AA_00332	1.01053	7516.12	15142.4	11329.2	2.01465	2.46756e-05	0.000157596	6479	6901	8103	16140	16179	15564	7209.02	6949.71	8389.64	17034	14600.5	13792.6
chr11_AA_00536	1.0095	1534.25	3088.78	2311.51	2.01321	2.53629e-05	0.000161361	1370	1601	1416	2535	3730	3639	1524.37	1612.3	1466.09	2675.41	3366.08	3224.84
chr11_AA_01391	1.00938	343.542	691.567	517.555	2.01305	0.00014051	0.000765034	280	347	357	818	653	702	311.55	349.45	369.63	863.31	589.29	622.1
chr03_AA_00291	1.00676	74.2477	149.193	111.72	2.00939	0.0048418	0.0173236	72	82	58	91	201	192	80.11	82.58	60.05	96.04	181.39	170.15
chr07_AA_00985	1.00586	1118.68	2246.47	1682.57	2.00813	2.63072e-05	0.000166511	1038	1101	1055	1612	2790	2844	1154.96	1108.77	1092.32	1701.29	2517.79	2520.32
chr02_AA_00058	1.00517	193.366	388.122	290.744	2.00719	0.00037477	0.00183909	157	199	198	263	474	518	174.69	200.4	205	277.57	427.75	459.05

## Sheet: VM vs. P10-M1_down in P10-M1
Supplementary table. 2 DEGs in each developmental stage (Genes down-regulated in P10-M1 relative to the VM stage).
id	log2(M1PR10/M1M23)	baseMean	baseMean.M1M23	baseMean.M1PR10	M1PR10/M1M23	pval	padj	M1M23_1	M1M23_2	M1M23_3	M1PR10_1	M1PR10_2	M1PR10_3	M1M23_1_norm	M1M23_2_norm	M1M23_3_norm	M1PR10_1_norm	M1PR10_2_norm	M1PR10_3_norm
chr08_AA_00286	-10.8372	47610.9	95169.8	52.0223	0.000546627	1.46544e-117	1.44976e-114	76331	84692	111349	31	65	73	84931.6	85289.8	115288	32.72	58.66	64.69
chr08_AA_00124	-9.51712	3586.21	7162.65	9.77543	0.00136478	7.688e-24	2.55226e-22	5606	4964	9901	10	10	11	6237.66	4999.04	10251.2	10.55	9.02	9.75
chr11_AA_00057	-9.08697	7371.24	14715.4	27.0597	0.00183887	2.85739e-151	2.82681e-147	11722	14011	16413	16	30	42	13042.8	14109.9	16993.6	16.89	27.07	37.22
chr11_AA_00067	-8.9745	9947.76	19856	39.473	0.00198796	7.95125e-113	5.61869e-110	15562	18572	22745	24	57	47	17315.5	18703.1	23549.6	25.33	51.44	41.65
chr09_AA_00437	-8.85517	1471.34	2936.33	6.34063	0.00215937	6.90285e-122	1.13817e-118	2592	3053	2753	7	7	6	2884.05	3074.55	2850.39	7.39	6.32	5.32
chr08_AA_00287	-8.3779	7647.49	15249.1	45.8401	0.00300608	2.13179e-68	4.05574e-66	11705	13802	18181	27	56	66	13023.9	13899.4	18824.2	28.5	50.54	58.49
chr09_AA_01313	-8.10247	1709.03	3405.67	12.3913	0.00363842	5.11396e-117	4.59931e-114	2996	3208	3528	14	15	10	3333.58	3230.64	3652.8	14.78	13.54	8.86
chr06_AA_00211	-8.08307	40.1994	80.1034	0.295396	0.00368769	1.04893e-05	7.19133e-05	24	135	75	0	0	1	26.7	135.95	77.65	0	0	0.89
chr09_AA_00306	-8.05552	4197.87	8364.31	31.4396	0.00375879	8.80186e-129	2.90256e-125	7926	8452	7497	31	28	41	8819.07	8511.65	7762.2	32.72	25.27	36.33
chr08_AA_01212	-7.62867	3173.29	6314.68	31.9074	0.0050529	3.24605e-118	4.01415e-115	5490	5890	6668	17	42	45	6108.59	5931.57	6903.88	17.94	37.9	39.88
chr10_AA_00866	-7.62846	535.697	1066.01	5.38721	0.00505363	9.27391e-87	3.39803e-84	990	1066	988	6	5	6	1101.55	1073.52	1022.95	6.33	4.51	5.32
chr07_AA_00837	-7.38626	594.797	1182.53	7.06845	0.00597742	8.29705e-87	3.15703e-84	1153	1123	1095	4	9	10	1282.91	1130.93	1133.74	4.22	8.12	8.86
chr11_AA_00563	-7.21859	79327.2	157596	1058.12	0.0067141	1.93255e-121	2.73125e-118	144658	161390	144201	826	1272	1303	160957	162529	149302	871.75	1147.9	1154.7
chr10_AA_00654	-7.09486	22711.9	45094	329.877	0.00731533	7.51326e-115	5.71759e-112	35972	42625	50543	200	466	404	40025.2	42925.8	52330.9	211.08	420.53	358.02
chr11_AA_01002	-7.04564	977.557	1940.43	14.6875	0.00756923	6.11892e-30	2.76413e-28	1506	1574	2473	7	21	20	1675.69	1585.11	2560.48	7.39	18.95	17.72
chr02_AA_00350	-7.02615	12534.1	24877.4	190.864	0.00767216	1.93319e-26	7.35578e-25	17595	21364	32394	200	215	189	19577.5	21514.8	33539.9	211.08	194.02	167.49
chr10_AA_00499	-6.82196	2951.91	5852.1	51.7244	0.00883861	3.23443e-103	2.13321e-100	5635	6042	5024	20	70	80	6269.93	6084.64	5201.72	21.11	63.17	70.9
chr09_AA_00244	-6.7372	2364.85	4685.77	43.9221	0.0093735	2.72843e-58	3.96946e-56	4709	5139	3518	47	39	53	5239.59	5175.27	3642.45	49.6	35.19	46.97
chr09_AA_00651	-6.69885	384.626	761.919	7.3342	0.00962596	4.58043e-71	9.44047e-69	694	810	674	9	6	8	772.2	815.72	697.84	9.5	5.41	7.09
chr10_AA_01063	-6.68407	1459.81	2891.51	28.1202	0.00972509	3.255e-95	1.53341e-92	2694	2888	2674	41	20	26	2997.55	2908.38	2768.59	43.27	18.05	23.04
chr10_AA_00526	-6.67202	321.744	637.239	6.24917	0.00980665	1.66851e-20	4.67607e-19	409	590	833	11	3	5	455.08	594.16	862.47	11.61	2.71	4.43
chr06_AA_00752	-6.63347	421.624	834.84	8.40872	0.0100723	1.10072e-71	2.36727e-69	772	793	818	1	15	12	858.99	798.6	846.94	1.06	13.54	10.63
chr11_AA_00814	-6.56197	3784.14	7489.01	79.264	0.010584	7.67034e-101	4.2157e-98	6939	7190	7249	73	76	104	7720.86	7240.75	7505.43	77.04	68.58	92.16
chr10_AA_00282	-6.54133	6446.67	12756.4	136.959	0.0107365	6.78459e-103	4.195e-100	11967	13376	11091	118	170	150	13315.4	13470.4	11483.3	124.54	153.41	132.93
chr10_AA_00398	-6.53988	609.576	1206.19	12.9633	0.0107473	3.17473e-78	8.72434e-76	1093	1231	1123	3	17	23	1216.15	1239.69	1162.73	3.17	15.34	20.38
chr09_AA_01371	-6.52294	5257.82	10402.5	113.12	0.0108743	1.44139e-101	8.38804e-99	9203	10596	9945	85	148	131	10240	10670.8	10296.8	89.71	133.56	116.09
chr02_AA_00070	-6.5159	82.4849	163.187	1.78321	0.0109274	3.74138e-33	1.91779e-31	147	188	132	0	2	4	163.56	189.33	136.67	0	1.8	3.54
chr05_AA_00728	-6.48589	2878.94	5694.34	63.5325	0.0111571	6.67053e-98	3.47324e-95	4951	5056	6261	67	70	64	5508.86	5091.69	6482.48	70.71	63.17	56.72
chr11_AA_00585	-6.29042	73.3437	144.837	1.85044	0.012776	3.48586e-30	1.58191e-28	129	145	140	1	4	1	143.54	146.02	144.95	1.06	3.61	0.89
chr07_AA_00114	-6.28628	1772.08	3499.33	44.836	0.0128127	5.40959e-90	2.14068e-87	2965	3256	3786	35	60	49	3299.08	3278.98	3919.93	36.94	54.15	43.42
chr07_AA_00669	-6.2775	212.812	420.207	5.41685	0.0128909	1.89905e-49	1.91707e-47	299	467	442	1	8	9	332.69	470.3	457.64	1.06	7.22	7.98
chr04_AA_00648	-6.20094	2551.98	5035.51	68.45	0.0135935	0.000274061	0.0013947	2317	2874	9305	48	85	88	2578.07	2894.28	9634.16	50.66	76.71	77.98
chr09_AA_00314	-6.13654	148.894	293.616	4.17345	0.014214	2.7274e-44	2.24851e-42	264	291	284	0	7	7	293.75	293.05	294.05	0	6.32	6.2
chr03_AA_00057	-6.06339	485.156	956.015	14.2956	0.0149533	1.38455e-68	2.68576e-66	885	1061	787	5	24	18	984.72	1068.49	814.84	5.28	21.66	15.95
chr09_AA_00606	-6.04244	359.386	708.029	10.7422	0.015172	4.323e-47	3.88795e-45	657	824	544	6	12	17	731.03	829.82	563.24	6.33	10.83	15.07
chr01_AA_00202	-6.0359	94.9035	186.958	2.84943	0.015241	1.4434e-34	7.97738e-33	169	216	150	3	4	2	188.04	217.52	155.31	3.17	3.61	1.77
chr10_AA_00283	-6.03092	8920.28	17571.8	268.737	0.0152937	6.2274e-93	2.56699e-90	15555	17659	17022	193	322	352	17307.7	17783.6	17624.2	203.69	290.58	311.94
chr01_AA_00223	-5.98311	40934.6	80595.1	1274.12	0.015809	1.73809e-94	7.47604e-92	64271	78361	88237	1516	1245	1240	71512.8	78914.1	91358.4	1599.97	1123.53	1098.87
chr09_AA_00243	-5.89409	735.484	1446.64	24.3256	0.0168152	8.11797e-74	1.91217e-71	1264	1562	1314	26	21	30	1406.42	1573.02	1360.48	27.44	18.95	26.59
chr11_AA_00778	-5.84909	1396.7	2745.77	47.6334	0.0173479	1.12219e-81	3.36417e-79	2480	2424	2933	87	35	22	2759.44	2441.11	3036.75	91.82	31.59	19.5
chr01_AA_00425	-5.81777	20583.3	40449.5	717.117	0.0177287	3.28796e-86	1.16171e-83	35554	34842	45105	350	972	1021	39560.1	35087.9	46700.6	369.39	877.17	904.8
chr10_AA_01064	-5.81542	3204.26	6296.71	111.814	0.0177575	5.16661e-85	1.64882e-82	6025	6219	5721	73	141	148	6703.87	6262.89	5923.38	77.04	127.24	131.16
chr08_AA_00491	-5.7913	250.283	491.688	8.87841	0.018057	1.63515e-53	1.94898e-51	447	428	528	10	8	10	497.37	431.02	546.68	10.55	7.22	8.86
chr02_AA_00261	-5.67749	13299.4	26088.9	509.755	0.0195391	1.2267e-85	4.04524e-83	23506	24870	26142	255	708	701	26154.5	25045.5	27066.8	269.12	638.92	621.22
chr10_AA_00653	-5.62968	407.905	799.658	16.1511	0.0201975	1.16542e-45	1.01136e-43	627	724	939	12	21	19	697.65	729.11	972.22	12.66	18.95	16.84
chr11_AA_00328	-5.59932	49.4301	96.8623	1.99798	0.020627	1.71793e-21	5.04317e-20	95	89	92	4	0	2	105.7	89.63	95.25	4.22	0	1.77
chr11_AA_01050	-5.49251	6291.65	12309.9	273.429	0.0222122	7.86863e-81	2.28954e-78	12199	11440	11431	208	323	349	13573.5	11520.7	11835.4	219.52	291.49	309.28
chr09_AA_01180	-5.45722	640.213	1251.93	28.4965	0.0227621	2.16818e-35	1.22571e-33	1041	1033	1504	31	30	29	1158.3	1040.29	1557.2	32.72	27.07	25.7
chr09_AA_01044	-5.40497	1088.67	2127.14	50.2037	0.0236015	1.59921e-10	2.10666e-09	1456	1584	3058	58	48	52	1620.06	1595.18	3166.18	61.21	43.32	46.08
chr09_AA_00374	-5.37705	1714.24	3347.91	80.5605	0.0240629	2.96927e-75	7.34374e-73	2807	3254	3519	156	51	35	3123.28	3276.97	3643.48	164.64	46.02	31.02
chr03_AA_00418	-5.33655	12.2316	23.8724	0.590792	0.024748	6.7406e-07	5.69469e-06	23	20	25	0	0	2	25.59	20.14	25.88	0	0	1.77
chr05_AA_00702	-5.2672	14444.3	28157.4	731.151	0.0259665	5.97284e-77	1.59701e-74	25063	28263	27162	357	1036	995	27887	28462.5	28122.8	376.77	934.92	881.76
chr01_AA_00136	-5.16373	10.8841	21.1774	0.590792	0.0278973	4.02271e-06	2.99223e-05	23	13	24	0	0	2	25.59	13.09	24.85	0	0	1.77
chr01_AA_00280	-5.07956	26.9746	52.3996	1.54963	0.0295732	1.30357e-12	2.08677e-11	36	68	47	1	3	1	40.06	68.48	48.66	1.06	2.71	0.89
chr09_AA_00245	-5.04788	221.121	429.265	12.9767	0.0302299	8.10321e-26	3.00243e-24	432	492	301	14	14	13	480.68	495.47	311.65	14.78	12.63	11.52
chr08_AA_00931	-5.03636	22592.8	43849.4	1336.19	0.0304722	6.91494e-73	1.55476e-70	39705	42838	42718	1115	1554	1613	44178.8	43140.3	44229.1	1176.76	1402.38	1429.42
chr11_AA_00779	-5.02871	9991.35	19388.7	593.961	0.0306343	3.80834e-73	8.76183e-71	17526	17169	20645	868	491	477	19500.8	17290.2	21375.3	916.08	443.1	422.71
chr05_AA_00700	-5.0176	21238.9	41205.7	1272.07	0.0308711	6.80932e-72	1.49699e-69	37338	39635	40717	646	1744	1761	41545.1	39914.7	42157.3	681.78	1573.85	1560.58
chr02_AA_00068	-4.99877	162.936	315.99	9.88314	0.0312768	1.04583e-22	3.26385e-21	223	295	389	6	17	9	248.13	297.08	402.76	6.33	15.34	7.98
chr10_AA_00885	-4.99173	4.93588	9.57094	0.300811	0.0314297	0.00301201	0.0115317	12	6	9	0	1	0	13.35	6.04	9.32	0	0.9	0
chr07_AA_01013	-4.98574	4.82755	9.35971	0.295396	0.0315604	0.00320947	0.0122073	6	12	9	0	0	1	6.68	12.08	9.32	0	0	0.89
chr02_AA_00057	-4.98497	69.705	135.143	4.26744	0.0315773	1.83085e-24	6.2891e-23	130	151	105	7	6	0	144.65	152.07	108.71	7.39	5.41	0
chr10_AA_00566	-4.97954	333.396	646.306	20.4855	0.0316963	7.59593e-13	1.24415e-11	418	568	871	10	24	33	465.1	572.01	901.81	10.55	21.66	29.24
chr09_AA_01207	-4.97534	200.315	388.287	12.3432	0.0317888	3.13906e-41	2.23415e-39	316	385	411	2	22	17	351.61	387.72	425.54	2.11	19.85	15.07
chr01_AA_00494	-4.9524	96.1386	186.261	6.01591	0.0322982	3.5904e-29	1.54434e-27	173	191	168	6	12	1	192.49	192.35	173.94	6.33	10.83	0.89
chr11_AA_00060	-4.93854	5167.62	10008.8	326.389	0.0326101	3.35089e-69	6.63007e-67	9175	10214	9206	270	402	374	10208.8	10286.1	9531.66	284.95	362.78	331.43
chr07_AA_00818	-4.93121	952.315	1844.18	60.4454	0.0327762	1.08152e-53	1.30482e-51	1550	1616	2106	9	104	88	1724.65	1627.41	2180.5	9.5	93.85	77.98
chr09_AA_00751	-4.87638	75.0793	145.215	4.94396	0.0340459	3.42598e-25	1.23248e-23	113	171	133	9	1	5	125.73	172.21	137.7	9.5	0.9	4.43
chr05_AA_00287	-4.87556	257.978	498.959	16.9972	0.0340652	1.54621e-44	1.30741e-42	484	490	449	11	24	20	538.53	493.46	464.88	11.61	21.66	17.72
chr05_AA_00397	-4.85523	3293.72	6367.46	219.986	0.0345485	1.45477e-49	1.48371e-47	6374	6843	4944	156	269	285	7092.19	6891.3	5118.89	164.64	242.75	252.56
chr06_AA_01044	-4.83618	21.9135	42.3447	1.4824	0.0350079	4.31216e-10	5.40003e-09	50	38	32	0	1	4	55.63	38.27	33.13	0	0.9	3.54
chr01_AA_00418	-4.83311	436.664	843.729	29.6	0.0350824	4.60176e-28	1.90482e-26	635	757	1026	46	23	22	706.55	762.34	1062.29	48.55	20.76	19.5
chr06_AA_00433	-4.81164	2161.01	4173.42	148.609	0.0356084	7.03502e-64	1.19996e-61	3729	4092	4105	104	176	200	4149.17	4120.88	4250.21	109.76	158.83	177.24
chr07_AA_00159	-4.81027	4220.69	8150.87	290.515	0.0356423	1.07272e-16	2.37415e-15	6070	6656	10620	166	370	409	6753.94	6702.98	10995.7	175.19	333.9	362.45
chr09_AA_01179	-4.78777	3618.61	6984.37	252.851	0.0362024	1.30437e-43	1.04912e-41	6231	5703	7994	236	268	302	6933.08	5743.25	8276.79	249.07	241.85	267.63
chr10_AA_00952	-4.76564	960.632	1853.14	68.125	0.0367619	8.65044e-59	1.2773e-56	1794	1955	1540	69	79	68	1996.14	1968.8	1594.48	72.82	71.29	60.26
chr06_AA_00753	-4.74397	805.996	1554	57.9927	0.0373184	1.75995e-56	2.3851e-54	1435	1478	1523	36	79	73	1596.69	1488.43	1576.88	37.99	71.29	64.69
chr04_AA_00527	-4.70347	301.525	580.76	22.29	0.0383808	1.14797e-45	1.00503e-43	502	575	584	32	19	18	558.56	579.06	604.66	33.77	17.15	15.95
chr09_AA_01072	-4.69843	598.901	1153.38	44.4227	0.0385152	4.38353e-53	5.10191e-51	962	1130	1209	27	67	50	1070.39	1137.98	1251.77	28.5	60.46	44.31
chr11_AA_00830	-4.6922	321.152	618.384	23.9203	0.0386819	3.69303e-35	2.07586e-33	581	717	470	29	24	22	646.46	722.06	486.63	30.61	21.66	19.5
chr09_AA_00345	-4.68715	12270.1	23623.2	916.992	0.0388174	1.64729e-67	3.0179e-65	19357	22299	25957	1978	361	381	21538.1	22456.4	26875.2	2087.56	325.78	337.64
chr09_AA_00711	-4.67448	374.39	720.563	28.2171	0.0391598	1.90459e-47	1.77756e-45	667	730	661	21	28	42	742.15	735.15	684.38	22.16	25.27	37.22
chr09_AA_00639	-4.66779	3.97344	7.64607	0.300811	0.039342	0.0106924	0.0339365	5	8	9	0	1	0	5.56	8.06	9.32	0	0.9	0
chr05_AA_00394	-4.65369	277.132	533.084	21.1786	0.0397283	1.83705e-43	1.44238e-41	502	507	512	22	27	18	558.56	510.58	530.11	23.22	24.37	15.95
chr05_AA_00173	-4.64139	2670.84	5135.89	205.788	0.0400686	3.27615e-48	3.18244e-46	5437	4997	4178	264	177	202	6049.62	5032.27	4325.8	278.62	159.73	179.01
chr08_AA_01074	-4.62594	131.852	253.44	10.2643	0.0404997	1.55489e-29	6.83669e-28	205	218	302	8	12	13	228.1	219.54	312.68	8.44	10.83	11.52
chr11_AA_01769	-4.60496	405.127	778.272	31.9816	0.0410931	6.00474e-05	0.000351924	443	513	1280	79	10	4	492.92	516.62	1325.28	83.38	9.02	3.54
chr08_AA_01097	-4.58685	2324.21	4462.71	185.703	0.0416122	1.05025e-61	1.64922e-59	4103	4264	4374	350	100	110	4565.31	4294.1	4528.73	369.39	90.24	97.48
chr09_AA_01345	-4.56715	89.7712	172.275	7.26729	0.0421842	3.10006e-07	2.77045e-06	115	125	254	2	12	10	127.96	125.88	262.99	2.11	10.83	8.86
chr07_AA_01020	-4.55505	916.503	1758.21	74.7938	0.0425397	8.828e-55	1.11969e-52	1683	1800	1535	70	100	68	1872.63	1812.7	1589.3	73.88	90.24	60.26
chr05_AA_00607	-4.51029	928.479	1778.9	78.0584	0.0438802	4.16554e-45	3.58345e-43	1464	1570	2054	104	76	63	1628.96	1581.08	2126.66	109.76	68.58	55.83
chr09_AA_00310	-4.4887	668.521	1280.03	57.0147	0.0445418	1.30973e-30	6.05474e-29	1348	1344	953	46	67	70	1499.89	1353.49	986.71	48.55	60.46	62.03
chr08_AA_00129	-4.4703	1195.69	2288.16	103.227	0.0451134	9.95166e-55	1.24622e-52	2214	2170	2140	77	150	105	2463.46	2185.32	2215.7	81.26	135.37	93.05
chr09_AA_00351	-4.46929	1323.57	2532.79	114.343	0.045145	1.3531e-35	7.73772e-34	1975	2292	2987	147	110	100	2197.53	2308.18	3092.66	155.14	99.27	88.62
chr09_AA_00005	-4.46359	1311.16	2508.62	113.7	0.0453236	7.25861e-55	9.3259e-53	2466	2354	2329	69	149	151	2743.86	2370.61	2411.39	72.82	134.46	133.81
chr05_AA_00863	-4.45741	13.6944	26.1964	1.19242	0.0455183	1.43781e-06	1.15083e-05	22	27	26	0	2	2	24.48	27.19	26.92	0	1.8	1.77
chr11_AA_01711	-4.45527	2848.17	5447.99	248.352	0.0455859	1.39759e-57	1.94738e-55	4959	5582	5027	120	318	374	5517.76	5621.4	5204.83	126.65	286.97	331.43
chr05_AA_00130	-4.43045	277.784	530.944	24.6236	0.0463769	2.56942e-41	1.84198e-39	489	552	476	37	16	23	544.1	555.9	492.84	39.05	14.44	20.38
chr03_AA_00384	-4.42265	160.469	306.64	14.2982	0.0466284	2.20201e-32	1.11145e-30	293	270	311	0	22	26	326.01	271.91	322	0	19.85	23.04
chr09_AA_01359	-4.37929	641.976	1225.08	58.8667	0.0480511	2.52906e-24	8.62757e-23	938	1073	1498	108	36	34	1043.69	1080.57	1550.99	113.98	32.49	30.13
chr03_AA_00526	-4.36349	1110.61	2118.32	102.908	0.0485801	2.95915e-05	0.000186109	1354	1362	3358	69	120	144	1506.56	1371.61	3476.79	72.82	108.29	127.61
chr11_AA_01700	-4.3549	2560.05	4881.54	238.562	0.0488702	4.43769e-58	6.36262e-56	4161	4548	5249	517	103	87	4629.84	4580.1	5434.68	545.64	92.95	77.1
chr01_AA_00163	-4.34047	1183.09	2254.88	111.305	0.0493617	2.48592e-06	1.91089e-05	1539	1513	3408	41	162	163	1712.41	1523.68	3528.56	43.27	146.19	144.45
chr10_AA_00978	-4.33153	296.263	564.489	28.0373	0.0496685	1.78525e-40	1.21803e-38	492	553	569	28	31	30	547.44	556.9	589.13	29.55	27.98	26.59
chr08_AA_00338	-4.32006	2231.99	4251.14	212.833	0.0500648	1.95786e-54	2.42114e-52	3945	4126	4065	128	276	287	4389.5	4155.12	4208.8	135.09	249.07	254.34
chr10_AA_00646	-4.31904	3897.38	7422.87	371.886	0.0501001	2.121e-11	3.0677e-10	7981	8888	4286	247	479	477	8880.26	8950.73	4437.62	260.68	432.27	422.71
chr03_AA_00185	-4.28792	242.205	460.82	23.5905	0.0511925	8.40751e-37	5.07168e-35	384	455	480	6	39	33	427.27	458.21	496.98	6.33	35.19	29.24
chr07_AA_00561	-4.27859	682.706	1298.51	66.9055	0.0515249	3.2812e-48	3.18244e-46	1115	1456	1148	69	72	71	1240.63	1466.28	1188.61	72.82	64.98	62.92
chr10_AA_00351	-4.27246	2561.47	4870.9	252.041	0.0517442	2.33898e-09	2.70955e-08	3677	3477	6780	145	357	317	4091.31	3501.54	7019.84	153.03	322.17	280.92
chr09_AA_01372	-4.25611	2610.64	4961.61	259.661	0.052334	3.2828e-54	4.00947e-52	4170	5011	5021	231	323	275	4639.86	5046.37	5198.62	243.79	291.49	243.7
chr07_AA_01018	-4.25137	3913.81	7437.13	390.496	0.0525063	7.22642e-56	9.66094e-54	6510	7676	7087	561	318	330	7243.52	7730.18	7337.7	592.07	286.97	292.44
chr10_AA_00733	-4.24559	1915.95	3640.01	191.89	0.052717	1.77337e-52	2.01654e-50	3442	3585	3361	110	251	263	3829.83	3610.3	3479.89	116.09	226.51	233.07
chr09_AA_01042	-4.23903	14.7374	27.9924	1.4824	0.052957	1.29124e-06	1.04279e-05	24	25	31	0	1	4	26.7	25.18	32.1	0	0.9	3.54
chr09_AA_00771	-4.20262	337.675	640.562	34.7894	0.0543108	2.2758e-39	1.47154e-37	648	671	507	4	55	57	721.01	675.74	524.93	4.22	49.63	50.51
chr08_AA_00453	-4.18936	154.524	292.989	16.0593	0.0548121	8.2901e-31	3.90543e-29	223	282	335	22	9	19	248.13	283.99	346.85	23.22	8.12	16.84
chr08_AA_00248	-4.17823	358.647	679.746	37.547	0.0552368	1.6715e-31	8.14586e-30	621	797	527	17	47	59	690.97	802.63	545.64	17.94	42.41	52.29
chr11_AA_00287	-4.15751	1777.52	3366.4	188.639	0.0560357	9.70697e-52	1.06701e-49	2915	3016	3688	248	177	163	3243.45	3037.29	3818.46	261.74	159.73	144.45
chr04_AA_00331	-4.14612	203.424	385.098	21.7503	0.0564797	3.8873e-06	2.89586e-05	276	248	578	17	21	32	307.1	249.75	598.45	17.94	18.95	28.36
chr03_AA_00387	-4.13186	2878.35	5446.05	310.648	0.057041	1.20904e-44	1.03112e-42	5613	5562	4338	374	285	316	6245.45	5601.26	4491.46	394.72	257.19	280.04
chr05_AA_00845	-4.08147	2509.72	4739.5	279.953	0.0590682	2.50065e-50	2.60409e-48	4433	4361	4727	189	362	354	4932.49	4391.78	4894.22	199.47	326.68	313.71
chr09_AA_01114	-4.07443	309.004	583.379	34.6278	0.0593573	2.89652e-37	1.76884e-35	482	572	616	18	43	52	536.31	576.04	637.79	19	38.8	46.08
chr04_AA_00384	-4.06703	2588.76	4886.01	291.511	0.0596625	5.82628e-51	6.19778e-49	4430	4590	4932	350	274	291	4929.15	4622.4	5106.47	369.39	247.27	257.88
chr06_AA_00735	-4.06439	537.103	1013.62	60.5858	0.0597717	1.63495e-43	1.29396e-41	881	1163	859	90	50	47	980.27	1171.21	889.39	94.98	45.12	41.65
chr09_AA_00036	-4.04877	1964.98	3706.04	223.928	0.0604224	1.99187e-16	4.35001e-15	2716	3200	4707	399	157	123	3022.03	3222.59	4873.51	421.1	141.68	109
chr08_AA_00633	-4.04875	19276.8	36356.8	2196.79	0.0604232	5.58206e-38	3.45146e-36	36350	39347	28009	2095	2333	2566	40445.8	39624.7	28999.8	2211.04	2105.38	2273.96
chr01_AA_00376	-4.03831	161.218	303.938	18.4984	0.0608624	4.05851e-29	1.73813e-27	269	308	292	6	26	29	299.31	310.17	302.33	6.33	23.46	25.7
chr09_AA_00407	-4.00585	5.04094	9.49109	0.590792	0.062247	0.00752533	0.0252281	10	9	8	0	0	2	11.13	9.06	8.28	0	0	1.77
chr03_AA_00373	-3.97954	619.172	1164.52	73.822	0.0633925	5.33071e-42	3.99304e-40	1049	1101	1176	36	111	94	1167.2	1108.77	1217.6	37.99	100.17	83.3
chr10_AA_01078	-3.97654	105.05	197.551	12.5493	0.0635246	2.74755e-24	9.34073e-23	155	189	222	23	5	10	172.46	190.33	229.85	24.27	4.51	8.86
chr10_AA_01250	-3.93813	366.918	688.894	44.9424	0.0652385	4.47244e-34	2.37881e-32	569	600	801	55	35	51	633.11	604.23	829.34	58.05	31.59	45.2
chr01_AA_00090	-3.92377	197.863	371.263	24.463	0.0658912	1.17652e-30	5.46448e-29	354	391	315	17	31	31	393.89	393.76	326.14	17.94	27.98	27.47
chr11_AA_01314	-3.90731	3156.81	5919.13	394.494	0.0666472	6.53726e-48	6.27894e-46	5216	5511	6185	358	443	458	5803.72	5549.9	6403.79	377.83	399.78	405.87
chr10_AA_01027	-3.90526	9409.56	17641.7	1177.44	0.066742	2.47133e-48	2.46958e-46	15313	16362	18746	452	1673	1744	17038.4	16477.5	19409.1	477.04	1509.77	1545.51
chr01_AA_00112	-3.8952	93.0901	174.455	11.725	0.0672089	2.72345e-22	8.3415e-21	153	144	201	24	6	5	170.24	145.02	208.11	25.33	5.41	4.43
chr01_AA_00162	-3.89421	348.759	653.562	43.9555	0.0672553	4.21669e-06	3.12243e-05	454	446	972	29	69	44	505.15	449.15	1006.38	30.61	62.27	38.99
chr10_AA_01018	-3.88451	35.4885	66.4761	4.50102	0.0677089	5.94262e-12	9.01692e-11	48	72	71	6	5	3	53.41	72.51	73.51	6.33	4.51	2.66
chr09_AA_00238	-3.87429	517.766	969.426	66.1054	0.0681902	2.24064e-39	1.45833e-37	915	1075	780	49	78	86	1018.1	1082.59	807.59	51.71	70.39	76.21
chr09_AA_00700	-3.8719	8993.28	16836.6	1149.99	0.0683033	1.41921e-47	1.33716e-45	15638	15998	16418	420	1629	1734	17400	16110.9	16998.8	443.26	1470.07	1536.65
chr03_AA_00525	-3.87108	1303.09	2439.46	166.718	0.0683421	0.000673251	0.00308641	1516	1420	4058	97	211	234	1686.82	1430.02	4201.55	102.37	190.41	207.37
chr11_AA_01652	-3.84921	2065.6	3863.15	268.049	0.0693862	1.68954e-28	7.143e-27	3066	3416	4576	203	309	351	3411.46	3440.11	4737.87	214.24	278.85	311.05
chr07_AA_00156	-3.83269	388.223	725.525	50.9211	0.0701851	2.57626e-36	1.53536e-34	653	678	741	33	59	73	726.58	682.79	767.21	34.83	53.24	64.69
chr07_AA_00334	-3.83037	5237.69	9787.35	688.032	0.0702981	2.12505e-46	1.87707e-44	9686	10322	7910	297	1008	949	10777.4	10394.9	8189.81	313.45	909.65	840.99
chr05_AA_00737	-3.8296	104879	195973	13783.9	0.0703359	2.0066e-47	1.85526e-45	173986	179874	205902	5470	19646	20142	193590	181144	213186	5772.98	17729.2	17849.6
chr07_AA_00265	-3.82826	537.349	1004.01	70.6838	0.0704012	1.8022e-39	1.18074e-37	949	977	939	84	68	70	1055.93	983.9	972.22	88.65	61.37	62.03
chr11_AA_01654	-3.81905	731.022	1365.31	96.735	0.070852	7.35156e-41	5.12176e-39	1269	1344	1285	74	128	109	1411.99	1353.49	1330.46	78.1	115.51	96.59
chr09_AA_00816	-3.80422	3203.14	5978.33	427.951	0.0715837	1.74788e-46	1.55781e-44	5462	5432	6169	535	414	390	6077.43	5470.34	6387.23	564.63	373.61	345.61
chr05_AA_00285	-3.80156	466.639	870.826	62.4523	0.0717162	1.62323e-37	9.97432e-36	813	895	779	49	58	94	904.61	901.32	806.56	51.71	52.34	83.3
chr10_AA_00718	-3.78518	250.946	467.95	33.9427	0.0725349	6.15681e-32	3.06077e-30	411	468	459	33	33	42	457.31	471.3	475.24	34.83	29.78	37.22
chr07_AA_00737	-3.77998	1060.12	1976.37	143.874	0.0727968	1.56367e-42	1.18995e-40	1910	1867	1858	159	147	148	2125.21	1880.18	1923.73	167.81	132.66	131.16
chr08_AA_00612	-3.75472	306.467	570.658	42.2759	0.0740827	1.4529e-33	7.60504e-32	516	550	564	44	39	51	574.14	553.88	583.95	46.44	35.19	45.2
chr09_AA_00101	-3.7416	114.88	213.778	15.9819	0.0747593	6.26681e-16	1.31351e-14	156	191	266	9	21	22	173.58	192.35	275.41	9.5	18.95	19.5
chr10_AA_00460	-3.73161	115.942	215.65	16.234	0.0752791	2.27212e-23	7.29808e-22	169	211	238	25	10	15	188.04	212.49	246.42	26.38	9.02	13.29
chr11_AA_00800	-3.72503	202.988	377.433	28.5427	0.0756233	2.57335e-28	1.08333e-26	361	378	338	4	47	44	401.68	380.67	349.96	4.22	42.41	38.99
chr04_AA_00287	-3.72245	6.29188	11.6976	0.886188	0.0757584	0.00409144	0.0149969	16	11	6	0	0	3	17.8	11.08	6.21	0	0	2.66
chr08_AA_00029	-3.72072	6.72325	12.4985	0.948004	0.0758495	0.00226579	0.00902033	8	14	14	1	1	1	8.9	14.1	14.5	1.06	0.9	0.89
chr11_AA_00528	-3.70516	808.183	1501.26	115.105	0.076672	1.34512e-40	9.24113e-39	1273	1504	1519	173	89	93	1416.44	1514.62	1572.73	182.58	80.32	82.42
chr01_AA_00203	-3.70154	109.26	202.923	15.5976	0.0768646	2.01333e-22	6.20496e-21	191	230	159	24	12	12	212.52	231.62	164.62	25.33	10.83	10.63
chr11_AA_00527	-3.70138	195.008	362.174	27.8413	0.0768728	8.95426e-06	6.22082e-05	245	252	541	35	31	21	272.61	253.78	560.14	36.94	27.98	18.61
chr02_AA_00069	-3.69169	65.6707	121.907	9.43447	0.0773908	2.4221e-06	1.86619e-05	78	95	177	9	12	9	86.79	95.67	183.26	9.5	10.83	7.98
chr06_AA_00694	-3.68543	1498.63	2781.09	216.168	0.0777278	1.24469e-41	9.1213e-40	2345	2518	3089	140	276	284	2609.22	2535.77	3198.27	147.75	249.07	251.68
chr09_AA_01324	-3.68475	1097.74	2037.07	158.411	0.077764	2.94455e-40	1.96827e-38	1948	2048	1817	77	249	191	2167.49	2062.45	1881.28	81.26	224.71	169.26
chr10_AA_01048	-3.67932	24.386	45.2406	3.53136	0.0780573	0.000501158	0.0023802	51	63	15	5	0	6	56.75	63.44	15.53	5.28	0	5.32
chr09_AA_01099	-3.65276	446.645	827.498	65.7927	0.079508	1.54926e-35	8.80852e-34	819	785	754	83	48	75	911.28	790.54	780.67	87.6	43.32	66.46
chr09_AA_00416	-3.64607	16.3014	30.1913	2.41159	0.0798771	1.83459e-06	1.43589e-05	33	36	17	6	1	0	36.72	36.25	17.6	6.33	0.9	0
chr10_AA_01329	-3.61517	24.4178	45.151	3.68463	0.0816069	2.74202e-08	2.78509e-07	29	49	52	2	5	5	32.27	49.35	53.84	2.11	4.51	4.43
chr04_AA_00418	-3.60909	725.205	1340.55	109.86	0.0819511	4.83772e-37	2.93617e-35	1318	1322	1182	53	152	154	1466.51	1331.33	1223.81	55.94	137.17	136.47
chr10_AA_01597	-3.60906	33.7712	62.4264	5.11604	0.0819532	2.79297e-10	3.58377e-09	49	65	65	1	7	9	54.52	65.46	67.3	1.06	6.32	7.98
chr10_AA_00938	-3.6064	9.80441	18.121	1.48781	0.0821042	0.00034319	0.00169759	13	17	22	0	2	3	14.46	17.12	22.78	0	1.8	2.66
chr10_AA_01023	-3.60189	2683.44	4958.49	408.387	0.0823611	2.24553e-41	1.63346e-39	4397	4609	5159	228	544	557	4892.43	4641.53	5341.5	240.63	490.92	493.61
chr10_AA_01490	-3.59964	974.214	1799.95	148.478	0.08249	5.36631e-10	6.59489e-09	1387	1360	2402	111	188	179	1543.28	1369.6	2486.97	117.15	169.66	158.63
chr01_AA_00365	-3.57494	1325.11	2445.05	205.174	0.0839142	4.09815e-40	2.721e-38	2377	2411	2185	261	204	176	2644.83	2428.02	2262.29	275.46	184.1	155.97
chr04_AA_00481	-3.57249	760.836	1403.68	117.989	0.084057	3.67449e-38	2.28627e-36	1354	1423	1228	187	94	81	1506.56	1433.04	1271.44	197.36	84.83	71.78
chr11_AA_01179	-3.54832	6351.98	11703.6	1000.39	0.085477	1.33251e-42	1.0219e-40	10446	10741	12238	1334	867	915	11623	10816.8	12670.9	1407.89	782.41	810.86
chr09_AA_00575	-3.54731	2235.29	4118.31	352.268	0.0855371	5.36818e-42	3.99304e-40	3995	4222	3533	669	207	185	4445.14	4251.8	3657.98	706.06	186.8	163.94
chr11_AA_00777	-3.54254	2136.89	3936	337.787	0.0858199	2.43305e-40	1.64864e-38	3669	3962	3608	309	355	414	4082.41	3989.96	3735.63	326.12	320.36	366.88
chr03_AA_00260	-3.54082	1812.38	3337.95	286.805	0.0859224	9.64619e-41	6.67341e-39	3259	3276	2983	428	229	228	3626.21	3299.12	3088.52	451.71	206.66	202.05
chr09_AA_00053	-3.54075	22211.7	40908.3	3515.11	0.0859265	1.08032e-41	7.97579e-40	37349	41156	38364	1613	4891	4998	41557.3	41446.5	39721.1	1702.34	4413.81	4429.17
chr07_AA_00048	-3.53734	44.636	82.1927	7.07928	0.0861302	4.01347e-05	0.000246158	84	114	37	4	11	8	93.46	114.8	38.31	4.22	9.93	7.09
chr09_AA_00854	-3.52559	63.8797	117.552	10.2075	0.0868343	1.64751e-15	3.36059e-14	102	110	124	13	4	15	113.49	110.78	128.39	13.72	3.61	13.29
chr11_AA_01034	-3.52011	205.097	377.306	32.8879	0.0871651	1.49463e-26	5.73114e-25	339	368	371	18	49	40	377.2	370.6	384.12	19	44.22	35.45
chr08_AA_01259	-3.50096	1090.19	2003.41	176.96	0.0883294	3.11407e-09	3.54925e-08	1489	1546	2701	133	200	237	1656.77	1556.91	2796.55	140.37	180.49	210.03
chr06_AA_00233	-3.47421	1916.31	3516.22	316.399	0.0899826	1.30149e-38	8.20102e-37	3461	3625	2943	236	384	399	3850.97	3650.59	3047.11	249.07	346.53	353.59
chr07_AA_00864	-3.45046	590.52	1082.06	98.9822	0.0914759	1.83814e-23	5.96219e-22	1131	1140	811	73	117	129	1258.44	1148.05	839.69	77.04	105.58	114.32
chr11_AA_00718	-3.44691	128.544	235.493	21.595	0.0917015	2.03524e-21	5.93941e-20	200	241	233	13	34	23	222.54	242.7	241.24	13.72	30.68	20.38
chr03_AA_00186	-3.44492	619.853	1135.44	104.266	0.0918283	1.32791e-33	6.98776e-32	959	1121	1169	38	148	157	1067.06	1128.91	1210.35	40.1	133.56	139.13
chr01_AA_00175	-3.43464	90.6185	165.894	15.3427	0.0924847	2.60525e-18	6.44344e-17	142	180	153	19	17	12	158	181.27	158.41	20.05	15.34	10.63
chr07_AA_00890	-3.43246	709.532	1298.77	120.297	0.0926244	1.4725e-34	8.09301e-33	1267	1295	1142	98	138	150	1409.76	1304.14	1182.4	103.43	124.54	132.93
chr11_AA_01686	-3.4211	565.022	1033.55	96.4893	0.0933567	2.6269e-33	1.35354e-31	909	1102	946	83	98	128	1011.42	1109.78	979.46	87.6	88.44	113.43
chr08_AA_01012	-3.4123	2446.83	4473.47	420.185	0.0939282	1.28633e-38	8.15747e-37	4089	4731	3966	475	423	426	4549.73	4764.39	4106.3	501.31	381.73	377.52
chr09_AA_00784	-3.4075	108.591	198.478	18.7048	0.0942413	2.10809e-20	5.87474e-19	144	207	219	37	14	5	160.23	208.46	226.75	39.05	12.63	4.43
chr06_AA_00639	-3.38745	961.232	1754.78	167.687	0.0955601	1.01001e-35	5.84332e-34	1454	1612	1954	196	177	154	1617.83	1623.38	2023.12	206.86	159.73	136.47
chr08_AA_00493	-3.38462	873.4	1594.16	152.637	0.0957473	4.92653e-35	2.75357e-33	1334	1481	1745	150	168	167	1484.31	1491.45	1806.73	158.31	151.61	147.99
chr05_AA_00264	-3.3705	365.121	665.86	64.3818	0.0966896	3.69647e-15	7.22712e-14	518	561	827	33	90	87	576.37	564.96	856.25	34.83	81.22	77.1
chr08_AA_01091	-3.36418	260.054	474.069	46.0386	0.0971137	2.45635e-27	9.75929e-26	365	462	532	47	48	51	406.13	465.26	550.82	49.6	43.32	45.2
chr04_AA_00646	-3.36072	206.085	375.605	36.5639	0.0973468	3.88047e-07	3.42458e-06	278	272	525	37	39	40	309.32	273.92	543.57	39.05	35.19	35.45
chr11_AA_01770	-3.3592	325.831	593.797	57.8655	0.0974499	0.00499909	0.0178131	361	308	1033	73	52	56	401.68	310.17	1069.54	77.04	46.93	49.63
chr05_AA_00872	-3.35329	311.927	568.251	55.6031	0.0978495	1.107e-27	4.54419e-26	514	507	601	8	93	84	571.92	510.58	622.26	8.44	83.93	74.44
chr11_AA_00041	-3.34817	27.5262	50.1297	4.92261	0.0981975	3.45049e-08	3.47968e-07	47	46	50	3	5	8	52.3	46.32	51.77	3.17	4.51	7.09
chr10_AA_00963	-3.33146	217.041	394.857	39.2257	0.0993417	7.04229e-25	2.48819e-23	386	392	348	20	53	55	429.49	394.77	360.31	21.11	47.83	48.74
chr04_AA_00274	-3.32536	287.501	522.843	52.16	0.0997623	7.25899e-27	2.8162e-25	484	446	561	16	83	73	538.53	449.15	580.85	16.89	74.9	64.69
chr04_AA_00702	-3.3251	799.763	1454.41	145.121	0.0997801	2.58948e-34	1.40757e-32	1473	1493	1179	222	103	122	1638.97	1503.54	1220.71	234.3	92.95	108.11
chr10_AA_00991	-3.32461	1926.17	3502.72	349.621	0.099814	1.22811e-35	7.0638e-34	3414	3464	3111	172	476	494	3798.67	3488.45	3221.05	181.53	429.56	437.78
chr08_AA_00106	-3.30325	689.632	1252.39	126.871	0.101303	6.55845e-30	2.94922e-28	1092	1050	1434	148	122	129	1215.04	1057.41	1484.73	156.2	110.1	114.32
chr09_AA_00300	-3.29613	564.39	1024.48	104.297	0.101804	2.83104e-31	1.37292e-29	906	958	1063	78	119	139	1008.08	964.76	1100.6	82.32	107.39	123.18
chr10_AA_01264	-3.28791	175.5	318.401	32.5999	0.102386	2.96655e-23	9.43669e-22	272	283	355	41	29	32	302.65	285	367.56	43.27	26.17	28.36
chr11_AA_01035	-3.28036	396.046	718.175	73.9166	0.102923	3.2526e-29	1.40515e-27	669	696	685	74	60	101	744.38	700.91	709.23	78.1	54.15	89.51
chr10_AA_01251	-3.27864	410.024	743.439	76.6086	0.103046	3.68088e-26	1.38988e-24	654	611	857	72	87	85	727.69	615.31	887.32	75.99	78.51	75.33
chr04_AA_00319	-3.27281	1397.61	2533.13	262.085	0.103463	4.26785e-34	2.28226e-32	2421	2633	2177	137	386	331	2693.79	2651.58	2254.01	144.59	348.34	293.33
chr10_AA_01336	-3.2657	378.495	685.696	71.2947	0.103974	2.67927e-28	1.1184e-26	627	695	637	39	104	89	697.65	699.91	659.53	41.16	93.85	78.87
chr09_AA_00307	-3.2525	6948.14	12576.6	1319.66	0.10493	4.88265e-36	2.84142e-34	11031	11109	13781	770	1768	1750	12273.9	11187.4	14268.5	812.65	1595.5	1550.83
chr02_AA_00116	-3.24696	2263.89	4096.3	431.478	0.105334	9.04932e-35	5.02949e-33	3565	3990	4157	246	584	573	3966.69	4018.16	4304.05	259.63	527.02	507.79
chr07_AA_00211	-3.24527	62.1718	112.482	11.862	0.105457	6.35128e-14	1.11604e-12	112	126	83	21	8	7	124.62	126.89	85.94	22.16	7.22	6.2
chr08_AA_00051	-3.22844	56.5221	102.146	10.8984	0.106694	1.15492e-12	1.85589e-11	96	117	79	8	20	7	106.82	117.83	81.79	8.44	18.05	6.2
chr04_AA_00654	-3.21771	454.562	820.886	88.2378	0.107491	1.53884e-30	7.08081e-29	680	777	892	183	42	38	756.62	782.48	923.55	193.14	37.9	33.68
chr04_AA_00029	-3.21157	10.7225	19.3556	2.08943	0.10795	0.000606675	0.00281909	20	15	20	0	4	3	22.25	15.11	20.71	0	3.61	2.66
chr07_AA_00907	-3.20532	528.972	954.463	103.481	0.108418	9.47413e-30	4.20303e-28	863	946	918	88	137	106	960.24	952.68	950.47	92.87	123.63	93.94
chr11_AA_00915	-3.20523	467.286	843.153	91.4191	0.108425	3.05745e-29	1.32664e-27	779	882	748	93	94	103	866.77	888.23	774.46	98.15	84.83	91.28
chr08_AA_00516	-3.19803	2020.25	3643.47	397.022	0.108968	3.06571e-34	1.64832e-32	3213	3653	3551	375	460	429	3575.03	3678.78	3676.62	395.77	415.12	380.17
chr11_AA_01080	-3.1765	13.6578	24.5952	2.72038	0.110606	0.000107356	0.000599366	16	34	21	1	1	7	17.8	34.24	21.74	1.06	0.9	6.2
chr08_AA_00139	-3.1759	632.231	1138.49	125.976	0.110652	2.88951e-31	1.39444e-29	1000	1020	1232	219	90	74	1112.68	1027.2	1275.58	231.13	81.22	65.58
chr10_AA_00647	-3.17425	9007.75	16218.8	1796.69	0.110778	8.92413e-30	3.97687e-28	15115	15337	15833	4752	219	200	16818.1	15445.2	16393.1	5015.21	197.63	177.24
chr09_AA_01315	-3.16982	1021.43	1838.56	204.299	0.111119	3.42806e-32	1.72151e-30	1685	1739	1825	217	228	201	1874.86	1751.27	1889.56	229.02	205.75	178.12
chr07_AA_00915	-3.16439	3641.37	6551.95	730.793	0.111538	2.6786e-34	1.44805e-32	6235	6772	5697	620	849	871	6937.53	6819.8	5898.53	654.34	766.17	771.87
chr08_AA_00936	-3.1384	2365.81	4249.08	482.55	0.113566	2.38259e-33	1.23408e-31	3770	3757	4606	424	579	539	4194.79	3783.52	4768.94	447.48	522.51	477.66
chr10_AA_01473	-3.13763	7.31738	13.1415	1.49323	0.113626	0.00515748	0.0182878	8	19	11	0	3	2	8.9	19.13	11.39	0	2.71	1.77
chr10_AA_00630	-3.13069	295.261	530.008	60.5133	0.114174	2.79822e-25	1.01775e-23	478	548	489	57	53	83	531.86	551.87	506.3	60.16	47.83	73.55
chr09_AA_01224	-3.12918	252.309	452.859	51.7591	0.114294	6.12914e-24	2.05544e-22	420	446	427	37	63	67	467.32	449.15	442.1	39.05	56.85	59.37
chr09_AA_00312	-3.12767	530.641	952.322	108.959	0.114414	7.68307e-29	3.27624e-27	881	966	873	114	114	117	980.27	972.82	903.88	120.31	102.88	103.68
chr09_AA_01078	-3.12195	349.423	626.843	72.0043	0.114868	5.30367e-27	2.07388e-25	620	622	545	120	46	54	689.86	626.39	564.28	126.65	41.51	47.85
chr03_AA_00172	-3.11936	2131.55	3823.15	439.947	0.115074	5.81575e-33	2.95053e-31	3569	3688	3655	427	481	491	3971.14	3714.03	3784.29	450.65	434.07	435.12
chr04_AA_00098	-3.10501	36.5225	65.4393	7.60569	0.116225	5.54797e-09	6.08493e-08	74	70	42	8	12	4	82.34	70.49	43.49	8.44	10.83	3.54
chr06_AA_00564	-3.10486	1088.83	1950.89	226.765	0.116237	4.43346e-31	2.10866e-29	1676	1734	2165	192	273	261	1864.84	1746.24	2241.59	202.63	246.36	231.3
chr10_AA_00565	-3.0963	389.517	697.479	81.5551	0.116928	3.57633e-08	3.59599e-07	471	593	938	92	83	82	524.07	597.19	971.18	97.1	74.9	72.67
chr10_AA_00296	-3.08579	217.142	388.522	45.7616	0.117784	2.249e-23	7.24735e-22	306	406	402	80	35	24	340.48	408.87	416.22	84.43	31.59	21.27
chr11_AA_00233	-3.07663	699.395	1250.56	148.233	0.118534	3.1099e-18	7.61541e-17	1237	1421	912	102	182	195	1376.38	1431.03	944.26	107.65	164.24	172.81
chr06_AA_00343	-3.06585	913.1	1631.38	194.824	0.119423	2.94769e-30	1.34385e-28	1525	1497	1632	225	195	193	1696.83	1507.57	1689.73	237.46	175.97	171.03
chr09_AA_00044	-3.04154	102.242	182.338	22.1454	0.121452	4.17532e-16	8.9408e-15	189	175	155	18	29	24	210.3	176.24	160.48	19	26.17	21.27
chr10_AA_00618	-3.04042	318.457	567.89	69.0249	0.121546	1.20889e-24	4.2111e-23	435	549	644	58	87	76	484.01	552.87	666.78	61.21	78.51	67.35
chr05_AA_00688	-3.02107	38.1989	68.0188	8.37908	0.123188	4.30297e-09	4.82645e-08	42	75	79	6	12	9	46.73	75.53	81.79	6.33	10.83	7.98
chr03_AA_00148	-3.01712	133.563	237.757	29.369	0.123525	1.8916e-18	4.76172e-17	231	232	215	42	22	27	257.03	233.64	222.61	44.33	19.85	23.93
chr11_AA_00937	-3.01572	5922.93	10542.3	1303.51	0.123645	1.09899e-31	5.40911e-30	10024	10747	9321	752	1701	1785	11153.5	10822.9	9650.73	793.65	1535.04	1581.85
chr08_AA_00250	-3.00941	860.969	1531.72	190.22	0.124188	2.80914e-29	1.22427e-27	1351	1452	1574	229	176	192	1503.22	1462.25	1629.68	241.68	158.83	170.15
chr03_AA_00465	-2.99737	84.3016	149.839	18.7641	0.125229	3.75741e-14	6.75166e-13	158	133	135	11	23	27	175.8	133.94	139.78	11.61	20.76	23.93
chr10_AA_01037	-2.98003	53.6246	95.1853	12.064	0.126743	1.30156e-10	1.72836e-09	69	86	118	2	25	13	76.77	86.61	122.17	2.11	22.56	11.52
chr11_AA_00928	-2.97867	16347.8	29014.8	3680.86	0.126862	6.91122e-12	1.0391e-10	23956	23223	35738	7637	1671	1664	26655.2	23386.9	37002.2	8060	1507.97	1474.62
chr03_AA_00242	-2.97697	3854.12	6839.53	868.7	0.127012	6.72491e-31	3.18323e-29	6265	6552	6712	616	1101	1086	6970.91	6598.24	6949.43	650.12	993.58	962.4
chr08_AA_01154	-2.9763	77.4978	137.521	17.4748	0.12707	4.42066e-14	7.90843e-13	130	155	108	31	13	9	144.65	156.09	111.82	32.72	11.73	7.98
chr10_AA_00562	-2.96933	27659.8	49055.9	6263.75	0.127686	5.01542e-33	2.55761e-31	42596	43794	53767	10775	4163	4133	47395.5	44103.1	55669	11371.8	3756.83	3662.62
chr02_AA_00114	-2.96526	691.588	1226.17	157.006	0.128046	1.2242e-27	4.98397e-26	1048	1295	1167	159	172	167	1166.08	1304.14	1208.28	167.81	155.22	147.99
chr11_AA_00579	-2.96065	172.375	305.505	39.2442	0.128457	0.00435846	0.0158465	169	198	511	37	43	45	188.04	199.4	529.08	39.05	38.8	39.88
chr10_AA_01220	-2.95301	7438.37	13175.3	1701.44	0.129139	3.06788e-31	1.47332e-29	12114	12284	13209	1627	1867	1921	13479	12370.7	13676.3	1717.12	1684.84	1702.37
chr10_AA_01016	-2.95083	50.0444	88.6265	11.4624	0.129334	3.82376e-10	4.81891e-09	95	84	73	2	23	13	105.7	84.59	75.58	2.11	20.76	11.52
chr04_AA_00463	-2.94776	9.7718	17.3012	2.24239	0.129609	0.00172554	0.00708848	21	16	12	3	1	3	23.37	16.11	12.42	3.17	0.9	2.66
chr02_AA_00067	-2.94742	22.0204	38.9866	5.05423	0.12964	0.000542921	0.00255889	16	45	52	0	6	11	17.8	45.32	53.84	0	5.41	9.75
chr04_AA_00063	-2.94098	1014.14	1794.59	233.691	0.13022	9.00745e-28	3.71295e-26	1663	1621	1836	113	302	349	1850.38	1632.44	1900.95	119.26	272.54	309.28
chr10_AA_00558	-2.92605	20.0141	35.3739	4.65429	0.131574	0.000734323	0.00333088	18	31	53	3	10	2	20.03	31.22	54.87	3.17	9.02	1.77
chr11_AA_01432	-2.91561	2025.55	3577.03	474.065	0.13253	1.83438e-29	8.02988e-28	3091	3339	3795	456	479	574	3439.28	3362.57	3929.25	481.26	432.27	508.67
chr11_AA_01103	-2.90777	710.833	1254.5	167.164	0.133252	6.23319e-27	2.42775e-25	1124	1243	1218	184	151	193	1250.65	1251.77	1261.09	194.19	136.27	171.03
chr06_AA_00375	-2.90168	414.28	730.771	97.7887	0.133816	8.16796e-25	2.85532e-23	710	680	693	139	82	82	790	684.8	717.51	146.7	74	72.67
chr04_AA_00748	-2.89182	6.288	11.0828	1.49323	0.134734	0.0155746	0.0466767	7	15	10	0	3	2	7.79	15.11	10.35	0	2.71	1.77
chr08_AA_00039	-2.88519	206.796	364.284	49.3074	0.135354	1.78211e-19	4.76497e-18	321	309	410	14	68	81	357.17	311.18	424.5	14.78	61.37	71.78
chr03_AA_00425	-2.88461	1620.37	2854.26	386.491	0.135409	1.14792e-27	4.69274e-26	2698	2604	2838	108	587	582	3002	2622.38	2938.39	113.98	529.73	515.76
chr05_AA_00640	-2.88417	447.656	788.508	106.804	0.13545	8.87347e-24	2.93596e-22	810	796	640	35	157	160	901.27	801.62	662.64	36.94	141.68	141.79
chr01_AA_00375	-2.86734	594.794	1046.22	143.372	0.137039	3.75022e-25	1.33938e-23	903	1024	1065	90	173	202	1004.75	1031.23	1102.67	94.98	156.12	179.01
chr09_AA_00557	-2.85879	311.302	547.174	75.4299	0.137854	3.92786e-22	1.19564e-20	511	538	513	61	93	88	568.58	541.8	531.15	64.38	83.93	77.98
chr07_AA_01109	-2.84073	44.4408	77.9944	10.8872	0.13959	2.61619e-09	3.00603e-08	82	78	62	14	10	10	91.24	78.55	64.19	14.78	9.02	8.86
chr05_AA_00715	-2.83909	676.541	1187.18	165.906	0.139749	1.64368e-25	6.00035e-24	1084	1027	1276	153	187	189	1206.14	1034.25	1321.14	161.47	168.76	167.49
chr07_AA_00912	-2.8379	815.608	1431.06	200.154	0.139864	5.90327e-26	2.21216e-24	1271	1367	1451	151	259	234	1414.21	1376.65	1502.33	159.36	233.73	207.37
chr07_AA_01009	-2.82982	310.949	545.214	76.6841	0.14065	2.31203e-21	6.72734e-20	498	637	425	62	96	88	554.11	641.5	440.03	65.43	86.63	77.98
chr08_AA_00481	-2.81305	663.726	1162.09	165.36	0.142295	1.61445e-25	5.91547e-24	1080	1114	1123	216	139	161	1201.69	1121.86	1162.73	227.96	125.44	142.68
chr05_AA_00674	-2.80833	332.114	581.248	82.9795	0.142761	1.18001e-21	3.50566e-20	509	579	574	46	116	108	566.35	583.09	594.31	48.55	104.68	95.71
chr09_AA_00267	-2.79214	7.26941	12.7046	1.83419	0.144372	0.0112689	0.0354635	16	14	6	1	1	4	17.8	14.1	6.21	1.06	0.9	3.54
chr04_AA_00146	-2.78891	17.6552	30.8471	4.46343	0.144696	9.95745e-05	0.000560986	28	26	34	0	6	9	31.15	26.18	35.2	0	5.41	7.98
chr05_AA_00278	-2.78057	4393.95	7671.44	1116.46	0.145534	2.15942e-27	8.68422e-26	7093	7516	7295	555	1503	1588	7892.21	7569.05	7553.06	585.74	1356.36	1407.27
chr02_AA_00341	-2.77906	1346.99	2351.41	342.568	0.145686	6.28132e-26	2.34495e-24	2060	2215	2445	158	465	498	2292.11	2230.63	2531.49	166.75	419.63	441.32
chr10_AA_00346	-2.772	470.631	821.058	120.204	0.146401	2.01159e-23	6.50348e-22	703	785	860	133	138	108	782.21	790.54	890.42	140.37	124.54	95.71
chr09_AA_01087	-2.76532	2669.13	4653.78	684.48	0.14708	2.21159e-27	8.85801e-26	4060	4197	5039	675	779	720	4517.46	4226.62	5217.25	712.39	703	638.06
chr07_AA_01006	-2.76149	584.686	1019.09	150.287	0.147472	4.99237e-24	1.67992e-22	869	990	1056	151	160	166	966.92	996.99	1093.36	159.36	144.39	147.11
chr11_AA_01104	-2.75326	1089.11	1896.88	281.337	0.148316	3.11627e-25	1.12928e-23	1593	1891	1945	154	382	380	1772.49	1904.35	2013.8	162.53	344.73	336.75
chr08_AA_00258	-2.75309	2275.86	3963.76	587.954	0.148332	4.38418e-27	1.728e-25	3878	4041	3387	642	590	625	4314.96	4069.52	3506.81	677.56	532.44	553.87
chr10_AA_01099	-2.75041	253.631	441.631	65.6303	0.148609	1.43901e-19	3.87905e-18	365	425	474	40	84	89	406.13	428	490.77	42.22	75.8	78.87
chr09_AA_00551	-2.74814	963.649	1677.6	249.698	0.148842	1.49059e-24	5.15607e-23	1611	1661	1514	84	396	342	1792.52	1672.72	1567.56	88.65	357.36	303.08
chr05_AA_00864	-2.74715	821.821	1430.57	213.076	0.148945	1.69866e-24	5.85536e-23	1269	1341	1477	134	313	243	1411.99	1350.46	1529.25	141.42	282.46	215.34
chr09_AA_01385	-2.74297	121.259	210.999	31.5184	0.149377	1.31671e-14	2.44395e-13	176	211	217	4	51	50	195.83	212.49	224.68	4.22	46.02	44.31
chr10_AA_00803	-2.74055	386.187	671.847	100.527	0.149628	1.50534e-21	4.44546e-20	660	680	576	62	135	129	734.37	684.8	596.38	65.43	121.83	114.32
chr09_AA_01043	-2.73547	18.5857	32.3186	4.85282	0.150155	5.14394e-05	0.000307115	33	30	29	7	5	3	36.72	30.21	30.03	7.39	4.51	2.66
chr11_AA_01457	-2.73326	162.014	281.669	42.359	0.150386	2.09342e-17	4.77193e-16	251	278	276	67	33	30	279.28	279.96	285.76	70.71	29.78	26.59
chr09_AA_01191	-2.73053	26775.7	46539.4	7012.13	0.150671	2.0646e-27	8.33675e-26	41962	47168	43875	4877	9158	8604	46690.1	47500.9	45427.1	5147.13	8264.49	7624.77
chr04_AA_00275	-2.72711	150.088	260.789	39.3867	0.151029	5.04504e-16	1.06875e-14	217	240	289	18	49	62	241.45	241.69	299.22	19	44.22	54.94
chr09_AA_00918	-2.71479	175.054	303.827	46.2801	0.152324	3.46968e-17	7.76596e-16	253	276	340	41	46	61	281.51	277.95	352.03	43.27	41.51	54.06
chr07_AA_00908	-2.71455	26.1336	45.3571	6.91008	0.152348	5.34087e-06	3.86802e-05	37	49	44	1	11	11	41.17	49.35	45.56	1.06	9.93	9.75
chr10_AA_01263	-2.69896	77.1249	133.665	20.5849	0.154004	9.14436e-12	1.36038e-10	120	134	128	17	24	25	133.52	134.95	132.53	17.94	21.66	22.15
chr09_AA_00531	-2.69725	164.393	284.863	43.922	0.154186	1.55897e-12	2.47558e-11	217	249	350	63	36	37	241.45	250.76	362.38	66.49	32.49	32.79
chr09_AA_00614	-2.69362	2498.09	4327.29	668.891	0.154575	4.43234e-26	1.66727e-24	4140	4196	4008	649	735	743	4606.48	4225.62	4149.78	684.95	663.29	658.44
chr04_AA_00709	-2.69258	3377	5849.21	904.796	0.154687	2.35232e-26	8.91627e-25	5387	5232	6070	881	970	1026	5993.98	5268.93	6284.72	929.8	875.36	909.23
chr07_AA_01052	-2.69223	2295.3	3975.49	615.103	0.154724	6.95245e-26	2.58574e-24	3767	3812	3763	558	696	709	4191.45	3838.91	3896.11	588.91	628.09	628.31
chr10_AA_01584	-2.68907	84.6198	146.52	22.7199	0.155064	2.49969e-12	3.90671e-11	113	179	129	18	26	29	125.73	180.26	133.56	19	23.46	25.7
chr10_AA_00693	-2.68885	414.495	717.686	111.304	0.155087	1.99932e-21	5.85185e-20	655	673	721	91	132	134	728.8	677.75	746.51	96.04	119.12	118.75
chr11_AA_01495	-2.68853	112.059	194.021	30.0968	0.155121	2.57666e-14	4.69446e-13	183	164	206	39	24	31	203.62	165.16	213.29	41.16	21.66	27.47
chr09_AA_00339	-2.68622	396.429	686.238	106.621	0.15537	3.16315e-21	9.17684e-20	602	679	681	85	148	109	669.83	683.79	705.09	89.71	133.56	96.59
chr11_AA_00801	-2.68596	71.4645	123.705	19.2236	0.155398	5.95163e-11	8.20048e-10	141	113	97	8	30	25	156.89	113.8	100.43	8.44	27.07	22.15
chr11_AA_00917	-2.67539	1121.83	1939.98	303.685	0.156541	2.95294e-24	1.00046e-22	1897	2031	1607	222	364	393	2110.75	2045.33	1663.85	234.3	328.49	348.27
chr11_AA_01355	-2.674	3018.72	5219.59	817.864	0.156691	1.22089e-26	4.69971e-25	4692	4627	5581	1205	689	632	5220.67	4659.66	5778.43	1271.74	621.78	560.07
chr09_AA_01395	-2.67148	72.2715	124.933	19.6102	0.156966	5.1665e-11	7.16861e-10	118	103	135	10	26	28	131.3	103.73	139.78	10.55	23.46	24.81
chr08_AA_00577	-2.66947	249.549	431.304	67.7943	0.157185	1.21729e-18	3.11986e-17	377	455	402	48	73	98	419.48	458.21	416.22	50.66	65.88	86.85
chr07_AA_00553	-2.66946	362.853	627.131	98.5761	0.157186	4.27882e-10	5.36507e-09	438	570	792	120	98	91	487.35	574.02	820.02	126.65	88.44	80.64
chr09_AA_00640	-2.66725	57.0243	98.5363	15.5122	0.157426	1.78667e-09	2.08684e-08	84	101	97	0	28	24	93.46	101.71	100.43	0	25.27	21.27
chr11_AA_01393	-2.66417	130.695	225.771	35.6182	0.157762	2.78186e-15	5.50418e-14	206	227	212	53	25	32	229.21	228.6	219.5	55.94	22.56	28.36
chr05_AA_00734	-2.66159	954.538	1648.53	260.543	0.158045	2.47428e-23	7.9217e-22	1538	1799	1374	101	367	388	1711.29	1811.7	1422.6	106.59	331.19	343.84
chr05_AA_00433	-2.6559	214.719	370.631	58.8081	0.15867	2.36277e-18	5.8731e-17	315	315	429	90	49	42	350.49	317.22	444.18	94.98	44.22	37.22
chr07_AA_01046	-2.65313	31.0819	53.6369	8.52694	0.158975	1.65869e-06	1.3044e-05	60	39	53	3	16	9	66.76	39.28	54.87	3.17	14.44	7.98
chr11_AA_01097	-2.64714	12655.1	21826	3484.22	0.159636	1.01668e-25	3.75298e-24	21256	21323	19658	2110	4593	4605	23651	21473.5	20353.4	2226.87	4144.88	4080.9
chr09_AA_01277	-2.64327	104.149	179.558	28.741	0.160065	4.79612e-13	7.97445e-12	171	201	141	14	34	46	190.27	202.42	145.99	14.78	30.68	40.76
chr11_AA_01685	-2.6403	489.127	843.035	135.219	0.160395	3.74745e-22	1.14424e-20	833	786	783	205	88	124	926.86	791.55	810.7	216.35	79.41	109.89
chr08_AA_00542	-2.63778	763.334	1315.33	211.34	0.160675	4.79041e-23	1.51411e-21	1320	1294	1134	211	227	233	1468.73	1303.13	1174.11	222.69	204.85	206.48
chr06_AA_00315	-2.63662	4352.27	7498.71	1205.83	0.160804	1.53968e-17	3.53412e-16	6277	6366	8790	1783	962	979	6984.26	6410.93	9100.94	1881.76	868.14	867.58
chr10_AA_01383	-2.63652	48.047	82.7815	13.3125	0.160815	1.2638e-08	1.32165e-07	81	80	75	9	19	15	90.13	80.56	77.65	9.5	17.15	13.29
chr04_AA_00502	-2.6349	9.6835	16.6814	2.68564	0.160997	0.00574117	0.0200202	23	14	10	0	5	4	25.59	14.1	10.35	0	4.51	3.54
chr10_AA_00641	-2.63162	609.899	1050.32	169.482	0.161363	8.86863e-22	2.65067e-20	997	1029	971	86	236	231	1109.34	1036.26	1005.35	90.76	212.97	204.71
chr03_AA_00234	-2.61314	741.043	1273.88	208.207	0.163443	1.92496e-22	5.95114e-21	1235	1358	1043	170	239	259	1374.15	1367.58	1079.9	179.42	215.68	229.52
chr10_AA_01337	-2.59833	296.586	509.104	84.0681	0.16513	1.26081e-05	8.50253e-05	411	715	338	48	78	148	457.31	720.05	349.96	50.66	70.39	131.16
chr11_AA_01557	-2.59527	9991.98	17146.5	2837.42	0.165481	5.58171e-25	1.98632e-23	15702	16935	16336	1988	3595	3577	17471.2	17054.5	16913.9	2098.11	3244.25	3169.9
chr06_AA_00627	-2.58999	61.3349	105.198	17.4719	0.166087	4.98181e-10	6.16834e-09	104	108	88	26	10	18	115.72	108.76	91.11	27.44	9.02	15.95
chr03_AA_00427	-2.5826	20.6487	35.3896	5.90792	0.16694	9.57008e-05	0.000541939	32	31	38	0	0	20	35.61	31.22	39.34	0	0	17.72
chr05_AA_00453	-2.58021	3569.29	6115.9	1022.68	0.167216	4.08802e-20	1.12654e-18	4779	5630	7109	1321	864	1009	5317.48	5669.74	7360.48	1394.17	779.7	894.16
chr11_AA_01465	-2.57366	157.68	270.005	45.3548	0.167978	1.04627e-14	1.96409e-13	233	258	281	6	76	69	259.25	259.82	290.94	6.33	68.58	61.15
chr01_AA_00396	-2.56962	416.98	713.732	120.227	0.168449	2.56879e-16	5.58528e-15	595	599	846	92	133	162	662.04	603.23	875.93	97.1	120.02	143.56
chr07_AA_00816	-2.56823	1573.51	2692.96	454.062	0.168611	1.46805e-23	4.80907e-22	2232	2588	2887	425	490	532	2483.49	2606.27	2989.13	448.54	442.19	471.45
chr05_AA_00699	-2.56526	800.963	1370.39	231.539	0.168959	5.05835e-22	1.53504e-20	1218	1325	1373	194	261	287	1355.24	1334.35	1421.57	204.75	235.54	254.34
chr09_AA_00774	-2.56428	181.78	310.981	52.5784	0.169073	5.53166e-16	1.16933e-14	255	328	308	46	66	56	283.73	330.32	318.9	48.55	59.56	49.63
chr03_AA_00171	-2.56219	636.059	1087.91	184.203	0.169318	1.68252e-21	4.95393e-20	1022	1136	949	182	209	194	1137.15	1144.02	982.57	192.08	188.61	171.92
chr11_AA_00309	-2.55342	2390.5	4085.09	695.9	0.170351	1.34768e-23	4.42944e-22	4033	4115	3500	564	771	899	4487.42	4144.04	3623.81	595.24	695.78	796.68
chr01_AA_00113	-2.54944	262.747	448.825	76.6691	0.170822	1.91622e-18	4.81147e-17	382	404	497	129	50	55	425.04	406.85	514.58	136.15	45.12	48.74
chr08_AA_01172	-2.54744	758.694	1295.74	221.648	0.171059	1.88299e-22	5.83962e-21	1157	1169	1374	348	158	175	1287.37	1177.25	1422.6	367.28	142.58	155.08
chr09_AA_01111	-2.53373	173.182	295.358	51.0061	0.172692	3.9621e-16	8.50261e-15	261	281	302	95	29	30	290.41	282.98	312.68	100.26	26.17	26.59
chr10_AA_00567	-2.52229	18.078	30.7955	5.36045	0.174066	0.000267505	0.00136484	17	38	34	0	8	10	18.92	38.27	35.2	0	7.22	8.86
chr11_AA_00117	-2.51945	353.429	601.884	104.975	0.17441	2.16473e-18	5.408e-17	542	567	610	56	146	140	603.07	571	631.58	59.1	131.76	124.07
chr10_AA_00661	-2.51891	589.264	1003.45	175.077	0.174475	2.63703e-20	7.32814e-19	907	922	1036	111	245	211	1009.2	928.51	1072.65	117.15	221.1	186.99
chr08_AA_01211	-2.51386	12.9955	22.1184	3.87264	0.175087	0.00202962	0.0081855	23	23	17	0	6	7	25.59	23.16	17.6	0	5.41	6.2
chr07_AA_00617	-2.51138	18158.3	30897.6	5419.05	0.175387	3.02888e-18	7.43542e-17	31785	32878	23389	4995	6019	6267	35366.4	33110.1	24216.4	5271.67	5431.75	5553.74
chr05_AA_00788	-2.50743	295.823	503.156	88.4894	0.175869	9.04315e-18	2.12503e-16	417	484	539	72	99	113	463.99	487.42	558.07	75.99	89.34	100.14
chr11_AA_01566	-2.50102	418.536	711.402	125.67	0.176652	1.85361e-18	4.678e-17	657	686	688	20	197	201	731.03	690.84	712.34	21.11	177.78	178.12
chr09_AA_01000	-2.49878	12.1747	20.6889	3.6604	0.176926	0.00175394	0.00719391	20	20	19	7	3	1	22.25	20.14	19.67	7.39	2.71	0.89
chr05_AA_00327	-2.4922	12388.2	21037.2	3739.07	0.177736	5.43344e-09	5.97256e-08	17658	16889	25552	7660	1706	1798	19647.6	17008.2	26455.9	8084.28	1539.55	1593.37
chr08_AA_00518	-2.486	3655.93	6204.38	1107.48	0.178501	1.86693e-22	5.80802e-21	5397	5475	6852	443	1613	1579	6005.11	5513.64	7094.39	467.54	1455.63	1399.29
chr11_AA_00715	-2.48553	972.893	1650.99	294.799	0.178559	3.32122e-21	9.60727e-20	1471	1612	1635	211	365	375	1636.75	1623.38	1692.84	222.69	329.39	332.32
chr09_AA_01276	-2.47993	173.23	293.796	52.6637	0.179253	3.37326e-15	6.60826e-14	282	321	236	70	50	44	313.77	323.27	244.35	73.88	45.12	38.99
chr09_AA_00869	-2.47838	21.3413	36.1887	6.4939	0.179446	0.00479254	0.0171723	21	26	57	4	12	5	23.37	26.18	59.02	4.22	10.83	4.43
chr04_AA_00701	-2.47467	41.134	69.7241	12.5439	0.179908	1.50794e-07	1.40737e-06	68	75	56	23	4	11	75.66	75.53	57.98	24.27	3.61	9.75
chr11_AA_00753	-2.46624	1540.64	2609.12	472.154	0.180963	5.29827e-22	1.60293e-20	2457	2797	2199	462	500	539	2733.84	2816.74	2276.79	487.59	451.22	477.66
chr02_AA_00212	-2.4637	819.419	1387.34	251.498	0.181281	1.05502e-20	2.9821e-19	1195	1404	1370	216	281	308	1329.65	1413.91	1418.46	227.96	253.58	272.95
chr03_AA_00253	-2.44784	46.8218	79.1386	14.5049	0.183285	1.21131e-07	1.14456e-06	71	73	82	9	21	17	79	73.52	84.9	9.5	18.95	15.07
chr11_AA_01555	-2.44454	620.011	1047.58	192.445	0.183705	8.35958e-20	2.27827e-18	923	1044	1028	181	214	218	1027	1051.37	1064.37	191.03	193.12	193.19
chr06_AA_01015	-2.44448	45.9424	77.6243	14.2605	0.183712	1.51698e-07	1.41447e-06	77	67	77	10	20	16	85.68	67.47	79.72	10.55	18.05	14.18
chr06_AA_00756	-2.43995	494.1	834.424	153.776	0.18429	4.72077e-12	7.24072e-11	583	833	981	233	114	127	648.69	838.88	1015.7	245.91	102.88	112.55
chr10_AA_01668	-2.43884	255.075	430.713	79.437	0.184431	1.66864e-16	3.67659e-15	364	409	459	79	100	73	405.01	411.89	475.24	83.38	90.24	64.69
chr06_AA_00220	-2.42722	216.951	365.877	68.0253	0.185924	1.30692e-15	2.67135e-14	318	388	341	68	71	77	353.83	390.74	353.06	71.77	64.07	68.24
chr10_AA_01388	-2.42215	363.449	612.601	114.298	0.186578	1.04691e-17	2.44848e-16	539	630	583	102	134	129	599.73	634.45	603.62	107.65	120.93	114.32
chr09_AA_00255	-2.41306	29.1963	49.1622	9.23053	0.187757	1.28949e-05	8.6782e-05	41	59	41	5	16	9	45.62	59.42	42.45	5.28	14.44	7.98
chr06_AA_00378	-2.41286	654.202	1101.55	206.853	0.187783	1.6665e-19	4.46794e-18	1059	1072	1011	200	222	236	1178.32	1079.57	1046.76	211.08	200.34	209.14
chr11_AA_00236	-2.40505	419.943	706.498	133.388	0.188802	2.74021e-18	6.76033e-17	632	662	724	159	120	140	703.21	666.67	749.61	167.81	108.29	124.07
chr05_AA_00391	-2.4049	219.182	368.738	69.6259	0.188822	2.36058e-15	4.71782e-14	376	353	321	70	73	78	418.37	355.49	332.36	73.88	65.88	69.12
chr09_AA_01243	-2.4035	141.491	237.999	44.9832	0.189006	5.82965e-13	9.64427e-12	194	215	272	28	51	67	215.86	216.52	281.62	29.55	46.02	59.37
chr11_AA_01529	-2.40232	463.43	779.425	147.436	0.18916	3.54857e-18	8.6468e-17	614	748	871	103	188	185	683.18	753.28	901.81	108.71	169.66	163.94
chr05_AA_00118	-2.40152	695.321	1169.33	221.313	0.189265	1.81381e-19	4.82366e-18	1138	1237	962	202	253	251	1266.22	1245.73	996.03	213.19	228.32	222.43
chr01_AA_00235	-2.39676	92.7817	155.95	29.6135	0.189891	1.53254e-10	2.02152e-09	139	165	142	9	29	60	154.66	166.16	147.02	9.5	26.17	53.17
chr03_AA_00414	-2.39017	1494.24	2509.72	478.754	0.19076	2.92035e-20	8.09273e-19	2385	2309	2463	242	628	693	2653.73	2325.3	2550.13	255.4	566.73	614.13
chr08_AA_00496	-2.38565	212.002	355.9	68.1043	0.191358	6.73309e-15	1.27851e-13	291	311	416	51	99	69	323.79	313.2	430.72	53.82	89.34	61.15
chr09_AA_00190	-2.38231	166.614	279.601	53.628	0.191802	1.13568e-13	1.97805e-12	230	257	313	39	60	74	255.92	258.81	324.07	41.16	54.15	65.58
chr10_AA_01008	-2.38112	169.251	283.987	54.5142	0.19196	3.70354e-14	6.67379e-13	256	302	254	71	54	45	284.84	304.13	262.99	74.93	48.73	39.88
chr10_AA_00356	-2.37689	2217.79	3719.49	716.089	0.192523	4.18326e-21	1.20305e-19	3337	3580	3709	704	750	822	3713	3605.27	3840.2	742.99	676.83	728.45
chr05_AA_00469	-2.37513	302.228	506.771	97.6849	0.192759	1.71644e-16	3.76513e-15	485	506	455	98	108	104	539.65	509.57	471.1	103.43	97.46	92.16
chr09_AA_01362	-2.36702	527.18	883.164	171.197	0.193845	4.95426e-18	1.18674e-16	799	866	858	115	196	243	889.03	872.11	888.35	121.37	176.88	215.34
chr07_AA_00719	-2.36655	1042.94	1747.09	338.778	0.193909	9.50797e-20	2.57705e-18	1544	1794	1658	263	417	409	1717.97	1806.66	1716.65	277.57	376.32	362.45
chr08_AA_01161	-2.36608	21.5643	36.1219	7.00663	0.193972	0.000185727	0.000986255	34	32	37	3	8	12	37.83	32.23	38.31	3.17	7.22	10.63
chr09_AA_01184	-2.36455	125.639	210.419	40.8585	0.194177	4.34581e-12	6.68632e-11	181	213	208	28	53	51	201.39	214.5	215.36	29.55	47.83	45.2
chr07_AA_00773	-2.36442	492.801	825.328	160.275	0.194195	5.59572e-18	1.32436e-16	682	714	964	138	176	199	758.84	719.04	998.1	145.64	158.83	176.35
chr07_AA_00950	-2.36343	3419.73	5726.62	1112.85	0.194329	3.35842e-21	9.68655e-20	5391	5360	5586	1080	1260	1198	5998.43	5397.83	5783.6	1139.82	1137.07	1061.65
chr04_AA_00677	-2.35409	227.617	380.761	74.4736	0.195591	3.2417e-15	6.36312e-14	330	343	415	87	82	65	367.18	345.42	429.68	91.82	74	57.6
chr11_AA_01276	-2.35326	17.532	29.325	5.73901	0.195704	0.000587751	0.0027453	28	41	15	7	5	6	31.15	41.29	15.53	7.39	4.51	5.32
chr08_AA_00515	-2.34287	582.484	973.143	191.824	0.197118	2.53349e-19	6.63064e-18	890	942	947	369	105	103	990.28	948.65	980.5	389.44	94.76	91.28
chr10_AA_00387	-2.33996	4704.57	7857.22	1551.93	0.197516	9.63103e-22	2.86987e-20	7025	8124	7315	2354	1215	1213	7816.55	8181.34	7573.77	2484.38	1096.46	1074.95
chr06_AA_00028	-2.33881	35.3741	59.0713	11.6769	0.197674	3.55367e-06	2.65733e-05	52	63	54	12	13	12	57.86	63.44	55.91	12.66	11.73	10.63
chr09_AA_00761	-2.33848	959.206	1601.72	316.691	0.197719	4.37908e-16	9.30136e-15	1609	1760	1200	333	355	314	1790.29	1772.42	1242.45	351.44	320.36	278.26
chr04_AA_00526	-2.33291	1489.44	2485.54	493.341	0.198484	6.20379e-20	1.70484e-18	2194	2484	2428	436	592	548	2441.21	2501.53	2513.89	460.15	534.24	485.63
chr09_AA_00762	-2.33248	296.36	494.534	98.1858	0.198542	2.12813e-15	4.27919e-14	515	495	398	40	150	132	573.03	498.49	412.08	42.22	135.37	116.98
chr10_AA_00790	-2.32945	551.279	919.595	182.962	0.19896	7.3658e-18	1.73914e-16	794	905	931	150	204	233	883.46	911.39	963.93	158.31	184.1	206.48
chr07_AA_00107	-2.32729	12.8335	21.4024	4.26459	0.199258	0.00372901	0.0138845	22	23	16	2	3	9	24.48	23.16	16.57	2.11	2.71	7.98
chr10_AA_01538	-2.32084	188.844	314.7	62.9873	0.20015	9.4385e-14	1.64974e-12	279	292	328	52	71	79	310.44	294.06	339.6	54.88	64.07	70.01
chr10_AA_01354	-2.31403	39.1545	65.1979	13.1112	0.201098	3.69541e-06	2.75915e-05	65	71	50	0	21	23	72.32	71.5	51.77	0	18.95	20.38
chr08_AA_01069	-2.30722	492.952	820.187	165.718	0.20205	5.32827e-18	1.26713e-16	727	760	856	262	108	139	808.92	765.36	886.28	276.51	97.46	123.18
chr09_AA_01020	-2.30667	807.431	1343.34	271.525	0.202127	2.38479e-18	5.91296e-17	1200	1253	1384	195	325	356	1335.21	1261.84	1432.96	205.8	293.29	315.48
chr07_AA_00579	-2.30154	11736.8	19515	3958.54	0.202846	4.43732e-21	1.27242e-19	16973	18479	20331	4895	3774	3728	18885.4	18609.4	21050.2	5166.13	3405.79	3303.71
chr08_AA_01008	-2.29531	400.053	664.693	135.414	0.203724	6.04659e-11	8.31973e-10	573	652	676	306	54	39	637.56	656.6	699.91	322.95	48.73	34.56
chr10_AA_00937	-2.29469	62.0051	103.015	20.9956	0.203812	1.71147e-08	1.77108e-07	100	109	85	30	19	16	111.27	109.77	88.01	31.66	17.15	14.18
chr07_AA_00602	-2.29375	2219.39	3686.86	751.915	0.203945	2.24192e-19	5.90128e-18	3220	3427	3889	400	986	1065	3582.82	3451.19	4026.57	422.16	889.8	943.79
chr08_AA_00750	-2.29239	518.428	861.078	175.777	0.204136	3.16437e-17	7.11479e-16	762	911	790	140	236	188	847.86	917.43	817.95	147.75	212.97	166.6
chr11_AA_00370	-2.28167	10.8163	17.9425	3.69005	0.20566	0.00855867	0.0281299	18	13	20	2	6	4	20.03	13.09	20.71	2.11	5.41	3.54
chr09_AA_01377	-2.27753	276.734	458.833	94.6344	0.20625	8.02323e-15	1.51766e-13	406	433	472	64	117	125	451.75	436.06	488.7	67.54	105.58	110.77
chr07_AA_00842	-2.2772	740.711	1228.07	253.349	0.206298	8.84208e-18	2.08273e-16	1097	1227	1186	179	299	340	1220.61	1235.66	1227.95	188.91	269.83	301.3
chr07_AA_00893	-2.27708	139.901	231.948	47.8543	0.206315	1.08963e-11	1.60891e-10	187	252	226	15	62	81	208.07	253.78	233.99	15.83	55.95	71.78
chr08_AA_01297	-2.26875	110.643	183.259	38.0279	0.207509	1.36857e-10	1.81491e-09	182	168	172	20	50	54	202.51	169.19	178.08	21.11	45.12	47.85
chr11_AA_00371	-2.26317	38.5779	63.8541	13.3017	0.208314	4.23699e-06	3.13512e-05	58	48	76	9	17	17	64.54	48.34	78.69	9.5	15.34	15.07
chr05_AA_00197	-2.25868	1438.09	2379.05	497.132	0.208963	5.33936e-19	1.38641e-17	2025	2117	2658	517	503	555	2253.17	2131.94	2752.03	545.64	453.92	491.83
chr06_AA_00979	-2.25329	201.312	332.818	69.8069	0.209745	3.2215e-13	5.42934e-12	286	293	372	39	102	86	318.23	295.07	385.16	41.16	92.05	76.21
chr05_AA_00163	-2.24676	157.713	260.533	54.8934	0.210696	2.48334e-12	3.88729e-11	228	224	292	50	70	55	253.69	225.58	302.33	52.77	63.17	48.74
chr08_AA_01036	-2.24585	2327.95	3845.22	810.685	0.210829	1.92418e-18	4.81922e-17	3681	3667	3619	245	1234	1196	4095.76	3692.88	3747.02	258.57	1113.6	1059.88
chr05_AA_00456	-2.238	788.479	1301.14	275.816	0.21198	1.50605e-17	3.46497e-16	1160	1263	1295	235	319	329	1290.7	1271.91	1340.81	248.02	287.88	291.56
chr08_AA_00170	-2.23652	119.205	196.676	41.7342	0.212198	9.67476e-11	1.29692e-09	175	190	197	22	59	55	194.72	191.34	203.97	23.22	53.24	48.74
chr10_AA_01339	-2.23316	408.422	673.579	143.265	0.212693	1.9033e-15	3.85059e-14	685	711	524	76	190	201	762.18	716.02	542.54	80.21	171.46	178.12
chr07_AA_00580	-2.22962	1836.07	3026.79	645.358	0.213215	6.65471e-19	1.72343e-17	2704	3099	2850	686	695	660	3008.67	3120.87	2950.82	724	627.19	584.88
chr03_AA_00058	-2.22444	13.6211	22.4403	4.80183	0.213982	0.00322827	0.01226	21	20	23	6	6	3	23.37	20.14	23.81	6.33	5.41	2.66
chr09_AA_01392	-2.21965	441.944	727.664	156.225	0.214694	1.05627e-15	2.18156e-14	703	661	710	108	177	220	782.21	665.67	735.12	113.98	159.73	194.96
chr09_AA_00280	-2.21814	362.177	596.217	128.138	0.214918	6.63448e-15	1.26221e-13	569	656	478	55	179	186	633.11	660.63	494.91	58.05	161.54	164.83
chr11_AA_01147	-2.21793	1424.69	2345.26	504.112	0.214949	4.40235e-18	1.06485e-16	2094	2082	2520	379	611	633	2329.94	2096.69	2609.14	399.99	551.39	560.96
chr05_AA_00405	-2.21748	43.7364	71.993	15.4797	0.215017	3.09699e-06	2.34419e-05	50	78	79	0	22	30	55.63	78.55	81.79	0	19.85	26.59
chr10_AA_01297	-2.21648	23.6528	38.9293	8.37623	0.215165	0.000277283	0.00140747	38	38	35	1	9	18	42.28	38.27	36.24	1.06	8.12	15.95
chr11_AA_00982	-2.21544	661.812	1089.11	234.509	0.21532	1.10884e-17	2.58112e-16	1025	1017	1065	387	163	167	1140.49	1024.18	1102.67	408.44	147.1	147.99
chr09_AA_00780	-2.214	814.218	1339.69	288.75	0.215536	5.46513e-18	1.29656e-16	1160	1421	1253	424	248	220	1290.7	1431.03	1297.32	447.48	223.8	194.96
chr07_AA_01032	-2.20875	470.091	772.972	167.21	0.216321	1.02058e-15	2.11669e-14	765	820	620	104	229	209	851.2	825.79	641.93	109.76	206.66	185.21
chr04_AA_00451	-2.20669	81.0297	133.203	28.8559	0.216631	0.000451878	0.00217539	81	113	189	49	18	21	90.13	113.8	195.69	51.71	16.24	18.61
chr11_AA_01785	-2.20478	21.9286	36.0395	7.81761	0.216918	0.000325597	0.00161947	33	38	32	7	7	11	36.72	38.27	33.13	7.39	6.32	9.75
chr04_AA_00267	-2.20188	596.65	980.241	213.06	0.217354	1.04723e-16	2.32293e-15	844	942	1017	225	235	214	939.1	948.65	1052.98	237.46	212.07	189.64
chr11_AA_01480	-2.19844	1056.79	1735.47	378.111	0.217873	1.0927e-17	2.54954e-16	1523	1762	1678	370	402	430	1694.6	1774.44	1737.36	390.49	362.78	381.06
chr11_AA_01301	-2.19316	3425.58	5621.83	1229.33	0.218672	1.49232e-18	3.79525e-17	5096	5638	5329	1000	1512	1431	5670.19	5677.79	5517.51	1055.39	1364.48	1268.14
chr11_AA_00802	-2.18978	409.247	671.346	147.148	0.219184	4.98959e-15	9.65989e-14	671	690	553	82	190	207	746.61	694.87	572.56	86.54	171.46	183.44
chr02_AA_00442	-2.1853	470.654	771.647	169.66	0.219867	2.44054e-15	4.84825e-14	714	748	741	84	235	235	794.45	753.28	767.21	88.65	212.07	208.25
chr11_AA_01305	-2.18404	1511.72	2478.11	545.328	0.220058	4.60841e-18	1.11198e-16	2163	2346	2574	583	588	553	2406.72	2362.56	2665.05	615.29	530.63	490.06
chr07_AA_00619	-2.17966	2307.24	3780.11	834.373	0.220727	4.93784e-18	1.18568e-16	3525	3631	3633	640	1058	985	3922.18	3656.63	3761.52	675.45	954.78	872.9
chr09_AA_01015	-2.17776	13.3458	21.86	4.83148	0.221019	0.00574931	0.0200415	26	22	14	1	9	6	28.93	22.16	14.5	1.06	8.12	5.32
chr07_AA_00524	-2.17579	324.168	530.848	117.487	0.22132	1.10707e-14	2.07037e-13	546	535	431	140	109	120	607.52	538.78	446.25	147.75	98.37	106.34
chr10_AA_00966	-2.17533	67.5395	110.594	24.4847	0.221392	1.61821e-06	1.27663e-05	103	82	130	1	38	43	114.61	82.58	134.6	1.06	34.29	38.11
chr10_AA_01553	-2.17438	394.714	646.257	143.17	0.221537	3.10116e-15	6.09936e-14	514	689	650	141	150	164	571.92	693.86	672.99	148.81	135.37	145.33
chr07_AA_00278	-2.171	4368.9	7150.08	1587.72	0.222056	3.94739e-18	9.57145e-17	6152	6981	7316	955	2103	2096	6845.18	7030.27	7574.8	1007.9	1897.82	1857.45
chr10_AA_01017	-2.17077	12.325	20.1704	4.47968	0.222092	0.0086428	0.0283499	23	10	24	0	9	6	25.59	10.07	24.85	0	8.12	5.32
chr02_AA_00121	-2.16981	652.986	1068.51	237.465	0.22224	2.71761e-16	5.89589e-15	887	1105	1068	190	306	266	986.94	1112.8	1105.78	200.52	276.14	235.73
chr03_AA_00227	-2.16829	793.977	1298.97	288.987	0.222474	1.20342e-16	2.65747e-15	1149	1244	1319	241	343	342	1278.46	1252.78	1365.66	254.35	309.53	303.08
chr04_AA_00731	-2.16789	132.414	216.622	48.2064	0.222537	1.10059e-10	1.4674e-09	197	221	201	26	67	64	219.2	222.56	208.11	27.44	60.46	56.72
chr10_AA_00295	-2.16662	194.895	318.787	71.0038	0.222731	1.91418e-12	3.02025e-11	282	306	323	57	81	90	313.77	308.16	334.43	60.16	73.1	79.76
chr03_AA_00071	-2.16609	382.914	626.283	139.545	0.222814	5.50011e-15	1.05656e-13	586	625	577	139	156	148	652.03	629.41	597.41	146.7	140.78	131.16
chr10_AA_00943	-2.16547	177.955	291.036	64.8747	0.22291	1.88182e-12	2.97394e-11	258	292	282	87	55	60	287.07	294.06	291.98	91.82	49.63	53.17
chr08_AA_01255	-2.1635	41.8844	68.4826	15.2863	0.223214	3.37397e-06	2.53445e-05	60	75	61	18	17	13	66.76	75.53	63.16	19	15.34	11.52
chr07_AA_00253	-2.16304	202.209	330.6	73.8181	0.223285	9.0917e-13	1.47692e-11	308	332	304	81	78	74	342.7	334.34	314.75	85.49	70.39	65.58
chr07_AA_00171	-2.16258	176.901	289.205	64.5959	0.223357	3.60252e-12	5.58616e-11	251	284	292	65	69	71	279.28	286	302.33	68.6	62.27	62.92
chr11_AA_00965	-2.15842	5204.22	8503.62	1904.82	0.224001	8.33137e-12	1.24317e-10	8484	9293	6483	724	2844	2690	9439.94	9358.59	6712.33	764.1	2566.52	2383.85
chr09_AA_00170	-2.15014	83.5465	136.37	30.7229	0.225291	5.00035e-09	5.5272e-08	125	117	147	44	33	18	139.08	117.83	152.2	46.44	29.78	15.95
chr08_AA_00114	-2.14636	2145.42	3500.2	790.632	0.225882	1.2409e-17	2.87498e-16	3263	3246	3478	702	899	925	3630.66	3268.91	3601.03	740.88	811.29	819.72
chr11_AA_00007	-2.14464	81.9178	133.618	30.2179	0.226152	9.87365e-09	1.05714e-07	111	151	121	30	31	35	123.51	152.07	125.28	31.66	27.98	31.02
chr11_AA_01343	-2.14147	5746.04	9368.69	2123.4	0.226648	7.74574e-09	8.40226e-08	6891	8362	11607	1303	2756	2830	7667.45	8421.02	12017.6	1375.17	2487.11	2507.91
chr01_AA_00156	-2.13683	33.9863	55.3803	12.5923	0.227379	0.00477594	0.017119	35	42	82	29	5	3	38.94	42.3	84.9	30.61	4.51	2.66
chr11_AA_01469	-2.13595	1726.67	2813.28	640.07	0.227517	2.415e-17	5.47973e-16	2464	2760	2819	564	771	710	2741.63	2779.48	2918.72	595.24	695.78	629.19
chr07_AA_00362	-2.13027	1092.91	1779.39	406.439	0.228415	2.50547e-17	5.672e-16	1527	1690	1871	588	308	362	1699.06	1701.93	1937.19	620.57	277.95	320.8
chr10_AA_00793	-2.12865	1249.43	2033.79	465.071	0.228672	1.8559e-10	2.43184e-09	1606	1718	2496	466	514	496	1786.96	1730.13	2584.3	491.81	463.85	439.55
chr02_AA_00228	-2.1264	2542.71	4137.75	947.665	0.229029	1.44722e-17	3.33737e-16	3605	4242	3989	872	1016	1135	4011.2	4271.94	4130.11	920.3	916.87	1005.82
chr11_AA_00853	-2.12081	597.664	971.877	223.451	0.229917	8.4198e-16	1.74994e-14	886	919	970	265	210	227	985.83	925.49	1004.31	279.68	189.51	201.16
chr06_AA_00884	-2.11922	90.8497	147.703	33.9968	0.230171	4.95754e-09	5.48601e-08	107	147	170	33	43	32	119.06	148.04	176.01	34.83	38.8	28.36
chr08_AA_00696	-2.10175	560.718	909.537	211.9	0.232975	5.3443e-15	1.02862e-13	884	900	810	161	251	270	983.61	906.35	838.65	169.92	226.51	239.27
chr03_AA_00367	-2.10114	179.909	291.806	68.0122	0.233074	1.57354e-11	2.29603e-10	251	301	283	51	82	86	279.28	303.12	293.01	53.82	74	76.21
chr05_AA_00803	-2.09245	120.886	195.849	45.9229	0.234482	2.13043e-05	0.000138115	170	264	128	40	45	62	189.15	265.86	132.53	42.22	40.61	54.94
chr07_AA_00937	-2.09241	45.3429	73.4603	17.2256	0.234489	6.72743e-06	4.77093e-05	62	65	83	4	30	23	68.99	65.46	85.94	4.22	27.07	20.38
chr08_AA_00431	-2.09183	360.963	584.753	137.173	0.234583	4.43179e-14	7.91403e-13	528	552	590	150	149	134	587.49	555.9	610.87	158.31	134.46	118.75
chr09_AA_00956	-2.08775	73.4619	118.943	27.9809	0.235247	6.09842e-08	5.94987e-07	100	140	101	27	31	31	111.27	140.99	104.57	28.5	27.98	27.47
chr10_AA_01038	-2.083	115.06	186.178	43.9421	0.236023	5.44215e-08	5.36247e-07	145	160	228	18	72	54	161.34	161.13	236.07	19	64.98	47.85
chr08_AA_00870	-2.07811	16296	26351.3	6240.64	0.236824	5.17181e-17	1.15496e-15	22175	23968	29210	3259	8297	8796	24673.6	24137.2	30243.3	3439.51	7487.5	7794.91
chr08_AA_01121	-2.07479	145.107	234.542	55.6732	0.23737	2.5294e-10	3.25825e-09	222	219	228	30	95	56	247.01	220.55	236.07	31.66	85.73	49.63
chr07_AA_00827	-2.0683	800.866	1293.35	308.385	0.23844	2.38936e-15	4.75613e-14	1082	1291	1329	230	385	378	1203.91	1300.11	1376.01	242.74	347.44	334.98
chr08_AA_00128	-2.06334	26.3039	42.451	10.1569	0.239261	0.000291837	0.00147178	40	36	45	6	13	14	44.51	36.25	46.59	6.33	11.73	12.41
chr08_AA_00543	-2.06182	962.186	1552.52	371.851	0.239514	1.70674e-15	3.47424e-14	1438	1533	1462	274	464	460	1600.03	1543.82	1513.72	289.18	418.73	407.65
chr10_AA_00134	-2.05967	439.545	709.017	170.073	0.239871	8.06331e-14	1.41186e-12	591	722	717	92	228	234	657.59	727.1	742.36	97.1	205.75	207.37
chr07_AA_00115	-2.05272	310.348	500.146	120.549	0.241028	3.30217e-13	5.55585e-12	418	440	572	130	124	127	465.1	443.11	592.23	137.2	111.9	112.55
chr01_AA_00447	-2.05182	3041.39	4900.81	1181.97	0.241179	1.92393e-16	4.21094e-15	4156	4650	5211	860	1479	1471	4624.28	4682.82	5395.34	907.63	1334.7	1303.58
chr10_AA_00640	-2.04973	50.2069	80.8791	19.5346	0.241529	2.8752e-06	2.18634e-05	89	84	57	20	17	25	99.03	84.59	59.02	21.11	15.34	22.15
chr03_AA_00426	-2.04807	51.7265	83.3084	20.1445	0.241807	3.06033e-06	2.31999e-05	62	82	95	9	26	31	68.99	82.58	98.36	9.5	23.46	27.47
chr08_AA_01237	-2.04744	528.263	850.726	205.801	0.241912	2.87038e-14	5.20086e-13	759	793	878	158	247	257	844.52	798.6	909.06	166.75	222.9	227.75
chr05_AA_00530	-2.04661	179.12	288.426	69.8139	0.242052	4.83316e-11	6.71551e-10	240	300	286	52	77	96	267.04	302.12	296.12	54.88	69.49	85.07
chr10_AA_00695	-2.04518	47.038	75.7277	18.3483	0.242293	7.05139e-06	4.97571e-05	70	66	80	8	32	20	77.89	66.47	82.83	8.44	28.88	17.72
chr11_AA_00930	-2.0406	49.0676	78.9464	19.1889	0.243062	1.20466e-05	8.1628e-05	83	53	88	7	34	22	92.35	53.37	91.11	7.39	30.68	19.5
chr09_AA_00718	-2.04015	73.283	117.9	28.6661	0.243139	0.00929759	0.0302072	77	78	183	12	41	41	85.68	78.55	189.47	12.66	37	36.33
chr04_AA_00182	-2.03824	503.495	809.828	197.161	0.243461	3.7604e-14	6.75166e-13	733	850	732	169	228	234	815.59	856	757.89	178.36	205.75	207.37
chr07_AA_01040	-2.03603	614.222	987.627	240.817	0.243834	3.4031e-14	6.15482e-13	851	983	991	110	340	338	946.89	989.94	1026.06	116.09	306.83	299.53
chr07_AA_00914	-2.03476	666.763	1071.93	261.602	0.244048	1.83958e-14	3.38901e-13	843	1025	1203	145	377	329	937.99	1032.23	1245.56	153.03	340.22	291.56
chr09_AA_00287	-2.03387	504.06	810.255	197.864	0.2442	1.91522e-14	3.5218e-13	765	819	729	247	200	172	851.2	824.78	754.79	260.68	180.49	152.42
chr09_AA_00552	-2.03278	312.721	502.611	122.83	0.244383	6.22176e-13	1.02416e-11	434	515	489	117	135	139	482.9	518.63	506.3	123.48	121.83	123.18
chr06_AA_00608	-2.03223	212.428	341.393	83.4627	0.244477	2.69576e-11	3.85393e-10	285	369	324	34	112	128	317.11	371.6	335.46	35.88	101.07	113.43
chr09_AA_01479	-2.03161	152.06	244.355	59.7647	0.244582	2.85221e-10	3.65505e-09	212	249	238	42	71	80	235.89	250.76	246.42	44.33	64.07	70.9
chr04_AA_00480	-2.02471	98.3023	157.82	38.785	0.245755	7.01383e-09	7.65025e-08	129	159	164	50	41	30	143.54	160.12	169.8	52.77	37	26.59
chr11_AA_01033	-2.02413	220.333	353.707	86.9598	0.245853	4.02214e-12	6.20764e-11	311	342	358	133	54	81	346.04	344.41	370.66	140.37	48.73	71.78
chr04_AA_00787	-2.02123	12.9281	20.7455	5.11063	0.246348	0.0100596	0.0321967	11	26	23	1	6	10	12.24	26.18	23.81	1.06	5.41	8.86
chr11_AA_00036	-2.0189	881.117	1413.47	348.768	0.246746	5.85909e-15	1.12116e-13	1284	1402	1352	299	414	403	1428.68	1411.9	1399.83	315.56	373.61	357.13
chr07_AA_00661	-2.00732	31.4682	50.4	12.5363	0.248736	0.000135793	0.000742618	34	55	56	6	16	19	37.83	55.39	57.98	6.33	14.44	16.84
chr08_AA_00510	-1.99951	8315.63	13304.1	3327.15	0.250084	3.08317e-16	6.67435e-15	12069	12483	13437	3080	3724	3803	13428.9	12571.1	13912.3	3250.6	3360.66	3370.17
chr09_AA_00299	-1.99055	69.9204	111.726	28.1151	0.251643	2.48838e-07	2.25642e-06	88	104	128	35	27	26	97.92	104.73	132.53	36.94	24.37	23.04
chr03_AA_00742	-1.98569	105.727	168.826	42.6273	0.252492	0.00969134	0.0312403	211	204	64	67	28	36	234.77	205.44	66.26	70.71	25.27	31.9
chr07_AA_00149	-1.98546	691.599	1104.32	278.877	0.252533	2.27795e-14	4.15789e-13	958	1161	1041	291	301	291	1065.94	1169.19	1077.83	307.12	271.63	257.88
chr06_AA_00204	-1.98417	2228.18	3557.24	899.124	0.252759	4.04421e-15	7.86038e-14	3033	3413	3728	443	1266	1227	3374.74	3437.09	3859.88	467.54	1142.48	1087.35
chr10_AA_00942	-1.97259	19.8053	31.5674	8.04321	0.254795	0.00157115	0.00653633	31	31	28	11	7	7	34.49	31.22	28.99	11.61	6.32	6.2
chr10_AA_00021	-1.96777	21.2309	33.8167	8.64515	0.255647	0.00157798	0.0065537	35	23	38	5	17	6	38.94	23.16	39.34	5.28	15.34	5.32
chr04_AA_00124	-1.96127	175.843	279.825	71.86	0.256803	2.22066e-10	2.87929e-09	229	267	305	68	70	91	254.8	268.88	315.79	71.77	63.17	80.64
chr06_AA_00672	-1.96038	5735.38	9125.78	2344.97	0.256961	1.23621e-15	2.53206e-14	8384	8884	8791	2202	2562	2707	9328.67	8946.7	9101.98	2323.97	2312.04	2398.91
chr08_AA_00528	-1.95916	62.9951	100.217	25.7736	0.257179	1.54123e-06	1.22077e-05	105	90	90	19	34	30	116.83	90.64	93.18	20.05	30.68	26.59
chr11_AA_00395	-1.95883	1154.71	1836.9	472.517	0.257236	2.79209e-15	5.51341e-14	1580	2031	1649	719	345	392	1758.03	2045.33	1707.33	758.82	311.34	347.39
chr04_AA_00492	-1.95453	61.5126	97.7939	25.2313	0.258005	2.71024e-06	2.06567e-05	104	88	86	9	38	36	115.72	88.62	89.04	9.5	34.29	31.9
chr06_AA_00869	-1.94992	6577.52	10450.2	2704.83	0.25883	2.06677e-15	4.17277e-14	10018	10656	9149	2270	3175	3220	11146.8	10731.2	9472.64	2395.73	2865.23	2853.53
chr11_AA_01604	-1.94939	58.5427	93.0041	24.0812	0.258926	9.47435e-06	6.55911e-05	88	113	65	43	17	13	97.92	113.8	67.3	45.38	15.34	11.52
chr08_AA_00052	-1.93095	44.7178	70.8539	18.5818	0.262256	3.03078e-05	0.000190372	68	65	69	7	31	23	75.66	65.46	71.44	7.39	27.98	20.38
chr04_AA_00474	-1.93076	460.257	729.24	191.274	0.262292	2.31794e-12	3.64569e-11	665	756	663	76	273	279	739.93	761.34	686.45	80.21	246.36	247.25
chr10_AA_00898	-1.92613	98.5958	156.113	41.0787	0.263134	5.71743e-08	5.61693e-07	138	145	163	32	52	48	153.55	146.02	168.77	33.77	46.93	42.54
chr10_AA_01079	-1.92467	185.64	293.874	77.4065	0.263401	3.68314e-10	4.64761e-09	243	316	283	59	97	93	270.38	318.23	293.01	62.27	87.54	82.42
chr10_AA_00557	-1.9234	52.2032	82.624	21.7824	0.263633	0.0006022	0.00280224	47	77	114	23	19	27	52.3	77.54	118.03	24.27	17.15	23.93
chr11_AA_01248	-1.92323	71.9233	113.833	30.0136	0.263664	6.17995e-07	5.28878e-06	114	98	112	32	27	36	126.85	98.69	115.96	33.77	24.37	31.9
chr11_AA_00913	-1.91545	343.236	542.627	143.845	0.26509	0.00137321	0.0058106	368	410	778	88	172	207	409.46	412.89	805.52	92.87	155.22	183.44
chr10_AA_01433	-1.91153	3011.82	4758.73	1264.92	0.26581	6.06095e-12	9.16834e-11	3896	4075	5638	1001	1581	1480	4334.98	4103.76	5837.44	1056.44	1426.75	1311.56
chr08_AA_00839	-1.91019	897.112	1417.17	377.049	0.266057	2.4616e-13	4.16996e-12	1270	1300	1477	193	522	515	1413.1	1309.18	1529.25	203.69	471.07	456.39
chr03_AA_00005	-1.91016	61.482	97.1232	25.8409	0.266063	4.93305e-06	3.59636e-05	91	87	99	4	39	43	101.25	87.61	102.5	4.22	35.19	38.11
chr10_AA_01010	-1.90799	46.0031	72.6481	19.3581	0.266464	2.59341e-05	0.00016436	58	67	83	10	34	19	64.54	67.47	85.94	10.55	30.68	16.84
chr10_AA_01202	-1.90713	23.6148	37.2879	9.94178	0.266622	0.00122752	0.00524575	42	40	24	8	7	17	46.73	40.28	24.85	8.44	6.32	15.07
chr10_AA_00583	-1.90681	144.932	228.837	61.0266	0.266681	1.72803e-09	2.02313e-08	185	247	224	76	59	56	205.84	248.74	231.92	80.21	53.24	49.63
chr06_AA_00750	-1.90636	1682.92	2657.04	708.802	0.266764	6.28613e-15	1.19824e-13	2328	2561	2706	1054	614	519	2590.31	2579.08	2801.72	1112.38	554.09	459.93
chr10_AA_01430	-1.90402	654.962	1033.72	276.207	0.267198	4.48534e-06	3.29424e-05	1057	1050	838	575	123	125	1176.1	1057.41	867.64	606.85	111	110.77
chr07_AA_00736	-1.90255	2600.37	4103.24	1097.49	0.26747	2.14922e-14	3.93016e-13	3855	3717	4131	862	1350	1314	4289.36	3743.23	4277.13	909.75	1218.29	1164.45
chr10_AA_00164	-1.90153	1522.68	2402.36	643.012	0.267659	4.82667e-14	8.58818e-13	2075	2380	2416	481	815	774	2308.8	2396.8	2501.47	507.64	735.48	685.91
chr01_AA_00120	-1.89715	40753.9	64256.7	17251.2	0.268474	7.45468e-13	1.22304e-11	58561	57710	67119	28862	11928	11881	65159.4	58117.3	69493.3	30460.6	10764.2	10528.8
chr04_AA_00532	-1.89336	53.1506	83.7558	22.5453	0.269179	1.02196e-05	7.02099e-05	70	93	77	15	25	33	77.89	93.66	79.72	15.83	22.56	29.24
chr05_AA_00686	-1.89324	944.728	1488.69	400.761	0.269203	4.96096e-14	8.81128e-13	1488	1521	1235	601	324	311	1655.66	1531.74	1278.69	634.29	292.39	275.6
chr09_AA_00203	-1.89075	5296.49	8343.12	2249.86	0.269667	8.06052e-15	1.52181e-13	7842	8456	7522	2387	2437	2292	8725.6	8515.68	7788.09	2519.21	2199.23	2031.14
chr04_AA_00496	-1.88942	932.243	1468.2	396.289	0.269915	8.8327e-13	1.43957e-11	1366	1385	1439	687	239	280	1519.91	1394.78	1489.9	725.05	215.68	248.13
chr10_AA_00766	-1.88837	2018.08	3177.8	858.363	0.270112	2.82449e-14	5.1271e-13	2889	3108	3080	831	935	964	3214.52	3129.94	3188.95	877.03	843.78	854.29
chr10_AA_01470	-1.88645	123.664	194.674	52.6536	0.270471	3.95372e-07	3.47991e-06	163	150	243	42	67	60	181.37	151.06	251.6	44.33	60.46	53.17
chr11_AA_00634	-1.8816	194.577	306.087	83.0665	0.271382	1.31126e-05	8.81269e-05	215	262	401	99	71	91	239.23	263.85	415.19	104.48	64.07	80.64
chr06_AA_00232	-1.88028	629.739	990.442	269.035	0.271631	2.16928e-13	3.70012e-12	900	1111	822	401	229	200	1001.41	1118.84	851.08	423.21	206.66	177.24
chr07_AA_00739	-1.87998	1142.08	1796.16	487.995	0.271687	1.26374e-13	2.1857e-12	1610	1712	1809	440	545	573	1791.41	1724.08	1872.99	464.37	491.83	507.79
chr09_AA_00165	-1.87697	526.088	827.017	225.159	0.272254	2.94248e-12	4.58424e-11	767	694	897	158	276	293	853.42	698.9	928.73	166.75	249.07	259.65
chr10_AA_01199	-1.87564	385.069	605.215	164.924	0.272506	1.47505e-11	2.15802e-10	603	600	522	107	212	215	670.94	604.23	540.47	112.93	191.32	190.53
chr11_AA_00727	-1.87511	1061.4	1668.07	454.727	0.272607	2.34578e-13	3.98059e-12	1526	1561	1675	352	555	555	1697.94	1572.02	1734.25	371.5	500.85	491.83
chr08_AA_00644	-1.87469	1151.91	1810.21	493.618	0.272686	3.81822e-13	6.40232e-12	1798	1761	1600	242	700	670	2000.59	1773.43	1656.6	255.4	631.7	593.75
chr09_AA_00870	-1.87207	36.9981	58.1191	15.8771	0.273181	0.000101318	0.000570157	49	46	71	18	17	15	54.52	46.32	73.51	19	15.34	13.29
chr01_AA_00046	-1.87027	39.6622	62.2875	17.037	0.273522	7.67232e-05	0.000441806	66	53	58	18	13	23	73.44	53.37	60.05	19	11.73	20.38
chr08_AA_00309	-1.86731	3544.73	5564.36	1525.1	0.274083	5.14559e-14	9.12282e-13	5100	5632	5164	1054	1890	1983	5674.65	5671.75	5346.67	1112.38	1705.6	1757.31
chr11_AA_00094	-1.86173	260.829	409.097	112.562	0.275147	3.13988e-10	3.99265e-09	386	419	363	31	171	170	429.49	421.96	375.84	32.72	154.32	150.65
chr03_AA_00611	-1.86053	124.772	195.663	53.8807	0.275375	1.71717e-08	1.77512e-07	179	162	217	59	62	49	199.17	163.14	224.68	62.27	55.95	43.42
chr06_AA_00346	-1.85916	349.145	547.405	150.885	0.275638	5.24538e-11	7.25769e-10	513	519	530	61	226	208	570.8	522.66	548.75	64.38	203.95	184.33
chr11_AA_00099	-1.851	27.0188	42.3094	11.7282	0.2772	0.000863426	0.00385116	40	51	30	7	20	11	44.51	51.36	31.06	7.39	18.05	9.75
chr07_AA_01014	-1.84223	60.2208	94.1767	26.265	0.278891	8.42755e-06	5.87967e-05	77	105	88	12	34	40	85.68	105.74	91.11	12.66	30.68	35.45
chr07_AA_00796	-1.84157	2077.23	3248.16	906.295	0.279018	1.17676e-13	2.04599e-12	2862	3259	3166	810	1059	1025	3184.48	3282	3278	854.86	955.68	908.34
chr02_AA_00274	-1.8396	721.711	1128.2	315.219	0.279399	3.75607e-08	3.77247e-07	977	913	1331	478	264	229	1087.08	919.44	1378.08	504.48	238.24	202.94
chr08_AA_00133	-1.83383	15.2378	23.7994	6.67618	0.280519	0.00900239	0.0293542	22	25	21	8	4	9	24.48	25.18	21.74	8.44	3.61	7.98
chr04_AA_00634	-1.83189	316.702	494.501	138.904	0.280897	7.7572e-11	1.05705e-09	444	524	446	110	176	160	494.03	527.7	461.78	116.09	158.83	141.79
chr01_AA_00296	-1.83072	21.4725	33.5213	9.42364	0.281124	0.00245451	0.0096666	25	27	44	9	10	11	27.82	27.19	45.56	9.5	9.02	9.75
chr11_AA_00372	-1.83065	15.2726	23.8422	6.70294	0.281138	0.0097589	0.0314069	11	27	31	14	1	5	12.24	27.19	32.1	14.78	0.9	4.43
chr08_AA_00390	-1.83052	243.252	379.736	106.768	0.281163	2.89669e-10	3.69767e-09	319	385	383	100	128	112	354.94	387.72	396.55	105.54	115.51	99.25
chr10_AA_01256	-1.8286	197.384	308.042	86.7254	0.281538	2.58848e-09	2.97765e-08	307	306	265	45	109	129	341.59	308.16	274.37	47.49	98.37	114.32
chr06_AA_00372	-1.82794	1039.94	1622.8	457.089	0.281667	1.91901e-05	0.000125312	1208	1321	2119	307	587	584	1344.11	1330.32	2193.96	324	529.73	517.53
chr10_AA_01110	-1.82702	280.16	437.119	123.201	0.281847	1.98281e-10	2.58105e-09	382	401	466	91	147	159	425.04	403.83	482.48	96.04	132.66	140.9
chr07_AA_00958	-1.82536	821.323	1281.14	361.502	0.282171	2.53435e-12	3.95463e-11	1144	1327	1192	208	495	472	1272.9	1336.37	1234.17	219.52	446.7	418.28
chr07_AA_00503	-1.82457	99.3651	154.976	43.7538	0.282326	3.05918e-07	2.73639e-06	155	129	157	26	63	53	172.46	129.91	162.55	27.44	56.85	46.97
chr07_AA_00098	-1.82432	183.965	286.913	81.0169	0.282374	3.60276e-05	0.000222903	241	207	371	106	56	91	268.15	208.46	384.12	111.87	50.54	80.64
chr09_AA_00817	-1.82092	55.2214	86.0789	24.3639	0.283041	5.16614e-05	0.000308255	71	69	106	4	39	38	79	69.49	109.75	4.22	35.19	33.68
chr10_AA_00329	-1.81824	379.733	591.684	167.782	0.283567	2.6404e-11	3.78572e-10	523	645	525	174	151	207	581.93	649.55	543.57	183.64	136.27	183.44
chr11_AA_01548	-1.8147	931.792	1451.09	412.492	0.284263	1.03803e-12	1.67797e-11	1336	1470	1339	410	443	457	1486.53	1480.38	1386.37	432.71	399.78	404.99
chr01_AA_00161	-1.81178	1072.76	1669.88	475.649	0.28484	0.000374353	0.00183795	1236	1236	2308	417	523	581	1375.27	1244.72	2389.64	440.1	471.97	514.88
chr06_AA_00547	-1.80949	366.018	569.549	162.487	0.285291	3.44869e-11	4.88096e-10	501	590	538	178	168	167	557.45	594.16	557.03	187.86	151.61	147.99
chr08_AA_00832	-1.80819	3015.86	4691.94	1339.78	0.285549	1.21336e-13	2.10592e-12	4235	4508	4659	1510	1376	1336	4712.18	4539.82	4823.81	1593.64	1241.75	1183.95
chr11_AA_00810	-1.80701	664.515	1033.63	295.395	0.285783	6.24217e-12	9.42806e-11	883	986	1087	205	374	375	982.49	992.96	1125.45	216.35	337.51	332.32
chr05_AA_00223	-1.80478	844.973	1313.88	376.065	0.286224	2.16468e-12	3.41006e-11	1190	1202	1359	344	404	452	1324.08	1210.48	1407.07	363.05	364.58	400.56
chr11_AA_01031	-1.80184	1743.82	2710.3	777.338	0.286808	4.76704e-13	7.93944e-12	2440	2525	2775	710	870	900	2714.93	2542.82	2873.16	749.33	785.12	797.57
chr04_AA_00268	-1.7998	399.099	620.096	178.101	0.287215	3.12104e-11	4.4299e-10	538	601	634	186	186	192	598.62	605.24	656.43	196.3	167.85	170.15
chr11_AA_01565	-1.79887	532.802	827.718	237.885	0.287399	6.58069e-11	9.00453e-10	800	783	777	56	361	371	890.14	788.53	804.49	59.1	325.78	328.78
chr10_AA_01525	-1.7976	162.443	252.309	72.5773	0.287653	6.89856e-09	7.53283e-08	204	262	257	75	75	80	226.99	263.85	266.09	79.15	67.68	70.9
chr11_AA_01437	-1.78898	39.1471	60.7226	17.5717	0.289377	0.00704581	0.023798	77	66	29	11	21	25	85.68	66.47	30.03	11.61	18.95	22.15
chr09_AA_01474	-1.78896	22.1373	34.3378	9.93669	0.28938	0.00364379	0.0136287	31	30	37	2	14	17	34.49	30.21	38.31	2.11	12.63	15.07
chr02_AA_00189	-1.78833	158.311	245.538	71.0847	0.289506	1.19641e-08	1.26023e-07	208	259	236	63	88	76	231.44	260.83	244.35	66.49	79.41	67.35
chr04_AA_00145	-1.78706	18.5346	28.7411	8.32809	0.289763	0.00632834	0.0217006	27	27	28	5	13	9	30.04	27.19	28.99	5.28	11.73	7.98
chr10_AA_00584	-1.78517	424.689	658.361	191.018	0.290143	3.16152e-11	4.48093e-10	608	614	657	210	194	199	676.51	618.33	680.24	221.63	175.07	176.35
chr11_AA_01669	-1.78511	170.696	264.614	76.7785	0.290153	1.18135e-08	1.24595e-07	241	266	249	47	106	96	268.15	267.88	257.81	49.6	95.66	85.07
chr11_AA_01477	-1.78295	175.417	271.84	78.9938	0.290589	9.23592e-09	9.91008e-08	220	284	275	50	102	104	244.79	286	284.73	52.77	92.05	92.16
chr08_AA_00651	-1.78204	5971.18	9252.1	2690.26	0.290773	1.18091e-08	1.24595e-07	9081	8849	8442	4856	1644	1650	10104.2	8911.46	8740.63	5124.97	1483.6	1462.21
chr11_AA_00265	-1.77703	380.24	588.705	171.774	0.291784	8.00317e-11	1.08757e-09	523	595	565	162	195	190	581.93	599.2	584.99	170.97	175.97	168.38
chr05_AA_00202	-1.7686	2909.82	4499.17	1320.48	0.293494	5.09266e-13	8.4533e-12	4354	4414	4064	1369	1463	1350	4844.59	4445.15	4207.76	1444.83	1320.26	1196.35
chr08_AA_01149	-1.76857	416.037	643.274	188.8	0.293499	1.10523e-10	1.47161e-09	565	669	606	117	262	233	628.66	673.72	627.44	123.48	236.44	206.48
chr05_AA_00668	-1.76798	31.6803	48.9793	14.3813	0.29362	0.000713465	0.00325268	44	50	46	7	19	21	48.96	50.35	47.63	7.39	17.15	18.61
chr05_AA_00148	-1.76692	21.3507	33.0037	9.69769	0.293836	0.00538687	0.018965	26	48	21	3	14	15	28.93	48.34	21.74	3.17	12.63	13.29
chr04_AA_00364	-1.76664	34.0047	52.5619	15.4475	0.293892	0.000469382	0.00224763	48	47	55	10	21	19	53.41	47.33	56.95	10.55	18.95	16.84
chr11_AA_00299	-1.76585	383.997	593.48	174.515	0.294054	5.61045e-11	7.74117e-10	554	576	564	225	154	166	616.42	580.07	583.95	237.46	138.97	147.11
chr11_AA_00558	-1.76393	154.562	238.808	70.3157	0.294445	1.141e-08	1.21115e-07	216	226	240	99	62	57	240.34	227.6	248.49	104.48	55.95	50.51
chr01_AA_00076	-1.75895	1380.31	2131	629.632	0.295464	8.13885e-11	1.10298e-09	2191	2231	1650	840	551	570	2437.87	2246.75	1708.37	886.53	497.24	505.13
chr11_AA_00452	-1.75775	7557.06	11664.8	3449.37	0.295709	9.45665e-13	1.53117e-11	10509	11626	11197	2052	4763	4383	11693.1	11708.1	11593.1	2165.66	4298.29	3884.16
chr07_AA_00223	-1.75751	10749.3	16591.5	4907.09	0.295758	2.86151e-13	4.83913e-12	15881	16953	14518	5424	5034	5026	17670.4	17072.7	15031.6	5724.43	4542.85	4453.98
chr10_AA_00921	-1.75725	91.0885	140.589	41.5878	0.295811	3.88727e-05	0.000238862	139	147	115	86	20	18	154.66	148.04	119.07	90.76	18.05	15.95
chr08_AA_00949	-1.75585	77.5209	119.622	35.42	0.296099	1.97505e-06	1.53489e-05	97	133	113	43	38	30	107.93	133.94	117	45.38	34.29	26.59
chr08_AA_00127	-1.75367	15.6221	24.0981	7.14619	0.296546	0.0098659	0.0317203	18	19	32	11	5	6	20.03	19.13	33.13	11.61	4.51	5.32
chr08_AA_00062	-1.75268	819.371	1263.73	375.011	0.296749	0.0064671	0.0221151	818	929	1879	241	464	510	910.17	935.56	1945.47	254.35	418.73	451.96
chr03_AA_00203	-1.74971	3919.12	6041.68	1796.56	0.297362	4.75304e-13	7.92948e-12	5081	5323	6868	2070	1781	1803	5653.5	5360.57	7110.95	2184.65	1607.24	1597.8
chr09_AA_00844	-1.74932	977.449	1506.73	448.166	0.297443	5.06779e-12	7.71318e-11	1255	1497	1561	427	526	473	1396.41	1507.57	1616.22	450.65	474.68	419.17
chr09_AA_01149	-1.74926	2292.36	3533.62	1051.09	0.297454	1.31861e-12	2.10743e-11	3146	3481	3472	974	1215	1161	3500.48	3505.57	3594.82	1027.95	1096.46	1028.86
chr08_AA_01042	-1.746	1029.87	1586.7	473.036	0.298127	5.40728e-12	8.21724e-11	1463	1637	1433	448	536	522	1627.84	1648.55	1483.69	472.81	483.7	462.59
chr11_AA_00510	-1.74482	32.4994	50.0618	14.937	0.298372	0.000585174	0.00273775	35	57	52	12	15	21	38.94	57.4	53.84	12.66	13.54	18.61
chr10_AA_00348	-1.74317	1868.99	2878.22	859.762	0.298714	4.75673e-12	7.27332e-11	2521	3056	2658	435	1172	1199	2805.06	3077.57	2752.03	459.09	1057.65	1062.54
chr09_AA_00448	-1.7414	40.7983	62.8111	18.7855	0.299079	0.000189906	0.00100276	61	57	61	17	19	24	67.87	57.4	63.16	17.94	17.15	21.27
chr10_AA_00383	-1.74138	474.662	730.765	218.559	0.299083	5.55585e-11	7.67654e-10	642	751	697	229	227	236	714.34	756.3	721.66	241.68	204.85	209.14
chr10_AA_01106	-1.73381	828.046	1273.27	382.819	0.300658	2.19783e-11	3.17418e-10	1149	1297	1193	256	495	487	1278.46	1306.15	1235.2	270.18	446.7	431.57
chr05_AA_00842	-1.73352	50.3028	77.3462	23.2594	0.300718	3.55772e-05	0.000220392	84	79	57	39	16	16	93.46	79.56	59.02	41.16	14.44	14.18
chr07_AA_01125	-1.72611	62.7923	96.4355	29.1492	0.302266	2.22864e-05	0.000144104	90	84	101	16	34	45	100.14	84.59	104.57	16.89	30.68	39.88
chr11_AA_00981	-1.72529	297.138	456.28	137.996	0.302437	1.19711e-09	1.42858e-08	361	471	476	94	175	177	401.68	474.32	492.84	99.21	157.93	156.86
chr08_AA_00370	-1.72272	16622.5	25514.6	7730.35	0.302977	1.65629e-12	2.62591e-11	22474	24395	26049	5438	9718	9797	25006.3	24567.2	26970.5	5739.2	8769.85	8681.99
chr11_AA_01376	-1.72224	915.914	1405.77	426.058	0.303078	1.95961e-11	2.83842e-10	1371	1431	1208	337	490	542	1525.48	1441.1	1250.73	355.67	442.19	480.31
chr10_AA_01175	-1.72174	17.5465	26.9287	8.16431	0.303182	0.0111182	0.0350853	24	28	25	2	14	11	26.7	28.2	25.88	2.11	12.63	9.75
chr11_AA_00115	-1.71936	62.5098	95.8973	29.1224	0.303683	1.89451e-05	0.000123794	97	87	89	26	34	33	107.93	87.61	92.15	27.44	30.68	29.24
chr11_AA_00476	-1.71845	17.6936	27.14	8.24715	0.303875	0.00713025	0.0240421	30	22	25	15	3	7	33.38	22.16	25.88	15.83	2.71	6.2
chr07_AA_00886	-1.71748	1755.93	2692.98	818.879	0.304079	7.47782e-12	1.12064e-10	2462	2592	2636	573	1022	1049	2739.41	2610.29	2729.25	604.74	922.29	929.61
chr11_AA_01004	-1.71006	4069.76	6234.09	1905.43	0.305646	3.36488e-12	5.22587e-11	5756	6159	5887	1492	2321	2310	6404.56	6202.47	6095.25	1574.64	2094.55	2047.1
chr05_AA_00082	-1.70995	1147.91	1758.35	537.476	0.305671	1.01986e-11	1.5104e-10	1670	1677	1669	550	518	637	1858.17	1688.84	1728.04	580.46	467.46	564.5
chr05_AA_00594	-1.70917	316.983	485.487	148.48	0.305837	9.51131e-10	1.14611e-08	458	530	399	134	167	173	509.61	533.74	413.11	141.42	150.71	153.31
chr11_AA_00944	-1.70683	261.266	399.998	122.533	0.306333	4.44516e-09	4.96342e-08	376	405	361	72	167	159	418.37	407.86	373.77	75.99	150.71	140.9
chr10_AA_00686	-1.70287	110.341	168.824	51.8582	0.307174	5.23403e-07	4.53417e-06	159	172	151	50	55	60	176.92	173.21	156.34	52.77	49.63	53.17
chr04_AA_00362	-1.70116	18.6401	28.5117	8.76846	0.307539	0.00710855	0.0239771	17	24	41	13	11	3	18.92	24.17	42.45	13.72	9.93	2.66
chr10_AA_00969	-1.69805	304.657	465.764	143.55	0.308202	2.17909e-09	2.52728e-08	435	436	458	98	177	189	484.01	439.08	474.2	103.43	159.73	167.49
chr04_AA_00264	-1.69736	1651.12	2523.98	778.27	0.308351	1.47678e-11	2.15802e-10	2361	2488	2356	528	974	1014	2627.03	2505.56	2439.34	557.25	878.97	898.6
chr11_AA_00976	-1.6968	561.882	858.838	264.925	0.308469	8.91282e-11	1.20129e-09	854	851	743	288	265	284	950.22	857.01	769.28	303.95	239.15	251.68
chr09_AA_00778	-1.69521	90.9576	138.993	42.9224	0.30881	0.000138605	0.000756325	111	130	157	89	17	22	123.51	130.92	162.55	93.93	15.34	19.5
chr09_AA_00998	-1.69236	27.8561	42.5472	13.165	0.309421	0.00215627	0.00863992	43	34	44	6	23	14	47.85	34.24	45.56	6.33	20.76	12.41
chr09_AA_01062	-1.6889	98.8997	150.973	46.8263	0.310163	1.46919e-06	1.17026e-05	142	152	137	38	69	43	158	153.07	141.85	40.1	62.27	38.11
chr10_AA_00227	-1.68549	5055.58	7713.16	2398	0.310897	4.08301e-12	6.29177e-11	6603	7096	8351	2224	2688	2732	7347	7146.08	8646.41	2347.18	2425.74	2421.07
chr10_AA_01382	-1.67485	672.206	1023.77	320.642	0.313198	4.45877e-11	6.23912e-10	1031	936	948	460	253	280	1147.17	942.61	981.54	485.48	228.32	248.13
chr11_AA_00756	-1.67369	10758.6	16382.2	5135	0.313451	5.97438e-12	9.05122e-11	15208	15689	15864	4139	6229	6111	16921.6	15799.7	16425.2	4368.25	5621.26	5415.5
chr11_AA_00213	-1.67321	4878.85	7428.46	2329.23	0.313555	1.76175e-08	1.81742e-07	5946	6360	8948	1668	2926	2919	6615.97	6404.89	9264.53	1760.39	2640.52	2586.78
chr11_AA_01260	-1.67155	42.4775	64.6579	20.2972	0.313917	0.00025907	0.00132659	60	78	47	18	15	32	66.76	78.55	48.66	19	13.54	28.36
chr10_AA_01098	-1.66845	378.087	575.217	180.958	0.31459	2.04308e-09	2.37233e-08	559	550	531	95	243	252	621.99	553.88	549.78	100.26	219.29	223.32
chr11_AA_00589	-1.66657	5689.18	8652.74	2725.63	0.315002	6.7188e-12	1.01171e-10	7908	9327	7501	2482	3117	3097	8799.04	9392.83	7766.35	2619.47	2812.89	2744.53
chr05_AA_00748	-1.66492	361.61	549.826	173.394	0.315362	1.39837e-09	1.65282e-08	555	560	452	159	198	196	617.53	563.95	467.99	167.81	178.68	173.69
chr06_AA_00550	-1.66366	334.089	507.873	160.304	0.315637	2.02853e-09	2.36097e-08	443	494	515	139	171	203	492.92	497.49	533.22	146.7	154.32	179.9
chr08_AA_00585	-1.66013	2147.01	3261.92	1032.11	0.316411	1.87063e-11	2.71351e-10	3049	3262	3002	904	1166	1230	3392.55	3285.02	3108.19	954.07	1052.24	1090.01
chr06_AA_00858	-1.65892	49.0536	74.5112	23.5959	0.316676	0.000209965	0.00109904	76	65	71	6	40	32	84.56	65.46	73.51	6.33	36.1	28.36
chr09_AA_00913	-1.65456	928.827	1409.84	447.813	0.317634	8.11343e-11	1.10105e-09	1298	1422	1307	396	511	524	1444.25	1432.04	1353.23	417.93	461.14	464.36
chr10_AA_01591	-1.64776	459.946	697.346	222.547	0.319134	5.27651e-10	6.4926e-09	643	711	638	242	228	233	715.45	716.02	660.57	255.4	205.75	206.48
chr07_AA_00670	-1.64729	62.4765	94.716	30.237	0.319239	4.49408e-05	0.000272259	86	109	76	19	40	39	95.69	109.77	78.69	20.05	36.1	34.56
chr11_AA_00945	-1.64706	814.059	1234.09	394.032	0.319291	1.40094e-10	1.85535e-09	1076	1264	1190	323	504	436	1197.24	1272.92	1232.1	340.89	454.83	386.38
chr05_AA_00196	-1.64591	122.898	186.274	59.5229	0.319545	8.77148e-07	7.286e-06	168	176	188	38	68	87	186.93	177.24	194.65	40.1	61.37	77.1
chr11_AA_00058	-1.64548	48.5527	73.5847	23.5207	0.319641	0.000198318	0.00104415	56	72	83	10	39	28	62.31	72.51	85.94	10.55	35.19	24.81
chr10_AA_01432	-1.64537	23.2384	35.2186	11.2581	0.319665	0.00551429	0.019345	25	30	46	4	19	14	27.82	30.21	47.63	4.22	17.15	12.41
chr10_AA_00219	-1.6421	1031.72	1562.75	500.687	0.32039	4.5555e-11	6.3565e-10	1459	1531	1471	618	435	516	1623.39	1541.81	1523.04	652.23	392.56	457.27
chr10_AA_00343	-1.64205	455.667	690.194	221.14	0.320402	1.8493e-09	2.15744e-08	655	697	618	105	304	314	728.8	701.92	639.86	110.82	274.34	278.26
chr10_AA_01128	-1.63971	573.337	868.087	278.586	0.32092	6.15326e-10	7.51533e-09	742	772	967	186	359	356	825.61	777.45	1001.21	196.3	323.97	315.48
chr09_AA_00229	-1.63687	1586.82	2401.45	772.196	0.321554	4.1294e-11	5.79463e-10	2264	2297	2291	760	818	876	2519.1	2313.21	2372.04	802.1	738.19	776.3
chr04_AA_00439	-1.63535	1637.32	2477.24	797.402	0.321891	3.61114e-11	5.09629e-10	2264	2531	2283	807	892	830	2519.1	2548.86	2363.76	851.7	804.97	735.54
chr07_AA_00167	-1.63522	93.7867	141.894	45.6788	0.321921	0.00312029	0.0119048	159	173	72	35	52	60	176.92	174.22	74.55	36.94	46.93	53.17
chr10_AA_00997	-1.63454	499.955	756.319	243.59	0.322073	2.03723e-09	2.36831e-08	707	744	708	78	367	358	786.66	749.25	733.05	82.32	331.19	317.26
chr11_AA_01628	-1.63373	50.9471	77.061	24.8332	0.322254	9.42766e-05	0.000536	70	71	79	35	21	21	77.89	71.5	81.79	36.94	18.95	18.61
chr07_AA_00177	-1.63118	231.77	350.416	113.123	0.322825	8.70554e-09	9.40217e-08	313	367	322	169	92	88	348.27	369.59	333.39	178.36	83.02	77.98
chr08_AA_00957	-1.6242	506.903	765.49	248.317	0.324389	4.50709e-10	5.62278e-09	735	763	686	322	226	227	817.82	768.39	710.27	339.84	203.95	201.16
chr07_AA_00456	-1.6232	841.631	1270.76	412.505	0.324614	2.23696e-10	2.89284e-09	1162	1270	1198	363	444	512	1292.93	1278.96	1240.38	383.11	400.68	453.73
chr06_AA_00506	-1.62011	4766.47	7192.99	2339.95	0.32531	5.18058e-11	7.17807e-10	6447	7043	7063	1365	3152	3086	7173.42	7092.71	7312.85	1440.61	2844.47	2734.78
chr06_AA_00906	-1.61791	132.891	200.467	65.3138	0.325808	7.64002e-07	6.39447e-06	177	196	200	44	93	74	196.94	197.38	207.07	46.44	83.93	65.58
chr11_AA_01135	-1.61761	321.669	485.218	158.12	0.325875	8.05895e-09	8.72289e-08	425	505	458	105	231	175	472.89	508.56	474.2	110.82	208.46	155.08
chr08_AA_00517	-1.61716	681.879	1028.49	335.265	0.325977	4.403e-10	5.50681e-09	933	1009	996	291	404	377	1038.13	1016.12	1031.23	307.12	364.58	334.09
chr07_AA_00431	-1.61302	2016.75	3039.75	993.738	0.326914	9.90815e-11	1.3264e-09	2756	2818	3105	687	1250	1273	3066.53	2837.89	3214.84	725.05	1128.04	1128.12
chr11_AA_01130	-1.60408	42.4064	63.8196	20.9931	0.328944	0.00227155	0.0090396	35	62	87	19	24	24	38.94	62.44	90.08	20.05	21.66	21.27
chr04_AA_00003	-1.60197	19.9144	29.9593	9.86942	0.329427	0.00714922	0.0240979	24	36	26	17	9	4	26.7	36.25	26.92	17.94	8.12	3.54
chr06_AA_00308	-1.60063	3322.78	4997.66	1647.89	0.329732	1.6122e-11	2.34897e-10	4541	4691	5038	2462	1337	1285	5052.66	4724.11	5216.22	2598.37	1206.55	1138.75
chr06_AA_00950	-1.59801	173.402	260.689	86.1142	0.330332	3.2614e-07	2.90414e-06	243	285	217	37	134	111	270.38	287.01	224.68	39.05	120.93	98.37
chr11_AA_01321	-1.59692	1271.42	1911.08	631.768	0.330582	2.03073e-10	2.63994e-09	1878	1896	1675	551	737	732	2089.6	1909.38	1734.25	581.52	665.09	648.69
chr05_AA_00705	-1.59514	1641.59	2466.72	816.458	0.33099	1.63975e-10	2.15432e-09	2291	2440	2312	644	981	998	2549.14	2457.22	2393.79	679.67	885.29	884.42
chr09_AA_00867	-1.59398	299.074	449.311	148.837	0.331257	6.00798e-09	6.58216e-08	397	430	457	246	103	106	441.73	433.03	473.17	259.63	92.95	93.94
chr09_AA_01009	-1.59279	19.2646	28.936	9.59316	0.331531	0.0120193	0.0374863	23	32	28	6	18	7	25.59	32.23	28.99	6.33	16.24	6.2
chr06_AA_00915	-1.59226	71.5239	107.421	35.6265	0.331652	3.81735e-05	0.000235296	107	100	99	26	35	54	119.06	100.71	102.5	27.44	31.59	47.85
chr08_AA_01067	-1.58996	186.118	279.419	92.8174	0.33218	0.00125186	0.00534282	196	220	385	120	71	99	218.08	221.55	398.62	126.65	64.07	87.73
chr02_AA_00270	-1.58984	139.563	209.521	69.6045	0.332207	6.72611e-07	5.69216e-06	186	212	201	64	77	81	206.96	213.5	208.11	67.54	69.49	71.78
chr04_AA_00266	-1.58968	46.9358	70.4612	23.4104	0.332246	0.00606018	0.0209043	39	64	100	19	34	22	43.39	64.45	103.54	20.05	30.68	19.5
chr09_AA_01069	-1.58913	257.491	386.515	128.467	0.332372	2.84355e-08	2.88525e-07	383	390	329	122	142	145	426.15	392.75	340.64	128.76	128.15	128.5
chr09_AA_00274	-1.58667	216.937	325.501	108.372	0.33294	8.9215e-08	8.55237e-07	278	315	338	73	160	117	309.32	317.22	349.96	77.04	144.39	103.68
chr06_AA_00697	-1.5861	55.124	82.7024	27.5457	0.33307	0.000129563	0.000712886	66	84	87	25	26	37	73.44	84.59	90.08	26.38	23.46	32.79
chr09_AA_00408	-1.58476	1753.97	2630.86	877.08	0.333381	1.65608e-10	2.1729e-09	2341	2298	2872	770	990	1044	2604.77	2314.22	2973.6	812.65	893.41	925.18
chr11_AA_01486	-1.58308	467.178	700.538	233.817	0.333768	2.65454e-09	3.04657e-08	677	685	636	228	273	242	753.28	689.83	658.5	240.63	246.36	214.46
chr09_AA_01164	-1.58125	557.687	835.993	279.381	0.334191	8.55826e-10	1.03631e-08	747	822	820	355	273	245	831.17	827.8	849.01	374.66	246.36	217.12
chr10_AA_00139	-1.58094	24.007	35.9854	12.0287	0.334265	0.00524885	0.0185453	32	41	30	13	13	12	35.61	41.29	31.06	13.72	11.73	10.63
chr08_AA_01151	-1.58088	381.652	572.073	191.231	0.334277	5.31761e-09	5.85826e-08	550	566	516	197	205	204	611.97	569.99	534.25	207.91	185	180.78
chr08_AA_00071	-1.57958	80.2126	120.207	40.2186	0.334579	1.34013e-05	8.98843e-05	103	124	117	50	33	43	114.61	124.88	121.14	52.77	29.78	38.11
chr08_AA_00759	-1.57821	566.623	848.939	284.307	0.334897	3.88829e-09	4.38618e-08	792	853	779	123	435	373	881.24	859.02	806.56	129.81	392.56	330.55
chr02_AA_00115	-1.57813	969.21	1452.09	486.328	0.334915	4.59051e-10	5.71964e-09	1287	1413	1450	435	562	556	1432.01	1422.97	1501.29	459.09	507.17	492.72
chr01_AA_00393	-1.57682	695.011	1041.04	348.979	0.33522	4.99268e-10	6.17407e-09	962	1075	937	449	309	332	1070.39	1082.59	970.15	473.87	278.85	294.21
chr08_AA_00939	-1.57623	1273.36	1907.14	639.574	0.335358	4.94706e-10	6.13299e-09	1679	1880	1893	394	868	812	1868.18	1893.27	1959.96	415.82	783.31	719.59
chr10_AA_00304	-1.57514	4509.18	6752.24	2266.12	0.33561	8.69341e-11	1.17331e-09	6041	6742	6515	2068	2652	2508	6721.67	6789.59	6745.47	2182.54	2393.26	2222.56
chr01_AA_00445	-1.57239	529.669	792.768	266.569	0.336251	1.25072e-09	1.48718e-08	675	744	848	332	274	228	751.06	749.25	878	350.39	247.27	202.05
chr07_AA_00120	-1.5712	195.61	292.714	98.5064	0.336528	2.92641e-07	2.62e-06	249	309	280	33	173	118	277.06	311.18	289.9	34.83	156.12	104.57
chr09_AA_00410	-1.57043	645.79	966.239	325.341	0.336708	7.1347e-07	5.99691e-06	1051	1016	682	312	371	352	1169.42	1023.17	706.13	329.28	334.8	311.94
chr11_AA_01551	-1.57001	255.534	382.306	128.763	0.336807	6.17099e-08	6.01474e-07	369	359	362	88	169	159	410.58	361.53	374.81	92.87	152.51	140.9
chr05_AA_00134	-1.56917	86.3772	129.21	43.5442	0.337002	4.33802e-05	0.000263774	135	135	98	12	61	71	150.21	135.95	101.47	12.66	55.05	62.92
chr09_AA_00704	-1.56893	427.666	639.712	215.62	0.337058	8.7931e-09	9.46574e-08	591	642	594	130	279	291	657.59	646.53	615.01	137.2	251.78	257.88
chr11_AA_00809	-1.56879	979.836	1465.63	494.048	0.33709	1.48007e-10	1.95753e-09	1318	1490	1381	778	379	360	1466.51	1500.52	1429.85	821.09	342.02	319.03
chr11_AA_01077	-1.56634	63.3387	94.7004	31.9769	0.337664	6.98588e-05	0.000405107	90	85	95	35	31	35	100.14	85.6	98.36	36.94	27.98	31.02
chr05_AA_00471	-1.56621	46.5365	69.5771	23.4958	0.337695	0.000318223	0.00158759	59	66	74	27	21	26	65.65	66.47	76.62	28.5	18.95	23.04
chr05_AA_00290	-1.56578	802.463	1199.68	405.246	0.337795	7.98842e-10	9.70878e-09	930	1366	1148	355	496	444	1034.79	1375.64	1188.61	374.66	447.61	393.47
chr10_AA_00289	-1.55872	3799.01	5672.48	1925.54	0.339453	1.92312e-10	2.51326e-09	5167	5256	5771	1543	2340	2298	5749.19	5293.1	5975.15	1628.46	2111.7	2036.46
chr09_AA_00050	-1.55772	537.086	801.809	272.364	0.339686	1.41717e-09	1.67304e-08	722	792	777	368	260	219	803.35	797.59	804.49	388.38	234.63	194.08
chr11_AA_01753	-1.55548	51.0558	76.1904	25.9212	0.340216	0.000400291	0.00195078	63	71	84	6	33	47	70.1	71.5	86.97	6.33	29.78	41.65
chr06_AA_00733	-1.55383	2081.4	3105.17	1057.64	0.340606	4.15673e-10	5.2186e-09	2903	3236	2730	739	1326	1350	3230.1	3258.84	2826.57	779.93	1196.63	1196.35
chr11_AA_01496	-1.55203	2518.25	3755.69	1280.8	0.34103	1.92763e-10	2.51584e-09	3517	3819	3388	1311	1395	1354	3913.28	3845.95	3507.85	1383.61	1258.9	1199.9
chr09_AA_01234	-1.55201	599.43	893.982	304.879	0.341034	9.48041e-05	0.000537793	715	880	966	587	165	165	795.56	886.21	1000.17	619.51	148.9	146.22
chr02_AA_00060	-1.54908	31968	47652	16284	0.341727	7.57138e-11	1.03315e-09	40992	46206	49077	17750	16524	17160	45610.8	46532.1	50813.1	18733.2	14911.8	15207
chr09_AA_00603	-1.54853	7925.44	11812.6	4038.25	0.341859	1.12698e-08	1.19884e-07	9442	10194	14165	4394	4183	4178	10505.9	10266	14666.1	4637.38	3774.88	3702.5
chr11_AA_01094	-1.54848	1133.66	1689.67	577.646	0.34187	6.22271e-10	7.59078e-09	1514	1690	1625	555	629	654	1684.59	1701.93	1682.48	585.74	567.63	579.57
chr11_AA_00924	-1.5469	417.491	622.079	212.904	0.342246	8.75539e-09	9.43541e-08	570	588	618	201	238	239	634.23	592.15	639.86	212.13	214.78	211.8
chr05_AA_00608	-1.54672	690.245	1028.46	352.029	0.342287	2.75879e-07	2.48115e-06	897	1097	949	88	541	536	998.07	1104.74	982.57	92.87	488.22	475
chr04_AA_00030	-1.54595	77.1883	114.995	39.3822	0.34247	0.000220025	0.00114263	111	113	104	0	72	60	123.51	113.8	107.68	0	64.98	53.17
chr11_AA_00310	-1.54425	230.501	343.295	117.707	0.342873	9.61171e-08	9.15194e-07	259	389	338	103	153	120	288.18	391.75	349.96	108.71	138.07	106.34
chr10_AA_01045	-1.54289	386.27	575.15	197.39	0.343198	6.88546e-06	4.87601e-05	502	694	452	305	163	139	558.56	698.9	467.99	321.89	147.1	123.18
chr10_AA_00992	-1.54196	129.428	192.685	66.1716	0.343419	1.52358e-06	1.20775e-05	188	173	188	84	53	70	209.18	174.22	194.65	88.65	47.83	62.03
chr08_AA_01046	-1.53801	472.745	703.301	242.189	0.344361	1.1517e-08	1.21859e-07	664	759	586	151	330	304	738.82	764.36	606.73	159.36	297.8	269.4
chr05_AA_00556	-1.53432	5045.01	7500.53	2589.5	0.345242	2.33959e-10	3.02162e-09	6933	7160	7318	2458	2830	2957	7714.18	7210.54	7576.87	2594.15	2553.89	2620.46
chr07_AA_00928	-1.53259	696.207	1034.75	357.667	0.345657	0.000548691	0.00258117	850	961	1150	726	174	169	945.77	967.78	1190.68	766.21	157.02	149.77
chr10_AA_01648	-1.53188	46.6176	69.2773	23.9579	0.345826	0.0014761	0.00619823	38	77	85	35	23	16	42.28	77.54	88.01	36.94	20.76	14.18
chr10_AA_01515	-1.52702	72.455	107.58	37.3297	0.346993	6.09645e-05	0.000357088	115	105	86	34	48	37	127.96	105.74	89.04	35.88	43.32	32.79
chr10_AA_00939	-1.52332	96.1972	142.738	49.6563	0.347884	2.02133e-05	0.000131646	138	136	133	26	62	74	153.55	136.96	137.7	27.44	55.95	65.58
chr10_AA_00101	-1.52259	132.122	196.018	68.226	0.34806	1.17008e-06	9.52722e-06	172	215	174	105	50	55	191.38	216.52	180.16	110.82	45.12	48.74
chr10_AA_01558	-1.51939	43.0587	63.8457	22.2716	0.348834	0.000911961	0.00403851	65	68	49	15	29	28	72.32	68.48	50.73	15.83	26.17	24.81
chr11_AA_00786	-1.51909	1198.02	1776.29	619.755	0.348905	1.44457e-07	1.35333e-06	1601	1709	1764	165	957	927	1781.39	1721.06	1826.4	174.14	863.63	821.5
chr04_AA_00484	-1.51769	57.7275	85.5701	29.8849	0.349245	0.000236239	0.00121598	94	76	73	24	32	40	104.59	76.54	75.58	25.33	28.88	35.45
chr10_AA_00735	-1.51546	6868.09	10176.6	3559.62	0.349786	3.55406e-10	4.50591e-09	8972	9515	10590	3217	4097	4047	9982.92	9582.16	10964.6	3395.19	3697.27	3586.4
chr08_AA_00477	-1.51374	300.516	445.143	155.89	0.350202	6.17986e-08	6.01745e-07	433	458	379	143	187	167	481.79	461.23	392.41	150.92	168.76	147.99
chr09_AA_00860	-1.51155	3833.25	5675.8	1990.7	0.350734	1.21802e-09	1.45179e-08	5166	5523	5522	908	2766	2841	5748.08	5561.98	5717.34	958.29	2496.13	2517.66
chr10_AA_01458	-1.51142	31.4498	46.566	16.3337	0.350765	0.00349597	0.0131404	43	47	43	10	21	22	47.85	47.33	44.52	10.55	18.95	19.5
chr05_AA_00675	-1.51004	269.046	398.263	139.83	0.3511	1.19669e-07	1.13182e-06	345	358	435	111	173	165	383.87	360.53	450.39	117.15	156.12	146.22
chr11_AA_00837	-1.50723	360.044	532.694	187.394	0.351786	4.28501e-08	4.27335e-07	427	563	537	132	228	245	475.11	566.97	556	139.31	205.75	217.12
chr11_AA_00973	-1.50617	47.847	70.7773	24.9167	0.352044	0.000542079	0.00255614	52	66	85	20	29	31	57.86	66.47	88.01	21.11	26.17	27.47
chr07_AA_00185	-1.5059	465.908	689.157	242.659	0.35211	1.1363e-08	1.20746e-07	576	701	696	251	248	270	640.9	705.95	720.62	264.9	223.8	239.27
chr05_AA_00852	-1.50348	85.5977	126.558	44.6372	0.352701	5.25673e-05	0.000312529	142	106	111	21	60	65	158	106.75	114.93	22.16	54.15	57.6
chr01_AA_00054	-1.50309	1313.35	1941.68	685.016	0.352796	3.93699e-09	4.43607e-08	1661	1828	2063	292	885	1070	1848.15	1840.9	2135.98	308.17	798.65	948.22
chr09_AA_00247	-1.50228	10583.3	15644.2	5522.31	0.352994	3.07659e-10	3.91721e-09	13400	14527	16799	5948	5670	5837	14909.9	14629.5	17393.3	6277.45	5116.8	5172.68
chr10_AA_00163	-1.50167	1794.7	2652.63	936.762	0.353145	1.23628e-09	1.47178e-08	2452	2562	2559	831	1066	1096	2728.28	2580.08	2649.52	877.03	961.99	971.26
chr01_AA_00217	-1.50157	22.7863	33.6784	11.8942	0.35317	0.00950239	0.0307213	21	36	40	11	9	18	23.37	36.25	41.41	11.61	8.12	15.95
chr02_AA_00289	-1.50077	510.421	754.299	266.543	0.353366	1.11179e-08	1.18395e-07	717	766	670	271	250	325	797.79	771.41	693.7	286.01	225.61	288.01
chr11_AA_00818	-1.49935	37.0993	54.8112	19.3874	0.353712	0.00194854	0.00789065	43	51	63	11	29	23	47.85	51.36	65.23	11.61	26.17	20.38
chr08_AA_00183	-1.49656	3051.6	4506.21	1596.99	0.354397	9.84336e-10	1.18324e-08	4195	4367	4301	1347	1804	1965	4667.67	4397.82	4453.15	1421.61	1627.99	1741.36
chr10_AA_00662	-1.49507	738.12	1089.67	386.574	0.354763	2.94125e-09	3.35615e-08	1039	1070	1000	500	338	369	1156.07	1077.55	1035.37	527.69	305.02	327
chr04_AA_00265	-1.49473	1370.12	2022.54	717.695	0.354848	2.39383e-09	2.76338e-08	1839	2047	1893	556	897	854	2046.21	2061.45	1959.96	586.8	809.48	756.8
chr09_AA_01152	-1.4921	1509.36	2227.02	791.693	0.355494	2.69051e-09	3.08427e-08	2006	2156	2200	539	1047	972	2232.03	2171.22	2277.82	568.85	944.85	861.38
chr10_AA_01493	-1.49095	1018.36	1502.26	534.469	0.355778	3.81691e-09	4.31058e-08	1367	1253	1665	455	625	631	1521.03	1261.84	1723.9	480.2	564.02	559.18
chr09_AA_00572	-1.48969	16263	23985.2	8540.84	0.356088	5.79557e-10	7.10477e-09	20736	22488	25340	7627	9543	10112	23072.4	22646.7	26236.4	8049.45	8611.93	8961.14
chr09_AA_00975	-1.48935	1469.63	2167.32	771.94	0.356172	3.3689e-09	3.81333e-08	1974	2251	1969	475	957	1073	2196.42	2266.89	2038.65	501.31	863.63	950.88
chr08_AA_00960	-1.48695	444.488	655.217	233.759	0.356766	3.81938e-08	3.82441e-07	592	684	597	150	311	296	658.7	688.83	618.12	158.31	280.66	262.31
chr03_AA_00554	-1.48664	128.92	190.03	67.8108	0.356842	5.20768e-06	3.78264e-05	178	171	193	58	81	78	198.06	172.21	199.83	61.21	73.1	69.12
chr01_AA_00428	-1.48652	173.213	255.312	91.1136	0.356872	1.39338e-06	1.11708e-05	218	238	274	65	111	118	242.56	239.68	283.69	68.6	100.17	104.57
chr10_AA_01367	-1.48605	26.8275	39.5397	14.1152	0.356989	0.00729233	0.0245384	36	41	36	8	14	24	40.06	41.29	37.27	8.44	12.63	21.27
chr11_AA_00749	-1.48593	392.519	578.502	206.537	0.357019	5.44053e-08	5.36247e-07	505	603	547	140	243	285	561.9	607.26	566.35	147.75	219.29	252.56
chr11_AA_01356	-1.48434	3456.49	5092.76	1820.21	0.357412	1.47807e-09	1.73871e-08	4711	5025	4806	1343	2265	2256	5241.81	5060.47	4976.01	1417.39	2044.01	1999.24
chr01_AA_00248	-1.4837	37.7878	55.6698	19.9059	0.35757	0.00249716	0.00982283	51	55	53	4	34	28	56.75	55.39	54.87	4.22	30.68	24.81
chr09_AA_01098	-1.48166	41.5306	61.1609	21.9003	0.358077	0.00564162	0.0197287	43	73	60	47	9	9	47.85	73.52	62.12	49.6	8.12	7.98
chr09_AA_00976	-1.47663	58.4109	85.9409	30.881	0.359328	0.000146203	0.000792974	77	100	69	53	23	18	85.68	100.71	71.44	55.94	20.76	15.95
chr07_AA_00951	-1.47545	660.884	972.16	349.608	0.35962	1.14557e-08	1.2147e-07	808	932	1042	298	416	405	899.04	938.58	1078.86	314.51	375.41	358.91
chr02_AA_00391	-1.47449	31.8355	46.8218	16.8493	0.35986	0.00342554	0.0129199	32	63	40	14	20	20	35.61	63.44	41.41	14.78	18.05	17.72
chr09_AA_01360	-1.47264	1007.23	1480.87	533.592	0.360323	5.0263e-09	5.54969e-08	1281	1419	1534	474	647	583	1425.34	1429.02	1588.26	500.25	583.87	516.65
chr06_AA_00881	-1.47143	3248.69	4775.3	1722.09	0.360625	1.53954e-09	1.80887e-08	4546	4606	4471	1583	1938	1971	5058.22	4638.51	4629.16	1670.68	1748.92	1746.68
chr10_AA_01028	-1.47118	8929.21	13124.6	4733.87	0.360688	8.58834e-10	1.03769e-08	11649	12077	13763	4707	5171	5154	12961.6	12162.2	14249.9	4967.71	4666.49	4567.42
chr03_AA_00283	-1.47101	984.654	1447.24	522.064	0.36073	0.00695763	0.0235645	997	1062	2089	639	509	488	1109.34	1069.5	2162.9	674.39	459.34	432.46
chr09_AA_00782	-1.46908	39.2267	57.635	20.8185	0.361212	0.00113635	0.00490711	48	58	59	32	20	12	53.41	58.41	61.09	33.77	18.05	10.63
chr07_AA_00481	-1.46835	572.875	841.599	304.15	0.361395	2.53563e-08	2.58076e-07	727	795	884	213	380	389	808.92	800.61	915.27	224.8	342.92	344.73
chr06_AA_00648	-1.46703	46.5712	68.4002	24.7421	0.361725	0.00064595	0.00297365	68	69	58	33	25	19	75.66	69.49	60.05	34.83	22.56	16.84
chr05_AA_00218	-1.46608	360.906	529.978	191.833	0.361964	7.85134e-08	7.55577e-07	475	543	497	169	226	218	528.52	546.83	514.58	178.36	203.95	193.19
chr04_AA_00788	-1.46367	33.2151	48.7536	17.6766	0.36257	0.00489079	0.0174611	49	51	39	2	25	32	54.52	51.36	40.38	2.11	22.56	28.36
chr05_AA_00455	-1.46272	460.958	676.482	245.433	0.362808	3.85767e-08	3.85884e-07	599	644	690	215	317	252	666.49	648.55	714.41	226.91	286.07	223.32
chr11_AA_00852	-1.45866	465.755	683.01	248.5	0.363831	2.4641e-08	2.51054e-07	571	717	668	286	253	243	635.34	722.06	691.63	301.84	228.32	215.34
chr09_AA_00142	-1.45851	68.3557	100.238	36.4734	0.363868	0.00018995	0.00100276	95	97	94	23	59	36	105.7	97.68	97.33	24.27	53.24	31.9
chr06_AA_00441	-1.45663	3265.55	4787	1744.11	0.364342	2.5455e-09	2.93162e-08	4294	4616	4766	1419	2093	2083	4777.83	4648.58	4934.6	1497.6	1888.79	1845.93
chr09_AA_01214	-1.45491	1543.25	2261.53	824.959	0.364778	4.76924e-09	5.30136e-08	2073	2595	1801	667	1002	978	2306.58	2613.32	1864.71	703.94	904.24	866.69
chr08_AA_00905	-1.45178	457.177	669.577	244.778	0.36557	6.75093e-08	6.55416e-07	602	689	623	167	314	310	669.83	693.86	645.04	176.25	283.36	274.72
chr08_AA_00166	-1.45093	328.188	480.586	175.791	0.365785	7.97197e-08	7.6644e-07	410	516	450	220	169	161	456.2	519.64	465.92	232.19	152.51	142.68
chr05_AA_00684	-1.45023	1487.01	2177.23	796.783	0.365962	5.30487e-09	5.85073e-08	1993	2094	2130	692	939	917	2217.56	2108.78	2205.35	730.33	847.39	812.63
chr03_AA_00263	-1.44928	45.6276	66.7947	24.4604	0.366203	0.00149061	0.00625123	60	71	60	6	36	39	66.76	71.5	62.12	6.33	32.49	34.56
chr02_AA_00090	-1.44885	47.4158	69.4069	25.4247	0.366313	0.00536056	0.0188861	39	66	95	23	37	21	43.39	66.47	98.36	24.27	33.39	18.61
chr07_AA_00304	-1.4468	860.084	1258.51	461.663	0.366834	4.54679e-09	5.07118e-08	1123	1328	1148	661	363	406	1249.53	1337.37	1188.61	697.61	327.58	359.79
chr09_AA_00395	-1.44455	288.154	421.46	154.847	0.367407	2.10998e-07	1.93997e-06	355	414	437	157	176	158	395	416.92	452.46	165.7	158.83	140.02
chr05_AA_00291	-1.44426	492.257	719.948	264.567	0.367481	3.25394e-08	3.29154e-07	645	662	749	299	248	287	717.68	666.67	775.5	315.56	223.8	254.34
chr05_AA_00730	-1.44396	418.475	612.004	224.947	0.367558	9.26475e-08	8.87282e-07	516	667	570	159	281	286	574.14	671.71	590.16	167.81	253.58	253.45
chr11_AA_01269	-1.4414	120.308	175.862	64.7542	0.368211	1.18476e-05	8.03898e-05	183	150	167	68	67	70	203.62	151.06	172.91	71.77	60.46	62.03
chr09_AA_00115	-1.44125	31.0269	45.3528	16.7011	0.368249	0.00385723	0.014276	35	44	51	23	8	21	38.94	44.31	52.8	24.27	7.22	18.61
chr09_AA_00570	-1.43946	92.915	135.771	50.0594	0.368706	0.000621497	0.00287715	101	115	173	22	69	73	112.38	115.81	179.12	23.22	62.27	64.69
chr03_AA_00157	-1.43812	160.78	234.878	86.6817	0.369049	4.27248e-06	3.15901e-05	238	227	204	67	90	122	264.82	228.6	211.22	70.71	81.22	108.11
chr01_AA_00309	-1.43743	87.6847	128.079	47.29	0.369224	5.63757e-05	0.000333567	110	150	107	43	48	60	122.39	151.06	110.79	45.38	43.32	53.17
chr11_AA_00400	-1.43534	204.697	298.88	110.514	0.36976	2.40452e-05	0.000153768	230	262	364	61	135	164	255.92	263.85	376.88	64.38	121.83	145.33
chr09_AA_01384	-1.43057	134.061	195.57	72.5531	0.370984	1.17109e-05	7.95711e-05	186	191	181	48	79	108	206.96	192.35	187.4	50.66	71.29	95.71
chr01_AA_00488	-1.42912	1908.23	2782.98	1033.48	0.371357	1.04882e-08	1.12052e-07	2487	2742	2724	628	1348	1378	2767.22	2761.35	2820.36	662.78	1216.48	1221.17
chr05_AA_00124	-1.42905	36.1276	52.6882	19.5671	0.371376	0.00272414	0.0105728	45	62	44	20	23	19	50.07	62.44	45.56	21.11	20.76	16.84
chr09_AA_01021	-1.42881	1528.05	2228.39	827.706	0.371436	8.82167e-09	9.48617e-08	2056	2074	2230	711	942	996	2287.66	2088.64	2308.89	750.38	850.09	882.64
chr10_AA_00202	-1.428	1114.69	1625.33	604.046	0.371645	1.0853e-08	1.15824e-07	1508	1616	1517	585	664	672	1677.91	1627.41	1570.66	617.4	599.22	595.52
chr11_AA_00875	-1.42796	105.439	153.74	57.1383	0.371657	0.00105738	0.00460213	116	117	207	48	69	66	129.07	117.83	214.32	50.66	62.27	58.49
chr09_AA_01064	-1.42581	609.83	888.829	330.831	0.37221	1.6586e-07	1.53926e-06	755	877	911	526	247	242	840.07	883.19	943.23	555.13	222.9	214.46
chr01_AA_00424	-1.42525	4004.72	5836.28	2173.17	0.372355	4.19108e-09	4.71163e-08	5398	6157	5121	1928	2601	2412	6006.22	6200.46	5302.15	2034.79	2347.23	2137.49
chr09_AA_00645	-1.42493	29.2091	42.5653	15.8529	0.372437	0.00839877	0.0276963	47	43	31	7	18	27	52.3	43.3	32.1	7.39	16.24	23.93
chr07_AA_00833	-1.42369	900.397	1311.81	488.987	0.372758	1.99326e-08	2.05196e-07	1163	1421	1169	407	581	579	1294.04	1431.03	1210.35	429.54	524.31	513.1
chr07_AA_00494	-1.4236	618.855	901.608	336.102	0.37278	4.11679e-08	4.10973e-07	833	833	907	303	379	391	926.86	838.88	939.08	319.78	342.02	346.5
chr09_AA_01163	-1.42329	711.101	1035.94	386.261	0.37286	3.21639e-08	3.25688e-07	945	984	1029	330	469	437	1051.48	990.95	1065.4	348.28	423.24	387.26
chr01_AA_00051	-1.42158	24.6546	35.9056	13.4037	0.373303	0.0124588	0.0386864	39	32	31	11	15	17	43.39	32.23	32.1	11.61	13.54	15.07
chr06_AA_00951	-1.41727	193.383	281.404	105.363	0.37442	1.94853e-06	1.51786e-05	226	311	270	91	126	120	251.46	313.2	279.55	96.04	113.71	106.34
chr10_AA_01069	-1.41359	238.202	346.381	130.023	0.375376	1.32443e-06	1.06525e-05	332	371	286	83	181	157	369.41	373.62	296.12	87.6	163.34	139.13
chr05_AA_00778	-1.41337	64.6601	94.0214	35.2989	0.375435	0.000279943	0.00141876	84	104	81	36	34	42	93.46	104.73	83.87	37.99	30.68	37.22
chr07_AA_00403	-1.40911	2341.5	3402	1281	0.376544	8.72804e-09	9.4162e-08	3003	3397	3326	1106	1494	1498	3341.36	3420.98	3443.66	1167.26	1348.24	1327.51
chr08_AA_00605	-1.40632	370.567	538.117	203.017	0.377274	1.21523e-07	1.14716e-06	465	531	543	260	198	176	517.39	534.75	562.21	274.4	178.68	155.97
chr08_AA_00683	-1.40103	11848.1	17187.9	6508.37	0.378659	3.24338e-09	3.68389e-08	15652	16474	16958	7680	6291	6480	17415.6	16590.3	17557.9	8105.38	5677.21	5742.5
chr10_AA_01142	-1.40092	25.6657	37.232	14.0993	0.378688	0.015445	0.0464008	38	35	33	2	19	26	42.28	35.25	34.17	2.11	17.15	23.04
chr03_AA_00064	-1.39891	365.04	529.343	200.736	0.379217	2.58544e-07	2.33662e-06	475	464	572	190	233	216	528.52	467.27	592.23	200.52	210.27	191.42
chr09_AA_01102	-1.39661	76.7278	111.214	42.2415	0.379821	0.000170832	0.000913538	92	96	130	37	51	47	102.37	96.68	134.6	39.05	46.02	41.65
chr09_AA_01118	-1.39413	97.9439	141.899	53.9887	0.380473	7.59366e-05	0.000437531	126	119	160	33	80	62	140.2	119.84	165.66	34.83	72.19	54.94
chr09_AA_01420	-1.39243	409.213	592.666	225.759	0.380922	3.48336e-07	3.09067e-06	547	570	575	133	320	280	608.63	574.02	595.34	140.37	288.78	248.13
chr08_AA_00774	-1.39161	1505.91	2180.68	831.143	0.38114	1.21352e-08	1.27445e-07	1980	2205	2046	944	841	833	2203.1	2220.56	2118.38	996.29	758.95	738.19
chr06_AA_00580	-1.39124	103.289	149.56	57.0179	0.381238	5.02873e-05	0.000301145	131	162	135	45	78	60	145.76	163.14	139.78	47.49	70.39	53.17
chr08_AA_00791	-1.39116	1200.95	1738.92	662.981	0.381259	2.34758e-08	2.39923e-07	1595	1775	1598	616	751	746	1774.72	1787.53	1654.53	650.12	677.73	661.1
chr08_AA_00025	-1.39039	36.4081	52.7095	20.1066	0.38146	0.00288084	0.0110939	35	69	48	25	16	22	38.94	69.49	49.7	26.38	14.44	19.5
chr10_AA_00643	-1.38884	1147.24	1660.41	634.063	0.381871	4.92972e-08	4.87697e-07	1549	1631	1560	364	872	825	1723.53	1642.51	1615.18	384.16	786.92	731.11
chr07_AA_00666	-1.38684	2914.57	4216.68	1612.46	0.382401	4.67678e-09	5.20443e-08	3824	4229	3995	2262	1405	1334	4254.87	4258.85	4136.32	2387.29	1267.92	1182.18
chr09_AA_01225	-1.38637	344.266	498.024	190.507	0.382526	6.20611e-07	5.30545e-06	416	440	568	272	163	155	462.87	443.11	588.09	287.07	147.1	137.36
chr05_AA_00606	-1.38363	1172.38	1695.11	649.655	0.383253	3.15191e-08	3.19486e-07	1491	1709	1647	560	728	791	1659	1721.06	1705.26	591.02	656.97	700.98
chr01_AA_00444	-1.38295	1458.27	2108.2	808.353	0.383433	6.66452e-06	4.72971e-05	2048	2428	1546	489	1044	1091	2278.76	2445.14	1600.69	516.09	942.14	966.83
chr05_AA_00138	-1.38036	47.4999	68.6354	26.3644	0.384122	0.00165286	0.00683315	63	67	66	19	34	32	70.1	67.47	68.33	20.05	30.68	28.36
chr10_AA_00620	-1.37682	1089.81	1573.65	605.962	0.385067	2.31835e-08	2.37509e-07	1359	1492	1648	713	612	579	1512.13	1502.53	1706.3	752.49	552.29	513.1
chr11_AA_01380	-1.37444	420.711	607.216	234.205	0.385702	2.76476e-07	2.48426e-06	557	628	550	217	241	289	619.76	632.43	569.46	229.02	217.49	256.11
chr01_AA_00421	-1.37385	58.3061	84.1442	32.468	0.385861	0.00141433	0.00596162	97	89	53	34	23	46	107.93	89.63	54.87	35.88	20.76	40.76
chr05_AA_00425	-1.37307	21178.3	30558.8	11797.8	0.386069	4.72178e-07	4.11564e-06	24769	26295	36350	8325	14967	14783	27559.9	26480.6	37635.9	8786.11	13506.7	13100.5
chr09_AA_01039	-1.3711	205.139	295.889	114.39	0.386597	5.33824e-05	0.000317185	319	310	213	66	144	162	354.94	312.19	220.53	69.66	129.95	143.56
chr06_AA_00324	-1.37094	13763	19850.8	7675.12	0.386639	1.34808e-08	1.40681e-07	18481	21278	16961	6040	9341	9277	20563.4	21428.2	17561	6374.55	8429.64	8221.17
chr08_AA_00730	-1.37015	10861.3	15663.2	6059.35	0.386852	1.099e-08	1.17159e-07	13803	14818	16138	5596	6883	6839	15358.3	14922.6	16708.9	5905.95	6211.45	6060.64
chr06_AA_00960	-1.36984	7901.52	11394.2	4408.82	0.386934	1.24825e-08	1.30815e-07	10805	10746	10951	4089	4985	4979	12022.5	10821.9	11338.4	4315.48	4498.63	4412.33
chr08_AA_01038	-1.36915	1080.51	1557.92	603.098	0.387118	5.12786e-08	5.06793e-07	1418	1492	1539	509	735	687	1577.77	1502.53	1593.44	537.19	663.29	608.81
chr11_AA_00123	-1.36894	320.575	462.199	178.952	0.387176	6.08972e-07	5.21607e-06	392	477	454	175	185	209	436.17	480.37	470.06	184.69	166.95	185.21
chr07_AA_00463	-1.36866	1638.14	2361.71	914.573	0.387251	1.18085e-07	1.11791e-06	2315	2442	1980	434	1267	1289	2575.84	2459.24	2050.04	458.04	1143.38	1142.3
chr10_AA_01572	-1.36797	239.6	345.385	133.815	0.387436	1.51675e-06	1.2033e-05	306	369	313	141	168	114	340.48	371.6	324.07	148.81	151.61	101.03
chr10_AA_00518	-1.36582	360.841	519.938	201.743	0.388014	4.7489e-07	4.13564e-06	465	519	502	191	245	206	517.39	522.66	519.76	201.58	221.1	182.55
chr06_AA_00711	-1.36555	427.595	616.093	239.097	0.388086	2.21231e-07	2.02652e-06	525	624	614	269	221	264	584.15	628.4	635.72	283.9	199.44	233.95
chr09_AA_00265	-1.36442	239.447	344.927	133.967	0.388391	2.45834e-06	1.89116e-05	293	382	313	98	153	181	326.01	384.7	324.07	103.43	138.07	160.4
chr10_AA_00208	-1.36282	918.885	1323.26	514.512	0.388823	6.09783e-08	5.94987e-07	1105	1110	1567	557	514	555	1229.51	1117.83	1622.43	587.85	463.85	491.83
chr09_AA_00879	-1.36189	924.079	1330.5	517.659	0.389072	9.38583e-08	8.9541e-07	1169	1322	1313	359	648	665	1300.72	1331.33	1359.45	378.88	584.78	589.32
chr08_AA_01135	-1.36017	409.615	589.571	229.659	0.389536	0.000108308	0.00060434	489	447	748	202	267	265	544.1	450.15	774.46	213.19	240.95	234.84
chr11_AA_01212	-1.35953	207.088	298.03	116.145	0.38971	3.06286e-06	2.32013e-05	252	339	263	120	124	124	280.39	341.39	272.3	126.65	111.9	109.89
chr07_AA_00530	-1.35858	178.674	257.091	100.257	0.389966	4.06872e-06	3.01965e-05	216	300	221	130	86	97	240.34	302.12	228.82	137.2	77.61	85.96
chr09_AA_00597	-1.35557	2015.93	2898.99	1132.87	0.39078	3.57673e-08	3.59599e-07	2491	2784	3015	928	1358	1347	2771.67	2803.65	3121.65	979.4	1225.51	1193.7
chr08_AA_00613	-1.35438	161.512	232.206	90.8168	0.391104	7.02992e-06	4.9641e-05	211	217	235	121	73	89	234.77	218.53	243.31	127.7	65.88	78.87
chr10_AA_01057	-1.35347	39.6478	56.9919	22.3037	0.39135	0.00316779	0.0120767	39	65	60	21	27	23	43.39	65.46	62.12	22.16	24.37	20.38
chr05_AA_00656	-1.35304	91.5693	131.616	51.523	0.391466	0.000125533	0.000691093	110	141	126	43	66	56	122.39	142	130.46	45.38	59.56	49.63
chr07_AA_00588	-1.35239	16773.5	24106	9440.93	0.391642	1.63009e-08	1.69396e-07	21286	22815	24781	8546	10994	10587	23684.4	22976	25657.6	9019.35	9921.36	9382.08
chr10_AA_00990	-1.35212	172.681	248.156	97.2065	0.391715	7.35384e-06	5.17436e-05	228	219	261	106	100	101	253.69	220.55	270.23	111.87	90.24	89.51
chr08_AA_00563	-1.35033	230.994	331.839	130.149	0.392204	2.55574e-06	1.95999e-05	255	312	384	124	159	131	283.73	314.2	397.58	130.87	143.49	116.09
chr11_AA_01675	-1.34903	26.5939	38.1944	14.9934	0.392556	0.013483	0.0414119	37	40	32	13	15	20	41.17	40.28	33.13	13.72	13.54	17.72
chr04_AA_00051	-1.34637	1570.17	2253.92	886.421	0.393279	7.02952e-08	6.8046e-07	2035	2274	2132	611	1098	1155	2264.29	2290.05	2207.42	644.84	990.87	1023.55
chr04_AA_00652	-1.34367	60.7333	87.1342	34.3324	0.394018	0.000706756	0.00322655	78	86	85	34	40	35	86.79	86.61	88.01	35.88	36.1	31.02
chr07_AA_00921	-1.34349	590.284	846.852	333.715	0.394066	2.6438e-07	2.38642e-06	694	770	959	258	407	408	772.2	775.43	992.92	272.29	367.29	361.56
chr02_AA_00291	-1.34151	169.713	243.385	96.0416	0.394608	1.1507e-05	7.82398e-05	225	241	229	84	114	109	250.35	242.7	237.1	88.65	102.88	96.59
chr11_AA_00193	-1.33992	429.745	616.103	243.387	0.395042	8.56464e-05	0.000489486	583	635	541	419	160	162	648.69	639.48	560.14	442.21	144.39	143.56
chr11_AA_00680	-1.33782	628.094	900.095	356.093	0.395617	2.81804e-07	2.52984e-06	859	918	792	272	466	407	955.79	924.48	820.02	287.07	420.53	360.68
chr04_AA_00365	-1.33642	34.6651	49.6634	19.6669	0.396003	0.014611	0.0442986	39	37	66	5	34	26	43.39	37.26	68.33	5.28	30.68	23.04
chr08_AA_00890	-1.33564	153.991	220.582	87.3987	0.396218	1.66268e-05	0.000109367	174	214	244	80	87	112	193.61	215.51	252.63	84.43	78.51	99.25
chr07_AA_00291	-1.33543	392.991	562.913	223.068	0.396274	6.88737e-07	5.80876e-06	527	523	556	214	234	262	586.38	526.69	575.67	225.85	211.17	232.18
chr08_AA_00018	-1.33284	411.924	589.732	234.116	0.396987	4.99715e-07	4.33657e-06	548	591	545	258	234	247	609.75	595.17	564.28	272.29	211.17	218.89
chr02_AA_00284	-1.3325	4151.87	5943.64	2360.1	0.39708	2.18927e-08	2.24906e-07	5674	6103	5188	2806	2283	2323	6313.32	6146.08	5371.52	2961.42	2060.26	2058.62
chr11_AA_00886	-1.33144	1360.89	1947.79	773.993	0.397371	9.34988e-08	8.92842e-07	1790	1789	1980	636	914	932	1991.69	1801.63	2050.04	671.23	824.82	825.93
chr11_AA_00482	-1.33093	1051.95	1505.47	598.44	0.397512	1.53862e-07	1.43329e-06	1342	1503	1458	406	784	744	1493.21	1513.61	1509.58	428.49	707.51	659.32
chr09_AA_01038	-1.32753	34671.5	49585.6	19757.4	0.398451	2.33586e-08	2.38972e-07	45326	49348	46966	19856	21572	21270	50433.1	49696.3	48627.4	20955.8	19467.3	18849.2
chr09_AA_00285	-1.3268	388.328	555.289	221.367	0.398652	1.49809e-06	1.19041e-05	535	475	572	126	291	303	595.28	478.35	592.23	132.98	262.61	268.52
chr04_AA_00440	-1.32543	186.585	266.734	106.435	0.39903	1.22088e-05	8.26142e-05	260	276	225	78	132	133	289.3	277.95	232.96	82.32	119.12	117.86
chr06_AA_00587	-1.32442	522.084	746.202	297.966	0.399309	9.14923e-07	7.58068e-06	685	732	714	117	456	405	762.18	737.17	739.26	123.48	411.51	358.91
chr08_AA_00509	-1.3232	1229.78	1757.27	702.286	0.399646	1.1242e-07	1.06632e-06	1546	1782	1697	593	830	826	1720.2	1794.58	1757.03	625.85	749.02	731.99
chr09_AA_00506	-1.32311	180.951	258.562	103.34	0.399673	9.98587e-06	6.88433e-05	250	237	250	110	100	117	278.17	238.67	258.84	116.09	90.24	103.68
chr08_AA_00294	-1.32302	983.915	1405.9	561.935	0.399698	2.58627e-07	2.33662e-06	1313	1369	1331	302	799	729	1460.94	1378.66	1378.08	318.73	721.04	646.03
chr10_AA_00947	-1.31817	81.1815	115.887	46.4757	0.401043	0.000188059	0.000996499	113	97	120	72	32	39	125.73	97.68	124.24	75.99	28.88	34.56
chr06_AA_00669	-1.31575	1298.86	1853.25	744.481	0.401717	1.46603e-07	1.37213e-06	1598	1957	1749	540	937	923	1778.06	1970.81	1810.87	569.91	845.58	817.95
chr05_AA_00087	-1.31135	2395.8	3415.39	1376.21	0.402943	1.36399e-07	1.28269e-06	3123	3147	3479	794	1814	1866	3474.89	3169.21	3602.07	837.98	1637.02	1653.63
chr11_AA_00983	-1.31083	63.0143	89.8222	36.2064	0.403089	0.000522488	0.00247201	77	91	89	58	27	26	85.68	91.64	92.15	61.21	24.37	23.04
chr08_AA_00586	-1.31078	1579.19	2251	907.382	0.403102	1.32228e-07	1.24465e-06	1919	2121	2397	682	1120	1119	2135.22	2135.97	2481.79	719.78	1010.73	991.64
chr09_AA_01083	-1.31048	437.896	624.145	251.647	0.403186	1.21576e-06	9.86672e-06	514	655	619	153	310	354	571.92	659.62	640.9	161.47	279.75	313.71
chr07_AA_00946	-1.30968	378.107	538.839	217.374	0.403411	1.58325e-06	1.25305e-05	438	527	578	151	275	276	487.35	530.72	598.45	159.36	248.17	244.59
chr10_AA_01355	-1.30901	114.667	163.39	65.9438	0.403598	9.48056e-05	0.000537793	136	173	159	47	69	97	151.32	174.22	164.62	49.6	62.27	85.96
chr11_AA_00550	-1.3088	256.467	365.427	147.507	0.403658	4.04105e-06	3.00291e-05	353	385	305	138	164	168	392.77	387.72	315.79	145.64	148	148.88
chr05_AA_00532	-1.30498	1172.33	1669.12	675.536	0.404726	2.41726e-07	2.2e-06	1469	1660	1643	442	845	900	1634.52	1671.72	1701.12	466.48	762.56	797.57
chr09_AA_00899	-1.30494	465.487	662.739	268.235	0.404737	1.21976e-06	9.89105e-06	588	644	662	163	378	329	654.25	648.55	685.42	172.03	341.12	291.56
chr09_AA_01004	-1.30482	186.251	265.169	107.333	0.404771	1.78915e-05	0.000117374	209	266	285	60	158	131	232.55	267.88	295.08	63.32	142.58	116.09
chr08_AA_01002	-1.30391	206.516	293.967	119.065	0.405027	1.34882e-05	9.03445e-05	269	304	267	71	137	179	299.31	306.15	276.45	74.93	123.63	158.63
chr07_AA_00180	-1.30077	369.905	526.215	213.595	0.405909	1.23474e-06	9.99921e-06	464	546	495	227	204	245	516.28	549.85	512.51	239.57	184.1	217.12
chr07_AA_00724	-1.29987	555.283	789.785	320.781	0.406163	3.302e-07	2.93502e-06	657	755	848	405	306	292	731.03	760.33	878	427.43	276.14	258.77
chr07_AA_00550	-1.29797	579.995	824.62	335.371	0.406698	4.5689e-07	3.99648e-06	746	781	828	353	378	330	830.06	786.51	857.29	372.55	341.12	292.44
chr04_AA_00410	-1.29485	14910.8	21186.4	8635.12	0.407579	5.77843e-08	5.66e-07	19615	22189	18726	8243	9465	9777	21825.1	22345.6	19388.4	8699.57	8541.54	8664.26
chr02_AA_00279	-1.29198	324.813	461.255	188.371	0.408389	2.59011e-06	1.98328e-05	393	470	457	166	218	218	437.28	473.32	473.17	175.19	196.73	193.19
chr07_AA_00432	-1.29195	622.71	884.28	361.139	0.408399	9.10998e-07	7.55449e-06	828	900	797	213	485	475	921.3	906.35	825.19	224.8	437.68	420.94
chr08_AA_01044	-1.29168	845.46	1200.53	490.389	0.408476	2.65241e-07	2.392e-06	1094	1175	1160	518	502	532	1217.27	1183.29	1201.03	546.69	453.02	471.45
chr09_AA_00767	-1.28848	78.4499	111.325	45.5746	0.409383	0.000695261	0.00317994	104	117	97	16	67	67	115.72	117.83	100.43	16.89	60.46	59.37
chr08_AA_00085	-1.28726	764.072	1084	444.146	0.409729	4.70842e-07	4.10762e-06	947	1017	1134	377	468	578	1053.7	1024.18	1174.11	397.88	422.34	512.22
chr04_AA_00471	-1.28473	117.265	166.28	68.2493	0.410447	0.00110493	0.00479642	137	162	177	11	106	110	152.44	163.14	183.26	11.61	95.66	97.48
chr09_AA_01116	-1.28304	810.516	1148.91	472.121	0.410929	8.32719e-07	6.92859e-06	916	1039	1334	298	620	612	1019.21	1046.33	1381.19	314.51	559.51	542.35
chr06_AA_00236	-1.27804	1586.65	2246.81	926.484	0.412355	7.23576e-07	6.06639e-06	2060	2291	2068	380	1356	1303	2292.11	2307.17	2141.15	401.05	1223.7	1154.7
chr08_AA_01061	-1.27607	3239.15	4585.04	1893.25	0.41292	0.000145184	0.000788314	3955	4502	4656	3238	1253	1277	4400.63	4533.78	4820.7	3417.35	1130.75	1131.66
chr09_AA_00409	-1.27534	1177.47	1666.48	688.468	0.413127	2.19697e-07	2.01433e-06	1442	1866	1464	725	722	732	1604.48	1879.17	1515.79	765.16	651.56	648.69
chr04_AA_00320	-1.27415	4159.31	5885.25	2433.37	0.413469	2.22384e-07	2.0352e-06	4767	5535	6546	1347	3244	3330	5304.12	5574.07	6777.56	1421.61	2927.5	2951.01
chr08_AA_01238	-1.27342	89.5678	126.716	52.4197	0.413678	0.000314186	0.001573	116	128	118	49	60	58	129.07	128.9	122.17	51.71	54.15	51.4
chr11_AA_01185	-1.2732	383.739	542.87	224.607	0.413741	2.03172e-06	1.57399e-05	444	482	627	219	248	247	494.03	485.4	649.18	231.13	223.8	218.89
chr08_AA_00425	-1.27191	1133.67	1603.36	663.97	0.41411	4.86248e-07	4.22711e-06	1425	1559	1598	447	839	861	1585.56	1570	1654.53	471.76	757.14	763.01
chr04_AA_00651	-1.27139	66.0031	93.3395	38.6667	0.414259	0.000800266	0.00359702	77	84	106	48	40	33	85.68	84.59	109.75	50.66	36.1	29.24
chr08_AA_00380	-1.27077	770.74	1089.82	451.663	0.414439	5.82309e-07	5.00097e-06	970	1085	1060	405	528	509	1079.3	1092.66	1097.5	427.43	476.49	451.07
chr09_AA_01302	-1.27043	683.618	966.561	400.674	0.414536	9.91011e-07	8.17687e-06	854	956	953	275	485	535	950.22	962.75	986.71	290.23	437.68	474.11
chr06_AA_00976	-1.27013	152.182	215.155	89.208	0.414621	3.17558e-05	0.000198333	203	210	201	114	67	98	225.87	211.48	208.11	120.31	60.46	86.85
chr06_AA_01028	-1.26977	611.802	864.906	358.699	0.414726	5.62834e-07	4.85028e-06	797	857	816	434	351	340	886.8	863.05	844.87	458.04	316.75	301.3
chr10_AA_01281	-1.26839	73.3536	103.671	43.0362	0.415122	0.000668121	0.00306573	82	100	115	41	47	49	91.24	100.71	119.07	43.27	42.41	43.42
chr01_AA_00471	-1.26772	100.922	142.614	59.2301	0.415317	0.000393382	0.001919	122	142	144	17	69	110	135.75	143	149.09	17.94	62.27	97.48
chr10_AA_00965	-1.26679	1699.43	2401.03	997.826	0.415583	2.332e-07	2.12827e-06	2180	2405	2275	949	1131	1096	2425.63	2421.97	2355.48	1001.56	1020.65	971.26
chr09_AA_00908	-1.26523	447.791	632.46	263.123	0.416032	1.77991e-06	1.3953e-05	596	583	625	255	276	306	663.15	587.11	647.11	269.12	249.07	271.17
chr11_AA_01526	-1.26505	40.6695	57.4393	23.8996	0.416084	0.00703911	0.0237916	56	64	44	11	44	23	62.31	64.45	45.56	11.61	39.71	20.38
chr06_AA_00295	-1.26456	4492.03	6343.66	2640.4	0.416227	2.05728e-07	1.8968e-06	6102	6209	5784	2064	3133	3290	6789.55	6252.82	5988.61	2178.32	2827.33	2915.56
chr03_AA_00377	-1.26451	331.816	468.587	195.045	0.41624	5.2177e-06	3.78714e-05	415	448	476	137	225	268	461.76	451.16	492.84	144.59	203.05	237.5
chr11_AA_01064	-1.26172	332.759	469.651	195.867	0.417047	4.15732e-06	3.08078e-05	406	457	480	173	220	233	451.75	460.23	496.98	182.58	198.54	206.48
chr06_AA_00551	-1.26067	2245.67	3168.84	1322.51	0.41735	1.99341e-07	1.83962e-06	2810	3038	3207	1322	1455	1421	3126.62	3059.44	3320.45	1395.22	1313.04	1259.27
chr08_AA_01119	-1.2596	5458.11	7700.17	3216.05	0.41766	2.45844e-07	2.23337e-06	6851	7322	7827	2148	4208	4044	7622.94	7373.68	8103.88	2266.97	3797.44	3583.75
chr10_AA_00621	-1.25863	446.571	629.888	263.255	0.417939	5.86635e-05	0.000345041	556	600	644	433	192	180	618.65	604.23	666.78	456.98	173.27	159.51
chr11_AA_01541	-1.25617	992.646	1399.42	585.872	0.418654	5.79398e-07	4.98433e-06	1335	1384	1274	521	702	648	1485.42	1393.77	1319.07	549.86	633.51	574.25
chr08_AA_00463	-1.25551	109.079	153.757	64.4005	0.418846	0.000217495	0.00113186	124	137	179	44	88	76	137.97	137.97	185.33	46.44	79.41	67.35
chr07_AA_00929	-1.25458	2319.03	3268.27	1369.78	0.419116	2.55268e-07	2.31261e-06	3013	3369	2955	1265	1559	1543	3352.49	3392.78	3059.53	1335.07	1406.89	1367.39
chr06_AA_00939	-1.25271	264.395	372.476	156.313	0.419659	8.09308e-06	5.67031e-05	324	400	342	153	161	183	360.51	402.82	354.1	161.47	145.29	162.17
chr07_AA_00969	-1.2522	224.966	316.896	133.036	0.419808	1.44982e-05	9.65863e-05	262	342	304	117	165	143	291.52	344.41	314.75	123.48	148.9	126.72
chr07_AA_00603	-1.24927	2906.51	4091.78	1721.25	0.420661	2.19551e-07	2.01433e-06	3996	4293	3386	1772	1887	1795	4446.25	4323.3	3505.78	1870.15	1702.89	1590.71
chr05_AA_00234	-1.24922	1406.66	1980.27	833.051	0.420675	5.31766e-07	4.60259e-06	1835	1907	1911	661	977	1038	2041.76	1920.46	1978.6	697.61	881.68	919.86
chr10_AA_00385	-1.24816	262.144	368.96	155.327	0.420985	9.21797e-06	6.39056e-05	343	349	361	158	145	190	381.65	351.46	373.77	166.75	130.85	168.38
chr10_AA_00187	-1.24809	1439.62	2026.2	853.041	0.421005	4.02814e-07	3.53597e-06	1947	2100	1736	825	942	946	2166.38	2114.82	1797.41	870.7	850.09	838.33
chr11_AA_00654	-1.24799	13519.1	19027.1	8011.09	0.421036	2.57478e-07	2.33049e-06	17246	18373	18727	5608	10478	9771	19189.2	18502.7	19389.5	5918.62	9455.7	8658.95
chr10_AA_00377	-1.24746	687.622	967.672	407.572	0.421188	1.27712e-06	1.03224e-05	845	960	962	321	516	472	940.21	966.78	996.03	338.78	465.66	418.28
chr11_AA_01358	-1.24649	104.995	147.727	62.2627	0.421472	0.000223249	0.00115634	116	169	139	54	80	65	129.07	170.19	143.92	56.99	72.19	57.6
chr09_AA_00880	-1.24646	465.054	654.324	275.784	0.42148	2.6726e-06	2.03855e-05	586	616	667	229	321	334	652.03	620.35	690.59	241.68	289.68	295.99
chr10_AA_00153	-1.24408	30.0491	42.2579	17.8403	0.422177	0.0137808	0.0422148	38	51	32	21	21	14	42.28	51.36	33.13	22.16	18.95	12.41
chr07_AA_00883	-1.24199	609.884	857.308	362.46	0.422789	1.94005e-06	1.51348e-05	859	844	740	525	316	280	955.79	849.96	766.18	554.08	285.17	248.13
chr10_AA_00358	-1.24037	5477.03	7696.44	3257.62	0.423263	2.67898e-07	2.41377e-06	6815	7289	7887	2809	3854	3758	7582.88	7340.45	8166	2964.59	3477.98	3330.3
chr10_AA_01556	-1.23966	108.306	152.171	64.4404	0.423473	0.000299392	0.00150579	123	156	157	35	80	95	136.86	157.1	162.55	36.94	72.19	84.19
chr06_AA_00253	-1.23943	119.229	167.511	70.9473	0.423539	0.000114995	0.000638768	142	155	182	88	75	59	158	156.09	188.44	92.87	67.68	52.29
chr04_AA_00414	-1.23875	49.8954	70.0906	29.7001	0.423739	0.00501833	0.0178584	67	70	63	9	45	44	74.55	70.49	65.23	9.5	40.61	38.99
chr07_AA_00184	-1.23795	145.43	204.259	86.6007	0.423976	7.33357e-05	0.000423038	197	178	207	93	77	104	219.2	179.26	214.32	98.15	69.49	92.16
chr09_AA_01407	-1.23704	45.8094	64.3281	27.2907	0.424243	0.0051669	0.0183081	54	60	70	20	31	37	60.08	60.42	72.48	21.11	27.98	32.79
chr10_AA_01272	-1.23702	258.079	362.407	153.751	0.424249	1.07935e-05	7.3743e-05	318	390	329	155	158	175	353.83	392.75	340.64	163.59	142.58	155.08
chr09_AA_01157	-1.23687	530.71	745.226	316.193	0.424292	3.16743e-06	2.39202e-05	666	747	717	197	425	403	741.04	752.27	742.36	207.91	383.53	357.13
chr05_AA_00627	-1.23666	276.72	388.555	164.885	0.424355	8.70868e-06	6.05872e-05	351	379	380	173	172	177	390.55	381.67	393.44	182.58	155.22	156.86
chr09_AA_00891	-1.23503	717.09	1006.56	427.62	0.424832	2.24816e-06	1.73894e-05	932	1063	881	234	542	617	1037.01	1070.5	912.17	246.96	489.12	546.78
chr03_AA_00118	-1.2333	1106.29	1552.31	660.266	0.425345	9.50927e-07	7.86582e-06	1359	1596	1485	488	819	820	1512.13	1607.26	1537.53	515.03	739.09	726.67
chr08_AA_00312	-1.23297	132.042	185.264	78.8191	0.425441	0.000130118	0.000715541	160	188	182	63	98	92	178.03	189.33	188.44	66.49	88.44	81.53
chr07_AA_00660	-1.23201	49.2372	69.0698	29.4047	0.425725	0.00518474	0.0183551	56	75	67	9	45	43	62.31	75.53	69.37	9.5	40.61	38.11
chr01_AA_00473	-1.22739	308.402	432.211	184.592	0.427089	7.87821e-06	5.52368e-05	368	444	425	179	203	205	409.46	447.13	440.03	188.91	183.19	181.67
chr09_AA_01491	-1.22734	160.876	225.458	96.294	0.427104	8.39531e-05	0.000480085	188	211	246	62	117	133	209.18	212.49	254.7	65.43	105.58	117.86
chr07_AA_00397	-1.2271	458.374	642.352	274.396	0.427174	3.72619e-06	2.78003e-05	612	639	582	240	332	305	680.96	643.51	602.59	253.29	299.61	270.29
chr10_AA_00619	-1.22581	989.274	1385.97	592.58	0.427557	1.32688e-06	1.06636e-05	1278	1264	1413	445	714	749	1422	1272.92	1462.98	469.65	644.34	663.76
chr11_AA_01046	-1.22541	1494.11	2093.07	895.157	0.427677	3.96704e-07	3.48852e-06	1897	2156	1929	1094	790	923	2110.75	2171.22	1997.24	1154.6	712.92	817.95
chr09_AA_00176	-1.22539	12774.3	17895.2	7653.45	0.427682	4.80297e-07	4.17905e-06	15820	17468	17860	4686	10059	10085	17602.5	17591.3	18491.8	4945.55	9077.58	8937.21
chr08_AA_00260	-1.2239	236.828	331.663	141.993	0.428123	1.05971e-05	7.25016e-05	321	328	297	207	118	114	357.17	330.32	307.51	218.47	106.49	101.03
chr11_AA_01735	-1.22158	998.264	1397.33	599.193	0.428812	0.000106401	0.000595378	1179	1435	1386	983	423	427	1311.84	1445.13	1435.03	1037.45	381.73	378.4
chr09_AA_00192	-1.22064	1948.25	2726.56	1169.94	0.429091	6.96639e-07	5.8704e-06	2335	2491	2968	937	1401	1418	2598.1	2508.58	3072.99	988.9	1264.31	1256.62
chr08_AA_00771	-1.22032	10150.3	14204.3	6096.28	0.429186	3.65762e-07	3.23947e-06	12777	12871	14907	5357	7082	7046	14216.7	12961.8	15434.3	5653.72	6391.04	6244.08
chr07_AA_00592	-1.22002	137.602	192.547	82.6561	0.429277	0.000132556	0.000727331	152	199	201	64	87	115	169.13	200.4	208.11	67.54	78.51	101.91
chr11_AA_00042	-1.21899	1015.03	1420.04	610.024	0.429582	1.32108e-06	1.06342e-05	1318	1493	1246	484	747	728	1466.51	1503.54	1290.08	510.81	674.12	645.15
chr10_AA_00403	-1.21894	133.765	187.137	80.3936	0.429598	0.000168317	0.000901062	151	221	165	47	119	95	168.01	222.56	170.84	49.6	107.39	84.19
chr06_AA_00905	-1.21729	37.5265	52.4813	22.5717	0.43009	0.0133958	0.0411985	50	61	39	43	11	14	55.63	61.43	40.38	45.38	9.93	12.41
chr06_AA_00237	-1.21683	367.495	513.898	221.093	0.430227	6.49282e-06	4.63111e-05	424	462	584	202	267	236	471.77	465.26	604.66	213.19	240.95	209.14
chr10_AA_01243	-1.21422	941.148	1315.36	566.931	0.431007	2.65693e-06	2.02816e-05	1144	1358	1261	241	775	843	1272.9	1367.58	1305.61	254.35	699.39	747.06
chr04_AA_00354	-1.21394	431.188	602.601	259.776	0.431091	6.34815e-06	4.5443e-05	550	586	585	192	314	331	611.97	590.14	605.69	202.63	283.36	293.33
chr10_AA_01363	-1.21392	575.4	804.138	346.661	0.431097	1.33969e-06	1.07578e-05	737	769	790	492	306	276	820.04	774.43	817.95	519.25	276.14	244.59
chr01_AA_00172	-1.21387	284.344	397.375	171.312	0.43111	2.30309e-05	0.000148047	359	344	431	85	257	217	399.45	346.43	446.25	89.71	231.93	192.3
chr09_AA_00343	-1.21315	415.528	580.62	250.437	0.431327	4.46091e-06	3.28118e-05	518	597	545	261	271	261	576.37	601.21	564.28	275.46	244.56	231.3
chr07_AA_00474	-1.21238	2372.88	3315.11	1430.65	0.431555	4.61245e-07	4.02745e-06	3017	3244	3208	1571	1484	1461	3356.94	3266.9	3321.48	1658.02	1339.21	1294.72
chr09_AA_01088	-1.21042	277.176	387.078	167.273	0.432144	1.01586e-05	6.98881e-05	343	404	360	204	181	139	381.65	406.85	372.73	215.3	163.34	123.18
chr07_AA_01122	-1.2097	190.419	265.881	114.956	0.432358	3.73245e-05	0.000230494	210	303	250	119	133	112	233.66	305.14	258.84	125.59	120.02	99.25
chr10_AA_01544	-1.2074	142.107	198.328	85.8855	0.433048	0.00677861	0.023037	178	206	183	167	47	44	198.06	207.45	189.47	176.25	42.41	38.99
chr08_AA_00755	-1.2073	414.025	577.812	250.237	0.433078	4.64253e-06	3.39959e-05	547	608	495	281	244	264	608.63	612.29	512.51	296.56	220.19	233.95
chr10_AA_00636	-1.20708	65.2532	91.063	39.4434	0.433144	0.00287845	0.011089	98	90	71	13	57	60	109.04	90.64	73.51	13.72	51.44	53.17
chr11_AA_01473	-1.20562	3680.35	5134.47	2226.23	0.433584	5.43237e-07	4.69777e-06	4820	4926	4906	2178	2540	2356	5363.1	4960.77	5079.55	2298.64	2292.18	2087.86
chr06_AA_00565	-1.20494	1297.92	1810.48	785.362	0.433786	7.08247e-07	5.95807e-06	1669	1855	1648	945	777	742	1857.06	1868.09	1706.3	997.34	701.19	657.55
chr04_AA_00086	-1.20291	60.4884	84.3398	36.6369	0.434397	0.00348691	0.0131213	89	83	68	16	53	51	99.03	83.59	70.41	16.89	47.83	45.2
chr08_AA_00497	-1.20285	218.522	304.685	132.36	0.434416	0.00405152	0.0148671	243	231	397	188	119	103	270.38	232.63	411.04	198.41	107.39	91.28
chr08_AA_00846	-1.20216	1599.77	2230.23	969.31	0.434623	1.08104e-06	8.86796e-06	2098	2323	1948	845	1094	1161	2334.39	2339.4	2016.91	891.8	987.26	1028.86
chr06_AA_00862	-1.20202	8548.81	11917.5	5180.13	0.434666	6.34585e-07	5.40736e-06	10053	10443	13570	4006	6346	6303	11185.7	10516.7	14050	4227.89	5726.85	5585.65
chr07_AA_00172	-1.20035	1968.15	2742.74	1193.56	0.435169	8.33818e-07	6.9319e-06	2435	2731	2674	1126	1339	1336	2709.36	2750.28	2768.59	1188.37	1208.36	1183.95
chr08_AA_00019	-1.20023	103.674	144.472	62.8751	0.435206	0.000499256	0.00237231	124	170	120	38	87	79	137.97	171.2	124.24	40.1	78.51	70.01
chr11_AA_01573	-1.19931	309.649	431.422	187.877	0.435482	1.48589e-05	9.86574e-05	382	383	467	164	202	235	425.04	385.7	483.52	173.08	182.29	208.25
chr01_AA_00297	-1.19771	55.2724	76.9829	33.5619	0.435965	0.00377618	0.0140284	71	82	67	25	46	37	79	82.58	69.37	26.38	41.51	32.79
chr02_AA_00183	-1.19674	1563.81	2177.62	950.01	0.436261	1.05388e-06	8.65233e-06	1927	2019	2275	908	1074	1041	2144.13	2033.25	2355.48	958.29	969.21	922.52
chr02_AA_00238	-1.19608	1761.56	2452.65	1070.48	0.43646	1.10418e-06	9.0293e-06	2132	2619	2268	904	1270	1254	2372.22	2637.48	2348.23	954.07	1146.09	1111.28
chr02_AA_00293	-1.19527	43.6367	60.7454	26.5279	0.436706	0.00902805	0.0294282	50	63	61	12	28	47	55.63	63.44	63.16	12.66	25.27	41.65
chr06_AA_00277	-1.18989	60.8581	84.6229	37.0932	0.438336	0.00299909	0.0114955	80	65	96	30	46	43	89.01	65.46	99.4	31.66	41.51	38.11
chr09_AA_01252	-1.18988	247.734	344.471	150.996	0.438341	2.16525e-05	0.000140281	290	349	347	169	158	149	322.68	351.46	359.28	178.36	142.58	132.04
chr07_AA_00160	-1.18907	3409.31	4739.81	2078.82	0.438587	1.2735e-06	1.03015e-05	4331	4415	4785	1410	2628	2682	4819	4446.16	4954.27	1488.1	2371.6	2376.76
chr07_AA_00468	-1.18849	1821.39	2531.89	1110.89	0.438761	8.95055e-07	7.42851e-06	2252	2595	2392	1194	1185	1132	2505.75	2613.32	2476.62	1260.13	1069.38	1003.17
chr06_AA_00268	-1.18829	3128.03	4348.04	1908.02	0.438822	6.73727e-07	5.69469e-06	3908	4363	4155	2057	2042	1930	4348.34	4393.79	4301.98	2170.93	1842.77	1710.34
chr03_AA_00398	-1.18671	165.714	230.27	101.158	0.439304	0.000124587	0.000687033	214	211	232	73	137	116	238.11	212.49	240.21	77.04	123.63	102.8
chr07_AA_00528	-1.18637	2663.88	3701.37	1626.4	0.439406	6.81323e-07	5.75114e-06	3314	3609	3653	1869	1581	1670	3687.41	3634.47	3782.22	1972.52	1426.75	1479.93
chr06_AA_00495	-1.18576	71.1627	98.8651	43.4603	0.439592	0.00141943	0.0059806	83	100	100	49	42	46	92.35	100.71	103.54	51.71	37.9	40.76
chr11_AA_00972	-1.18518	1598.08	2219.91	976.248	0.439769	1.01681e-06	8.36188e-06	2000	2308	2038	1073	1037	971	2225.35	2324.29	2110.09	1132.43	935.82	860.49
chr11_AA_01655	-1.18357	42.7591	59.3769	26.1413	0.440261	0.00780631	0.0259939	49	59	62	26	29	28	54.52	59.42	64.19	27.44	26.17	24.81
chr09_AA_00445	-1.18299	424.046	588.773	259.318	0.440438	1.00849e-05	6.94291e-05	571	536	571	224	278	328	635.34	539.78	591.2	236.41	250.88	290.67
chr01_AA_00290	-1.18261	940.161	1305.28	575.043	0.440552	2.9828e-06	2.26468e-05	1259	1278	1186	467	683	695	1400.86	1287.02	1227.95	492.87	616.36	615.9
chr02_AA_00348	-1.18232	169.653	235.524	103.782	0.440643	0.000122516	0.000676366	219	253	201	72	141	122	243.68	254.79	208.11	75.99	127.24	108.11
chr06_AA_00454	-1.18168	215.409	299.005	131.813	0.440837	4.66748e-05	0.000282246	264	305	286	124	139	157	293.75	307.15	296.12	130.87	125.44	139.13
chr06_AA_00968	-1.18165	132.246	183.567	80.9248	0.440846	0.000317595	0.00158525	178	161	184	47	108	108	198.06	162.14	190.51	49.6	97.46	95.71
chr11_AA_01374	-1.18152	143.815	199.62	88.0095	0.440886	0.000219115	0.0011385	163	211	198	51	120	115	181.37	212.49	205	53.82	108.29	101.91
chr10_AA_00471	-1.18152	129.486	179.73	79.2407	0.440887	0.000326372	0.0016217	161	192	161	44	101	113	179.14	193.36	166.7	46.44	91.15	100.14
chr11_AA_01015	-1.18101	2412.46	3348.21	1476.7	0.441043	1.14073e-06	9.30356e-06	3022	3334	3211	1365	1715	1627	3362.51	3357.53	3324.59	1440.61	1547.67	1441.83
chr06_AA_00742	-1.18074	1924.76	2671.19	1178.33	0.441125	1.50574e-06	1.19553e-05	2395	2744	2497	975	1408	1394	2664.86	2763.37	2585.33	1029	1270.63	1235.35
chr11_AA_00590	-1.1789	722.84	1002.77	442.911	0.441689	3.33499e-06	2.51032e-05	914	1050	902	433	475	500	1016.99	1057.41	933.91	456.98	428.66	443.09
chr09_AA_01195	-1.17736	124.805	173.081	76.5293	0.442159	0.000404704	0.00196938	149	169	177	36	120	94	165.79	170.19	183.26	37.99	108.29	83.3
chr05_AA_00464	-1.1757	58.3301	80.8642	35.796	0.442668	0.00387808	0.0143316	62	85	85	23	43	50	68.99	85.6	88.01	24.27	38.8	44.31
chr08_AA_00498	-1.17569	497.778	690.079	305.478	0.442671	6.32478e-06	4.53085e-05	577	606	790	304	332	334	642.01	610.28	817.95	320.84	299.61	295.99
chr02_AA_00171	-1.17477	1443.79	2001.15	886.419	0.442954	2.01504e-05	0.000131322	1521	1763	2449	934	952	919	1692.38	1775.44	2535.63	985.73	859.12	814.41
chr05_AA_00667	-1.17396	2646.5	3667.54	1625.46	0.443203	1.5901e-06	1.25747e-05	3470	3780	3221	1297	1910	2013	3860.98	3806.68	3334.94	1368.84	1723.65	1783.9
chr11_AA_01087	-1.17388	3258.23	4515.2	2001.26	0.443228	1.2766e-05	8.59727e-05	3896	4537	4483	820	2906	2839	4334.98	4569.02	4641.58	865.42	2622.47	2515.89
chr11_AA_00841	-1.17349	629.98	872.943	387.016	0.443347	5.63438e-06	4.06571e-05	788	895	812	322	419	500	876.79	901.32	840.72	339.84	378.12	443.09
chr11_AA_01200	-1.17284	211.538	293.081	129.995	0.443547	7.87003e-05	0.000452664	266	280	291	85	155	181	295.97	281.98	301.29	89.71	139.88	160.4
chr07_AA_00254	-1.17121	1468.91	2034.44	903.388	0.444048	1.83829e-06	1.43764e-05	1837	1951	2023	868	1009	997	2043.98	1964.77	2094.56	916.08	910.56	883.53
chr09_AA_00776	-1.17078	315.346	436.713	193.979	0.44418	1.55098e-05	0.000102429	436	372	435	239	166	203	485.13	374.63	450.39	252.24	149.8	179.9
chr09_AA_00377	-1.17054	415.351	575.177	255.526	0.444256	1.01672e-05	6.98987e-05	509	564	571	252	268	292	566.35	567.98	591.2	265.96	241.85	258.77
chr08_AA_00754	-1.16959	698.271	966.768	429.773	0.444546	4.35299e-06	3.21228e-05	856	903	1003	411	460	497	952.45	909.37	1038.48	433.76	415.12	440.44
chr10_AA_00614	-1.16925	54.2927	75.1637	33.4217	0.444652	0.00489537	0.0174711	76	69	69	29	33	45	84.56	69.49	71.44	30.61	29.78	39.88
chr10_AA_00438	-1.16903	3976.37	5504.69	2448.05	0.444721	1.09807e-06	8.99273e-06	4894	5321	5515	2390	2620	2773	5445.43	5358.56	5710.09	2522.38	2364.38	2457.4
chr11_AA_01390	-1.16853	1033.92	1431.16	636.683	0.444874	2.28162e-06	1.76344e-05	1324	1319	1441	690	688	633	1473.18	1328.31	1491.97	728.22	620.87	560.96
chr08_AA_00109	-1.16845	2556.74	3538.98	1574.49	0.444898	1.95291e-06	1.51888e-05	3036	3271	3810	1128	2003	1947	3378.08	3294.09	3944.78	1190.48	1807.58	1725.41
chr01_AA_00165	-1.16732	332.906	460.691	205.122	0.445248	1.48573e-05	9.86574e-05	452	508	355	236	182	228	502.93	511.59	367.56	249.07	164.24	202.05
chr08_AA_01050	-1.16704	4648.99	6433.11	2864.88	0.445334	1.35723e-06	1.08898e-05	5842	6224	6308	2436	3291	3446	6500.25	6267.93	6531.14	2570.93	2969.91	3053.81
chr09_AA_01380	-1.16671	458.898	634.961	282.835	0.445437	1.6414e-05	0.000108111	609	646	557	156	365	400	677.62	650.56	576.7	164.64	329.39	354.48
chr11_AA_00916	-1.1663	91.2332	126.225	56.2413	0.445564	0.000960387	0.00422459	123	126	111	48	67	65	136.86	126.89	114.93	50.66	60.46	57.6
chr03_AA_00189	-1.16591	733.563	1014.83	452.293	0.445682	6.63421e-06	4.71158e-05	857	896	1148	284	650	531	953.56	902.32	1188.61	299.73	586.58	470.57
chr07_AA_00657	-1.16501	2245.61	3106.04	1385.17	0.445961	9.85498e-07	8.13817e-06	2912	3168	2789	1737	1340	1256	3240.11	3190.36	2887.66	1833.21	1209.26	1113.05
chr10_AA_01425	-1.16488	247.995	343.007	152.982	0.446002	2.36417e-05	0.000151481	342	317	318	223	126	124	380.54	319.24	329.25	235.35	113.71	109.89
chr09_AA_01304	-1.1648	116.839	161.601	72.0782	0.446027	0.000402474	0.00195949	144	165	153	65	87	78	160.23	166.16	158.41	68.6	78.51	69.12
chr07_AA_00888	-1.16398	113.047	156.328	69.7664	0.446281	0.00056509	0.00265327	137	156	154	44	97	85	152.44	157.1	159.45	46.44	87.54	75.33
chr02_AA_00290	-1.16364	63.7022	88.0846	39.3197	0.446386	0.00420875	0.015387	78	95	79	11	55	64	86.79	95.67	81.79	11.61	49.63	56.72
chr10_AA_01384	-1.15924	172.493	238.292	106.695	0.447748	0.000135416	0.00074097	218	213	249	95	112	134	242.56	214.5	257.81	100.26	101.07	118.75
chr08_AA_00892	-1.1587	823.83	1137.95	509.707	0.447916	3.38516e-06	2.54093e-05	973	1149	1134	547	549	515	1082.63	1157.11	1174.11	577.3	495.44	456.39
chr08_AA_00184	-1.15413	156.294	215.676	96.9115	0.449338	0.000163904	0.000879816	199	217	200	100	108	99	221.42	218.53	207.07	105.54	97.46	87.73
chr07_AA_01081	-1.15303	1165.22	1607.56	722.887	0.44968	4.79836e-06	3.50592e-05	1457	1531	1603	504	870	961	1621.17	1541.81	1659.71	531.92	785.12	851.63
chr06_AA_00591	-1.15228	198.213	273.414	123.013	0.449913	9.63918e-05	0.000544667	240	245	296	109	143	141	267.04	246.73	306.47	115.04	129.05	124.95
chr11_AA_00771	-1.15152	881.64	1215.93	547.352	0.450152	8.18398e-06	5.7178e-05	1042	1157	1278	281	725	780	1159.41	1165.17	1323.21	296.56	654.26	691.23
chr03_AA_00258	-1.14985	431.937	595.499	268.374	0.450671	2.37254e-05	0.000151919	528	547	626	145	373	356	587.49	550.86	648.14	153.03	336.61	315.48
chr11_AA_00840	-1.14825	4291.99	5915.2	2668.78	0.451173	1.99537e-06	1.54947e-05	5286	5826	5792	2260	3168	3117	5881.6	5867.12	5996.89	2385.18	2858.91	2762.25
chr05_AA_00330	-1.14684	60.2522	83.0141	37.4903	0.451614	0.00375336	0.0139647	77	81	79	38	36	45	85.68	81.57	81.79	40.1	32.49	39.88
chr10_AA_00384	-1.14663	2304.24	3174.58	1433.89	0.451679	1.60076e-06	1.26488e-05	2695	3139	3249	1635	1416	1465	2998.66	3161.16	3363.93	1725.56	1277.85	1298.27
chr08_AA_00247	-1.14654	97.7931	134.729	60.8577	0.451706	0.00088569	0.00393804	111	143	132	51	70	74	123.51	144.01	136.67	53.82	63.17	65.58
chr08_AA_01068	-1.14537	65.6407	90.4094	40.8719	0.452075	0.00300953	0.0115266	82	79	97	39	50	41	91.24	79.56	100.43	41.16	45.12	36.33
chr08_AA_00375	-1.14257	1819.06	2503.96	1134.17	0.452951	2.41713e-06	1.86381e-05	2220	2396	2539	1181	1200	1211	2470.14	2412.91	2628.82	1246.41	1082.92	1073.17
chr06_AA_00803	-1.14184	1931.56	2658.39	1204.73	0.453182	3.30442e-06	2.49166e-05	2147	2618	2849	934	1475	1464	2388.91	2636.48	2949.78	985.73	1331.09	1297.38
chr11_AA_01471	-1.14112	208.12	286.389	129.851	0.453408	0.0100945	0.0322769	267	297	254	246	88	57	297.08	299.1	262.99	259.63	79.41	50.51
chr09_AA_00322	-1.14023	303.009	416.884	189.135	0.453687	4.332e-05	0.00026357	386	435	370	146	240	222	429.49	438.07	383.09	154.09	216.58	196.73
chr09_AA_00055	-1.14003	924.466	1271.84	577.096	0.453751	1.38946e-05	9.30032e-05	1273	1276	1076	294	791	798	1416.44	1285.01	1114.06	310.28	713.83	707.18
chr11_AA_01538	-1.13962	357.246	491.438	223.054	0.45388	3.17101e-05	0.000198173	416	443	546	162	282	275	462.87	446.13	565.31	170.97	254.49	243.7
chr07_AA_00277	-1.13893	316.078	434.741	197.415	0.454098	4.99014e-05	0.000299378	411	403	426	123	263	254	457.31	405.84	441.07	129.81	237.34	225.09
chr06_AA_00520	-1.1388	2066.47	2842.2	1290.75	0.454137	2.82285e-06	2.14819e-05	2460	2903	2768	1178	1507	1432	2737.18	2923.49	2865.92	1243.25	1359.97	1269.02
chr04_AA_00044	-1.13824	138.804	190.886	86.7225	0.454315	0.000363329	0.00178827	187	178	179	72	100	106	208.07	179.26	185.33	75.99	90.24	93.94
chr09_AA_00586	-1.13805	60.5753	83.3008	37.8498	0.454374	0.00386907	0.0143091	74	79	85	40	27	53	82.34	79.56	88.01	42.22	24.37	46.97
chr11_AA_01622	-1.13641	972.111	1336.34	607.885	0.454889	3.40151e-06	2.5512e-05	1302	1359	1151	778	563	558	1448.7	1368.59	1191.72	821.09	508.07	494.49
chr10_AA_01509	-1.13428	291.925	401.117	182.733	0.455561	3.85463e-05	0.000237151	333	425	391	179	187	215	370.52	428	404.83	188.91	168.76	190.53
chr08_AA_00110	-1.13358	63.3122	86.9803	39.6441	0.455782	0.00294862	0.0113284	68	75	106	50	36	38	75.66	75.53	109.75	52.77	32.49	33.68
chr10_AA_01275	-1.13267	193.624	265.954	121.294	0.456072	0.000142685	0.000776021	253	303	204	99	148	142	281.51	305.14	211.22	104.48	133.56	125.84
chr09_AA_00872	-1.13205	252.059	346.172	157.947	0.456268	9.45382e-05	0.000536892	309	367	314	89	202	223	343.82	369.59	325.11	93.93	182.29	197.62
chr05_AA_00344	-1.1305	904.067	1241.21	566.928	0.456756	4.93943e-06	3.59836e-05	1103	1205	1239	641	536	610	1227.28	1213.5	1282.83	676.5	483.7	540.57
chr07_AA_00464	-1.13045	326.258	447.919	204.597	0.456774	5.91474e-05	0.000347267	416	410	452	105	304	258	462.87	412.89	467.99	110.82	274.34	228.64
chr08_AA_00197	-1.12947	123.361	169.326	77.3963	0.457085	0.000646883	0.00297656	155	181	148	47	111	93	172.46	182.28	153.24	49.6	100.17	82.42
chr11_AA_00838	-1.12796	3408.76	4677.35	2140.18	0.457562	2.75892e-06	2.10116e-05	4148	4280	4932	2048	2350	2413	4615.38	4310.21	5106.47	2161.44	2120.72	2138.37
chr11_AA_00394	-1.12741	687.571	943.341	431.801	0.457735	1.22648e-05	8.29362e-05	854	820	1018	341	527	519	950.22	825.79	1054.01	359.89	475.58	459.93
chr09_AA_01165	-1.12592	88.3413	121.164	55.5186	0.458211	0.00176862	0.00723913	122	111	112	41	61	77	135.75	111.78	115.96	43.27	55.05	68.24
chr08_AA_01183	-1.12545	387.256	531.084	243.428	0.45836	2.91474e-05	0.000183545	502	463	549	221	266	290	558.56	466.27	568.42	233.24	240.05	256.99
chr10_AA_00347	-1.12384	128.494	176.155	80.8324	0.45887	0.000332699	0.00165057	134	168	203	101	74	78	149.1	169.19	210.18	106.59	66.78	69.12
chr05_AA_00476	-1.1237	5176.64	7096.56	3256.72	0.458915	5.36259e-06	3.88091e-05	6128	6882	7283	1561	4412	4673	6818.48	6930.57	7540.63	1647.46	3981.54	4141.16
chr10_AA_00353	-1.12357	147.993	202.876	93.1109	0.458956	0.000277649	0.00140861	180	205	195	97	92	106	200.28	206.45	201.9	102.37	83.02	93.94
chr10_AA_00138	-1.12356	5774.52	7915.95	3633.09	0.458958	3.81412e-06	2.84349e-05	6693	7467	8481	2483	4635	4622	7447.14	7519.7	8781.01	2620.53	4182.78	4095.96
chr07_AA_00563	-1.12324	2713.21	3719.12	1707.3	0.459062	5.72835e-06	4.1275e-05	3324	3511	3789	1006	2271	2269	3698.53	3535.78	3923.03	1061.72	2049.43	2010.76
chr10_AA_00515	-1.12279	141.871	194.45	89.2924	0.459205	0.000322206	0.00160422	191	177	186	97	96	89	212.52	178.25	192.58	102.37	86.63	78.87
chr05_AA_00306	-1.1227	60.0424	82.293	37.7917	0.459234	0.00543318	0.019094	78	87	70	26	53	43	86.79	87.61	72.48	27.44	47.83	38.11
chr09_AA_01334	-1.12263	71.0912	97.435	44.7474	0.459254	0.0051347	0.0182322	102	84	91	12	65	71	113.49	84.59	94.22	12.66	58.66	62.92
chr11_AA_00743	-1.11944	369.974	506.72	233.229	0.460272	2.11936e-05	0.000137487	463	488	496	298	199	232	515.17	491.44	513.55	314.51	179.58	205.6
chr09_AA_00508	-1.11913	61.1243	83.7105	38.5381	0.460373	0.005884	0.0204175	91	82	65	24	48	53	101.25	82.58	67.3	25.33	43.32	46.97
chr09_AA_01460	-1.11886	545.782	747.412	344.151	0.460456	1.82477e-05	0.000119553	638	768	733	276	401	428	709.89	773.42	758.93	291.29	361.88	379.29
chr08_AA_00176	-1.11813	2004.62	2744.75	1264.49	0.460692	5.25756e-06	3.81048e-05	2535	2535	2763	1050	1482	1521	2820.63	2552.89	2860.74	1108.16	1337.41	1347.89
chr09_AA_00933	-1.11432	3274.59	4479.89	2069.3	0.461908	3.63614e-06	2.71694e-05	4071	4441	4286	1981	2287	2317	4529.7	4472.34	4437.62	2090.72	2063.87	2053.3
chr08_AA_01030	-1.11366	1330.78	1820.35	841.22	0.462121	5.86249e-06	4.21801e-05	1660	1809	1731	824	897	953	1847.04	1821.77	1792.23	869.64	809.48	844.54
chr08_AA_00251	-1.1132	3375.81	4617.22	2134.39	0.462267	4.8228e-06	3.52118e-05	4260	4411	4510	1688	2631	2536	4740	4442.13	4669.54	1781.5	2374.3	2247.37
chr08_AA_00896	-1.11301	320.792	438.742	202.842	0.462327	4.14584e-05	0.000253446	362	467	428	205	193	246	402.79	470.3	443.14	216.35	174.17	218
chr08_AA_00306	-1.11165	392.456	536.596	248.317	0.462763	5.10286e-05	0.000305215	490	541	502	141	311	356	545.21	544.82	519.76	148.81	280.66	315.48
chr08_AA_01310	-1.11088	320.684	438.389	202.979	0.463011	6.55452e-05	0.000381884	374	464	417	133	259	265	416.14	467.27	431.75	140.37	233.73	234.84
chr10_AA_01188	-1.11069	176.244	240.924	111.565	0.463071	0.000310644	0.00155605	215	255	219	62	155	146	239.23	256.8	226.75	65.43	139.88	129.38
chr08_AA_01131	-1.10983	10621.8	14517.2	6726.49	0.463347	2.58192e-06	1.97854e-05	12330	13641	15545	7081	7042	7167	13719.3	13737.3	16094.9	7473.21	6354.94	6351.31
chr07_AA_00980	-1.10839	12866.7	17579.7	8153.67	0.46381	2.54156e-06	1.95063e-05	15742	19158	15386	8655	8672	8464	17515.7	19293.2	15930.3	9134.39	7825.91	7500.7
chr04_AA_00409	-1.10723	201.664	275.463	127.866	0.464184	0.000173395	0.00092624	203	256	331	100	151	160	225.87	257.81	342.71	105.54	136.27	141.79
chr09_AA_00231	-1.10632	215.333	294.075	136.591	0.464477	0.00014179	0.000771577	260	268	312	123	159	154	289.3	269.89	323.04	129.81	143.49	136.47
chr09_AA_01321	-1.10499	255.432	348.735	162.128	0.464905	0.000106685	0.000596289	276	371	353	116	202	205	307.1	373.62	365.49	122.43	182.29	181.67
chr10_AA_00599	-1.10366	55.5278	75.7886	35.267	0.465334	0.00584815	0.0203217	63	77	77	40	41	30	70.1	77.54	79.72	42.22	37	26.59
chr08_AA_00357	-1.10246	115.869	158.105	73.633	0.465723	0.000740218	0.00335301	134	179	140	72	83	79	149.1	180.26	144.95	75.99	74.9	70.01
chr07_AA_00112	-1.09964	2195.2	2993.52	1396.88	0.466634	8.10175e-06	5.67237e-05	2682	2834	3035	1006	1787	1711	2984.2	2854	3142.36	1061.72	1612.65	1516.27
chr07_AA_00350	-1.09835	1427.5	1946.08	908.922	0.467051	1.0568e-05	7.23527e-05	1696	1932	1937	650	1083	1200	1887.1	1945.64	2005.52	686	977.34	1063.43
chr04_AA_00441	-1.09827	74.2104	101.168	47.253	0.467075	0.00322252	0.0122438	92	100	97	41	62	48	102.37	100.71	100.43	43.27	55.95	42.54
chr10_AA_00498	-1.09799	598.599	815.993	381.206	0.467168	2.05033e-05	0.000133271	791	794	742	360	423	431	880.13	799.6	768.25	379.94	381.73	381.95
chr06_AA_00555	-1.0973	4858.83	6622.41	3095.25	0.46739	6.3893e-06	4.57e-05	6045	6723	6153	2244	3919	3815	6726.12	6770.45	6370.66	2368.29	3536.64	3380.81
chr11_AA_00870	-1.097	89.8652	122.475	57.2556	0.467489	0.00120839	0.00517415	107	114	129	84	43	50	119.06	114.8	133.56	88.65	38.8	44.31
chr11_AA_00704	-1.09519	3651.79	4974.94	2328.64	0.468074	5.11868e-06	3.72346e-05	4571	4584	5044	2260	2597	2547	5086.04	4616.35	5222.43	2385.18	2343.62	2257.12
chr09_AA_00717	-1.0945	54.4332	74.1446	34.7218	0.468298	0.00654733	0.0223663	68	82	62	41	39	29	75.66	82.58	64.19	43.27	35.19	25.7
chr11_AA_01439	-1.09162	366.304	498.633	233.976	0.469234	4.9762e-05	0.000298723	415	519	494	209	282	256	461.76	522.66	511.48	220.58	254.49	226.86
chr04_AA_00040	-1.09117	895.075	1218.3	571.846	0.469379	1.75177e-05	0.000115151	1175	1305	998	439	657	744	1307.39	1314.21	1033.3	463.32	592.9	659.32
chr05_AA_00155	-1.09056	59.0088	80.3071	37.7105	0.469578	0.00555091	0.0194596	69	90	71	42	35	42	76.77	90.64	73.51	44.33	31.59	37.22
chr11_AA_01025	-1.09043	268.908	365.955	171.86	0.46962	0.000125342	0.000690429	306	347	394	122	191	242	340.48	349.45	407.94	128.76	172.36	214.46
chr09_AA_00516	-1.09022	19991	27204.4	12777.6	0.46969	4.36208e-06	3.21565e-05	24639	26281	26784	12227	14258	14175	27415.2	26466.5	27731.5	12904.2	12866.9	12561.7
chr10_AA_01201	-1.08983	1716.54	2335.73	1097.36	0.469817	0.0010097	0.00440992	2445	2405	1801	1630	855	903	2720.49	2421.97	1864.71	1720.28	771.58	800.23
chr11_AA_01048	-1.08924	1906.06	2593.26	1218.85	0.470008	8.3195e-06	5.80839e-05	2317	2450	2641	1081	1406	1407	2578.07	2467.29	2734.42	1140.88	1268.82	1246.87
chr07_AA_00919	-1.08895	674.76	917.977	431.544	0.470104	1.20329e-05	8.15911e-05	860	891	869	563	404	379	956.9	897.29	899.74	594.18	364.58	335.87
chr11_AA_00266	-1.08692	225.934	307.233	144.635	0.470766	0.000270177	0.00137705	278	276	323	64	186	224	309.32	277.95	334.43	67.54	167.85	198.51
chr06_AA_01000	-1.08672	5623.85	7647.17	3600.52	0.470831	3.4589e-06	2.59038e-05	6602	7394	7871	4398	3496	3391	7345.88	7446.19	8149.43	4641.6	3154.91	3005.07
chr09_AA_00140	-1.08552	1270.28	1726.83	813.719	0.471221	1.25861e-05	8.49348e-05	1557	1563	1810	684	986	936	1732.44	1574.03	1874.03	721.89	889.8	829.47
chr05_AA_00408	-1.08548	215.894	293.487	138.301	0.471234	0.000200544	0.00105531	268	279	291	118	145	180	298.2	280.97	301.29	124.54	130.85	159.51
chr11_AA_01117	-1.08362	114.642	155.781	73.504	0.471842	0.00120868	0.00517415	144	160	141	54	83	100	160.23	161.13	145.99	56.99	74.9	88.62
chr08_AA_00808	-1.08288	259.689	352.817	166.56	0.472087	0.000188824	0.000998949	304	344	361	82	229	233	338.25	346.43	373.77	86.54	206.66	206.48
chr08_AA_00292	-1.08281	1143.89	1554.08	733.693	0.472108	1.61147e-05	0.000106211	1448	1505	1483	559	929	872	1611.15	1515.62	1535.46	589.96	838.36	772.76
chr04_AA_00097	-1.0823	235.33	319.683	150.978	0.472274	0.00018867	0.000998667	270	288	356	108	190	189	300.42	290.03	368.59	113.98	171.46	167.49
chr10_AA_00705	-1.08212	1074.95	1460.2	689.704	0.472336	1.59335e-05	0.000105087	1308	1416	1448	554	822	838	1455.38	1425.99	1499.22	584.69	741.8	742.63
chr10_AA_00161	-1.08099	319.297	433.62	204.974	0.472704	9.10755e-05	0.000518716	397	447	395	164	250	244	441.73	450.15	408.97	173.08	225.61	216.23
chr11_AA_01187	-1.08082	283.811	385.413	182.208	0.472759	7.24725e-05	0.000418791	354	391	356	221	198	152	393.89	393.76	368.59	233.24	178.68	134.7
chr08_AA_00409	-1.07997	1084.62	1472.62	696.607	0.473038	2.20875e-05	0.000142912	1287	1322	1598	409	934	920	1432.01	1331.33	1654.53	431.65	842.87	815.29
chr02_AA_00209	-1.07992	1835.56	2492.18	1178.94	0.473054	1.31498e-05	8.83172e-05	2252	2524	2346	819	1509	1479	2505.75	2541.81	2428.99	864.36	1361.77	1310.67
chr01_AA_00478	-1.07828	394.149	534.949	253.348	0.473593	7.48935e-05	0.000431772	487	561	481	164	346	310	541.87	564.96	498.02	173.08	312.24	274.72
chr07_AA_00522	-1.07815	1233.04	1673.47	792.617	0.473637	9.11535e-06	6.32386e-05	1493	1740	1552	906	832	757	1661.22	1752.28	1606.9	956.18	750.83	670.84
chr08_AA_00311	-1.07615	1480.85	2008.9	952.807	0.474292	0.00579836	0.0201699	1778	1936	2027	1686	579	628	1978.34	1949.66	2098.7	1779.39	522.51	556.53
chr08_AA_00680	-1.07529	65.0235	88.1928	41.8543	0.474577	0.00398837	0.0146789	89	77	85	63	36	30	99.03	77.54	88.01	66.49	32.49	26.59
chr10_AA_01341	-1.07481	2197.22	2979.81	1414.62	0.474733	8.67244e-06	6.03775e-05	2595	2915	3010	1380	1549	1568	2887.39	2935.57	3116.48	1456.44	1397.87	1389.54
chr08_AA_00304	-1.07263	311.492	422.232	200.751	0.47545	8.63063e-05	0.000492688	389	425	392	204	199	234	432.83	428	405.87	215.3	179.58	207.37
chr08_AA_00576	-1.07208	1174.61	1592.01	757.213	0.475633	2.24034e-05	0.000144671	1473	1540	1532	491	962	999	1638.97	1550.87	1586.19	518.2	868.14	885.3
chr06_AA_00267	-1.07171	1274.48	1727.22	821.735	0.475756	2.20339e-05	0.000142658	1464	1780	1700	461	1134	1078	1628.96	1792.56	1760.14	486.53	1023.36	955.31
chr08_AA_00028	-1.07023	69.1488	93.6822	44.6155	0.476243	0.00526231	0.0185755	87	75	105	37	53	53	96.8	75.53	108.71	39.05	47.83	46.97
chr07_AA_01069	-1.06995	2243.11	3038.75	1447.47	0.476336	1.5457e-05	0.000102149	2756	3144	2785	914	1995	1780	3066.53	3166.19	2883.52	964.63	1800.36	1577.42
chr11_AA_01601	-1.0685	287.275	389.047	185.503	0.476814	0.000896214	0.0039759	389	321	397	83	280	244	432.83	323.27	411.04	87.6	252.68	216.23
chr09_AA_00126	-1.06797	242.639	328.559	156.719	0.476991	0.000733513	0.00332874	330	389	219	158	184	155	367.18	391.75	226.75	166.75	166.05	137.36
chr10_AA_01358	-1.06786	3888.56	5265.39	2511.74	0.477028	6.6183e-06	4.70704e-05	4458	5644	4976	2692	2616	2633	4960.31	5683.84	5152.02	2841.11	2360.77	2333.33
chr11_AA_00239	-1.06737	435.226	589.263	281.189	0.477187	5.93373e-05	0.000347969	539	543	600	243	355	301	599.73	546.83	621.22	256.46	320.36	266.74
chr10_AA_01503	-1.06678	1472.45	1993.32	951.58	0.477384	2.45139e-05	0.000156664	1805	1942	1947	496	1291	1316	2008.38	1955.71	2015.87	523.47	1165.04	1166.22
chr07_AA_00173	-1.06604	197.243	266.973	127.514	0.477629	0.000272396	0.00138765	241	272	250	125	153	127	268.15	273.92	258.84	131.92	138.07	112.55
chr03_AA_00179	-1.06363	99.0174	133.95	64.0851	0.478426	0.00154315	0.00643608	105	136	143	73	55	74	116.83	136.96	148.06	77.04	49.63	65.58
chr11_AA_00845	-1.06333	793.856	1073.85	513.864	0.478526	3.38026e-05	0.000210056	977	1114	978	360	646	653	1087.08	1121.86	1012.6	379.94	582.97	578.68
chr07_AA_00155	-1.06254	550.398	744.39	356.406	0.47879	3.03979e-05	0.000190695	655	769	705	402	370	351	728.8	774.43	729.94	424.27	333.9	311.05
chr10_AA_00544	-1.0606	89.4022	120.86	57.9443	0.479432	0.00361713	0.0135444	128	123	93	30	78	81	142.42	123.87	96.29	31.66	70.39	71.78
chr02_AA_00297	-1.05982	251.414	339.819	163.009	0.479693	0.000207821	0.00108897	281	342	350	122	193	210	312.66	344.41	362.38	128.76	174.17	186.1
chr04_AA_00523	-1.05899	579.801	783.531	376.071	0.479969	3.4495e-05	0.000214224	666	784	792	380	412	401	741.04	789.53	820.02	401.05	371.8	355.36
chr05_AA_00701	-1.05848	47.7979	64.5857	31.0101	0.480139	0.0155335	0.0465818	64	60	60	23	32	45	71.21	60.42	62.12	24.27	28.88	39.88
chr11_AA_01024	-1.05826	861.83	1164.47	559.191	0.480212	1.99389e-05	0.000130116	990	1092	1248	608	542	617	1101.55	1099.71	1292.15	641.68	489.12	546.78
chr11_AA_01306	-1.05634	938.074	1266.94	609.209	0.480851	2.73615e-05	0.000172743	1196	1292	1129	515	710	726	1330.76	1301.12	1168.94	543.53	640.73	643.37
chr08_AA_00642	-1.05398	1871.75	2526.59	1216.9	0.481636	1.76775e-05	0.000116124	2233	2556	2435	978	1463	1465	2484.6	2574.04	2521.14	1032.17	1320.26	1298.27
chr11_AA_00319	-1.05388	71.6234	96.6794	46.5675	0.48167	0.00387345	0.0143199	89	92	95	62	44	39	99.03	92.65	98.36	65.43	39.71	34.56
chr11_AA_00725	-1.05253	2063.82	2784.95	1342.69	0.482122	1.40139e-05	9.35487e-05	2429	2777	2758	1274	1480	1521	2702.69	2796.6	2855.56	1344.57	1335.6	1347.89
chr10_AA_00167	-1.04987	163.021	219.851	106.191	0.483012	0.000640114	0.00295091	206	196	225	89	136	115	229.21	197.38	232.96	93.93	122.73	101.91
chr10_AA_00299	-1.04917	1033.38	1393.4	673.357	0.483246	2.55504e-05	0.000162291	1301	1380	1297	617	802	728	1447.59	1389.74	1342.88	651.17	723.75	645.15
chr11_AA_01086	-1.04854	798.393	1076.39	520.392	0.483458	5.13281e-05	0.000306636	990	1099	986	298	697	697	1101.55	1106.76	1020.88	314.51	629	617.67
chr04_AA_00455	-1.04852	870.044	1172.99	567.098	0.483464	2.3335e-05	0.000149807	1012	1273	1073	599	623	572	1126.03	1281.98	1110.96	632.18	562.22	506.9
chr07_AA_00085	-1.04707	105.285	141.898	68.6716	0.483952	0.00233939	0.00927353	152	117	134	55	53	113	169.13	117.83	138.74	58.05	47.83	100.14
chr03_AA_00252	-1.04706	55.7455	75.131	36.36	0.483955	0.00995256	0.0319574	65	79	71	33	43	40	72.32	79.56	73.51	34.83	38.8	35.45
chr10_AA_00743	-1.04639	1259.9	1697.77	822.026	0.484179	2.0398e-05	0.000132674	1576	1732	1541	823	854	933	1753.58	1744.22	1595.51	868.58	770.68	826.81
chr08_AA_00929	-1.04446	1348.7	1816.64	880.754	0.484826	2.55585e-05	0.000162291	1665	1740	1782	734	1007	1082	1852.6	1752.28	1845.04	774.66	908.75	958.86
chr11_AA_00500	-1.04433	1319.7	1777.53	861.871	0.484871	2.328e-05	0.000149551	1673	1701	1698	792	1007	949	1861.51	1713.01	1758.07	835.87	908.75	840.99
chr11_AA_01466	-1.04408	2566.4	3456.54	1676.27	0.484954	1.51209e-05	0.00010017	3069	3210	3595	1598	1938	1798	3414.8	3232.66	3722.17	1686.51	1748.92	1593.37
chr09_AA_00361	-1.04283	398.659	536.78	260.539	0.485373	0.000104331	0.000585117	477	486	570	216	314	305	530.75	489.43	590.16	227.96	283.36	270.29
chr07_AA_00863	-1.04123	410.217	552.141	268.292	0.485912	0.000106558	0.000595919	490	576	513	205	333	325	545.21	580.07	531.15	216.35	300.51	288.01
chr11_AA_01449	-1.04106	67.7724	91.2165	44.3284	0.485969	0.0076466	0.0255489	79	95	87	26	60	58	87.9	95.67	90.08	27.44	54.15	51.4
chr01_AA_00397	-1.04063	331.984	446.781	217.187	0.486116	7.27441e-05	0.000420115	354	471	456	299	172	204	393.89	474.32	472.13	315.56	155.22	180.78
chr11_AA_01610	-1.03672	261.38	351.452	171.309	0.487433	0.000185859	0.000986431	313	367	325	187	176	178	348.27	369.59	336.5	197.36	158.83	157.74
chr07_AA_00337	-1.03645	1033.21	1389.16	677.254	0.487527	3.5534e-05	0.000220262	1291	1400	1276	559	871	740	1436.46	1409.88	1321.14	589.96	786.02	655.78
chr08_AA_00887	-1.03565	1860.05	2500.41	1219.69	0.487796	1.39121e-05	9.30578e-05	2197	2453	2498	1477	1145	1204	2444.55	2470.31	2586.37	1558.81	1033.29	1066.97
chr11_AA_00511	-1.03541	75.1079	100.96	49.256	0.487878	0.00463551	0.0166882	81	92	116	51	55	50	90.13	92.65	120.1	53.82	49.63	44.31
chr06_AA_00698	-1.03336	28098.7	37752.6	18444.8	0.48857	1.24663e-05	8.4184e-05	34588	37953	35303	17979	20738	19911	38485.2	38220.9	36551.8	18974.8	18714.7	17644.9
chr09_AA_00275	-1.03329	850.022	1142.05	557.998	0.488594	6.40007e-05	0.000373545	1049	1069	1142	317	734	764	1167.2	1076.55	1182.4	334.56	662.39	677.05
chr11_AA_00274	-1.03164	229.361	308.041	150.68	0.489154	0.00033012	0.0016395	278	300	302	135	181	165	309.32	302.12	312.68	142.48	163.34	146.22
chr08_AA_00984	-1.02957	562.986	755.759	370.213	0.489856	0.000789578	0.0035522	745	834	578	526	319	302	828.94	839.89	598.45	555.13	287.88	267.63
chr11_AA_01569	-1.02887	5472.39	7345.02	3599.76	0.490095	2.58358e-05	0.000163842	6737	8072	6191	2214	4773	4689	7496.1	8128.97	6410	2336.63	4307.32	4155.34
chr10_AA_01280	-1.02769	138.344	185.635	91.053	0.490494	0.00162947	0.00675055	161	188	182	40	142	116	179.14	189.33	188.44	42.22	128.15	102.8
chr11_AA_01372	-1.02538	668.581	896.654	440.508	0.49128	9.64026e-05	0.000544667	795	925	844	218	634	586	884.58	931.53	873.86	230.07	572.14	519.31
chr05_AA_00240	-1.02527	997.005	1337.08	656.932	0.491319	3.75171e-05	0.000231539	1186	1366	1271	618	704	771	1319.63	1375.64	1315.96	652.23	635.31	683.25
chr11_AA_00790	-1.02423	1168.23	1566.33	770.121	0.491672	9.43269e-05	0.000536	1244	1332	1906	656	918	891	1384.17	1341.4	1973.42	692.33	828.43	789.59
chr08_AA_01076	-1.02335	112.876	151.311	74.4408	0.491971	0.00220517	0.00882156	141	150	141	61	74	104	156.89	151.06	145.99	64.38	66.78	92.16
chr09_AA_01299	-1.02117	244.99	328.247	161.732	0.492716	0.000316483	0.00158086	284	333	322	149	167	200	316	335.35	333.39	157.25	150.71	177.24
chr07_AA_00418	-1.0197	216.587	290.095	143.08	0.493218	0.000599345	0.00279158	276	258	293	89	184	191	307.1	259.82	303.36	93.93	166.05	169.26
chr05_AA_00198	-1.01959	729.778	977.432	482.124	0.493256	0.000162613	0.000873362	883	761	1143	579	468	466	982.49	766.37	1183.43	611.07	422.34	412.96
chr07_AA_00220	-1.01958	786.303	1053.14	519.469	0.49326	0.000202877	0.00106532	769	1022	1231	343	658	680	855.65	1029.21	1274.55	362	593.8	602.61
chr04_AA_00262	-1.01891	300.096	401.873	198.32	0.493488	0.000278455	0.00141197	364	393	391	140	253	247	405.01	395.77	404.83	147.75	228.32	218.89
chr07_AA_00613	-1.01883	1525.31	2042.57	1008.04	0.493516	2.35735e-05	0.000151143	1957	2148	1726	1167	1020	984	2177.51	2163.16	1787.06	1231.64	920.48	872.01
chr04_AA_00376	-1.01644	173.288	231.926	114.649	0.494335	0.000579487	0.00271359	186	215	263	131	115	115	206.96	216.52	272.3	138.26	103.78	101.91
chr09_AA_01032	-1.01604	61.668	82.5282	40.8078	0.494472	0.0120025	0.037446	73	85	78	21	62	50	81.23	85.6	80.76	22.16	55.95	44.31
chr05_AA_00503	-1.01538	3454.5	4622.33	2286.66	0.494698	2.23992e-05	0.000144671	4279	4543	4376	2260	2536	2467	4761.14	4575.06	4530.8	2385.18	2288.57	2186.23
chr09_AA_00333	-1.01496	6935.56	9279.33	4591.79	0.49484	1.09491e-05	7.47549e-05	8465	8999	9037	6321	3908	4037	9418.8	9062.52	9356.68	6671.11	3526.71	3577.54
chr11_AA_01324	-1.01414	448.26	599.629	296.891	0.495124	0.000143552	0.000779879	498	576	642	216	372	369	554.11	580.07	664.71	227.96	335.71	327
chr09_AA_00064	-1.0113	148.157	198.058	98.2566	0.496099	0.00112079	0.00485252	178	198	190	93	102	118	198.06	199.4	196.72	98.15	92.05	104.57
chr05_AA_00415	-1.01037	2065.63	2760.76	1370.5	0.49642	4.6113e-05	0.00027919	2507	2664	2714	905	1731	1799	2789.48	2682.8	2810.01	955.13	1562.11	1594.25
chr08_AA_01040	-1.00907	73.3495	98.004	48.6949	0.496867	0.00850089	0.0279958	94	75	110	30	61	67	104.59	75.53	113.89	31.66	55.05	59.37
chr09_AA_01467	-1.00844	213.705	285.495	141.915	0.497085	0.00073704	0.00334168	267	282	266	77	203	182	297.08	283.99	275.41	81.26	183.19	161.29
chr08_AA_00653	-1.00789	1883.75	2516.24	1251.25	0.497272	3.80681e-05	0.000234793	2345	2350	2485	1099	1474	1426	2609.22	2366.59	2572.91	1159.87	1330.19	1263.7
chr06_AA_00588	-1.00734	697.293	931.298	463.287	0.497464	7.10813e-05	0.000411473	870	933	856	450	515	508	968.03	939.59	886.28	474.92	464.75	450.18
chr05_AA_00647	-1.00448	3488.69	4656.39	2320.99	0.498451	2.81446e-05	0.00017746	4231	4716	4358	2210	2577	2601	4707.73	4749.29	4512.16	2332.41	2325.57	2304.98
chr03_AA_00483	-1.00386	173.75	231.873	115.627	0.498664	0.000929936	0.00410341	201	225	237	95	125	151	223.65	226.59	245.38	100.26	112.8	133.81
chr09_AA_01033	-1.00379	91.1929	121.697	60.6888	0.498688	0.00391937	0.0144626	108	126	114	58	75	60	120.17	126.89	118.03	61.21	67.68	53.17
chr02_AA_00178	-1.00267	352.096	469.751	234.441	0.499075	0.000290036	0.00146544	438	424	478	152	307	300	487.35	426.99	494.91	160.42	277.05	265.86
chr05_AA_00822	-1.00247	183.008	244.15	121.866	0.499145	0.000765972	0.00345998	187	239	274	104	147	139	208.07	240.69	283.69	109.76	132.66	123.18
chr05_AA_00401	-1.00202	1122.78	1497.74	747.821	0.4993	5.12234e-05	0.000306195	1395	1552	1331	707	851	823	1552.18	1562.95	1378.08	746.16	767.97	729.33
chr10_AA_00298	-1.001	695.804	927.952	463.655	0.499654	9.66164e-05	0.000545563	864	942	844	372	577	539	961.35	948.65	873.86	392.6	520.7	477.66
chr10_AA_00487	-1.0004	3765.63	5021.31	2509.95	0.49986	2.86754e-05	0.000180691	4508	5204	4643	2427	2755	2801	5015.94	5240.73	4807.24	2561.43	2486.21	2482.21

## Sheet: P10-M1 vs. YFBC_up in YFBC
Supplementary table. 2 DEGs in each developmental stage (Genes up-regulated in YFBC relative to the P10-M1 stage).
id	log2(M1UP10/M1PR10)	baseMean	baseMean.M1PR10	baseMean.M1UP10	M1UP10/M1PR10	pval	padj	M1PR10_1	M1PR10_2	M1PR10_3	M1UP10_1	M1UP10_2	M1UP10_3	M1PR10_1_norm	M1PR10_2_norm	M1PR10_3_norm	M1UP10_1_norm	M1UP10_2_norm	M1UP10_3_norm
chr08_AA_00076	7.30442	102.331	1.28661	203.374	158.07	1.14505e-41	2.92604e-39	0	3	1	184	248	197	0	2.91	0.95	197.51	225.3	187.31
chr10_AA_01262	6.22437	10991.7	290.136	21693.2	74.7691	2.788e-115	2.77852e-111	226	330	308	20936	22316	23488	257.21	319.8	293.4	22472.9	20273.7	22332.9
chr10_AA_01260	6.01253	2528.56	77.1393	4979.98	64.5582	1.91131e-102	9.52404e-99	64	85	80	4620	5255	5476	72.84	82.37	76.21	4959.16	4774.08	5206.7
chr05_AA_00685	5.59877	4843.74	195.859	9491.63	48.4616	1.03828e-97	3.44917e-94	209	180	184	8943	10361	9952	237.87	174.43	175.28	9599.51	9412.79	9462.59
chr08_AA_00647	5.11184	3440.04	193.373	6686.7	34.5793	2.68879e-85	5.35929e-82	263	160	132	6303	7276	7030	299.33	155.05	125.74	6765.71	6610.12	6684.28
chr08_AA_00572	5.01577	5.38675	0.323027	10.4505	32.3516	0.00222145	0.0102258	0	1	0	11	10	11	0	0.97	0	11.81	9.08	10.46
chr06_AA_00697	4.63059	381.82	29.6315	734.009	24.7712	1.41067e-52	6.1125e-50	25	26	37	674	808	783	28.45	25.2	35.25	723.48	734.05	744.49
chr11_AA_01325	4.56757	184.076	14.8974	353.255	23.7124	7.54473e-40	1.63458e-37	24	14	4	331	384	374	27.31	13.57	3.81	355.3	348.86	355.61
chr11_AA_00955	4.51533	3591.63	300.943	6882.32	22.8692	3.58265e-70	3.24588e-67	216	329	355	6592	7547	7062	245.83	318.83	338.17	7075.92	6856.32	6714.71
chr03_AA_00106	4.37416	8956.58	824.074	17089.1	20.7373	2.27219e-68	1.88705e-65	411	995	1092	16007	18682	17998	467.77	964.24	1040.22	17182.1	16972.3	17112.9
chr08_AA_00712	4.2034	358.454	36.9111	679.996	18.4225	5.35391e-46	1.7212e-43	44	39	24	593	785	726	50.08	37.79	22.86	636.53	713.16	690.3
chr09_AA_00374	4.07983	777.036	86.77	1467.3	16.9102	6.86896e-54	3.11164e-51	156	51	35	1357	1603	1566	177.55	49.42	33.34	1456.62	1456.3	1488.99
chr07_AA_00447	4.00703	1303.93	152.702	2455.16	16.0781	8.84187e-55	4.1961e-52	138	175	138	2289	2688	2594	157.06	169.59	131.46	2457.04	2442	2466.43
chr10_AA_00976	3.99678	360.796	42.5359	679.056	15.9643	9.96261e-43	2.68344e-40	42	45	38	611	769	718	47.8	43.61	36.2	655.85	698.62	682.69
chr06_AA_00269	3.97746	8.02488	0.958082	15.0917	15.752	0.000708247	0.0039083	0	1	2	11	18	18	0	0.97	1.91	11.81	16.35	17.11
chr10_AA_00979	3.97219	892.79	106.956	1678.62	15.6945	1.31167e-51	5.22885e-49	109	93	112	1624	1865	1681	124.05	90.12	106.69	1743.22	1694.32	1598.33
chr06_AA_00923	3.9351	523.688	64.2712	983.105	15.2962	1.70388e-44	4.85169e-42	5	83	112	1019	910	1082	5.69	80.43	106.69	1093.81	826.72	1028.79
chr05_AA_00905	3.91853	45.5944	5.65634	85.5324	15.1215	4.51898e-14	1.85334e-12	4	2	11	94	73	94	4.55	1.94	10.48	100.9	66.32	89.38
chr10_AA_00695	3.82973	150.076	19.7224	280.43	14.2188	3.3692e-28	3.99731e-26	8	32	20	236	306	326	9.1	31.01	19.05	253.32	278	309.97
chr11_AA_01654	3.67574	716.742	104.032	1329.45	12.7793	6.18248e-44	1.71152e-41	74	128	109	1243	1496	1362	84.22	124.04	103.83	1334.25	1359.09	1295.02
chr10_AA_00583	3.65594	446.741	65.6725	827.809	12.6051	3.71573e-40	8.2291e-38	76	59	56	727	940	893	86.5	57.18	53.34	780.37	853.97	849.08
chr02_AA_00281	3.65482	137.204	20.184	254.224	12.5954	3.09149e-26	3.27764e-24	33	8	16	245	280	258	37.56	7.75	15.24	262.99	254.38	245.31
chr01_AA_00425	3.64306	5201.31	770.958	9631.67	12.4931	1.71394e-50	6.32636e-48	350	972	1021	9196	10648	9834	398.34	941.95	972.59	9871.08	9673.53	9350.39
chr11_AA_01374	3.63659	635.761	94.6269	1176.9	12.4372	5.42623e-42	1.4231e-39	51	120	115	1118	1299	1210	58.04	116.29	109.55	1200.07	1180.12	1150.5
chr08_AA_00997	3.63639	478.715	71.2614	886.168	12.4355	1.1224e-40	2.6633e-38	89	63	54	776	1034	932	101.29	61.05	51.44	832.97	939.37	886.17
chr10_AA_00296	3.63578	330.896	49.2764	612.516	12.4302	3.00781e-37	5.99517e-35	80	35	24	559	707	626	91.05	33.92	22.86	600.04	642.3	595.21
chr11_AA_00068	3.52411	716.66	114.626	1318.69	11.5044	9.47775e-41	2.30379e-38	54	143	151	1272	1444	1345	61.46	138.58	143.84	1365.38	1311.85	1278.86
chr06_AA_01044	3.51089	9.87697	1.59314	18.1608	11.3994	0.000490535	0.00287062	0	1	4	12	28	17	0	0.97	3.81	12.88	25.44	16.16
chr07_AA_01086	3.49219	1366.92	223.122	2510.71	11.2526	1.62785e-44	4.77151e-42	205	217	237	2449	2763	2517	233.31	210.29	225.76	2628.78	2510.14	2393.22
chr05_AA_00245	3.49001	272.227	44.4974	499.957	11.2356	3.70955e-32	5.60142e-30	43	44	44	463	567	513	48.94	42.64	41.91	496.99	515.11	487.77
chr05_AA_00688	3.35263	50.5257	9.01031	92.0411	10.2151	1.65587e-12	5.89371e-11	6	12	9	98	95	89	6.83	11.63	8.57	105.19	86.31	84.62
chr01_AA_00533	3.34794	173.377	31.0102	315.743	10.1819	2.07123e-25	1.98479e-23	31	36	24	316	371	285	35.28	34.89	22.86	339.2	337.05	270.98
chr01_AA_00489	3.33593	1130.89	203.81	2057.98	10.0976	1.31386e-40	3.04511e-38	186	210	206	1951	2207	2182	211.69	203.51	196.23	2094.22	2005.02	2074.69
chr07_AA_00853	3.32079	12.3067	2.23919	22.3742	9.9921	0.000201364	0.00131939	0	3	4	21	25	23	0	2.91	3.81	22.54	22.71	21.87
chr06_AA_00980	3.25831	672.473	127.259	1217.69	9.5686	2.59034e-36	4.87081e-34	110	136	131	1122	1407	1231	125.19	131.8	124.79	1204.37	1278.24	1170.46
chr09_AA_01301	3.24909	134.136	25.5312	242.741	9.50763	1.2217e-21	9.81889e-20	25	31	19	227	278	244	28.45	30.04	18.1	243.66	252.56	232
chr10_AA_01530	3.23786	45.2638	8.67628	81.8514	9.43393	4.52306e-11	1.3028e-09	6	9	11	92	81	77	6.83	8.72	10.48	98.75	73.59	73.21
chr09_AA_01042	3.16778	7.95504	1.59314	14.3169	8.98664	0.00421922	0.0175642	0	1	4	16	20	8	0	0.97	3.81	17.17	18.17	7.61
chr07_AA_00182	3.15312	318.898	64.4515	573.344	8.89574	1.09253e-29	1.45175e-27	100	29	54	595	600	564	113.81	28.1	51.44	638.68	545.09	536.26
chr10_AA_00980	3.14385	36.2247	7.36363	65.0857	8.83882	5.29783e-09	1.06663e-07	0	11	12	59	73	69	0	10.66	11.43	63.33	66.32	65.61
chr07_AA_01016	3.10223	908.326	189.482	1627.17	8.58748	6.93358e-35	1.19002e-32	128	220	220	1457	1771	1797	145.68	213.2	209.57	1563.96	1608.92	1708.63
chr11_AA_00554	3.07951	333.863	70.6344	597.091	8.45326	5.77407e-29	7.10424e-27	101	45	56	586	643	608	114.95	43.61	53.34	629.02	584.15	578.1
chr02_AA_00327	3.03368	950.285	206.832	1693.74	8.18896	1.52213e-33	2.48681e-31	108	251	267	1614	1888	1718	122.92	243.24	254.34	1732.48	1715.22	1633.51
chr03_AA_00373	3.02284	362.19	79.361	645.019	8.12766	1.33514e-27	1.54721e-25	36	111	94	620	714	653	40.97	107.57	89.54	665.51	648.66	620.89
chr11_AA_00240	3.00553	1351.06	299.213	2402.9	8.03072	7.04506e-35	1.19002e-32	240	322	328	2162	2722	2540	273.15	312.04	312.45	2320.71	2472.89	2415.09
chr10_AA_00637	2.99132	1286.51	287.423	2285.59	7.952	1.96479e-34	3.26351e-32	235	313	306	2122	2519	2409	267.46	303.32	291.49	2277.78	2288.47	2290.53
chr08_AA_00876	2.95742	452.001	103.11	800.892	7.76732	1.08129e-28	1.31416e-26	80	124	103	716	929	831	91.05	120.17	98.12	768.56	843.98	790.13
chr05_AA_00675	2.94072	652.523	150.386	1154.66	7.67797	1.79169e-30	2.44602e-28	111	173	165	1075	1223	1261	126.33	167.65	157.18	1153.92	1111.07	1198.99
chr06_AA_00995	2.91611	2247.55	525.86	3969.24	7.5481	2.98697e-35	5.22248e-33	658	459	403	3657	4354	4235	748.88	444.81	383.89	3925.46	3955.54	4026.73
chr03_AA_00244	2.86917	52.3221	12.598	92.0462	7.30644	1.9816e-10	5.21073e-09	7	18	13	79	107	99	7.97	17.44	12.38	84.8	97.21	94.13
chr04_AA_00098	2.85055	33.5959	8.18142	59.0104	7.21273	8.3385e-08	1.30049e-06	8	12	4	57	71	54	9.1	11.63	3.81	61.18	64.5	51.34
chr10_AA_01133	2.84837	434.824	106.03	763.618	7.20188	2.24693e-26	2.40784e-24	54	139	128	714	847	794	61.46	134.7	121.93	766.42	769.49	754.95
chr01_AA_00491	2.8462	50.7163	12.3834	89.0493	7.19104	1.95323e-10	5.16338e-09	20	6	9	102	94	76	22.76	5.81	8.57	109.49	85.4	72.26
chr09_AA_00906	2.82863	109.841	27.1079	192.574	7.10398	1.12764e-15	5.61902e-14	15	26	41	177	207	210	17.07	25.2	39.06	189.99	188.06	199.67
chr05_AA_00749	2.79905	15.6677	3.93672	27.3988	6.9598	0.00013843	0.000952099	7	2	2	29	29	26	7.97	1.94	1.91	31.13	26.35	24.72
chr05_AA_00397	2.77966	930.542	236.572	1624.51	6.86689	4.17717e-29	5.20371e-27	156	269	285	1622	1696	1674	177.55	260.68	271.49	1741.07	1540.79	1591.68
chr10_AA_01527	2.73423	616.746	161.155	1072.34	6.65406	3.48979e-27	3.95219e-25	159	148	167	996	1213	1100	180.96	143.42	159.08	1069.12	1101.99	1045.9
chr08_AA_00875	2.69167	764.653	204.985	1324.32	6.46059	1.84415e-27	2.11251e-25	205	210	187	1256	1493	1334	233.31	203.51	178.13	1348.2	1356.37	1268.4
chr03_AA_00309	2.67677	363.341	98.277	628.405	6.39422	1.1148e-23	9.74574e-22	118	88	79	575	683	681	134.3	85.28	75.25	617.21	620.49	647.51
chr11_AA_00095	2.66376	127.722	34.8166	220.627	6.33684	2.02727e-15	1.00018e-13	15	42	49	181	252	251	17.07	40.7	46.68	194.29	228.94	238.66
chr06_AA_00270	2.66111	4052.94	1106.58	6999.31	6.3252	1.53525e-29	1.98706e-27	377	1475	1534	6589	7760	7231	429.07	1429.4	1461.26	7072.7	7049.83	6875.4
chr08_AA_00041	2.65185	4858.79	1333.97	8383.61	6.28473	1.20133e-30	1.66284e-28	1341	1323	1253	8010	9164	8653	1526.22	1282.1	1193.58	8598.02	8325.34	8227.47
chr06_AA_00608	2.64414	325.295	89.7212	560.869	6.25124	1.66585e-21	1.32815e-19	34	112	128	541	609	577	38.7	108.54	121.93	580.72	553.27	548.62
chr10_AA_01261	2.64303	2621.44	723.512	4519.38	6.24644	1.10715e-29	1.45182e-27	679	712	743	4241	4905	4785	772.78	689.99	707.77	4552.33	4456.11	4549.69
chr07_AA_00171	2.61875	248.165	69.4925	426.837	6.1422	4.86016e-20	3.31756e-18	65	69	71	419	433	460	73.98	66.87	67.63	449.76	393.37	437.38
chr08_AA_01320	2.61033	783.522	220.51	1346.53	6.10645	1.57606e-25	1.5399e-23	113	257	298	1202	1492	1466	128.61	249.05	283.87	1290.24	1355.46	1393.91
chr05_AA_00834	2.6059	376.823	106.332	647.315	6.08771	6.18471e-22	5.09395e-20	44	133	147	595	726	677	50.08	128.89	140.03	638.68	659.56	643.71
chr05_AA_00471	2.59956	89.2595	25.2823	153.237	6.06101	1.15143e-12	4.15768e-11	27	21	26	149	151	171	30.73	20.35	24.77	159.94	137.18	162.59
chr07_AA_00669	2.58274	20.3478	5.82134	34.8742	5.99075	0.000106956	0.000760829	1	8	9	37	39	31	1.14	7.75	8.57	39.72	35.43	29.48
chr06_AA_00371	2.56295	11.2209	3.24812	19.1936	5.90916	0.00371137	0.0158201	1	2	7	19	20	20	1.14	1.94	6.67	20.39	18.17	19.02
chr03_AA_00325	2.55838	1199.42	348.139	2050.7	5.89047	3.69022e-26	3.83091e-24	211	422	415	1784	2284	2274	240.14	408.95	395.32	1914.96	2074.98	2162.17
chr10_AA_01045	2.54678	727.094	212.498	1241.69	5.84329	1.52408e-25	1.50386e-23	305	163	139	1150	1337	1342	347.13	157.96	132.41	1234.42	1214.64	1276
chr09_AA_00263	2.52304	17.3824	5.15194	29.6129	5.74792	0.000421193	0.0025	0	13	3	32	38	21	0	12.6	2.86	34.35	34.52	19.97
chr08_AA_01012	2.5119	1515.4	452.109	2578.69	5.70369	1.50798e-26	1.63354e-24	475	423	426	2345	2833	2782	540.61	409.92	405.8	2517.15	2573.73	2645.19
chr02_AA_00013	2.50959	8.70051	2.59926	14.8018	5.6946	0.00833494	0.0310992	6	1	0	17	11	17	6.83	0.97	0	18.25	9.99	16.16
chr01_AA_00161	2.50034	1703.25	511.625	2894.88	5.6582	3.47287e-26	3.64322e-24	417	523	581	2685	3242	3005	474.6	506.83	553.45	2882.11	2945.3	2857.22
chr10_AA_00592	2.46299	6360.03	1952.85	10767.2	5.51358	6.59495e-28	7.73238e-26	2636	1430	1546	9683	12287	11301	3000.08	1385.79	1472.69	10393.8	11162.5	10745.2
chr06_AA_01039	2.43858	9.2632	2.88524	15.6412	5.42108	0.0123108	0.0429057	0	5	4	16	16	16	0	4.85	3.81	17.17	14.54	15.21
chr10_AA_01578	2.42878	25.2303	7.90373	42.5568	5.3844	3.21588e-05	0.000265091	9	8	6	48	43	39	10.24	7.75	5.72	51.52	39.06	37.08
chr07_AA_00646	2.41875	2649.67	834.928	4464.42	5.34707	2.8713e-25	2.72527e-23	599	970	927	4086	4847	4842	681.73	940.01	883.04	4385.96	4403.42	4603.88
chr05_AA_00373	2.36889	38.8867	12.6145	65.159	5.16542	1.27053e-06	1.50919e-05	7	21	10	52	70	80	7.97	20.35	9.53	55.82	63.59	76.07
chr07_AA_00685	2.3508	234.49	76.8683	392.112	5.10109	6.49159e-17	3.51604e-15	86	77	61	329	477	410	97.88	74.62	58.11	353.15	433.35	389.84
chr08_AA_00075	2.31949	26.2023	8.74643	43.6582	4.99155	7.63252e-05	0.000566945	2	9	16	46	49	39	2.28	8.72	15.24	49.38	44.52	37.08
chr09_AA_00254	2.29045	1423.26	483.108	2363.4	4.89208	2.8555e-22	2.39142e-20	418	465	549	2316	2463	2489	475.73	450.62	522.97	2486.02	2237.59	2366.6
chr10_AA_00409	2.28575	908.704	309.284	1508.12	4.87619	4.82985e-21	3.70264e-19	214	367	345	1401	1645	1605	243.56	355.65	328.64	1503.85	1494.45	1526.07
chr07_AA_00238	2.2857	14.9989	5.10514	24.8927	4.876	0.00181973	0.00869803	5	6	4	23	32	22	5.69	5.81	3.81	24.69	29.07	20.92
chr09_AA_00682	2.28259	19.4791	6.64193	32.3163	4.86551	0.000548957	0.00314601	4	8	8	33	29	37	4.55	7.75	7.62	35.42	26.35	35.18
chr05_AA_00545	2.28219	127.068	43.3372	210.799	4.86415	1.48302e-12	5.29742e-11	50	43	33	204	229	216	56.91	41.67	31.44	218.98	208.04	205.38
chr08_AA_00116	2.27497	1743.09	596.959	2889.21	4.83988	1.70766e-22	1.45457e-20	531	612	623	2651	3253	3015	604.34	593.08	593.46	2845.61	2955.3	2866.73
chr10_AA_01391	2.27365	629.68	215.812	1043.55	4.83546	1.11545e-19	7.46076e-18	133	217	300	954	1155	1112	151.37	210.29	285.77	1024.03	1049.3	1057.31
chr07_AA_00530	2.26835	313.863	107.899	519.826	4.81772	1.62438e-17	9.14609e-16	130	86	97	438	524	645	147.96	83.34	92.4	470.15	476.05	613.28
chr05_AA_00192	2.25113	17.2698	5.99587	28.5437	4.76055	0.00107155	0.00555914	4	6	8	21	37	31	4.55	5.81	7.62	22.54	33.61	29.48
chr10_AA_00576	2.24731	1973.47	686.668	3260.27	4.74796	6.23375e-23	5.35565e-21	941	535	494	3031	3528	3494	1070.97	518.46	470.58	3253.51	3205.13	3322.17
chr11_AA_01216	2.2385	23.8627	8.34495	39.3804	4.71907	0.000131296	0.00091184	11	8	5	38	37	46	12.52	7.75	4.76	40.79	33.61	43.74
chr10_AA_01678	2.23719	174.64	61.1187	288.161	4.71477	8.63746e-14	3.471e-12	53	67	61	247	329	316	60.32	64.93	58.11	265.13	298.89	300.46
chr10_AA_01061	2.23202	369.082	129.55	608.615	4.69793	1.1574e-17	6.59125e-16	149	114	114	600	653	619	169.58	110.48	108.59	644.05	593.24	588.56
chr11_AA_01480	2.2232	1153.02	406.762	1899.28	4.66927	5.73297e-21	4.36143e-19	370	402	430	1683	2166	2023	421.1	389.57	409.61	1806.55	1967.77	1923.51
chr10_AA_00540	2.21971	45.0262	15.9159	74.1365	4.65801	4.3565e-07	5.88304e-06	31	5	8	69	67	92	35.28	4.85	7.62	74.07	60.87	87.48
chr07_AA_01014	2.21272	79.5631	28.2365	130.89	4.63548	4.30616e-09	8.83029e-08	12	34	40	113	148	144	13.66	32.95	38.1	121.3	134.46	136.92
chr01_AA_00163	2.1961	333.943	119.642	548.245	4.58239	5.80048e-16	2.96449e-14	41	162	163	502	627	564	46.66	156.99	155.27	538.85	569.62	536.26
chr01_AA_00056	2.19356	3096.3	1110.91	5081.69	4.57433	8.39199e-22	6.8553e-20	1047	1138	1090	5002	5465	5165	1191.61	1102.81	1038.31	5369.2	4964.86	4911
chr11_AA_01639	2.1855	1088.25	392.245	1784.26	4.54885	2.83734e-20	1.99133e-18	378	386	391	1694	2016	1791	430.21	374.07	372.46	1818.36	1831.5	1702.92
chr10_AA_00689	2.17684	37.2965	13.5092	61.0838	4.52163	7.50774e-06	7.2502e-05	12	12	16	45	69	76	13.66	11.63	15.24	48.3	62.69	72.26
chr05_AA_00826	2.171	132.511	48.1567	216.866	4.50335	1.31641e-11	4.13532e-10	34	60	50	181	249	242	38.7	58.14	47.63	194.29	226.21	230.1
chr03_AA_00568	2.16986	19.9504	7.25498	32.6459	4.49979	0.000875087	0.00467119	4	4	14	34	31	35	4.55	3.88	13.34	36.5	28.16	33.28
chr01_AA_00060	2.15923	417.058	152.58	681.537	4.46677	6.26325e-17	3.42964e-15	137	164	150	676	714	705	155.92	158.93	142.89	725.63	648.66	670.33
chr06_AA_00865	2.15339	80.5397	29.5628	131.517	4.44871	5.82286e-09	1.16527e-07	23	36	29	123	155	128	26.18	34.89	27.62	132.03	140.81	121.71
chr05_AA_00839	2.14786	32.1386	11.8337	52.4434	4.4317	4.48231e-05	0.000353407	5	17	14	49	64	49	5.69	16.47	13.34	52.6	58.14	46.59
chr05_AA_00754	2.14204	26.2172	9.68521	42.7492	4.41386	0.000153811	0.00103854	7	8	14	36	62	35	7.97	7.75	13.34	38.64	56.33	33.28
chr11_AA_01305	2.14198	1588.12	586.707	2589.54	4.41369	2.41602e-20	1.71986e-18	583	588	553	2366	2911	2718	663.52	569.82	526.78	2539.69	2644.59	2584.34
chr07_AA_00907	2.14044	301.002	111.297	490.707	4.40897	2.28216e-15	1.10408e-13	88	137	106	434	577	507	100.15	132.76	100.97	465.86	524.19	482.07
chr04_AA_00322	2.12179	1704.82	637.041	2772.61	4.35232	6.33521e-20	4.29501e-18	500	743	653	2326	3343	2928	569.06	720.03	622.04	2496.75	3037.06	2784.01
chr10_AA_00694	2.11661	25.8069	9.67141	41.9424	4.33675	0.000155419	0.00104727	12	7	9	34	46	50	13.66	6.78	8.57	36.5	41.79	47.54
chr04_AA_00033	2.09696	139.026	52.6805	225.371	4.27807	5.53287e-11	1.56206e-09	25	60	75	209	244	242	28.45	58.14	71.44	224.34	221.67	230.1
chr01_AA_00162	2.08574	123.943	47.2619	200.624	4.24493	1.49119e-10	3.96298e-09	29	69	44	157	230	236	33.01	66.87	41.91	168.53	208.95	224.39
chr10_AA_00582	2.0848	28.9851	11.0585	46.9117	4.24216	0.000145006	0.000989816	3	14	17	36	59	51	3.41	13.57	16.19	38.64	53.6	48.49
chr02_AA_00273	2.08039	53.1438	20.3257	85.962	4.22923	1.01208e-06	1.25141e-05	19	18	23	89	73	101	21.62	17.44	21.91	95.53	66.32	96.03
chr11_AA_00526	2.0767	78.1544	29.9533	126.356	4.21842	3.52779e-08	5.9089e-07	14	35	42	117	144	129	15.93	33.92	40.01	125.59	130.82	122.66
chr11_AA_01238	2.07024	23.3714	8.98976	37.7531	4.19957	0.000675338	0.00375582	0	18	10	33	48	36	0	17.44	9.53	35.42	43.61	34.23
chr07_AA_00115	2.06678	336.539	129.7	543.379	4.18951	4.78811e-15	2.2403e-13	130	124	127	548	566	555	147.96	120.17	120.98	588.23	514.2	527.71
chr07_AA_00908	2.05313	19.1207	7.42547	30.816	4.15004	0.00207956	0.00966645	1	11	11	28	31	36	1.14	10.66	10.48	30.06	28.16	34.23
chr09_AA_00460	2.05212	15.1408	5.88318	24.3984	4.14715	0.00556861	0.0221898	2	8	8	24	25	26	2.28	7.75	7.62	25.76	22.71	24.72
chr06_AA_00530	2.05185	206.948	80.4247	333.472	4.14639	1.30156e-12	4.66595e-11	54	102	85	300	371	359	61.46	98.85	80.97	322.02	337.05	341.35
chr11_AA_01709	2.03189	416.538	163.688	669.387	4.08941	6.82345e-16	3.46951e-14	229	110	130	656	731	673	260.63	106.6	123.84	704.16	664.1	639.9
chr03_AA_00288	2.0178	389.668	154.335	625.001	4.04964	6.42229e-13	2.37935e-11	265	83	85	586	709	633	301.6	80.43	80.97	629.02	644.11	601.87
chr09_AA_01080	2.00808	464.903	185.129	744.677	4.02247	2.19065e-15	1.06498e-13	162	201	185	716	825	753	184.38	194.79	176.23	768.56	749.5	715.97
chr10_AA_00687	2.00662	1102.93	439.555	1766.31	4.0184	5.143e-17	2.84751e-15	220	546	566	1613	1998	1843	250.39	529.12	539.16	1731.41	1815.15	1752.37
chr01_AA_00126	1.99528	510.599	204.774	816.423	3.98694	3.9102e-15	1.86455e-13	102	233	286	725	955	845	116.09	225.8	272.44	778.22	867.6	803.44
chr07_AA_00259	1.99522	14.0452	5.633	22.4574	3.98676	0.00861101	0.0318905	3	9	5	22	22	25	3.41	8.72	4.76	23.62	19.99	23.77
chr03_AA_00182	1.99291	37.1869	14.9333	59.4405	3.98039	5.15974e-05	0.000400354	9	16	20	62	55	65	10.24	15.51	19.05	66.55	49.97	61.8
chr04_AA_00494	1.98605	2141.2	863.126	3419.28	3.96151	1.02217e-17	5.85459e-16	505	1092	1004	3049	3901	3619	574.75	1058.24	956.39	3272.83	3543.99	3441.03
chr05_AA_00124	1.97763	51.9775	21.0501	82.9049	3.93846	3.17565e-06	3.38125e-05	20	23	19	79	81	95	22.76	22.29	18.1	84.8	73.59	90.33
chr09_AA_00731	1.97584	4648.78	1884.55	7413	3.93356	5.86132e-18	3.49784e-16	1051	2216	2425	7097	7945	7786	1196.16	2147.49	2310.01	7617.99	7217.9	7403.1
chr09_AA_00971	1.96588	22.9136	9.34008	36.4871	3.90651	0.00061767	0.00346605	17	6	3	37	37	38	19.35	5.81	2.86	39.72	33.61	36.13
chr10_AA_00932	1.95763	17.0093	6.96495	27.0536	3.88425	0.0046784	0.0191944	4	9	8	29	31	23	4.55	8.72	7.62	31.13	28.16	21.87
chr10_AA_00146	1.95248	4542.17	1865.22	7219.13	3.87039	2.89698e-18	1.78218e-16	1830	1834	1822	6456	8148	7704	2082.76	1777.3	1735.6	6929.94	7402.32	7325.14
chr01_AA_00443	1.94968	558.901	229.864	887.938	3.86288	2.09965e-15	1.02574e-13	247	220	205	856	983	896	281.12	213.2	195.28	918.84	893.04	851.94
chr11_AA_00207	1.9494	8789.58	3615.51	13963.6	3.86215	9.78322e-18	5.63581e-16	1901	4515	4522	13181	14975	14869	2163.56	4375.4	4307.57	14148.6	13604.5	14137.8
chr09_AA_00765	1.92977	39.395	16.3807	62.4094	3.80994	3.92166e-05	0.000316208	17	16	15	64	75	53	19.35	15.51	14.29	68.7	68.14	50.39
chr08_AA_00952	1.91545	618.965	259.399	978.532	3.77231	5.31298e-15	2.45135e-13	225	295	248	931	1114	972	256.08	285.88	236.24	999.35	1012.05	924.2
chr11_AA_00755	1.91406	146.196	61.3154	231.077	3.76867	7.65767e-10	1.7748e-08	46	66	71	238	238	233	52.35	63.96	67.63	255.47	216.22	221.54
chr07_AA_00470	1.91303	444.308	186.449	702.166	3.76599	6.46762e-14	2.63087e-12	132	201	225	635	773	760	150.23	194.79	214.33	681.62	702.26	722.63
chr08_AA_00658	1.91036	273.062	114.755	431.368	3.75903	1.04774e-12	3.79701e-11	131	109	94	396	472	463	149.09	105.63	89.54	425.07	428.8	440.23
chr07_AA_00248	1.9093	18.1392	7.62751	28.6509	3.75626	0.00435561	0.0180641	4	14	5	30	33	25	4.55	13.57	4.76	32.2	29.98	23.77
chr06_AA_00247	1.90841	29.6999	12.4948	46.9049	3.75395	0.000326427	0.00201061	11	12	14	51	58	35	12.52	11.63	13.34	54.74	52.69	33.28
chr10_AA_00698	1.87506	131.627	56.3933	206.86	3.66817	6.12378e-09	1.21573e-07	22	76	74	195	235	208	25.04	73.65	70.49	209.32	213.49	197.77
chr10_AA_00383	1.86365	545.438	235.14	855.736	3.63926	3.0919e-14	1.30016e-12	229	227	236	715	1015	923	260.63	219.98	224.81	767.49	922.11	877.61
chr05_AA_00179	1.85396	171.144	74.1702	268.118	3.6149	3.61787e-10	9.01394e-09	63	76	81	221	304	306	71.7	73.65	77.16	237.22	276.18	290.95
chr08_AA_00616	1.85201	471.412	204.516	738.307	3.61002	1.36983e-13	5.37471e-12	200	181	221	708	804	762	227.62	175.4	210.52	759.97	730.42	724.53
chr06_AA_00340	1.84982	117.338	50.9661	183.709	3.60454	9.35543e-09	1.793e-07	55	46	48	175	223	169	62.6	44.58	45.72	187.85	202.59	160.69
chr07_AA_01012	1.84343	74.9194	32.6545	117.184	3.58861	1.56634e-06	1.80465e-05	5	50	46	113	131	117	5.69	48.45	43.82	121.3	119.01	111.25
chr11_AA_01457	1.83969	104.417	45.6037	163.231	3.57934	1.71777e-08	3.10132e-07	67	33	30	143	189	173	76.25	31.98	28.58	153.5	171.7	164.49
chr07_AA_00653	1.83305	217.211	95.2079	339.215	3.56289	6.94111e-11	1.92688e-09	89	87	105	308	369	370	101.29	84.31	100.02	330.61	335.23	351.8
chr01_AA_00097	1.82816	3932.88	1728.42	6137.34	3.55084	3.6381e-16	1.8884e-14	1621	1712	1765	5743	6740	6441	1844.89	1659.07	1681.31	6164.6	6123.18	6124.25
chr04_AA_00676	1.8267	374.646	164.779	584.512	3.54724	2.26042e-12	7.96021e-11	104	213	178	515	655	637	118.36	206.41	169.56	552.81	595.06	605.67
chr06_AA_00043	1.82318	106.808	47.0666	166.55	3.53861	5.15531e-08	8.34055e-07	37	59	44	157	174	182	42.11	57.18	41.91	168.53	158.08	173.05
chr09_AA_00918	1.82135	112.861	49.7827	175.938	3.53413	3.10135e-08	5.27238e-07	41	46	61	162	197	184	46.66	44.58	58.11	173.89	178.97	174.95
chr06_AA_00629	1.81173	208.416	92.4113	324.421	3.51062	1.16203e-09	2.6201e-08	154	60	46	316	340	342	175.27	58.14	43.82	339.2	308.88	325.18
chr08_AA_00932	1.8027	775.938	345.728	1206.15	3.48872	1.82793e-14	7.8862e-13	434	305	260	1142	1317	1258	493.94	295.57	247.67	1225.83	1196.47	1196.13
chr07_AA_00514	1.79786	76.2945	34.0825	118.506	3.47705	1.43923e-06	1.68349e-05	18	48	37	104	146	117	20.49	46.52	35.25	111.63	132.64	111.25
chr08_AA_01030	1.7916	2018.96	904.962	3132.96	3.46198	3.87292e-15	1.85565e-13	824	897	953	3001	3479	3173	937.81	869.27	907.81	3221.3	3160.61	3016.96
chr11_AA_00688	1.78906	30.4711	13.6767	47.2654	3.4559	0.00129722	0.00652605	31	2	4	45	60	41	35.28	1.94	3.81	48.3	54.51	38.98
chr08_AA_00033	1.78845	71.9081	32.2861	111.53	3.45443	0.000686749	0.0038023	4	52	44	77	113	157	4.55	50.39	41.91	82.65	102.66	149.28
chr11_AA_01432	1.78475	1133.59	509.985	1757.19	3.44558	2.2307e-14	9.54125e-13	456	479	574	1661	1862	1890	518.98	464.19	546.78	1782.93	1691.6	1797.05
chr11_AA_01603	1.78082	529.744	238.828	820.661	3.43621	3.3861e-13	1.29295e-11	265	204	228	758	885	888	301.6	197.69	217.19	813.65	804.01	844.33
chr06_AA_00241	1.77675	78.0462	35.263	120.829	3.42653	6.84952e-07	8.74038e-06	44	28	30	95	135	145	50.08	27.13	28.58	101.97	122.65	137.87
chr06_AA_00262	1.77618	730.053	329.954	1130.15	3.42518	1.9574e-13	7.59046e-12	247	348	390	1037	1300	1153	281.12	337.24	371.51	1113.13	1181.03	1096.3
chr11_AA_01183	1.7722	1124.22	509.189	1739.26	3.41575	9.14023e-14	3.65829e-12	242	720	582	1586	1950	1834	275.42	697.74	554.4	1702.43	1771.54	1743.81
chr10_AA_00773	1.76951	25.1623	11.413	38.9115	3.40939	0.00194606	0.0091656	9	11	14	41	34	44	10.24	10.66	13.34	44.01	30.89	41.84
chr05_AA_00664	1.766	129.918	59.0392	200.798	3.40109	6.73966e-08	1.06784e-06	30	63	86	210	169	235	34.14	61.05	81.92	225.42	153.53	223.44
chr10_AA_00526	1.76045	14.7653	6.72982	22.8008	3.38803	0.01102	0.0390977	11	3	5	18	31	22	12.52	2.91	4.76	19.32	28.16	20.92
chr11_AA_01541	1.75415	1377.97	630.176	2125.75	3.37327	3.1497e-14	1.3189e-12	521	702	648	1856	2497	2226	592.96	680.3	617.27	1992.25	2268.48	2116.53
chr06_AA_00223	1.75197	11804.1	5404.57	18203.6	3.36819	2.62819e-15	1.26534e-13	4956	5456	5549	17198	19761	19139	5640.51	5287.31	5285.88	18460.5	17952.5	18197.8
chr11_AA_01395	1.74077	1196.34	551.035	1841.64	3.34214	8.30476e-14	3.35082e-12	469	580	585	1782	2023	1866	533.78	562.07	557.26	1912.82	1837.86	1774.23
chr06_AA_00224	1.73944	9996.86	4607.85	15385.9	3.33906	5.01763e-15	2.33671e-13	4001	4756	4893	14552	16668	16191	4553.61	4608.95	4660.98	15620.3	15142.6	15394.8
chr05_AA_00301	1.73463	108.891	50.32	167.463	3.32795	1.43322e-07	2.14789e-06	55	44	48	190	160	161	62.6	42.64	45.72	203.95	145.36	153.08
chr07_AA_00864	1.72584	229.278	106.449	352.106	3.30773	7.50004e-10	1.75048e-08	73	117	129	331	398	357	83.08	113.38	122.88	355.3	361.58	339.44
chr08_AA_00946	1.71501	1943.05	907.334	2978.76	3.28298	3.6101e-14	1.50537e-12	896	865	907	2711	3325	3161	1019.75	838.26	863.99	2910.02	3020.71	3005.55
chr01_AA_00239	1.70947	45.2633	21.1986	69.328	3.27041	0.000100019	0.000716082	17	26	20	52	89	75	19.35	25.2	19.05	55.82	80.85	71.31
chr10_AA_00668	1.70057	236.493	111.283	361.703	3.2503	3.05642e-10	7.76645e-09	144	82	95	333	420	364	163.89	79.46	90.5	357.45	381.56	346.1
chr08_AA_00270	1.69983	384.198	180.857	587.539	3.24863	4.24076e-11	1.23217e-09	141	180	218	563	602	643	160.47	174.43	207.66	604.33	546.91	611.38
chr11_AA_00649	1.69829	371.249	174.904	567.594	3.24517	8.11876e-11	2.24132e-09	109	208	209	582	588	572	124.05	201.57	199.09	624.72	534.19	543.87
chr09_AA_00126	1.69661	357.538	168.595	546.481	3.24139	4.83932e-11	1.38588e-09	158	184	155	526	552	603	179.82	178.31	147.65	564.61	501.48	573.35
chr11_AA_00454	1.69385	94.8858	44.8082	144.963	3.2352	1.05544e-06	1.2922e-05	32	51	51	152	162	131	36.42	49.42	48.58	163.16	147.17	124.56
chr05_AA_00711	1.69314	153.705	72.6117	234.798	3.23361	3.19614e-08	5.39876e-07	47	88	83	237	241	243	53.49	85.28	79.06	254.4	218.94	231.05
chr04_AA_00679	1.68323	61.009	28.9729	93.0451	3.21145	1.34885e-05	0.000122876	41	15	27	95	105	86	46.66	14.54	25.72	101.97	95.39	81.77
chr09_AA_01355	1.68322	56.3807	26.775	85.9864	3.21144	2.2176e-05	0.000190031	36	18	23	76	101	89	40.97	17.44	21.91	81.58	91.76	84.62
chr11_AA_00395	1.67985	1069.24	508.684	1629.8	3.20395	4.54646e-10	1.10243e-08	719	345	392	1638	1525	1836	818.31	334.33	373.41	1758.25	1385.44	1745.71
chr06_AA_00893	1.67719	682.302	325.057	1039.55	3.19804	6.61281e-12	2.20412e-10	187	421	372	960	1164	1084	212.83	407.98	354.36	1030.47	1057.47	1030.69
chr09_AA_01085	1.67402	95.4313	45.5409	145.322	3.19102	1.13564e-06	1.37518e-05	28	56	53	112	178	162	31.87	54.27	50.49	120.22	161.71	154.03
chr10_AA_00578	1.67138	104.434	49.9063	158.961	3.18519	4.36763e-07	5.8901e-06	53	49	44	155	167	167	60.32	47.49	41.91	166.38	151.72	158.79
chr10_AA_00324	1.66809	2051.43	982.034	3120.84	3.17793	1.89506e-13	7.3774e-12	910	1011	977	2975	3342	3295	1035.69	979.74	930.67	3193.4	3036.15	3132.96
chr06_AA_00148	1.666	2606.18	1248.97	3963.4	3.17334	4.97557e-13	1.86416e-11	595	1589	1606	3756	4224	4229	677.18	1539.87	1529.85	4031.73	3837.43	4021.03
chr11_AA_00855	1.66592	393.25	188.467	598.033	3.17315	5.19058e-11	1.48221e-09	188	169	197	577	640	624	213.97	163.77	187.66	619.36	581.43	593.31
chr09_AA_00044	1.66448	49.6587	23.8172	75.5003	3.17	9.43143e-05	0.00068021	18	29	24	70	108	56	20.49	28.1	22.86	75.14	98.12	53.25
chr08_AA_00622	1.66021	243.432	117.017	369.847	3.16062	1.96854e-09	4.26489e-08	84	125	141	352	392	395	95.6	121.14	134.31	377.84	356.13	375.57
chr08_AA_00486	1.65651	279.739	134.732	424.745	3.15252	3.45683e-10	8.63427e-09	151	110	132	368	456	489	171.86	106.6	125.74	395.02	414.27	464.95
chr05_AA_00358	1.65249	617.715	298.142	937.288	3.14376	3.93605e-12	1.34338e-10	367	258	238	847	986	1059	417.69	250.02	226.71	909.18	895.76	1006.92
chr08_AA_01013	1.64948	1118.33	540.623	1696.04	3.13721	2.63085e-12	9.19967e-11	327	630	671	1530	1908	1801	372.16	610.52	639.18	1642.32	1733.39	1712.43
chr09_AA_01285	1.64896	25.5155	12.338	38.6931	3.13608	0.00231485	0.0105679	19	9	7	36	35	48	21.62	8.72	6.67	38.64	31.8	45.64
chr10_AA_01202	1.64671	22.0897	10.6941	33.4853	3.13118	0.00618289	0.0242482	8	7	17	33	36	34	9.1	6.78	16.19	35.42	32.71	32.33
chr09_AA_00976	1.63619	68.3066	33.2519	103.361	3.10844	7.36156e-06	7.14316e-05	53	23	18	91	126	103	60.32	22.29	17.15	97.68	114.47	97.93
chr03_AA_00030	1.63176	26.4163	12.8894	39.9432	3.09891	0.00376265	0.0159909	1	23	16	28	58	39	1.14	22.29	15.24	30.06	52.69	37.08
chr02_AA_00330	1.6271	34.1638	16.7105	51.6172	3.08892	0.000676403	0.00375964	28	10	9	61	45	51	31.87	9.69	8.57	65.48	40.88	48.49
chr10_AA_00319	1.62386	396.079	194.062	598.096	3.08198	9.15683e-11	2.49336e-09	215	190	161	531	682	636	244.7	184.13	153.37	569.98	619.59	604.72
chr06_AA_00858	1.61846	51.61	25.3582	77.8618	3.07048	0.000182953	0.00121879	6	40	32	74	87	79	6.83	38.76	30.48	79.43	79.04	75.11
chr06_AA_00447	1.61729	16821.2	8270.04	25372.4	3.06799	1.26026e-13	5.00388e-12	8949	7627	7594	23793	27681	26745	10185	7391.19	7233.9	25539.7	25147.7	25429.8
chr10_AA_01249	1.61685	7205.68	3543.45	10867.9	3.06705	1.47501e-13	5.76468e-12	4020	3090	3213	10190	11829	11484	4575.23	2994.46	3060.64	10938	10746.5	10919.2
chr11_AA_00937	1.60734	2835.95	1401.54	4270.36	3.0469	2.11313e-12	7.46789e-11	752	1701	1785	3922	4850	4412	855.86	1648.41	1700.36	4209.92	4406.14	4195.03
chr03_AA_00142	1.60676	137.083	67.7678	206.399	3.04568	4.55689e-07	6.08766e-06	31	80	95	228	206	197	35.28	77.53	90.5	244.74	187.15	187.31
chr06_AA_00687	1.60462	1067.57	528.347	1606.79	3.04116	1.09959e-11	3.51233e-10	312	645	635	1451	1828	1685	355.09	625.06	604.89	1557.52	1660.71	1602.14
chr07_AA_00290	1.60096	64.3993	31.9326	96.8661	3.03346	4.34112e-05	0.000344455	26	29	40	103	82	111	29.59	28.1	38.1	110.56	74.5	105.54
chr06_AA_00249	1.60095	7580.63	3758.9	11402.4	3.03343	6.00987e-13	2.23487e-11	2972	4051	4166	10338	12768	12106	3382.49	3925.75	3968.45	11096.9	11599.5	11510.7
chr10_AA_01493	1.59555	1156.08	574.866	1737.3	3.0221	7.72507e-12	2.52744e-10	455	625	631	1648	1909	1797	517.84	605.68	601.08	1768.98	1734.29	1708.63
chr10_AA_00830	1.59524	674.547	335.475	1013.62	3.02144	1.31952e-11	4.13532e-10	425	274	270	998	1135	987	483.7	265.53	257.2	1071.26	1031.13	938.46
chr10_AA_00662	1.59301	835.565	416.037	1255.09	3.01678	7.16297e-12	2.35598e-10	500	338	369	1174	1400	1297	569.06	327.55	351.5	1260.18	1271.88	1233.22
chr07_AA_00870	1.59198	282.178	140.575	423.781	3.01463	4.29284e-09	8.83029e-08	77	157	191	373	449	487	87.64	152.15	181.94	400.38	407.91	463.05
chr08_AA_00679	1.5885	135.298	67.5244	203.071	3.00737	4.40821e-07	5.93678e-06	43	74	86	200	226	199	48.94	71.71	81.92	214.68	205.32	189.21
chr07_AA_00777	1.58491	1803.09	901.571	2704.61	2.99989	5.85759e-12	1.95895e-10	564	1068	1079	2431	3075	2851	641.9	1034.98	1027.84	2609.46	2793.59	2710.79
chr11_AA_00637	1.5781	213.529	107.146	319.912	2.98575	1.6306e-08	2.96003e-07	101	102	113	312	356	317	114.95	98.85	107.64	334.9	323.42	301.41
chr07_AA_00127	1.57672	93.1644	46.7821	139.547	2.98291	4.91417e-06	4.9771e-05	34	41	65	122	167	143	38.7	39.73	61.92	130.96	151.72	135.97
chr05_AA_00231	1.57013	46.2543	23.3059	69.2027	2.96932	0.000396765	0.00237563	10	26	35	56	87	72	11.38	25.2	33.34	60.11	79.04	68.46
chr11_AA_00927	1.56826	212.684	107.268	318.1	2.96547	1.81442e-08	3.22963e-07	119	95	99	349	322	302	135.44	92.06	94.31	374.62	292.53	287.15
chr05_AA_00786	1.55255	42.1611	21.4378	62.8845	2.93335	0.000669575	0.00372792	16	23	25	62	58	73	18.21	22.29	23.81	66.55	52.69	69.41
chr10_AA_00673	1.5516	383.151	194.917	571.385	2.93142	7.10513e-10	1.66611e-08	202	203	166	504	655	608	229.9	196.72	158.13	541	595.06	578.1
chr01_AA_00309	1.55109	99.9694	50.87	149.069	2.93039	4.98549e-06	5.02329e-05	43	48	60	168	142	145	48.94	46.52	57.15	180.33	129	137.87
chr07_AA_00211	1.55024	25.0919	12.7737	37.41	2.92866	0.00433365	0.0179805	21	8	7	42	31	41	23.9	7.75	6.67	45.08	28.16	38.98
chr07_AA_00969	1.54837	280.809	143.092	418.525	2.92486	6.76472e-09	1.33235e-07	117	165	143	384	449	458	133.16	159.9	136.22	412.19	407.91	435.48
chr10_AA_01509	1.54748	385.602	196.582	574.622	2.92306	9.8406e-10	2.25971e-08	179	187	215	496	672	611	203.72	181.22	204.81	532.41	610.5	580.95
chr07_AA_00846	1.54513	25.6238	13.079	38.1686	2.91831	0.00514821	0.0207385	10	14	15	28	49	42	11.38	13.57	14.29	30.06	44.52	39.93
chr10_AA_01055	1.54301	156.203	79.8173	232.588	2.91401	3.91808e-07	5.34898e-06	44	104	93	215	244	258	50.08	100.78	88.59	230.78	221.67	245.31
chr11_AA_00193	1.53978	512.041	262.081	762.001	2.9075	3.33215e-07	4.60135e-06	419	160	162	722	850	777	476.87	155.05	154.32	775	772.21	738.79
chr07_AA_00992	1.53697	518.455	265.749	771.16	2.90184	2.79575e-10	7.14422e-09	276	241	262	719	866	794	314.12	233.55	249.58	771.78	786.75	754.95
chr10_AA_01047	1.53432	4151.71	2130.99	6172.43	2.89651	4.20975e-12	1.42702e-10	2111	2080	2073	5831	6709	6482	2402.57	2015.69	1974.7	6259.06	6095.01	6163.23
chr07_AA_00929	1.5319	2867.08	1473.45	4260.71	2.89166	8.19419e-12	2.66873e-10	1265	1559	1543	3851	4834	4477	1439.72	1510.8	1469.83	4133.7	4391.61	4256.83
chr11_AA_01435	1.53053	127.241	65.4376	189.045	2.88893	1.22322e-06	1.46455e-05	56	68	70	188	197	196	63.73	65.9	66.68	201.8	178.97	186.36
chr10_AA_01044	1.53012	434.465	223.485	645.445	2.8881	5.39129e-10	1.29158e-08	260	184	206	583	689	720	295.91	178.31	196.23	625.8	625.94	684.59
chr08_AA_00505	1.52757	2471.61	1273.05	3670.18	2.88299	3.56715e-12	1.22587e-10	1675	982	1009	3509	4006	3791	1906.35	951.64	961.15	3766.6	3639.38	3604.57
chr11_AA_00592	1.52733	710.609	366.056	1055.16	2.88251	5.43677e-11	1.53929e-09	482	286	286	975	1179	1102	548.57	277.16	272.44	1046.58	1071.1	1047.81
chr10_AA_00960	1.52675	53.184	27.4048	78.9631	2.88136	0.00024074	0.00153501	19	35	28	72	93	79	21.62	33.92	26.67	77.29	84.49	75.11
chr04_AA_00721	1.52618	22.0064	11.3429	32.67	2.88022	0.0102098	0.0366668	13	11	9	42	30	27	14.8	10.66	8.57	45.08	27.25	25.67
chr07_AA_00674	1.52281	5804.25	2996.9	8611.61	2.87351	2.91611e-12	1.01261e-10	3467	2596	2655	7985	9420	9156	3945.85	2515.74	2529.1	8571.18	8557.91	8705.73
chr08_AA_00303	1.5201	32.2345	16.6668	47.8022	2.86812	0.00398156	0.0167286	1	17	34	49	56	42	1.14	16.47	32.39	52.6	50.88	39.93
chr08_AA_00628	1.51998	1988.13	1028.02	2948.24	2.86787	7.12174e-12	2.35017e-10	1257	852	869	2703	3331	3068	1430.61	825.66	827.79	2901.43	3026.16	2917.12
chr10_AA_00585	1.51547	1224.62	634.698	1814.55	2.85892	2.20469e-11	6.76058e-10	767	490	584	1697	2012	1887	872.94	474.85	556.31	1821.58	1827.87	1794.2
chr02_AA_00232	1.51064	1096.7	569.808	1623.59	2.84936	6.15526e-11	1.72798e-09	544	552	583	1510	1774	1723	619.14	534.93	555.36	1620.85	1611.65	1638.27
chr10_AA_00165	1.50729	792.243	412.332	1172.16	2.84275	1.0783e-10	2.91229e-09	456	390	357	1083	1309	1225	518.98	377.94	340.07	1162.5	1189.2	1164.76
chr11_AA_01554	1.50636	2481.75	1292.27	3671.24	2.84092	4.26551e-11	1.23576e-09	785	1553	1552	3458	4053	3807	893.42	1504.98	1478.41	3711.85	3682.08	3619.78
chr06_AA_00216	1.50602	11843.5	6168.08	17518.9	2.84025	7.02965e-12	2.32749e-10	5838	5963	6384	16649	18875	18445	6644.33	5778.63	6081.28	17871.2	17147.6	17537.9
chr11_AA_01366	1.5043	2673.12	1393.38	3952.86	2.83688	3.09866e-11	9.21829e-10	967	1668	1536	3591	4403	4211	1100.56	1616.43	1463.17	3854.62	4000.05	4003.91
chr08_AA_00755	1.50411	516.486	269.25	763.723	2.83649	5.96455e-10	1.41843e-08	281	244	264	693	891	776	319.81	236.46	251.48	743.87	809.46	737.84
chr08_AA_00128	1.50223	20.9289	10.921	30.9369	2.83279	0.0143496	0.0487748	6	13	14	27	42	27	6.83	12.6	13.34	28.98	38.16	25.67
chr02_AA_00116	1.50203	888.959	463.917	1314	2.83241	3.32981e-10	8.38002e-09	246	584	573	1172	1487	1402	279.98	565.94	545.83	1258.04	1350.91	1333.05
chr07_AA_01102	1.49969	244.159	127.571	360.747	2.82782	3.10544e-08	5.27238e-07	127	117	131	352	408	351	144.54	113.38	124.79	377.84	370.66	333.74
chr10_AA_00952	1.49496	139.927	73.2877	206.565	2.81855	8.85119e-07	1.10679e-05	69	79	68	179	232	228	78.53	76.56	64.78	192.14	210.77	216.79
chr08_AA_00357	1.49462	151.21	79.2107	223.209	2.81791	7.05775e-07	8.98309e-06	72	83	79	234	245	206	81.94	80.43	75.25	251.18	222.58	195.87
chr10_AA_01378	1.4932	341.354	178.948	503.761	2.81513	4.91656e-09	9.93882e-08	189	159	176	457	572	527	215.1	154.08	167.65	490.55	519.65	501.08
chr10_AA_01311	1.49231	6631.36	3477.93	9784.78	2.81339	1.14075e-11	3.6206e-10	3385	3457	3392	9049	10647	10484	3852.53	3350.12	3231.16	9713.29	9672.62	9968.42
chr01_AA_00437	1.48875	71.6765	37.6605	105.693	2.80645	7.73936e-05	0.000573887	20	41	53	86	126	116	22.76	39.73	50.49	92.31	114.47	110.3
chr08_AA_01225	1.48705	447.227	235.188	659.266	2.80315	2.01683e-09	4.35058e-08	225	223	245	581	692	763	256.08	216.11	233.38	623.65	628.67	725.48
chr08_AA_01280	1.48602	4125.31	2170.56	6080.05	2.80115	1.26729e-11	3.99678e-10	2386	2026	1924	5626	6755	6378	2715.55	1963.36	1832.77	6039.01	6136.8	6064.35
chr08_AA_01128	1.48484	1620.44	853.122	2387.77	2.79886	1.24077e-10	3.32405e-09	545	1017	1001	2205	2661	2502	620.27	985.56	953.53	2366.87	2417.47	2378.96
chr10_AA_01050	1.48116	274.82	144.957	404.682	2.79173	1.96404e-08	3.4705e-07	150	133	142	361	465	425	170.72	128.89	135.27	387.5	422.44	404.1
chr05_AA_00713	1.47737	7716.59	4078.11	11355.1	2.7844	2.77196e-11	8.37131e-10	3171	4486	4491	10401	12551	12093	3608.97	4347.3	4278.04	11164.5	11402.4	11498.3
chr07_AA_00348	1.47551	2993.91	1583.74	4404.09	2.78082	5.28936e-11	1.50611e-09	1264	1705	1743	4152	4799	4623	1438.58	1652.28	1660.35	4456.8	4359.81	4395.65
chr08_AA_00326	1.47144	1977.54	1048.27	2906.82	2.77298	6.1832e-11	1.73095e-09	1015	1019	1052	2757	3188	3013	1155.19	987.49	1002.12	2959.39	2896.24	2864.83
chr05_AA_00728	1.4698	128.837	68.3516	189.322	2.76983	1.94957e-06	2.18308e-05	67	70	64	160	231	196	76.25	67.84	60.97	171.75	209.86	186.36
chr10_AA_01466	1.46633	422.772	224.688	620.856	2.76319	2.18602e-09	4.66506e-08	297	160	190	600	639	671	338.02	155.05	180.99	644.05	580.52	638
chr10_AA_01471	1.46579	11349.4	6033.46	16665.2	2.76214	2.65192e-11	8.05763e-10	5383	6173	6290	15507	17982	17894	6126.49	5982.14	5991.74	16645.4	16336.3	17014
chr07_AA_00331	1.46513	2643.06	1405.56	3880.57	2.76087	6.31452e-11	1.76276e-09	1258	1475	1423	3654	4116	4186	1431.75	1429.4	1355.52	3922.24	3739.32	3980.14
chr07_AA_00466	1.46427	688.322	366.202	1010.44	2.75924	1.18415e-07	1.80172e-06	546	228	269	1005	1066	1035	621.41	220.95	256.24	1078.78	968.44	984.1
chr07_AA_00584	1.46374	292.452	155.633	429.271	2.75823	4.43625e-08	7.28363e-07	102	189	176	405	467	451	116.09	183.16	167.65	434.73	424.26	428.82
chr04_AA_00335	1.4635	6479.71	3448.7	9510.71	2.75777	3.96149e-11	1.15778e-09	2993	3531	3693	9095	9853	10326	3406.39	3421.83	3517.88	9762.67	8951.28	9818.19
chr07_AA_00691	1.46275	325.526	173.322	477.731	2.75633	1.5999e-08	2.92025e-07	160	155	197	432	525	518	182.1	150.21	187.66	463.71	476.95	492.53
chr04_AA_00022	1.46272	3250.33	1730.61	4770.05	2.75628	6.00027e-11	1.68923e-09	1510	1800	1815	4501	4986	5205	1718.56	1744.35	1728.94	4831.42	4529.7	4949.03
chr04_AA_00268	1.4626	359.851	191.612	528.09	2.75604	9.04778e-09	1.74748e-07	186	186	192	486	594	550	211.69	180.25	182.9	521.68	539.64	522.95
chr04_AA_00688	1.46193	101.455	54.0409	148.87	2.75476	8.46498e-06	8.08065e-05	64	42	51	144	154	160	72.84	40.7	48.58	154.57	139.91	152.13
chr06_AA_00215	1.46142	11745.8	6258.12	17233.6	2.75379	3.09612e-11	9.21829e-10	5543	6483	6491	16280	18757	18074	6308.59	6282.56	6183.21	17475.1	17040.4	17185.2
chr06_AA_00278	1.45976	2112.92	1126.71	3099.14	2.75062	9.24851e-11	2.51146e-09	1017	1114	1200	2885	3316	3353	1157.47	1079.56	1143.1	3096.79	3012.53	3188.11
chr10_AA_00198	1.45681	21871.7	11680.4	32063	2.74502	3.85606e-11	1.13361e-09	9231	12857	12677	29512	35570	33861	10506	12459.5	12075.9	31678.5	32314.7	32195.8
chr10_AA_01151	1.45454	288.285	154.135	422.435	2.74068	1.92381e-08	3.40778e-07	202	120	122	429	437	431	229.9	116.29	116.21	460.49	397.01	409.8
chr08_AA_01094	1.45054	168.967	90.5234	247.41	2.73311	7.84088e-07	9.90395e-06	80	87	101	248	255	257	91.05	84.31	96.21	266.21	231.66	244.36
chr08_AA_00254	1.44892	125.377	67.2254	183.528	2.73004	1.70048e-06	1.94124e-05	102	49	40	169	196	201	116.09	47.49	38.1	181.41	178.06	191.12
chr10_AA_00495	1.44617	86.2972	46.3362	126.258	2.72483	0.000133535	0.00092225	80	20	30	116	148	126	91.05	19.38	28.58	124.52	134.46	119.8
chr10_AA_01009	1.44171	47.7519	25.6977	69.806	2.71643	0.00117613	0.00599248	6	44	29	68	79	68	6.83	42.64	27.62	72.99	71.77	64.66
chr11_AA_01735	1.4399	1197.72	645.148	1750.3	2.71302	3.28626e-07	4.5614e-06	983	423	427	1609	1953	1840	1118.77	409.92	406.75	1727.12	1774.27	1749.51
chr06_AA_00518	1.43915	152.311	82.0728	222.549	2.7116	2.18147e-06	2.41294e-05	51	89	107	202	244	241	58.04	86.25	101.93	216.83	221.67	229.15
chr01_AA_00396	1.43887	239.93	129.304	350.555	2.71109	1.67613e-07	2.47105e-06	92	133	162	317	400	366	104.71	128.89	154.32	340.27	363.39	348
chr11_AA_00914	1.43731	1169	630.503	1707.5	2.70816	4.11023e-10	1.01193e-08	561	658	646	1508	1931	1840	638.48	637.66	615.37	1618.7	1754.28	1749.51
chr07_AA_00722	1.43707	908.555	490.09	1327.02	2.70771	1.01101e-09	2.31094e-08	381	534	545	1216	1478	1402	433.62	517.49	519.16	1305.27	1342.74	1333.05
chr09_AA_01236	1.43644	2061.48	1112.36	3010.61	2.70651	2.77128e-10	7.13008e-09	798	1256	1272	2770	3350	3171	908.22	1217.17	1211.68	2973.35	3043.42	3015.06
chr06_AA_00491	1.43635	1767.95	954.01	2581.89	2.70635	1.6158e-10	4.28273e-09	1031	848	910	2577	2739	2620	1173.4	821.78	866.85	2766.18	2488.34	2491.15
chr08_AA_00304	1.43596	400.162	215.976	584.348	2.70562	1.20563e-08	2.25006e-07	204	199	234	558	589	651	232.18	192.85	222.9	598.96	535.1	618.99
chr04_AA_00647	1.43575	1271.53	686.34	1856.71	2.70524	3.34397e-10	8.39447e-09	652	723	647	1720	2078	1931	742.05	700.65	616.32	1846.27	1887.83	1836.04
chr09_AA_01347	1.4349	90.396	48.8148	131.977	2.70364	1.93343e-05	0.000167844	62	38	41	116	147	145	70.56	36.83	39.06	124.52	133.55	137.87
chr10_AA_01515	1.43366	74.3083	40.1525	108.464	2.7013	9.4394e-05	0.00068021	34	48	37	99	102	133	38.7	46.52	35.25	106.27	92.67	126.46
chr10_AA_00769	1.42966	370.577	200.647	540.508	2.69382	6.88826e-09	1.3487e-07	279	148	148	495	616	558	317.53	143.42	140.98	531.34	559.63	530.56
chr04_AA_00683	1.4258	34.2413	18.5759	49.9067	2.68664	0.00368702	0.0157366	17	11	27	55	59	39	19.35	10.66	25.72	59.04	53.6	37.08
chr08_AA_00810	1.42575	2544.42	1380.38	3708.45	2.68654	8.65465e-11	2.3761e-09	1625	1142	1244	3329	4254	3878	1849.44	1106.69	1185.01	3573.38	3864.69	3687.29
chr01_AA_00412	1.4182	574.129	312.662	835.596	2.67252	6.349e-09	1.25295e-07	245	344	342	786	851	936	278.84	333.36	325.78	843.7	773.12	889.97
chr10_AA_01425	1.41799	302.354	164.675	440.033	2.67213	2.84008e-08	4.84662e-07	223	126	124	445	494	414	253.8	122.1	118.12	477.67	448.79	393.64
chr11_AA_00963	1.4178	564.732	307.607	821.856	2.67177	2.44442e-09	5.17221e-08	394	232	262	820	890	817	448.42	224.83	249.58	880.2	808.55	776.82
chr08_AA_00547	1.41715	542.89	295.806	789.973	2.67057	5.23485e-09	1.05608e-07	280	292	300	724	850	863	318.67	282.97	285.77	777.15	772.21	820.56
chr10_AA_00636	1.41199	77.6069	42.396	112.818	2.66104	0.000162922	0.00109486	13	57	60	113	126	108	14.8	55.24	57.15	121.3	114.47	102.69
chr07_AA_01079	1.41119	428.089	233.956	622.221	2.65956	1.26073e-08	2.3485e-07	235	233	219	570	680	670	267.46	225.8	208.62	611.84	617.77	637.05
chr11_AA_00656	1.41031	1979.9	1082.52	2877.28	2.65795	4.43601e-10	1.08091e-08	908	1176	1128	2660	3181	3036	1033.41	1139.64	1074.51	2855.27	2889.88	2886.7
chr09_AA_01418	1.40999	652.748	356.951	948.545	2.65735	1.4944e-09	3.30226e-08	458	286	286	844	1078	1010	521.26	277.16	272.44	905.96	979.34	960.33
chr08_AA_01174	1.40584	7319.25	4010.84	10627.6	2.64973	1.40394e-10	3.7411e-09	3890	3974	3941	9906	11727	11144	4427.28	3851.13	3754.12	10633.2	10653.8	10596
chr07_AA_00690	1.40348	2407.59	1320.9	3494.28	2.64538	7.62188e-10	1.77062e-08	792	1599	1587	3221	3913	3650	901.39	1549.56	1511.75	3457.45	3554.89	3470.5
chr03_AA_00144	1.4031	1679.27	921.489	2437.05	2.64469	1.26087e-09	2.82377e-08	565	1041	1168	2336	2625	2544	643.04	1008.81	1112.62	2507.49	2384.77	2418.89
chr10_AA_01086	1.4025	142.498	78.2182	206.777	2.64359	3.2701e-06	3.467e-05	81	90	58	204	222	210	92.19	87.22	55.25	218.98	201.68	199.67
chr09_AA_01331	1.39395	7116.6	3923.19	10310	2.62797	2.3275e-10	6.05636e-09	3516	4135	3948	9458	11490	10874	4001.62	4007.15	3760.79	10152.3	10438.5	10339.2
chr11_AA_01521	1.39374	2794.13	1540.49	4047.77	2.62758	4.50609e-10	1.09531e-08	1345	1591	1626	3769	4504	4213	1530.77	1541.81	1548.9	4045.68	4091.81	4005.82
chr05_AA_00212	1.39148	822.1	453.762	1190.44	2.62349	3.04909e-09	6.39732e-08	424	431	484	1134	1329	1206	482.56	417.67	461.05	1217.25	1207.37	1146.69
chr11_AA_00507	1.39061	2048.69	1131.28	2966.1	2.6219	8.19063e-10	1.88953e-08	896	1228	1243	2765	3345	3041	1019.75	1190.03	1184.06	2967.98	3038.88	2891.45
chr06_AA_00914	1.38759	814.782	450.603	1178.96	2.61641	2.83873e-09	5.98113e-08	441	416	469	1060	1344	1239	501.91	403.14	446.76	1137.82	1221	1178.07
chr10_AA_01092	1.38287	78.5125	43.5228	113.502	2.60787	0.000111737	0.00079089	43	40	45	117	134	98	48.94	38.76	42.87	125.59	121.74	93.18
chr09_AA_01390	1.37969	29.7999	16.5458	43.054	2.60212	0.0107808	0.0383993	4	19	28	45	44	43	4.55	18.41	26.67	48.3	39.97	40.89
chr10_AA_00194	1.37677	22995.3	12786.3	33204.3	2.59686	3.16807e-10	8.01345e-09	11142	13355	13370	30602	36841	35017	12680.9	12942.1	12736	32848.5	33469.4	33294.9
chr01_AA_00240	1.37649	1142.99	635.641	1650.35	2.59635	2.33915e-09	4.97057e-08	566	670	644	1553	1799	1735	644.17	649.28	613.46	1667.01	1634.36	1649.68
chr01_AA_00165	1.37264	396.129	220.719	571.539	2.58944	3.39065e-08	5.68876e-07	236	182	228	505	647	615	268.6	176.37	217.19	542.07	587.79	584.76
chr11_AA_00666	1.37238	146.496	81.6367	211.356	2.58898	3.75497e-06	3.93502e-05	86	78	75	178	249	228	97.88	75.59	71.44	191.07	226.21	216.79
chr11_AA_00657	1.37159	1888.85	1053	2724.69	2.58755	1.00954e-09	2.31094e-08	1037	997	1063	2616	2974	2802	1180.23	966.17	1012.59	2808.04	2701.83	2664.2
chr08_AA_00278	1.37144	75.8086	42.2652	109.352	2.58728	0.000143819	0.000982384	37	52	36	93	134	112	42.11	50.39	34.29	99.83	121.74	106.49
chr11_AA_00622	1.37124	727.511	405.646	1049.38	2.58693	9.9673e-09	1.89208e-07	296	454	462	961	1189	1090	336.88	439.96	440.09	1031.55	1080.19	1036.4
chr06_AA_00755	1.37059	442.049	246.558	637.54	2.58577	5.47437e-08	8.82808e-07	190	259	286	676	665	613	216.24	250.99	272.44	725.63	604.14	582.85
chr09_AA_00793	1.36949	49.173	27.4419	70.9041	2.58379	0.0013993	0.00697273	15	29	39	63	99	58	17.07	28.1	37.15	67.62	89.94	55.15
chr04_AA_00646	1.36835	70.4457	39.3359	101.556	2.58175	0.000212562	0.00138276	37	39	40	93	125	96	42.11	37.79	38.1	99.83	113.56	91.28
chr09_AA_00734	1.36632	13597.4	7600.29	19594.5	2.57812	3.28666e-10	8.29236e-09	7753	7321	7225	18460	21293	20639	8823.83	7094.65	6882.4	19815.2	19344.3	19624
chr11_AA_01319	1.36458	108.83	60.8837	156.777	2.57502	2.71068e-05	0.000227779	50	58	73	130	182	174	56.91	56.21	69.54	139.54	165.34	165.44
chr09_AA_01299	1.36229	310.631	173.978	447.285	2.57093	1.76226e-07	2.57896e-06	149	167	200	397	470	514	169.58	161.84	190.52	426.14	426.99	488.72
chr03_AA_00062	1.36157	91.5905	51.3164	131.865	2.56964	3.905e-05	0.000315119	72	34	41	121	147	139	81.94	32.95	39.06	129.88	133.55	132.16
chr10_AA_00607	1.36094	186.132	104.319	267.946	2.56853	1.93863e-06	2.17695e-05	89	127	93	249	285	292	101.29	123.07	88.59	267.28	258.92	277.64
chr08_AA_00605	1.36022	389.688	218.481	560.895	2.56725	3.89738e-08	6.45204e-07	260	198	176	527	634	569	295.91	191.88	167.65	565.69	575.98	541.02
chr05_AA_00420	1.35617	140.76	79.0778	202.443	2.56005	1.4587e-05	0.000131323	37	106	97	196	214	213	42.11	102.72	92.4	210.39	194.42	202.53
chr11_AA_00697	1.3552	4400	2473.07	6326.94	2.55833	4.20786e-10	1.03036e-08	2929	2139	2113	5886	7127	6508	3333.55	2072.87	2012.8	6318.09	6474.76	6187.95
chr08_AA_00555	1.35441	196.725	110.615	282.835	2.55693	1.17234e-06	1.41106e-05	127	94	101	284	297	288	144.54	91.09	96.21	304.85	269.82	273.84
chr07_AA_00732	1.35433	329.56	185.313	473.807	2.55679	1.05125e-07	1.61678e-06	198	176	168	432	556	476	225.35	170.56	160.03	463.71	505.12	452.59
chr02_AA_00331	1.35255	637.066	358.544	915.589	2.55363	1.27581e-08	2.36772e-07	356	337	361	826	1003	998	405.17	326.58	343.88	886.64	911.21	948.92
chr06_AA_00913	1.35112	364.595	205.342	523.848	2.5511	7.27756e-08	1.14942e-06	240	170	187	528	567	515	273.15	164.74	178.13	566.76	515.11	489.67
chr05_AA_00586	1.3507	251.759	141.822	361.696	2.55036	3.223e-07	4.47984e-06	168	111	133	333	398	385	191.2	107.57	126.69	357.45	361.58	366.07
chr08_AA_01004	1.35026	1656.06	933.098	2379.01	2.54959	1.45992e-09	3.23324e-08	1059	830	829	2295	2621	2411	1205.27	804.34	789.69	2463.48	2381.13	2292.43
chr07_AA_00833	1.34951	933.071	525.932	1340.21	2.54826	8.57879e-09	1.66335e-07	407	581	579	1226	1493	1418	463.21	563.04	551.54	1316	1356.37	1348.27
chr10_AA_00523	1.34658	423.104	238.833	607.374	2.54309	4.27771e-08	7.05822e-07	282	187	225	586	633	650	320.95	181.22	214.33	629.02	575.07	618.03
chr07_AA_00760	1.34577	1471.55	830.993	2112.1	2.54166	1.74492e-09	3.83883e-08	971	690	755	1980	2319	2213	1105.11	668.67	719.2	2125.35	2106.77	2104.17
chr02_AA_00208	1.34378	44.4154	25.1066	63.7242	2.53815	0.00298417	0.013212	13	31	32	66	55	74	14.8	30.04	30.48	70.85	49.97	70.36
chr08_AA_00656	1.33969	1600.74	906.687	2294.79	2.53096	5.65225e-09	1.13341e-07	589	1082	1051	2079	2596	2413	670.35	1048.55	1001.16	2231.62	2358.42	2294.33
chr06_AA_00333	1.33944	21783	12339.8	31226.2	2.53053	5.53367e-10	1.31934e-08	13588	10999	11438	30138	33818	32188	15464.8	10658.9	10895.6	32350.4	30723.1	30605.1
chr01_AA_00394	1.33787	23715.5	13445	33986	2.52778	3.91732e-10	9.71145e-09	16242	11394	11346	31285	38178	35435	18485.3	11041.7	10808	33581.7	34684.1	33692.4
chr08_AA_00871	1.33633	248.096	140.761	355.432	2.52507	6.55739e-07	8.43238e-06	128	137	151	300	387	413	145.68	132.76	143.84	322.02	351.58	392.69
chr07_AA_00689	1.33611	2388.3	1355.18	3421.43	2.5247	3.40481e-09	7.1137e-08	955	1554	1546	3057	3907	3611	1086.9	1505.95	1472.69	3281.42	3549.44	3433.42
chr09_AA_00057	1.33484	31.9177	18.1223	45.7131	2.52248	0.00761878	0.0288373	14	20	20	37	57	48	15.93	19.38	19.05	39.72	51.78	45.64
chr08_AA_01191	1.33454	163.317	92.7422	233.892	2.52196	7.78011e-06	7.48422e-05	64	93	121	230	240	249	72.84	90.12	115.26	246.88	218.04	236.75
chr08_AA_00624	1.33319	1284.59	729.966	1839.21	2.51958	4.83445e-09	9.79272e-08	692	700	760	1684	2046	1947	787.58	678.36	723.96	1807.62	1858.76	1851.25
chr11_AA_01184	1.3324	33.9414	19.2947	48.5881	2.51822	0.00456068	0.0187973	28	18	9	46	59	45	31.87	17.44	8.57	49.38	53.6	42.79
chr07_AA_00298	1.33163	1306.16	742.797	1869.52	2.51686	1.04787e-08	1.97411e-07	460	850	925	1714	2029	2025	523.53	823.72	881.14	1839.83	1843.31	1925.42
chr09_AA_00193	1.33087	1271.62	723.427	1819.81	2.51554	3.48626e-09	7.26083e-08	823	636	648	1713	2000	1897	936.67	616.34	617.27	1838.75	1816.97	1803.71
chr10_AA_01388	1.33057	216.073	122.943	309.202	2.51501	1.78778e-06	2.02467e-05	102	134	129	305	331	315	116.09	129.86	122.88	327.39	300.71	299.51
chr10_AA_00172	1.33028	3473.22	1976.5	4969.94	2.51452	2.20086e-09	4.6867e-08	1741	2053	2056	4767	5426	5115	1981.46	1989.52	1958.51	5116.95	4929.43	4863.46
chr08_AA_01073	1.32963	634.268	361.058	907.477	2.51339	1.86272e-08	3.30906e-07	394	309	352	835	975	989	448.42	299.45	335.31	896.3	885.77	940.36
chr10_AA_00439	1.32642	373.384	212.889	533.88	2.50779	3.01042e-06	3.22254e-05	68	301	283	501	564	580	77.39	291.69	269.58	537.78	512.38	551.48
chr11_AA_01656	1.32592	207.397	118.278	296.515	2.50692	1.49565e-06	1.74132e-05	126	113	107	272	326	317	143.4	109.51	101.93	291.97	296.17	301.41
chr10_AA_00464	1.32512	4655.65	2656.17	6655.13	2.50553	1.24743e-09	2.79997e-08	2937	2375	2440	6379	7016	7093	3342.65	2301.57	2324.3	6847.29	6373.92	6744.18
chr01_AA_00354	1.32454	327.99	187.181	468.8	2.50453	5.09696e-07	6.75483e-06	100	232	234	408	482	558	113.81	224.83	222.9	437.95	437.89	530.56
chr10_AA_00119	1.32425	39.6132	22.6101	56.6163	2.50402	0.00321921	0.0140714	30	21	14	62	53	58	34.14	20.35	13.34	66.55	48.15	55.15
chr10_AA_00539	1.32417	911.01	520	1302.02	2.50388	8.49189e-09	1.64971e-07	572	476	470	1234	1460	1320	651	461.28	447.71	1324.59	1326.39	1255.09
chr11_AA_00224	1.32374	31.9039	18.2145	45.5934	2.50315	0.00883064	0.0325394	10	24	21	32	51	59	11.38	23.26	20	34.35	46.33	56.1
chr10_AA_00428	1.32229	4986.75	2849.06	7124.44	2.50063	2.43713e-09	5.16775e-08	2315	3045	3109	6526	7874	7588	2634.74	2950.85	2961.58	7005.08	7153.4	7214.84
chr05_AA_00722	1.32152	79.6393	45.5173	113.761	2.49929	0.000184946	0.0012296	44	45	45	98	128	126	50.08	43.61	42.87	105.19	116.29	119.8
chr08_AA_00903	1.31945	95397.5	54579.8	136215	2.49571	2.09218e-09	4.49367e-08	40149	60855	62012	128386	152002	139609	45694.3	58973.5	59071.5	137811	138091	132743
chr10_AA_00375	1.31882	43.5854	24.9443	62.2265	2.49462	0.00285667	0.0127153	21	27	26	54	59	79	23.9	26.17	24.77	57.96	53.6	75.11
chr08_AA_00188	1.31848	2878.45	1647.64	4109.26	2.49403	6.24668e-09	1.23766e-07	1020	1922	2015	3873	4513	4281	1160.88	1862.58	1919.45	4157.32	4099.98	4070.47
chr04_AA_00395	1.31577	886.013	507.838	1264.19	2.48936	1.77428e-08	3.18602e-07	441	546	517	1166	1406	1329	501.91	529.12	492.48	1251.6	1277.33	1263.64
chr09_AA_01471	1.31484	231.524	132.764	330.283	2.48774	1.72765e-06	1.9655e-05	105	154	136	314	368	336	119.5	149.24	129.55	337.05	334.32	319.48
chr09_AA_00903	1.31469	929.639	533.129	1326.15	2.48748	1.4355e-08	2.63951e-07	511	547	512	1260	1420	1405	581.58	530.09	487.72	1352.5	1290.05	1335.91
chr11_AA_00949	1.31445	1617.41	927.659	2307.16	2.48707	7.27624e-09	1.41908e-07	792	996	962	2214	2560	2334	901.39	965.21	916.38	2376.53	2325.72	2219.22
chr08_AA_00748	1.31426	834.271	478.537	1190	2.48675	1.99849e-08	3.5189e-07	421	524	471	1086	1333	1255	479.15	507.8	448.67	1165.72	1211.01	1193.28
chr06_AA_00363	1.3138	43.5178	24.9675	62.0681	2.48595	0.00205631	0.00958523	32	23	17	51	84	58	36.42	22.29	16.19	54.74	76.31	55.15
chr10_AA_00710	1.31324	2503.3	1436.62	3569.98	2.48499	3.56027e-09	7.39202e-08	1400	1369	1459	3397	3865	3736	1593.37	1326.67	1389.82	3646.38	3511.29	3552.27
chr10_AA_00755	1.31265	498.328	286.069	710.587	2.48397	8.52002e-08	1.32259e-06	261	294	290	702	797	688	297.05	284.91	276.25	753.53	724.06	654.17
chr11_AA_01345	1.31165	143.237	82.2668	204.207	2.48225	2.81315e-05	0.000235596	39	86	125	219	223	184	44.39	83.34	119.07	235.08	202.59	174.95
chr11_AA_00496	1.31125	284.273	163.302	405.244	2.48156	3.64147e-07	5.00564e-06	193	156	125	362	473	418	219.66	151.18	119.07	388.57	429.71	397.44
chr07_AA_00532	1.30953	612.477	352.139	872.816	2.47861	4.50263e-08	7.38047e-07	329	342	368	807	947	938	374.44	331.43	350.55	866.24	860.33	891.87
chr09_AA_00795	1.30881	9092.26	5229.39	12955.1	2.47737	2.75227e-09	5.81126e-08	4371	5586	5564	12101	14229	13619	4974.71	5413.29	5300.16	12989.3	12926.8	12949.2
chr08_AA_00968	1.30806	1182.44	680.329	1684.55	2.47608	2.39176e-08	4.13824e-07	939	502	510	1567	1864	1765	1068.69	486.48	485.82	1682.03	1693.41	1678.2
chr10_AA_00552	1.30731	802.026	461.624	1142.43	2.4748	1.32939e-08	2.45802e-07	567	368	402	1089	1232	1198	645.31	356.62	382.94	1168.94	1119.25	1139.09
chr05_AA_00469	1.30668	182.523	105.088	259.959	2.47372	4.59701e-06	4.70313e-05	98	108	104	239	283	280	111.54	104.66	99.07	256.55	257.1	266.23
chr08_AA_01040	1.30644	90.9315	52.3602	129.503	2.47331	0.000202513	0.00132605	30	61	67	138	139	120	34.14	59.11	63.82	148.13	126.28	114.1
chr07_AA_00566	1.30623	649.794	374.203	925.384	2.47295	3.8496e-08	6.39419e-07	360	368	374	852	1013	990	409.72	356.62	356.27	914.55	920.29	941.31
chr11_AA_00788	1.30557	108.022	62.228	153.816	2.47181	7.75032e-05	0.000574273	52	49	84	173	157	140	59.18	47.49	80.02	185.7	142.63	133.12
chr03_AA_00291	1.3055	278.458	160.417	396.5	2.47169	1.33961e-06	1.57808e-05	91	201	192	370	442	411	103.57	194.79	182.9	397.16	401.55	390.79
chr06_AA_00693	1.30518	897.966	517.39	1278.54	2.47114	9.3506e-09	1.793e-07	658	420	416	1196	1419	1328	748.88	407.01	396.27	1283.8	1289.14	1262.69
chr11_AA_00058	1.30248	43.8213	25.2826	62.36	2.46652	0.00394739	0.0166201	10	39	28	54	72	67	11.38	37.79	26.67	57.96	65.41	63.71
chr11_AA_00726	1.29988	1170.85	676.386	1665.32	2.46208	1.81476e-08	3.22963e-07	547	729	735	1566	1854	1715	622.55	706.46	700.15	1680.96	1684.33	1630.66
chr10_AA_00202	1.29961	1124.69	649.801	1599.57	2.46163	1.72918e-08	3.11627e-07	585	664	672	1553	1669	1699	665.8	643.47	640.13	1667.01	1516.26	1615.45
chr11_AA_00513	1.29936	747.61	431.996	1063.22	2.46119	1.92513e-08	3.40778e-07	523	383	346	1011	1161	1104	595.24	371.16	329.59	1085.22	1054.75	1049.71
chr07_AA_00787	1.29827	675.466	390.517	960.414	2.45934	6.3604e-07	8.20022e-06	560	277	279	909	1054	997	637.35	268.44	265.77	975.73	957.54	947.97
chr10_AA_00725	1.29656	250.285	144.823	355.747	2.45642	1.12388e-05	0.000103901	203	90	122	290	448	367	231.04	87.22	116.21	311.29	407	348.95
chr07_AA_00930	1.29448	178.587	103.442	253.731	2.45288	1.13054e-05	0.000104354	48	140	126	220	265	299	54.63	135.67	120.03	236.15	240.75	284.3
chr10_AA_00259	1.29431	1106.91	641.204	1572.61	2.45259	7.49471e-08	1.17911e-06	873	481	487	1357	1844	1668	993.58	466.13	463.91	1456.62	1675.24	1585.97
chr07_AA_00190	1.29412	3705.56	2146.74	5264.39	2.45228	2.90579e-09	6.10951e-08	2422	1966	1867	4932	5746	5552	2756.52	1905.21	1778.47	5294.06	5220.14	5278.97
chr07_AA_00407	1.29339	95.7111	55.468	135.954	2.45104	0.000155749	0.00104878	39	63	64	133	139	146	44.39	61.05	60.97	142.76	126.28	138.82
chr10_AA_00609	1.29266	21175.1	12276.2	30074.1	2.44979	1.06572e-09	2.43044e-08	16197	9766	9375	27739	33029	32015	18434.1	9464.05	8930.45	29775.3	30006.3	30440.6
chr06_AA_00528	1.29263	240.904	139.665	342.143	2.44974	1.2693e-06	1.50919e-05	165	99	142	335	352	365	187.79	95.94	135.27	359.59	319.79	347.05
chr02_AA_00212	1.29136	466.308	270.514	662.103	2.44758	2.00859e-07	2.8969e-06	216	281	308	627	714	699	245.83	272.31	293.4	673.03	648.66	664.62
[truncated: 1,058 more rows]

## Sheet: P10-M1 vs. YFBC_down in YFBC
Supplementary table. 2 DEGs in each developmental stage (Genes down-regulated in YFBC relative to the P10-M1 stage).
[truncated: 1,132 more rows]

[truncated: 6 more sheets: YFBC vs. FBC_up in FBC, YFBC vs. FBC_down in FBC, P10-M1 vs. YFBS_up in YFBS, P10-M1 vs. YFBS_down in YFBS, YFBS vs. FBS_up in FBS, YFBS vs. FBS_down in FBS]
