# Supplementary material for: Transcriptome data reveal conserved patterns of fruiting body development and response to heat stress in the mushroom-forming fungus Flammulina filiformis
Source: PLoS One. 2020 Oct 16;15(10):e0239890. doi: 10.1371/journal.pone.0239890 (PMC7567395; doi:10.1371/journal.pone.0239890)
Supplement: S5 Table — (XLS) [file pone.0239890.s010.xls]

## Sheet: VM_geneInfo
Supplementary table. 5 Genes involved in each gene module based on WGCNA analysis.
	substanceBXH	geneSymbol	LocusLinkID	moduleColor	GS.mycelium	p.GS.mycelium	MM.tan	p.MM.tan	MM.grey60	p.MM.grey60	MM.black	p.MM.black	MM.darkolivegreen	p.MM.darkolivegreen	MM.purple	p.MM.purple	MM.darkgreen	p.MM.darkgreen	MM.darkgrey	p.MM.darkgrey	MM.saddlebrown	p.MM.saddlebrown	MM.darkmagenta	p.MM.darkmagenta	MM.darkturquoise	p.MM.darkturquoise	MM.mediumpurple3	p.MM.mediumpurple3	MM.lightyellow	p.MM.lightyellow	MM.blue	p.MM.blue	MM.green	p.MM.green	MM.red	p.MM.red	MM.brown	p.MM.brown	MM.cyan	p.MM.cyan	MM.grey	p.MM.grey
chr09_AA_00055	chr09_AA_00055	NA	NA	black	0.921889	0.00891374	0.924769	0.00827675	0.575164	0.23239	0.897351	0.0152644	0.519796	0.290527	0.681999	0.135608	-0.162631	0.758204	-0.6603	0.153494	0.428175	0.396987	-0.264752	0.612151	-0.474723	0.341408	0.614348	0.194413	-0.495764	0.317279	-0.257629	0.622106	-0.17569	0.739176	-0.29088	0.575986	0.193245	0.71374	-0.298838	0.565087	-0.125985	0.812022
chr09_AA_01413	chr09_AA_01413	NA	NA	black	0.912633	0.0111161	0.923142	0.00863372	0.81288	0.0492448	0.890703	0.017266	0.301241	0.561807	0.460006	0.358661	-0.371469	0.468426	-0.497181	0.315678	0.39891	0.433375	-0.0547741	0.917921	-0.713923	0.111054	0.65894	0.154646	-0.178627	0.734909	-0.160784	0.760902	-0.406014	0.424444	-0.417855	0.409697	0.131009	0.804611	0.0426887	0.936006	-0.0526853	0.921045
chr08_AA_01297	chr08_AA_01297	NA	NA	black	0.906469	0.012713	0.908118	0.0122755	0.786245	0.0636534	0.918559	0.00967888	0.356093	0.488437	0.475175	0.340883	-0.331665	0.520744	-0.455811	0.363634	0.305443	0.556083	-0.0296285	0.95557	-0.704506	0.118074	0.635703	0.174895	-0.24954	0.63346	-0.242451	0.64345	-0.437562	0.385544	-0.325836	0.528542	0.192849	0.714312	0.0244684	0.963305	-0.0841416	0.874086
chr06_AA_01031	chr06_AA_01031	NA	NA	black	0.900096	0.0144728	0.885777	0.0188254	0.596406	0.211461	0.927301	0.00773552	0.521813	0.288323	0.734428	0.0964274	-0.0801261	0.880068	-0.57789	0.22966	0.257315	0.622546	-0.153678	0.771298	-0.523174	0.286838	0.540688	0.268002	-0.544038	0.264454	-0.426025	0.399624	-0.145066	0.783927	-0.304461	0.55742	0.260504	0.618083	-0.209337	0.690582	0.0310102	0.9535
chr09_AA_00716	chr09_AA_00716	NA	NA	black	0.89918	0.0147346	0.895831	0.0157116	0.717515	0.108426	0.943615	0.00467922	0.372554	0.467024	0.629564	0.180418	-0.182377	0.729467	-0.553304	0.25474	0.306008	0.555315	-0.0460467	0.930979	-0.666801	0.148036	0.625146	0.184437	-0.366412	0.474978	-0.317837	0.539299	-0.265577	0.611	-0.422105	0.404447	0.247403	0.636467	-0.0498046	0.925355	0.0485025	0.927303
chr09_AA_00036	chr09_AA_00036	NA	NA	black	0.896061	0.0156436	0.89184	0.0169153	0.62569	0.18394	0.946556	0.00420808	0.464485	0.353378	0.647883	0.16415	-0.147555	0.780273	-0.579399	0.228155	0.306069	0.555233	-0.119759	0.821221	-0.578473	0.229078	0.627896	0.181931	-0.466933	0.350503	-0.321585	0.534251	-0.273	0.600674	-0.288213	0.579651	0.28366	0.585922	-0.181386	0.730904	-0.0896146	0.865938
chr09_AA_01002	chr09_AA_01002	NA	NA	black	-0.894758	0.0160309	-0.893063	0.016542	-0.70511	0.117619	-0.952407	0.00334373	-0.386012	0.44974	-0.590322	0.217375	0.203507	0.698953	0.538563	0.270261	-0.299979	0.563528	0.0450692	0.932442	0.664362	0.150074	-0.649195	0.16301	0.367797	0.473182	0.293947	0.571779	0.335685	0.515385	0.351404	0.494591	-0.271393	0.602906	0.068266	0.89776	0.0471012	0.9294
chr08_AA_01161	chr08_AA_01161	NA	NA	black	0.894441	0.0161258	0.8901	0.0174534	0.510929	0.300295	0.903777	0.0134428	0.549371	0.258846	0.750558	0.0855716	-0.0642315	0.903785	-0.672022	0.143714	0.369701	0.470714	-0.257287	0.622586	-0.43653	0.386798	0.582692	0.224883	-0.583112	0.224467	-0.33185	0.520497	-0.104574	0.84371	-0.276835	0.595356	0.248785	0.634522	-0.343581	0.504908	-0.0808321	0.879016
chr04_AA_00086	chr04_AA_00086	NA	NA	black	0.89345	0.0164245	0.917793	0.00985931	0.633037	0.177285	0.878794	0.0211461	0.347593	0.499608	0.563515	0.244199	-0.258414	0.621008	-0.702318	0.119732	0.572948	0.234618	-0.214063	0.68381	-0.564747	0.242939	0.738851	0.093393	-0.307819	0.552855	-0.0450713	0.932439	-0.271271	0.603075	-0.414624	0.413703	0.167709	0.750794	-0.214326	0.683433	-0.184045	0.727049
chr10_AA_01069	chr10_AA_01069	NA	NA	black	0.892064	0.0168466	0.892924	0.016584	0.661386	0.152577	0.950664	0.00359096	0.386057	0.449684	0.657238	0.156094	-0.14535	0.78351	-0.614529	0.194244	0.351781	0.494095	-0.0840634	0.874202	-0.629374	0.180591	0.661145	0.15278	-0.409936	0.41954	-0.282578	0.587415	-0.243614	0.641807	-0.409651	0.419896	0.276446	0.595894	-0.128779	0.8079	-0.00946915	0.985797
chr09_AA_00255	chr09_AA_00255	NA	NA	black	0.885625	0.0188745	0.877049	0.0217461	0.5894	0.218277	0.93925	0.00542367	0.508689	0.302781	0.652289	0.160334	-0.126782	0.810846	-0.557459	0.250429	0.26515	0.611596	-0.134532	0.799419	-0.540285	0.268429	0.598461	0.20948	-0.511998	0.299111	-0.357084	0.48714	-0.272581	0.601255	-0.218357	0.677671	0.29791	0.566355	-0.215754	0.681391	-0.121018	0.819359
chr06_AA_00346	chr06_AA_00346	NA	NA	black	0.884121	0.0193639	0.880384	0.0206062	0.571098	0.236486	0.926104	0.00798908	0.452714	0.367321	0.762655	0.0778141	-0.047557	0.928718	-0.675174	0.141131	0.360498	0.482678	-0.165198	0.754457	-0.527475	0.282168	0.607332	0.20101	-0.521067	0.289137	-0.33684	0.513849	-0.0898906	0.865527	-0.41347	0.415137	0.270059	0.604759	-0.239176	0.648077	0.0474228	0.928919
chr10_AA_00584	chr10_AA_00584	NA	NA	black	0.882523	0.0198906	0.86895	0.0246357	0.515424	0.295329	0.908406	0.0121999	0.552966	0.255091	0.79309	0.0597888	-0.0119423	0.982087	-0.638265	0.172611	0.289164	0.578344	-0.213533	0.684569	-0.44772	0.373293	0.530754	0.278625	-0.613541	0.195167	-0.423879	0.402262	-0.0546604	0.918091	-0.301171	0.561903	0.268895	0.606379	-0.30446	0.557421	0.0274385	0.958853
chr09_AA_00281	chr09_AA_00281	NA	NA	black	0.881945	0.020083	0.89994	0.0145171	0.72344	0.104152	0.897584	0.0151965	0.321296	0.53464	0.424337	0.401698	-0.355852	0.488753	-0.537356	0.271547	0.437745	0.385324	-0.0884996	0.867597	-0.6641	0.150294	0.727748	0.101092	-0.218439	0.677552	-0.0792027	0.881444	-0.477998	0.33761	-0.305142	0.556493	0.1969	0.708467	-0.0652745	0.902227	-0.249614	0.633356
chr08_AA_00869	chr08_AA_00869	NA	NA	black	-0.880855	0.0204477	-0.869174	0.0245536	-0.641011	0.170178	-0.925757	0.00806351	-0.420701	0.406178	-0.743889	0.0899899	0.0644887	0.903401	0.591691	0.216039	-0.272586	0.601248	0.0847661	0.873155	0.59019	0.217503	-0.556623	0.251295	0.474156	0.342066	0.408988	0.420724	0.104343	0.844054	0.449781	0.370825	-0.25851	0.620873	0.119692	0.821319	-0.161436	0.75995
chr06_AA_00750	chr06_AA_00750	NA	NA	black	0.879413	0.0209351	0.872477	0.0233563	0.571114	0.23647	0.947833	0.00401106	0.479526	0.335843	0.715335	0.110018	-0.0679212	0.898275	-0.62015	0.189026	0.298532	0.565504	-0.13371	0.80063	-0.541424	0.267221	0.615086	0.193724	-0.532203	0.277066	-0.356178	0.488326	-0.19078	0.717302	-0.308851	0.551454	0.314428	0.543902	-0.232311	0.657802	-0.0457718	0.93139
chr09_AA_00203	chr09_AA_00203	NA	NA	black	0.878919	0.0211034	0.852898	0.0308668	0.494236	0.319009	0.872716	0.0232709	0.640665	0.170483	0.796114	0.0581166	-0.00573697	0.991395	-0.552996	0.25506	0.187715	0.721735	-0.239872	0.647092	-0.385374	0.450555	0.42031	0.406661	-0.668014	0.147027	-0.529248	0.28025	-0.0296506	0.955537	-0.195376	0.710666	0.236815	0.651419	-0.313599	0.545022	0.0490163	0.926534
chr06_AA_01000	chr06_AA_01000	NA	NA	black	0.870126	0.0242057	0.881424	0.0202568	0.768946	0.0739113	0.928632	0.00745823	0.270386	0.604305	0.448639	0.372192	-0.316753	0.540761	-0.503116	0.309002	0.359878	0.483488	0.0119105	0.982135	-0.739976	0.0926281	0.717254	0.108616	-0.204184	0.69798	-0.150818	0.775489	-0.470746	0.34604	-0.378857	0.458904	0.242314	0.643642	0.0303854	0.954436	-0.125533	0.812689
chr10_AA_00168	chr10_AA_00168	NA	NA	black	0.868505	0.0247997	0.854982	0.0300206	0.531223	0.278121	0.931001	0.00697714	0.511526	0.299633	0.783532	0.0652161	0.000357199	0.999464	-0.629815	0.180191	0.265875	0.610584	-0.154753	0.769724	-0.494594	0.318604	0.557658	0.250224	-0.594389	0.213415	-0.424788	0.401143	-0.0873156	0.869359	-0.32578	0.528618	0.311389	0.548013	-0.263054	0.614521	0.0405011	0.939282
chr11_AA_00651	chr11_AA_00651	NA	NA	black	0.867787	0.0250648	0.870351	0.0241236	0.611701	0.196891	0.95347	0.0031972	0.414962	0.413284	0.599335	0.208639	-0.156702	0.766871	-0.590283	0.217413	0.331047	0.52157	-0.0882858	0.867915	-0.601664	0.206405	0.688203	0.13067	-0.430833	0.393736	-0.250141	0.632614	-0.340644	0.508798	-0.277408	0.594561	0.324516	0.530313	-0.178843	0.734596	-0.169829	0.747705
chr09_AA_00879	chr09_AA_00879	NA	NA	black	0.867602	0.0251336	0.875553	0.0222668	0.849428	0.0323012	0.897996	0.0150766	0.217515	0.678874	0.408931	0.420795	-0.367151	0.474019	-0.429365	0.39553	0.321284	0.534656	0.0660984	0.900997	-0.792997	0.0598403	0.664176	0.15023	-0.114103	0.829588	-0.175906	0.738862	-0.469101	0.347963	-0.446592	0.374648	0.180003	0.732911	0.156619	0.766992	-0.00425725	0.993614
chr08_AA_00375	chr08_AA_00375	NA	NA	black	0.867244	0.0252666	0.850123	0.0320111	0.474163	0.342059	0.864661	0.0262356	0.571519	0.236061	0.8506	0.0318131	0.0402827	0.939609	-0.656803	0.156465	0.290918	0.575934	-0.257181	0.622733	-0.385369	0.450562	0.466202	0.35136	-0.650136	0.162195	-0.460748	0.357784	0.0713876	0.893101	-0.340219	0.509362	0.229107	0.662353	-0.336653	0.514098	0.123094	0.816291
chr08_AA_00771	chr08_AA_00771	NA	NA	black	0.866906	0.0253922	0.846749	0.0334293	0.469022	0.348055	0.880836	0.0204541	0.599281	0.208691	0.830787	0.0405272	0.0350653	0.947424	-0.624269	0.185239	0.24687	0.637217	-0.242619	0.643213	-0.387813	0.447444	0.466287	0.35126	-0.670735	0.144774	-0.483964	0.330732	0.0157166	0.976427	-0.268659	0.606707	0.259767	0.619114	-0.34129	0.507941	0.06656	0.900307
chr01_AA_00401	chr01_AA_00401	NA	NA	black	-0.865148	0.0260516	-0.870145	0.0241987	-0.848341	0.0327566	-0.904202	0.0133263	-0.221293	0.673479	-0.426586	0.398935	0.346493	0.501061	0.422948	0.403408	-0.295882	0.569129	-0.0797714	0.880597	0.796761	0.0577616	-0.651902	0.160669	0.129856	0.806312	0.206465	0.694703	0.454198	0.365552	0.452357	0.367747	-0.192549	0.714745	-0.163861	0.756409	-0.0257327	0.961409
chr10_AA_00483	chr10_AA_00483	NA	NA	black	0.864897	0.0261464	0.864982	0.026114	0.634564	0.175915	0.910941	0.011544	0.342686	0.506093	0.736305	0.0951349	-0.0683518	0.897632	-0.664613	0.149863	0.378309	0.459608	-0.09396	0.859475	-0.601662	0.206407	0.618096	0.190926	-0.416673	0.411162	-0.30168	0.561208	-0.0778491	0.883462	-0.547904	0.260384	0.244457	0.640618	-0.125713	0.812424	0.163139	0.757463
chr10_AA_00011	chr10_AA_00011	NA	NA	black	0.860125	0.0279794	0.843508	0.0348186	0.534788	0.274292	0.912728	0.0110921	0.575808	0.231743	0.642423	0.168932	-0.102925	0.846157	-0.498324	0.314387	0.184056	0.727033	-0.1518	0.774048	-0.476665	0.339154	0.532951	0.276263	-0.570246	0.237347	-0.418527	0.408865	-0.276519	0.595794	-0.0971253	0.85477	0.308653	0.551722	-0.253755	0.627538	-0.163849	0.756425
chr06_AA_00916	chr06_AA_00916	NA	NA	black	0.859717	0.0281385	0.847364	0.0331686	0.699751	0.12169	0.964326	0.0018863	0.382549	0.454168	0.597182	0.210713	-0.149698	0.777131	-0.468366	0.348823	0.174525	0.74087	0.037876	0.943213	-0.688791	0.130206	0.605398	0.202844	-0.395457	0.437737	-0.390269	0.444317	-0.346493	0.50106	-0.322274	0.533324	0.332395	0.51977	-0.0144102	0.978386	0.012087	0.98187
chr09_AA_01142	chr09_AA_01142	NA	NA	black	0.85931	0.028298	0.846439	0.0335607	0.594672	0.21314	0.962094	0.00212808	0.461353	0.357069	0.685244	0.133016	-0.064781	0.902964	-0.551383	0.256743	0.210136	0.689436	-0.0562559	0.915705	-0.586141	0.221477	0.599685	0.208302	-0.517872	0.292637	-0.405168	0.425504	-0.247896	0.635773	-0.280827	0.589834	0.355111	0.489723	-0.164325	0.755732	-0.0287279	0.95692
chr11_AA_00981	chr11_AA_00981	NA	NA	black	0.857593	0.0289756	0.8678	0.0250599	0.727618	0.101183	0.951956	0.00340688	0.269473	0.605574	0.50826	0.303259	-0.242463	0.643432	-0.550299	0.257875	0.356362	0.488085	0.0200435	0.969939	-0.731523	0.0984436	0.735724	0.0955336	-0.259839	0.619012	-0.172442	0.743901	-0.422065	0.404495	-0.405915	0.424568	0.296909	0.567723	-0.00899475	0.986508	-0.101144	0.848801
chr11_AA_01712	chr11_AA_01712	NA	NA	black	0.850197	0.0319805	0.843002	0.0350376	0.508685	0.302786	0.946653	0.00419287	0.477256	0.338469	0.763293	0.0774137	0.00788723	0.988169	-0.662955	0.151255	0.300261	0.563144	-0.139242	0.792486	-0.508063	0.303478	0.619931	0.189228	-0.58343	0.224152	-0.363786	0.478393	-0.129994	0.806108	-0.323437	0.531762	0.355966	0.488603	-0.283589	0.586021	-0.0308006	0.953814
chr03_AA_00624	chr03_AA_00624	NA	NA	black	-0.847737	0.0330111	-0.874518	0.0226307	-0.714505	0.110626	-0.900933	0.0142353	-0.219683	0.675776	-0.433418	0.390582	0.319441	0.537137	0.602982	0.205146	-0.502078	0.310165	0.0470411	0.92949	0.702438	0.119641	-0.793304	0.0596693	0.171504	0.745266	0.00348596	0.994771	0.448598	0.372241	0.424558	0.401426	-0.228627	0.663035	0.0454021	0.931944	0.208655	0.69156
chr11_AA_00455	chr11_AA_00455	NA	NA	black	0.846426	0.0335665	0.836764	0.0377943	0.469487	0.347511	0.930402	0.00709724	0.53168	0.277628	0.758726	0.0802973	0.0109294	0.983607	-0.647479	0.164503	0.282149	0.588008	-0.179323	0.733899	-0.455121	0.364454	0.591951	0.215786	-0.624199	0.185303	-0.379484	0.458098	-0.132237	0.802801	-0.241484	0.644814	0.350944	0.495196	-0.334536	0.516916	-0.0873931	0.869244
chr08_AA_00867	chr08_AA_00867	NA	NA	black	0.844431	0.0344201	0.829555	0.0411014	0.669905	0.14546	0.970033	0.00133355	0.38853	0.446531	0.62561	0.184013	-0.103713	0.844989	-0.47709	0.338662	0.151054	0.775143	0.046876	0.929738	-0.676437	0.140102	0.599474	0.208505	-0.431576	0.392829	-0.416883	0.410901	-0.319994	0.536393	-0.319287	0.537344	0.364272	0.47776	-0.0333319	0.950021	0.0274791	0.958792
chr06_AA_00967	chr06_AA_00967	NA	NA	black	0.843773	0.0347038	0.849074	0.032449	0.578477	0.229074	0.966244	0.00168995	0.373519	0.465778	0.642588	0.168786	-0.091889	0.862554	-0.647124	0.164812	0.354685	0.490282	-0.0683724	0.897601	-0.607769	0.200596	0.722853	0.104572	-0.448495	0.372364	-0.234138	0.655211	-0.291693	0.57487	-0.34391	0.504473	0.370127	0.470162	-0.197634	0.707409	-0.133959	0.800264
chr10_AA_01227	chr10_AA_01227	NA	NA	black	-0.84123	0.0358109	-0.817852	0.0467452	-0.614052	0.194689	-0.937705	0.00570006	-0.437051	0.386165	-0.754225	0.0831848	-0.0011127	0.998331	0.520658	0.289584	-0.136812	0.796062	0.0118215	0.982269	0.59587	0.21198	-0.50877	0.302692	0.525584	0.284217	0.513323	0.297646	0.117337	0.824803	0.38782	0.447435	-0.331511	0.52095	0.0905897	0.864487	-0.194567	0.711833
chr05_AA_00251	chr05_AA_00251	NA	NA	black	-0.836936	0.0377168	-0.787608	0.0628751	-0.636618	0.174078	-0.809129	0.0511707	-0.600266	0.207745	-0.67139	0.144235	0.0884763	0.867632	0.25534	0.625313	0.085875	0.871504	0.0622816	0.906698	0.48105	0.334085	-0.224826	0.668444	0.538452	0.270379	0.71388	0.111086	0.109972	0.835707	0.156259	0.767519	-0.168892	0.749071	0.0204761	0.96929	-0.258942	0.620268
chr01_AA_00348	chr01_AA_00348	NA	NA	black	0.836059	0.038112	0.826016	0.0427725	0.559687	0.248131	0.969237	0.001405	0.442496	0.379577	0.686493	0.132023	-0.0343239	0.948534	-0.577029	0.230521	0.221267	0.673516	-0.0453882	0.931964	-0.582044	0.225525	0.632276	0.17797	-0.529602	0.279868	-0.378084	0.459897	-0.25553	0.625048	-0.276952	0.595193	0.396598	0.436294	-0.19034	0.717937	-0.0652865	0.902209
chr09_AA_00343	chr09_AA_00343	NA	NA	black	0.835394	0.0384129	0.86845	0.0248198	0.57022	0.237374	0.856177	0.0295403	0.315709	0.54217	0.466883	0.350561	-0.278513	0.593033	-0.692332	0.127427	0.594706	0.213108	-0.205626	0.695908	-0.541762	0.266862	0.794949	0.058758	-0.275554	0.59713	0.0613095	0.908151	-0.378859	0.458902	-0.314105	0.544337	0.212458	0.686109	-0.252743	0.628957	-0.364612	0.477318
chr06_AA_00631	chr06_AA_00631	NA	NA	black	0.829932	0.0409254	0.83825	0.0371288	0.64753	0.164458	0.966969	0.00161857	0.303637	0.558541	0.538525	0.270301	-0.171073	0.745894	-0.574639	0.232917	0.329986	0.522987	0.0123523	0.981473	-0.687969	0.130855	0.749354	0.0863622	-0.340876	0.50849	-0.190188	0.718157	-0.416584	0.411271	-0.338215	0.512021	0.370019	0.470302	-0.0881087	0.868179	-0.167351	0.751317
chr02_AA_00286	chr02_AA_00286	NA	NA	black	-0.829461	0.0411454	-0.82684	0.0423805	-0.640222	0.170875	-0.935569	0.00609334	-0.288775	0.578877	-0.72799	0.100921	0.0291848	0.956235	0.63767	0.17314	-0.31555	0.542384	0.00113916	0.998291	0.656867	0.15641	-0.63635	0.174317	0.404457	0.426396	0.32656	0.527572	0.111968	0.83275	0.568862	0.23875	-0.315791	0.54206	0.0673229	0.899168	-0.195178	0.71095
chr08_AA_00781	chr08_AA_00781	NA	NA	black	0.827699	0.0419739	0.837068	0.0376577	0.590605	0.217098	0.971312	0.00122273	0.306237	0.555004	0.649712	0.162562	-0.0741251	0.889016	-0.67692	0.13971	0.383059	0.453515	-0.0307544	0.953883	-0.645416	0.166304	0.755651	0.0822648	-0.411426	0.417683	-0.201554	0.701763	-0.272527	0.60133	-0.43136	0.393091	0.384601	0.451544	-0.163369	0.757126	-0.0823592	0.87674
chr11_AA_01167	chr11_AA_01167	NA	NA	black	-0.82521	0.0431574	-0.843467	0.0348361	-0.831742	0.0400845	-0.892704	0.016651	-0.123735	0.815345	-0.375176	0.463641	0.357938	0.486023	0.472909	0.343517	-0.382462	0.45428	-0.102866	0.846245	0.821943	0.044734	-0.736071	0.095295	0.0552347	0.917232	0.0754647	0.887018	0.491385	0.322247	0.508492	0.303001	-0.212765	0.685668	-0.168435	0.749737	0.0344776	0.948304
chr11_AA_00090	chr11_AA_00090	NA	NA	black	0.823535	0.0439624	0.809282	0.0510914	0.414832	0.413445	0.870119	0.0242081	0.529848	0.279602	0.882719	0.0198257	0.117878	0.824002	-0.70792	0.115507	0.30375	0.558388	-0.233739	0.655777	-0.377124	0.461132	0.501664	0.31063	-0.675981	0.140473	-0.438121	0.384868	0.110157	0.835434	-0.378135	0.459832	0.292147	0.574247	-0.36991	0.470443	0.129431	0.806938
chr08_AA_00445	chr08_AA_00445	NA	NA	black	-0.822383	0.04452	-0.800599	0.0556768	-0.467202	0.350187	-0.916898	0.0100719	-0.522328	0.28776	-0.839907	0.0363932	-0.101111	0.84885	0.619881	0.189274	-0.190597	0.717567	0.131744	0.803528	0.455927	0.363496	-0.504315	0.307659	0.662457	0.151674	0.503689	0.30836	0.00468826	0.992968	0.322892	0.532495	-0.356311	0.488152	0.282321	0.587769	-0.116953	0.82537
chr05_AA_00796	chr05_AA_00796	NA	NA	black	0.821225	0.0450837	0.849502	0.03227	0.795144	0.0586505	0.873627	0.0229463	0.118334	0.823327	0.349087	0.49764	-0.382517	0.45421	-0.526788	0.282911	0.475252	0.340793	0.0437999	0.934342	-0.783981	0.0649563	0.782745	0.0656726	-0.0403668	0.939483	0.0238827	0.964183	-0.503597	0.308463	-0.492689	0.320764	0.194428	0.712033	0.102146	0.847314	-0.135131	0.798537
chr09_AA_00170	chr09_AA_00170	NA	NA	black	0.819601	0.0458803	0.811722	0.049836	0.488205	0.325872	0.958818	0.00250906	0.444498	0.377165	0.771199	0.0725359	0.0528011	0.920872	-0.666187	0.148548	0.273116	0.600512	-0.0924825	0.861672	-0.525854	0.283924	0.636787	0.173927	-0.591362	0.216359	-0.371014	0.469015	-0.131771	0.803487	-0.338586	0.511528	0.409394	0.420216	-0.272511	0.601353	-0.0173915	0.973915
chr08_AA_00529	chr08_AA_00529	NA	NA	black	0.818162	0.0465915	0.838733	0.0369136	0.722298	0.10497	0.906188	0.0127881	0.225419	0.667599	0.358404	0.485413	-0.341261	0.50798	-0.499339	0.313244	0.392399	0.441612	0.0239032	0.964152	-0.729057	0.10017	0.773871	0.0709199	-0.158201	0.764679	-0.0424331	0.936389	-0.564594	0.243096	-0.311758	0.547513	0.275093	0.59777	0.00803683	0.987945	-0.275125	0.597725
chr10_AA_00638	chr10_AA_00638	NA	NA	black	0.816031	0.0476535	0.825123	0.0431987	0.767805	0.0746124	0.906127	0.0128046	0.14287	0.787153	0.557895	0.249979	-0.187231	0.722436	-0.559899	0.247912	0.35868	0.485052	0.0905069	0.86461	-0.778589	0.0681069	0.686187	0.132266	-0.18133	0.730986	-0.193495	0.713379	-0.266319	0.609965	-0.636191	0.174459	0.250906	0.631539	0.112161	0.832463	0.176364	0.738197
chr09_AA_00361	chr09_AA_00361	NA	NA	black	0.815877	0.047731	0.818846	0.0462527	0.806842	0.0523615	0.93575	0.0060595	0.162067	0.759029	0.481493	0.333574	-0.235585	0.65316	-0.45676	0.362507	0.254863	0.625982	0.160383	0.761488	-0.828326	0.0416782	0.682948	0.134848	-0.165589	0.753886	-0.236208	0.652277	-0.412951	0.415784	-0.518965	0.291438	0.295435	0.569741	0.17361	0.742201	0.0940214	0.859383
chr10_AA_01525	chr10_AA_01525	NA	NA	black	0.812792	0.0492899	0.789745	0.0616635	0.639555	0.171467	0.952721	0.00330013	0.371799	0.467999	0.71689	0.108881	0.00191349	0.99713	-0.488518	0.325516	0.0992856	0.851561	0.0730398	0.890635	-0.658657	0.154887	0.534865	0.27421	-0.478108	0.337483	-0.505697	0.306115	-0.174101	0.741487	-0.412099	0.416844	0.37593	0.462669	-0.0181979	0.972706	0.208095	0.692363
chr11_AA_00432	chr11_AA_00432	NA	NA	black	0.810196	0.0506194	0.81488	0.048232	0.665328	0.149265	0.983204	0.000420795	0.254872	0.62597	0.563929	0.243775	-0.126484	0.811286	-0.564843	0.242842	0.284839	0.584297	0.0834735	0.875081	-0.73534	0.0957983	0.745933	0.0886248	-0.332206	0.520022	-0.231234	0.65933	-0.391856	0.442301	-0.407734	0.422291	0.40733	0.422797	-0.0280207	0.95798	-0.0694252	0.89603
chr10_AA_00827	chr10_AA_00827	NA	NA	black	0.809874	0.0507854	0.81451	0.0484186	0.664795	0.149711	0.983491	0.000406579	0.254352	0.626699	0.565609	0.24206	-0.124657	0.813983	-0.565876	0.241787	0.284737	0.584437	0.083916	0.874422	-0.735402	0.0957555	0.745921	0.0886328	-0.33306	0.518883	-0.23202	0.658215	-0.389847	0.444854	-0.409586	0.419977	0.408098	0.421836	-0.0281938	0.95772	-0.067205	0.899344
chr10_AA_00432	chr10_AA_00432	NA	NA	black	0.806322	0.0526342	0.806587	0.0524952	0.837286	0.0375596	0.908366	0.0122103	0.137989	0.79433	0.464501	0.353359	-0.252404	0.629434	-0.414073	0.414388	0.227809	0.664198	0.183771	0.727446	-0.84208	0.0354389	0.640248	0.170852	-0.124492	0.814226	-0.256577	0.62358	-0.395119	0.438164	-0.551029	0.257112	0.258062	0.6215	0.234624	0.654522	0.167986	0.750391
chr11_AA_00608	chr11_AA_00608	NA	NA	black	-0.804697	0.05349	-0.773624	0.0710689	-0.493171	0.320217	-0.921585	0.00898235	-0.529268	0.280228	-0.800607	0.0556727	-0.0935973	0.860014	0.519427	0.290931	-0.0726139	0.891271	0.0600805	0.909988	0.488148	0.325938	-0.4586	0.360325	0.655419	0.157647	0.579513	0.228041	0.0684249	0.897523	0.258659	0.620664	-0.383603	0.452819	0.209846	0.689852	-0.132066	0.803053
chr07_AA_00976	chr07_AA_00976	NA	NA	black	0.804658	0.0535107	0.751593	0.0848952	0.621374	0.187897	0.800264	0.0558578	0.581086	0.226476	0.673132	0.142802	-0.0529003	0.920724	-0.228525	0.66318	-0.135928	0.797364	-0.0222894	0.966571	-0.484696	0.329891	0.202076	0.701012	-0.542539	0.266039	-0.745239	0.0890872	-0.0969738	0.854995	-0.159094	0.763373	0.194336	0.712165	0.00459803	0.993103	0.298907	0.564992
chr09_AA_00645	chr09_AA_00645	NA	NA	black	0.800412	0.0557778	0.816127	0.0476058	0.671882	0.143829	0.964013	0.00191927	0.203057	0.6996	0.50054	0.311892	-0.181925	0.730123	-0.588415	0.219242	0.366874	0.474379	0.0713028	0.893227	-0.745375	0.0889965	0.800378	0.055796	-0.259114	0.620028	-0.11841	0.823215	-0.442022	0.380149	-0.423135	0.403177	0.383217	0.453313	-0.0261041	0.960853	-0.145509	0.783276
chr02_AA_00495	chr02_AA_00495	NA	NA	black	0.797744	0.0572245	0.81492	0.0482119	0.600298	0.207714	0.967239	0.00159233	0.228893	0.662657	0.589917	0.217771	-0.0992006	0.851687	-0.679921	0.13728	0.416201	0.411746	0.0135283	0.979709	-0.686159	0.132289	0.810737	0.0503411	-0.3396	0.510182	-0.119723	0.821274	-0.33344	0.518376	-0.458926	0.359939	0.403317	0.427827	-0.125261	0.813091	-0.124952	0.813548
chr10_AA_01567	chr10_AA_01567	NA	NA	black	-0.797012	0.0576243	-0.777948	0.0684864	-0.579534	0.22802	-0.902301	0.0138513	-0.356887	0.487398	-0.805712	0.0529546	-0.0730008	0.890693	0.585348	0.222257	-0.188409	0.720731	0.00338703	0.994919	0.584435	0.223158	-0.508128	0.303405	0.506183	0.305573	0.481025	0.334114	-0.0116612	0.982509	0.531208	0.278136	-0.323102	0.532213	0.0861547	0.871088	-0.321855	0.533888
chr11_AA_01237	chr11_AA_01237	NA	NA	black	0.796344	0.0579905	0.831761	0.0400758	0.507099	0.304552	0.872515	0.0233426	0.266567	0.60962	0.545309	0.263114	-0.165392	0.754175	-0.777533	0.0687322	0.619017	0.190073	-0.182189	0.729741	-0.53681	0.27213	0.833946	0.0390716	-0.321278	0.534664	0.0682753	0.897746	-0.28769	0.58037	-0.405615	0.424944	0.283992	0.585464	-0.293363	0.57258	-0.302402	0.560224
chr07_AA_00661	chr07_AA_00661	NA	NA	black	0.796157	0.0580932	0.763935	0.0770125	0.551946	0.256155	0.932009	0.00677695	0.467477	0.349864	0.770488	0.0729686	0.0738205	0.88947	-0.477611	0.338058	0.036875	0.944713	0.0186505	0.972027	-0.560923	0.246858	0.463247	0.354835	-0.592491	0.215259	-0.589103	0.218567	-0.10568	0.842071	-0.312284	0.546801	0.391995	0.442125	-0.11083	0.834436	0.195025	0.711172
chr04_AA_00748	chr04_AA_00748	NA	NA	black	0.791831	0.0604909	0.776355	0.0694326	0.390275	0.444309	0.919928	0.00936062	0.519196	0.291184	0.840841	0.0359814	0.141552	0.789091	-0.676263	0.140244	0.233941	0.65549	-0.15522	0.769039	-0.41709	0.410644	0.558339	0.249521	-0.697427	0.123475	-0.441685	0.380556	-0.0146198	0.978072	-0.284968	0.584119	0.409415	0.420191	-0.36691	0.474332	0.0126513	0.981024
chr01_AA_00432	chr01_AA_00432	NA	NA	black	-0.782427	0.065857	-0.746786	0.0880586	-0.479095	0.336341	-0.880607	0.0205312	-0.604944	0.203276	-0.648654	0.16348	0.00838343	0.987425	0.368123	0.472759	0.02475	0.962883	0.0674208	0.899022	0.444699	0.376923	-0.407082	0.423107	0.635062	0.175469	0.580222	0.227335	0.249503	0.633511	0.00207195	0.996892	-0.368594	0.472148	0.207564	0.693125	0.0774038	0.884126
chr06_AA_00787	chr06_AA_00787	NA	NA	black	0.778987	0.0678724	0.773691	0.0710286	0.404635	0.426173	0.940941	0.005129	0.431535	0.392878	0.822383	0.0445198	0.137466	0.7951	-0.731471	0.09848	0.30468	0.557122	-0.116587	0.825912	-0.472433	0.344072	0.645746	0.166015	-0.639252	0.171735	-0.350948	0.49519	-0.045038	0.932489	-0.368675	0.472043	0.441147	0.381206	-0.344376	0.503857	-0.00466748	0.992999
chr05_AA_00330	chr05_AA_00330	NA	NA	black	0.774685	0.0704309	0.785192	0.0642578	0.688732	0.130253	0.976976	0.000789043	0.156593	0.76703	0.519642	0.290696	-0.135968	0.797305	-0.561972	0.245781	0.302147	0.560572	0.15127	0.774826	-0.792401	0.0601724	0.786104	0.0637344	-0.251132	0.631221	-0.171552	0.745196	-0.423404	0.402846	-0.479541	0.335826	0.423683	0.402502	0.0421874	0.936756	-0.0455379	0.93174
chr06_AA_00668	chr06_AA_00668	NA	NA	black	-0.77439	0.0706082	-0.784369	0.064732	-0.528328	0.281244	-0.979433	0.00063018	-0.266231	0.610089	-0.67388	0.142189	-0.0102872	0.98457	0.706241	0.116767	-0.364281	0.477748	-0.0123186	0.981523	0.641949	0.169349	-0.783384	0.0653015	0.442221	0.379909	0.197032	0.708276	0.250237	0.632479	0.447829	0.373163	-0.464414	0.353461	0.185849	0.724436	0.0799456	0.880337
chr07_AA_00919	chr07_AA_00919	NA	NA	black	0.766415	0.0754708	0.779132	0.0677866	0.625602	0.18402	0.975489	0.000893822	0.15722	0.766113	0.61517	0.193646	-0.0469128	0.929682	-0.6602	0.153579	0.359273	0.484277	0.105711	0.842024	-0.744915	0.0893036	0.79662	0.0578389	-0.314862	0.543315	-0.168056	0.75029	-0.294146	0.571506	-0.557042	0.250861	0.438036	0.38497	-0.037388	0.943944	0.0146945	0.97796
chr07_AA_00128	chr07_AA_00128	NA	NA	black	-0.765798	0.0758526	-0.800023	0.0559876	-0.714718	0.11047	-0.830697	0.0405688	-0.142778	0.787289	-0.220547	0.674543	0.431616	0.39278	0.474672	0.341467	-0.470141	0.346747	-0.0168451	0.974735	0.718245	0.107895	-0.804017	0.0538502	0.0267922	0.959821	-0.116606	0.825884	0.644429	0.167169	0.292341	0.57398	-0.218145	0.677973	-0.0350778	0.947405	0.385306	0.450642
chr05_AA_00493	chr05_AA_00493	NA	NA	black	-0.764115	0.0769004	-0.763666	0.0771808	-0.732051	0.0980762	-0.971146	0.00123686	-0.171527	0.745232	-0.471058	0.345676	0.163169	0.757418	0.438928	0.383889	-0.17321	0.742784	-0.219167	0.676513	0.824326	0.0435811	-0.717263	0.10861	0.232216	0.657937	0.260555	0.618012	0.486703	0.327591	0.411047	0.418155	-0.425394	0.400398	-0.133067	0.801577	0.0129454	0.980583
chr10_AA_00425	chr10_AA_00425	NA	NA	black	0.761081	0.0788043	0.77905	0.0678353	0.824804	0.0433516	0.896308	0.0155706	0.0273082	0.959048	0.358997	0.484638	-0.303977	0.558079	-0.452718	0.367317	0.331945	0.52037	0.211491	0.687493	-0.877566	0.0215674	0.7562	0.0819123	-0.0168145	0.974781	-0.0743698	0.888651	-0.503237	0.308866	-0.567851	0.239776	0.282997	0.586836	0.241636	0.644601	0.0249839	0.962532
chr08_AA_01053	chr08_AA_01053	NA	NA	black	-0.759102	0.0800578	-0.789889	0.0615823	-0.725618	0.1026	-0.877549	0.0215733	-0.0206642	0.969008	-0.463641	0.354372	0.222958	0.671104	0.63669	0.174014	-0.506853	0.304826	-0.0909872	0.863896	0.787781	0.0627763	-0.81341	0.0489755	0.075715	0.886645	-0.0254507	0.961832	0.337855	0.5125	0.675898	0.140541	-0.267566	0.608228	-0.0850799	0.872688	-0.027939	0.958102
chr11_AA_01267	chr11_AA_01267	NA	NA	black	-0.752376	0.0843846	-0.765932	0.0757697	-0.699027	0.122245	-0.96335	0.0019902	-0.128442	0.808396	-0.438595	0.384292	0.184505	0.726383	0.515571	0.295166	-0.291007	0.575811	-0.180872	0.73165	0.811044	0.0501833	-0.802057	0.0548942	0.196069	0.709666	0.12598	0.812029	0.513194	0.297788	0.428809	0.396211	-0.427165	0.398225	-0.0761723	0.885963	0.121403	0.81879
chr07_AA_00250	chr07_AA_00250	NA	NA	black	-0.75071	0.0854719	-0.785991	0.0637993	-0.498178	0.314552	-0.897942	0.0150921	-0.202848	0.699902	-0.524106	0.285823	0.125096	0.813335	0.760489	0.0791783	-0.569496	0.238107	0.0882887	0.867911	0.589799	0.217886	-0.873186	0.0231032	0.305466	0.556053	-0.0702126	0.894854	0.340221	0.509358	0.415265	0.412908	-0.370089	0.470212	0.248219	0.635318	0.30764	0.553098
chr11_AA_00168	chr11_AA_00168	NA	NA	black	-0.74994	0.0859771	-0.754168	0.0832218	-0.472206	0.344337	-0.977692	0.000740916	-0.287032	0.581276	-0.739016	0.0932808	-0.0974689	0.85426	0.723147	0.104362	-0.323665	0.531456	-0.012328	0.981509	0.604319	0.203871	-0.751279	0.0850997	0.513852	0.297062	0.257501	0.622286	0.170206	0.747156	0.452475	0.367606	-0.50146	0.310859	0.224673	0.668661	0.0238262	0.964267
chr04_AA_00107	chr04_AA_00107	NA	NA	black	0.748991	0.0866007	0.778258	0.0683026	0.783199	0.0654088	0.883293	0.0196359	0.0161905	0.975716	0.30912	0.551089	-0.336391	0.514446	-0.498506	0.314183	0.419855	0.407223	0.164989	0.754762	-0.84684	0.0333907	0.821132	0.0451292	0.00451581	0.993226	0.041575	0.937673	-0.55596	0.251981	-0.524024	0.285913	0.284357	0.58496	0.174704	0.740611	-0.121134	0.819188
chr06_AA_00523	chr06_AA_00523	NA	NA	black	-0.747449	0.0876186	-0.774074	0.0707978	-0.638837	0.172104	-0.941118	0.00509848	-0.0785693	0.882389	-0.530314	0.279099	0.118676	0.822822	0.682928	0.134864	-0.461091	0.357378	-0.0971754	0.854696	0.760541	0.0791454	-0.856585	0.029377	0.208107	0.692345	0.0242721	0.963599	0.348468	0.498455	0.592101	0.215639	-0.397731	0.434862	0.0191165	0.971329	0.0594728	0.910896
chr10_AA_01442	chr10_AA_01442	NA	NA	black	-0.74323	0.0904317	-0.732549	0.0977295	-0.571799	0.235778	-0.908239	0.0122438	-0.235157	0.653767	-0.78427	0.0647889	-0.106788	0.840427	0.623025	0.186379	-0.223417	0.67045	-0.0754915	0.886978	0.641908	0.169386	-0.581229	0.226334	0.442372	0.379726	0.402328	0.42907	0.00203004	0.996955	0.629306	0.180652	-0.380353	0.456983	0.0405914	0.939146	-0.341364	0.507843
chr03_AA_00324	chr03_AA_00324	NA	NA	black	-0.740535	0.0922492	-0.761471	0.0785586	-0.638035	0.172816	-0.961072	0.00224363	-0.121867	0.818104	-0.469958	0.346961	0.145222	0.783698	0.600538	0.207484	-0.369883	0.470478	-0.133608	0.80078	0.770129	0.0731875	-0.848992	0.0324833	0.225747	0.667131	0.0623617	0.906579	0.46982	0.347122	0.449806	0.370794	-0.445345	0.376145	0.00809483	0.987858	0.168733	0.749302
chr08_AA_01039	chr08_AA_01039	NA	NA	black	-0.73947	0.0929723	-0.759487	0.0798133	-0.419905	0.407162	-0.870923	0.023916	-0.373929	0.465249	-0.482767	0.332108	0.129324	0.807096	0.634238	0.176207	-0.417858	0.409693	0.142205	0.78813	0.476124	0.339781	-0.763451	0.0773152	0.422266	0.404247	0.0454112	0.93193	0.413262	0.415397	0.122939	0.81652	-0.383911	0.452425	0.332994	0.518971	0.464381	0.3535
chr06_AA_00263	chr06_AA_00263	NA	NA	black	0.736796	0.0947977	0.742097	0.0911939	0.729287	0.100009	0.966554	0.00165928	0.108671	0.837636	0.444481	0.377185	-0.162114	0.75896	-0.45531	0.364229	0.202423	0.700513	0.250879	0.631576	-0.849351	0.0323333	0.756799	0.0815277	-0.187636	0.721849	-0.203268	0.699297	-0.505182	0.30669	-0.451838	0.368366	0.443201	0.378727	0.154573	0.769987	-0.0223356	0.966502
chr06_AA_00801	chr06_AA_00801	NA	NA	black	0.727819	0.101042	0.752687	0.0841823	0.585751	0.221861	0.911876	0.0113065	0.187038	0.722715	0.374167	0.464941	-0.217458	0.678954	-0.557774	0.250104	0.386803	0.448732	0.0560109	0.916071	-0.687242	0.131429	0.836289	0.0380081	-0.223357	0.670536	0.00331781	0.995023	-0.560306	0.247493	-0.272251	0.601713	0.408425	0.421428	-0.0834999	0.875041	-0.369254	0.471293
chr10_AA_01298	chr10_AA_01298	NA	NA	black	-0.727429	0.101317	-0.74132	0.0917184	-0.436356	0.387008	-0.915058	0.0105162	-0.222999	0.671046	-0.788234	0.0625189	-0.131902	0.803295	0.822185	0.0446163	-0.451302	0.369006	0.0507591	0.923927	0.555768	0.25218	-0.749871	0.0860222	0.47954	0.335827	0.174854	0.740392	0.0102916	0.984563	0.608234	0.200156	-0.428274	0.396866	0.258624	0.620713	-0.0829187	0.875907
chr05_AA_00218	chr05_AA_00218	NA	NA	black	0.725871	0.10242	0.704374	0.118174	0.672478	0.143339	0.950279	0.00364686	0.208525	0.691747	0.642951	0.168467	0.0240361	0.963953	-0.426109	0.399521	0.0300925	0.954875	0.248124	0.635452	-0.769946	0.0732997	0.567868	0.239759	-0.364352	0.477656	-0.478414	0.337128	-0.241916	0.644204	-0.499142	0.313466	0.450203	0.370319	0.137814	0.794588	0.282745	0.587184
chr08_AA_00312	chr08_AA_00312	NA	NA	black	0.724835	0.103156	0.748238	0.0870976	0.759752	0.079645	0.916718	0.010115	0.00782599	0.988261	0.349405	0.497221	-0.260719	0.617782	-0.4946	0.318597	0.350678	0.495545	0.225416	0.667603	-0.868197	0.0249134	0.824324	0.0435823	-0.0441146	0.933871	-0.0203247	0.969517	-0.545987	0.262399	-0.528064	0.281529	0.365186	0.476572	0.182804	0.728849	-0.0825474	0.87646
chr08_AA_00059	chr08_AA_00059	NA	NA	black	0.721221	0.105744	0.75419	0.0832073	0.679718	0.137443	0.909224	0.0119865	0.0348831	0.947697	0.360639	0.482494	-0.24515	0.639641	-0.583715	0.22387	0.450834	0.369565	0.138115	0.794145	-0.796987	0.057638	0.879832	0.020793	-0.0861964	0.871026	0.0694474	0.895996	-0.532075	0.277204	-0.488422	0.325625	0.374353	0.464701	0.0542237	0.918744	-0.211647	0.68727
chr11_AA_00079	chr11_AA_00079	NA	NA	black	0.720284	0.106419	0.726406	0.10204	0.408386	0.421476	0.931771	0.00682398	0.266184	0.610153	0.819595	0.0458835	0.18008	0.7328	-0.799032	0.0565239	0.379178	0.458492	-0.0364116	0.945407	-0.539755	0.268992	0.720902	0.105973	-0.544723	0.263731	-0.249491	0.633529	-0.00238021	0.99643	-0.555432	0.252529	0.472334	0.344188	-0.277767	0.594065	0.0887874	0.867169
chr05_AA_00758	chr05_AA_00758	NA	NA	black	0.718664	0.107591	0.726892	0.101697	0.601169	0.206879	0.95712	0.00271866	0.103141	0.845837	0.668884	0.146305	0.0418632	0.937242	-0.665632	0.149011	0.317734	0.539438	0.158009	0.764959	-0.749577	0.0862153	0.760027	0.0794707	-0.323755	0.531334	-0.216353	0.680534	-0.191013	0.716965	-0.652537	0.160121	0.462224	0.356042	-0.000404385	0.999393	0.163743	0.75658
chr11_AA_00769	chr11_AA_00769	NA	NA	black	0.718334	0.10783	0.706715	0.116411	0.544969	0.263472	0.83427	0.0389236	0.441353	0.380957	0.331863	0.52048	-0.232593	0.657402	-0.269289	0.60583	0.0564092	0.915476	0.0194583	0.970816	-0.542703	0.265865	0.542703	0.265866	-0.365176	0.476585	-0.298176	0.565991	-0.590232	0.217463	0.098534	0.852677	0.351762	0.49412	-0.083816	0.87457	-0.384162	0.452104
chr06_AA_00724	chr06_AA_00724	NA	NA	black	0.717008	0.108795	0.718125	0.107982	0.507938	0.303617	0.99594	2.46949e-05	0.233485	0.656137	0.672852	0.143032	0.0831286	0.875594	-0.643455	0.168024	0.237373	0.650629	0.121741	0.818291	-0.677754	0.139032	0.762517	0.0779003	-0.463244	0.354839	-0.274877	0.598069	-0.27422	0.59898	-0.426556	0.398972	0.557564	0.250321	-0.128402	0.808456	-0.0333431	0.950004
chr06_AA_00716	chr06_AA_00716	NA	NA	black	-0.713642	0.11126	-0.651046	0.161408	-0.610918	0.197626	-0.745983	0.0885919	-0.516002	0.294692	-0.620728	0.188492	0.0133722	0.979943	0.106209	0.841285	0.278084	0.593626	-0.0909832	0.863902	0.501787	0.310493	-0.116406	0.82618	0.496898	0.315996	0.81205	0.049668	0.0974196	0.854333	0.150332	0.776201	-0.217239	0.679268	-0.118269	0.823424	-0.401085	0.430634
chr11_AA_01317	chr11_AA_01317	NA	NA	black	-0.712518	0.112089	-0.700769	0.120913	-0.586434	0.221187	-0.970007	0.00133591	-0.192503	0.714812	-0.715275	0.110062	-0.106488	0.840871	0.566144	0.241514	-0.137585	0.794924	-0.197837	0.707117	0.728596	0.100494	-0.650576	0.161813	0.424061	0.402038	0.402967	0.428267	0.169116	0.748744	0.554476	0.253521	-0.504255	0.307727	-0.0177172	0.973427	-0.237301	0.650729
chr07_AA_00431	chr07_AA_00431	NA	NA	black	0.706627	0.116477	0.727805	0.101052	0.479834	0.335488	0.957835	0.00262938	0.19272	0.714498	0.566951	0.240692	-0.0121268	0.981811	-0.701818	0.120113	0.398306	0.434136	0.0476398	0.928594	-0.646127	0.165682	0.85807	0.0287868	-0.377364	0.460823	-0.0678397	0.898397	-0.363175	0.479188	-0.38945	0.445359	0.514101	0.296787	-0.194256	0.712281	-0.239646	0.647413
chr11_AA_01635	chr11_AA_01635	NA	NA	black	0.706116	0.11686	0.714237	0.110823	0.57261	0.234959	0.985023	0.000334775	0.173781	0.741952	0.525098	0.284746	-0.0387813	0.941857	-0.565403	0.24227	0.240698	0.645925	0.175958	0.738786	-0.743077	0.0905343	0.804221	0.0537421	-0.336199	0.514702	-0.18432	0.72665	-0.446766	0.374439	-0.372088	0.467626	0.540048	0.26868	-0.0386069	0.942118	-0.149093	0.778018
chr11_AA_00827	chr11_AA_00827	NA	NA	black	-0.705822	0.117082	-0.71909	0.107282	-0.345084	0.50292	-0.927378	0.00771952	-0.290034	0.577148	-0.782396	0.0658751	-0.169969	0.747501	0.830863	0.0404917	-0.428291	0.396845	0.0842666	0.873899	0.491606	0.321996	-0.770383	0.073033	0.565626	0.242042	0.171861	0.744746	0.0593149	0.911132	0.462638	0.355554	-0.498059	0.314686	0.367344	0.473769	0.0760972	0.886074
chr05_AA_00843	chr05_AA_00843	NA	NA	black	0.705468	0.117348	0.711391	0.112923	0.46194	0.356377	0.985493	0.00031417	0.226557	0.665979	0.702718	0.119429	0.117365	0.82476	-0.705332	0.117451	0.294511	0.571006	0.0840714	0.87419	-0.641979	0.169323	0.7845	0.0646567	-0.48415	0.330518	-0.23427	0.655024	-0.221673	0.672936	-0.454844	0.364784	0.56082	0.246964	-0.1869	0.722914	-0.044268	0.933641
chr07_AA_00414	chr07_AA_00414	NA	NA	black	0.703071	0.119161	0.71912	0.107261	0.483934	0.330766	0.972853	0.00109546	0.161955	0.759192	0.667073	0.14781	0.0760566	0.886135	-0.742202	0.0911234	0.379738	0.457772	0.0809308	0.878869	-0.666959	0.147904	0.835168	0.0385152	-0.410159	0.419262	-0.137721	0.794724	-0.236783	0.651463	-0.52151	0.288653	0.5322	0.277069	-0.167899	0.750518	-0.0602535	0.909729
chr11_AA_00984	chr11_AA_00984	NA	NA	black	0.702405	0.119666	0.704928	0.117756	0.661962	0.15209	0.984695	0.000349585	0.0945223	0.858639	0.533984	0.275154	-0.0396776	0.940515	-0.51492	0.295883	0.184679	0.726131	0.271948	0.602134	-0.831325	0.0402772	0.764574	0.0766135	-0.263354	0.614102	-0.243899	0.641406	-0.409831	0.419672	-0.506735	0.304958	0.51763	0.292902	0.109696	0.836116	0.0479113	0.928188
chr09_AA_01196	chr09_AA_01196	NA	NA	black	0.702263	0.119774	0.718788	0.107501	0.701754	0.120161	0.955529	0.00292258	0.0301601	0.954774	0.42261	0.403824	-0.152855	0.772504	-0.516228	0.294443	0.285024	0.584042	0.258749	0.620539	-0.858244	0.028718	0.826049	0.0427565	-0.140459	0.790696	-0.0959945	0.856451	-0.506973	0.304692	-0.513124	0.297865	0.461226	0.357219	0.140857	0.790111	-0.058417	0.912474
chr01_AA_00189	chr01_AA_00189	NA	NA	black	-0.699603	0.121804	-0.654245	0.158653	-0.582572	0.225001	-0.898383	0.0149644	-0.389869	0.444826	-0.659329	0.154316	-0.0778928	0.883397	0.280421	0.590394	0.177594	0.73641	-0.201585	0.701718	0.632511	0.177758	-0.380329	0.457013	0.514192	0.296686	0.679886	0.137308	0.209301	0.690632	0.250782	0.631713	-0.446539	0.374711	-0.0723534	0.891659	-0.264405	0.612635
chr09_AA_01033	chr09_AA_01033	NA	NA	black	0.698496	0.122653	0.703046	0.11918	0.2873	0.580907	0.919879	0.00937194	0.391421	0.442853	0.776488	0.0693536	0.187089	0.722641	-0.775658	0.0698488	0.34503	0.502992	-0.117859	0.82403	-0.42186	0.404749	0.715519	0.109883	-0.650857	0.161571	-0.241471	0.644833	-0.0884994	0.867597	-0.299836	0.563724	0.520981	0.289231	-0.432848	0.391276	-0.165865	0.753484
chr11_AA_00631	chr11_AA_00631	NA	NA	black	-0.697901	0.12311	-0.713587	0.111301	-0.267102	0.608875	-0.887179	0.0183749	-0.376084	0.462471	-0.736814	0.0947849	-0.140016	0.791348	0.822263	0.0445784	-0.450699	0.369727	0.182123	0.729835	0.386976	0.448511	-0.754161	0.0832265	0.609766	0.198711	0.129439	0.806926	0.0980756	0.853358	0.299598	0.564049	-0.47436	0.34183	0.481561	0.333496	0.252414	0.629421
chr05_AA_00862	chr05_AA_00862	NA	NA	black	0.692041	0.127655	0.715906	0.1096	0.570641	0.236948	0.956898	0.00274662	0.095461	0.857243	0.471905	0.344688	-0.0879342	0.868439	-0.629109	0.18083	0.37328	0.466086	0.148641	0.778681	-0.748271	0.0870753	0.879	0.0210756	-0.248415	0.635043	-0.0307216	0.953932	-0.465432	0.352264	-0.43618	0.387222	0.504431	0.30753	-0.0497381	0.925454	-0.212961	0.685387
chr06_AA_00830	chr06_AA_00830	NA	NA	black	0.683681	0.134261	0.714996	0.110266	0.382401	0.454358	0.867839	0.0250455	0.15121	0.774914	0.719179	0.107218	0.100692	0.849472	-0.889587	0.0176135	0.586377	0.221244	-0.0937183	0.859834	-0.52196	0.288161	0.827319	0.0421533	-0.408437	0.421412	0.00347867	0.994782	-0.0350675	0.94742	-0.623498	0.185946	0.409746	0.419778	-0.312647	0.54631	-0.0413288	0.938042
chr09_AA_00285	chr09_AA_00285	NA	NA	black	0.680674	0.136673	0.680771	0.136595	0.59558	0.212261	0.993876	5.61383e-05	0.130775	0.804955	0.557406	0.250484	0.0165249	0.975215	-0.52758	0.282054	0.156281	0.767487	0.26181	0.616257	-0.79025	0.0613787	0.767111	0.0750402	-0.333224	0.518664	-0.265507	0.611098	-0.405323	0.42531	-0.440852	0.381562	0.573182	0.234383	0.043637	0.934586	-0.00753274	0.988701
chr10_AA_01152	chr10_AA_01152	NA	NA	black	0.680578	0.13675	0.67475	0.141478	0.310133	0.549715	0.9444	0.00455113	0.379379	0.458234	0.792273	0.0602437	0.230276	0.660691	-0.712389	0.112185	0.229229	0.662179	-0.027984	0.958035	-0.46979	0.347156	0.679536	0.13759	-0.666495	0.148291	-0.340982	0.50835	-0.0969167	0.85508	-0.304178	0.557805	0.57401	0.233549	-0.358768	0.484938	-0.0786933	0.882204
chr09_AA_00360	chr09_AA_00360	NA	NA	black	-0.678834	0.138158	-0.694382	0.125831	-0.660744	0.153118	-0.874174	0.0227523	-0.141437	0.789259	-0.224315	0.669171	0.302005	0.560765	0.354481	0.490551	-0.22274	0.671415	-0.186264	0.723836	0.757233	0.0812496	-0.760445	0.079206	0.111138	0.83398	0.0483779	0.92749	0.710938	0.113259	0.180098	0.732774	-0.398174	0.434303	-0.0952302	0.857587	0.361376	0.481533
chr09_AA_00140	chr09_AA_00140	NA	NA	black	0.675702	0.140701	0.685891	0.132501	0.76843	0.0742282	0.913898	0.0108012	-0.0500735	0.924953	0.423182	0.403119	-0.148368	0.779081	-0.450131	0.370405	0.224709	0.66861	0.337705	0.512699	-0.910788	0.0115832	0.747383	0.0876624	-0.0603959	0.909516	-0.154559	0.770007	-0.432974	0.391123	-0.643323	0.16814	0.408228	0.421673	0.285564	0.583297	0.160798	0.760882
chr04_AA_00329	chr04_AA_00329	NA	NA	black	-0.670245	0.145179	-0.650087	0.162237	-0.454134	0.365629	-0.944425	0.00454698	-0.266513	0.609695	-0.819405	0.0459769	-0.247293	0.636623	0.603429	0.204719	-0.0907249	0.864286	-0.143021	0.786931	0.610813	0.197725	-0.584038	0.223551	0.568655	0.23896	0.486805	0.327474	0.0251422	0.962295	0.508395	0.303109	-0.546036	0.262348	0.105412	0.842467	-0.273881	0.599451
chr08_AA_01140	chr08_AA_01140	NA	NA	black	0.668502	0.146622	0.684534	0.133581	0.672862	0.143024	0.955962	0.00286634	-0.0182012	0.972701	0.475187	0.340869	-0.0741509	0.888978	-0.55383	0.254193	0.28115	0.589387	0.293521	0.572362	-0.864909	0.0261416	0.829873	0.040953	-0.155657	0.7684	-0.109965	0.835717	-0.428933	0.396059	-0.598884	0.209072	0.498161	0.314572	0.146842	0.781321	0.0339343	0.949118
chr06_AA_00751	chr06_AA_00751	NA	NA	black	0.668402	0.146705	0.69042	0.128925	0.594442	0.213363	0.961843	0.00215618	0.0130985	0.980353	0.524636	0.285247	-0.0255733	0.961648	-0.648822	0.163335	0.358329	0.485511	0.219793	0.67562	-0.801013	0.0554544	0.873357	0.023042	-0.223031	0.671	-0.0618391	0.90736	-0.380042	0.457382	-0.586175	0.221443	0.522325	0.287764	0.0242684	0.963605	-0.0403139	0.939562
chr08_AA_00016	chr08_AA_00016	NA	NA	black	-0.667329	0.147597	-0.62582	0.183822	-0.561189	0.246585	-0.6941	0.12605	-0.324794	0.529941	-0.754531	0.0829871	-0.105732	0.841992	0.349046	0.497694	0.0280579	0.957924	-0.0511002	0.923416	0.49176	0.32182	-0.195988	0.709783	0.431205	0.393282	0.647832	0.164195	-0.194652	0.711709	0.541693	0.266936	-0.168276	0.749969	-0.0854306	0.872166	-0.644034	0.167515
chr10_AA_00740	chr10_AA_00740	NA	NA	black	0.666841	0.148003	0.675761	0.140653	0.74742	0.0876382	0.935779	0.00605413	-0.00856876	0.987147	0.355737	0.488904	-0.17764	0.736343	-0.397098	0.435662	0.171444	0.745354	0.354107	0.49104	-0.908215	0.0122501	0.770959	0.0726816	-0.0802449	0.879891	-0.150393	0.776111	-0.567234	0.240404	-0.489917	0.323919	0.464114	0.353815	0.261809	0.616259	-0.00290883	0.995637
chr07_AA_00162	chr07_AA_00162	NA	NA	black	-0.660548	0.153284	-0.60214	0.20595	-0.454052	0.365727	-0.821978	0.0447168	-0.532341	0.276917	-0.687089	0.131551	-0.14185	0.788652	0.220671	0.674366	0.273122	0.600504	-0.104222	0.844232	0.463149	0.354951	-0.238173	0.649496	0.644869	0.166783	0.782993	0.0655285	0.122943	0.816514	0.0673322	0.899154	-0.420847	0.405998	0.048871	0.926752	-0.225944	0.666851
chr06_AA_00441	chr06_AA_00441	NA	NA	black	0.656567	0.156666	0.629105	0.180834	0.604744	0.203466	0.875219	0.0223839	0.171988	0.744562	0.716864	0.1089	0.136889	0.795948	-0.434225	0.389599	-0.0025785	0.996132	0.250286	0.632411	-0.705626	0.11723	0.470662	0.346138	-0.3892	0.445678	-0.535477	0.273554	-0.0483508	0.92753	-0.600142	0.207864	0.424197	0.40187	0.141821	0.788695	0.479179	0.336244
chr06_AA_00366	chr06_AA_00366	NA	NA	black	-0.650781	0.161636	-0.621338	0.18793	-0.567742	0.239888	-0.777682	0.0686437	-0.209296	0.69064	-0.758957	0.0801503	-0.145905	0.782696	0.4446	0.377042	-0.0386108	0.942113	-0.142973	0.787002	0.596596	0.211278	-0.358841	0.484841	0.398836	0.433467	0.550567	0.257595	-0.122088	0.817778	0.64198	0.169322	-0.29467	0.570787	-0.100142	0.850289	-0.592824	0.214935
chr08_AA_01275	chr08_AA_01275	NA	NA	black	-0.646591	0.165277	-0.643532	0.167956	-0.484556	0.330052	-0.944801	0.00448627	-0.123856	0.815166	-0.76656	0.0753805	-0.211788	0.687068	0.67323	0.142722	-0.21553	0.681711	-0.185411	0.725071	0.682757	0.135001	-0.696806	0.123954	0.446188	0.375132	0.326886	0.527136	0.0628706	0.905818	0.642842	0.168563	-0.549841	0.258353	0.057037	0.914537	-0.257026	0.622951
chr11_AA_00813	chr11_AA_00813	NA	NA	black	0.646428	0.165419	0.631276	0.178871	0.582507	0.225066	0.953463	0.00319809	0.116265	0.826389	0.683045	0.13477	0.14469	0.78448	-0.50862	0.302859	0.0592171	0.911278	0.298826	0.565103	-0.76791	0.074548	0.632615	0.177664	-0.383141	0.45341	-0.42415	0.401928	-0.182836	0.728802	-0.580905	0.226656	0.549901	0.258291	0.101203	0.848714	0.301474	0.561489
chr06_AA_00910	chr06_AA_00910	NA	NA	black	-0.645409	0.16631	-0.579573	0.227981	-0.477753	0.337894	-0.747321	0.0877039	-0.51809	0.292397	-0.715195	0.11012	-0.151872	0.773944	0.172874	0.743273	0.308427	0.55203	-0.0967929	0.855264	0.435286	0.388308	-0.116479	0.826071	0.612852	0.195811	0.850556	0.0318314	-0.0137132	0.979431	0.155678	0.76837	-0.320285	0.536	-0.0198657	0.970205	-0.428176	0.396986
chr10_AA_01233	chr10_AA_01233	NA	NA	black	0.643228	0.168223	0.612104	0.196513	0.56467	0.243018	0.85578	0.0296993	0.199678	0.704463	0.751817	0.0847488	0.179158	0.734138	-0.438601	0.384286	-0.0209049	0.968647	0.225854	0.66698	-0.660011	0.153739	0.431579	0.392824	-0.432843	0.391282	-0.570447	0.237144	0.0134367	0.979846	-0.589325	0.21835	0.42065	0.406242	0.107121	0.839934	0.510156	0.301152
chr08_AA_00488	chr08_AA_00488	NA	NA	black	0.642994	0.168429	0.676198	0.140296	0.638741	0.172189	0.896611	0.0154812	-0.0244995	0.963258	0.290189	0.576935	-0.218783	0.677061	-0.529208	0.280293	0.384251	0.45199	0.223785	0.669926	-0.814808	0.0482687	0.896416	0.0155387	-0.0573078	0.914132	0.0920519	0.862312	-0.611459	0.197118	-0.432194	0.392074	0.450363	0.370128	0.089539	0.86605	-0.272684	0.601112
chr09_AA_00004	chr09_AA_00004	NA	NA	black	0.642507	0.168858	0.612096	0.196521	0.534338	0.274775	0.939705	0.00534371	0.229051	0.662433	0.721193	0.105764	0.192958	0.714156	-0.438728	0.384132	-0.0641102	0.903966	0.273192	0.600407	-0.694828	0.125485	0.526618	0.283095	-0.48989	0.32395	-0.561827	0.245929	-0.145442	0.783376	-0.454965	0.36464	0.558159	0.249707	0.0586439	0.912135	0.315252	0.542788
chr08_AA_00559	chr08_AA_00559	NA	NA	black	0.638573	0.172338	0.660276	0.153514	0.566339	0.241315	0.927243	0.00774782	0.075494	0.886974	0.354538	0.490475	-0.132364	0.802613	-0.516165	0.294513	0.287129	0.581142	0.211813	0.687032	-0.759564	0.0797645	0.858506	0.0286146	-0.195292	0.710786	-0.0202044	0.969698	-0.592537	0.215214	-0.316785	0.540718	0.526766	0.282935	0.00781178	0.988283	-0.307071	0.553871
chr11_AA_00941	chr11_AA_00941	NA	NA	black	0.636879	0.173845	0.644915	0.166742	0.544777	0.263675	0.861734	0.0273544	0.22123	0.673569	0.261699	0.616412	-0.210587	0.688789	-0.34666	0.500839	0.151412	0.774618	0.154744	0.769737	-0.662192	0.151897	0.716971	0.108822	-0.231459	0.659012	-0.111694	0.833156	-0.676487	0.140062	-0.0531207	0.920394	0.460025	0.358639	-0.0104743	0.984289	-0.42545	0.40033
chr07_AA_00240	chr07_AA_00240	NA	NA	black	0.635986	0.174642	0.636725	0.173982	0.61959	0.189543	0.939656	0.00535225	0.120651	0.819901	0.358041	0.485887	-0.11495	0.828334	-0.364502	0.477462	0.0799151	0.880382	0.307374	0.553459	-0.799724	0.0561491	0.740795	0.0920734	-0.22509	0.668067	-0.211866	0.686955	-0.613856	0.194872	-0.254275	0.626807	0.547794	0.2605	0.121622	0.818467	-0.184359	0.726594
chr11_AA_01626	chr11_AA_01626	NA	NA	black	-0.634655	0.175833	-0.632242	0.178	-0.57282	0.234747	-0.940355	0.00523016	-0.0420541	0.936956	-0.679121	0.137926	-0.139879	0.79155	0.592433	0.215316	-0.177579	0.736432	-0.279558	0.591587	0.774947	0.070274	-0.700602	0.12104	0.329409	0.523758	0.308932	0.551344	0.153963	0.770881	0.679403	0.137698	-0.534257	0.274862	-0.0836893	0.874759	-0.293815	0.57196
chr11_AA_00514	chr11_AA_00514	NA	NA	black	0.6302	0.179842	0.615343	0.193485	0.444377	0.37731	0.978908	0.000662643	0.249998	0.632816	0.649665	0.162603	0.169036	0.748861	-0.514956	0.295844	0.0335712	0.949662	0.223165	0.67081	-0.660063	0.153695	0.675834	0.140593	-0.519721	0.290609	-0.403618	0.427449	-0.305468	0.556049	-0.300304	0.563085	0.651526	0.160993	-0.0888451	0.867083	-0.0171192	0.974324
chr07_AA_00660	chr07_AA_00660	NA	NA	black	0.62966	0.180331	0.61706	0.191887	0.315271	0.542761	0.95358	0.00318217	0.336701	0.514034	0.753542	0.0836271	0.259344	0.619705	-0.630471	0.179598	0.113487	0.830501	0.0828577	0.875998	-0.519419	0.290941	0.663553	0.150752	-0.649356	0.162871	-0.393416	0.440321	-0.158651	0.764021	-0.274468	0.598637	0.644001	0.167544	-0.277413	0.594555	-0.0553877	0.917003
chr07_AA_00567	chr07_AA_00567	NA	NA	black	-0.628913	0.181008	-0.61473	0.194056	-0.657218	0.156111	-0.88004	0.0207223	-0.193127	0.713911	-0.274624	0.59842	0.187896	0.721473	0.181709	0.730437	0.0729248	0.890807	-0.320866	0.535218	0.7719	0.0721103	-0.594689	0.213124	0.204215	0.697936	0.322553	0.53295	0.671236	0.144361	0.106334	0.841101	-0.475526	0.340476	-0.202212	0.700816	0.170322	0.746987
chr07_AA_00754	chr07_AA_00754	NA	NA	black	0.627312	0.182462	0.629189	0.180758	0.636283	0.174377	0.90396	0.0133926	0.123124	0.816247	0.276551	0.595749	-0.185157	0.725439	-0.301756	0.561105	0.0689247	0.896777	0.302088	0.560652	-0.791811	0.0605023	0.718557	0.107669	-0.171877	0.744723	-0.181602	0.730591	-0.681679	0.135865	-0.187515	0.722025	0.505295	0.306565	0.15	0.776688	-0.246627	0.63756
chr07_AA_00175	chr07_AA_00175	NA	NA	black	-0.627147	0.182612	-0.571926	0.235649	-0.534221	0.2749	-0.841708	0.0356015	-0.408198	0.421711	-0.591648	0.216081	-0.0935512	0.860083	0.153911	0.770956	0.314383	0.543962	-0.246109	0.63829	0.589482	0.218197	-0.288922	0.578676	0.519615	0.290725	0.742337	0.0910322	0.248541	0.634865	0.11934	0.82184	-0.462675	0.35551	-0.103638	0.845099	-0.241031	0.645455
chr08_AA_00819	chr08_AA_00819	NA	NA	black	-0.626652	0.183063	-0.646755	0.165133	-0.69805	0.122996	-0.925831	0.00804766	0.0981238	0.853287	-0.390015	0.444641	0.116117	0.826608	0.503618	0.30844	-0.272805	0.600944	-0.354225	0.490886	0.905416	0.0129961	-0.839517	0.0365656	0.0600315	0.910061	0.0544409	0.918419	0.491995	0.321553	0.613709	0.195009	-0.490358	0.323416	-0.227291	0.664934	-0.0261087	0.960846
chr08_AA_00909	chr08_AA_00909	NA	NA	black	-0.625197	0.18439	-0.649536	0.162715	-0.454341	0.365382	-0.944081	0.00460304	-0.0309944	0.953523	-0.638926	0.172025	-0.11948	0.821633	0.77056	0.072925	-0.413314	0.415332	-0.150677	0.775695	0.696949	0.123844	-0.880087	0.0207067	0.337681	0.512732	0.0533699	0.920021	0.217604	0.678746	0.623224	0.186197	-0.568814	0.238798	0.123856	0.815166	0.0195418	0.970691
chr07_AA_00258	chr07_AA_00258	NA	NA	black	0.625167	0.184417	0.639298	0.171694	0.540399	0.268308	0.856866	0.0292648	0.181696	0.730456	0.244024	0.641229	-0.218331	0.677707	-0.37432	0.464744	0.197354	0.707813	0.157254	0.766064	-0.67152	0.144127	0.753713	0.0835162	-0.199515	0.704698	-0.053142	0.920362	-0.686116	0.132322	-0.0836888	0.87476	0.461951	0.356363	-0.0117471	0.98238	-0.447788	0.373212
chr11_AA_01094	chr11_AA_01094	NA	NA	black	0.623364	0.186068	0.587682	0.219961	0.421078	0.405713	0.913096	0.0110003	0.312097	0.547055	0.811696	0.0498493	0.294357	0.571217	-0.486442	0.327889	-0.0725983	0.891294	0.189506	0.719144	-0.57649	0.231061	0.472051	0.344518	-0.616717	0.192205	-0.616402	0.192499	-0.0167738	0.974842	-0.40746	0.422634	0.569027	0.238582	-0.0718723	0.892377	0.323759	0.531329
chr01_AA_00086	chr01_AA_00086	NA	NA	black	0.620417	0.188779	0.622342	0.187007	0.421557	0.405121	0.982355	0.000464252	0.175358	0.73966	0.633067	0.177258	0.15794	0.76506	-0.622533	0.186831	0.179452	0.733711	0.197032	0.708277	-0.669101	0.146126	0.786723	0.0633797	-0.470089	0.346808	-0.250105	0.632665	-0.315359	0.542643	-0.375266	0.463525	0.660678	0.153175	-0.135614	0.797827	-0.096315	0.855974
chr05_AA_00458	chr05_AA_00458	NA	NA	black	-0.615573	0.19327	-0.591622	0.216106	-0.494333	0.3189	-0.866394	0.0255835	-0.353416	0.491947	-0.386846	0.448676	0.0586418	0.912138	0.227089	0.665222	0.115471	0.827564	-0.200821	0.702818	0.603434	0.204714	-0.525951	0.283819	0.412523	0.416316	0.418326	0.409114	0.551015	0.257127	-0.0417846	0.93736	-0.517961	0.292539	0.00261121	0.996083	0.234713	0.654396
chr02_AA_00357	chr02_AA_00357	NA	NA	black	-0.613686	0.195032	-0.568172	0.23945	-0.472469	0.34403	-0.898477	0.0149371	-0.338623	0.51148	-0.710709	0.113429	-0.221077	0.673788	0.329164	0.524086	0.207268	0.69355	-0.252462	0.629353	0.606156	0.202124	-0.404368	0.426508	0.575016	0.232538	0.683446	0.134449	0.143563	0.786135	0.277798	0.594023	-0.558798	0.249047	-0.0241202	0.963827	-0.286064	0.582608
chr08_AA_00271	chr08_AA_00271	NA	NA	black	0.608964	0.199467	0.585198	0.222406	0.521728	0.288416	0.966353	0.00167911	0.188937	0.719967	0.622844	0.186545	0.158676	0.763983	-0.413267	0.415391	-0.0725857	0.891313	0.331938	0.52038	-0.736053	0.0953076	0.611495	0.197085	-0.45005	0.370503	-0.482136	0.332833	-0.310227	0.549588	-0.363003	0.479412	0.638143	0.17272	0.0662912	0.900709	0.139434	0.792205
chr11_AA_01119	chr11_AA_01119	NA	NA	black	0.608329	0.200067	0.598498	0.209444	0.583605	0.223979	0.972513	0.00112294	0.0975033	0.854209	0.504252	0.307731	0.0499644	0.925116	-0.409344	0.42028	0.00653971	0.990191	0.371357	0.46857	-0.813455	0.0489527	0.708206	0.115293	-0.316916	0.54054	-0.338325	0.511875	-0.454488	0.365207	-0.380836	0.456364	0.628077	0.181767	0.130828	0.804877	0.0274792	0.958792
chr04_AA_00441	chr04_AA_00441	NA	NA	black	-0.600618	0.207407	-0.629655	0.180336	-0.244086	0.641142	-0.877476	0.0215987	-0.205766	0.695708	-0.637922	0.172916	-0.151109	0.775061	0.831693	0.0401069	-0.483082	0.331745	0.0646168	0.90321	0.45839	0.360573	-0.859562	0.0281991	0.49457	0.318631	-0.0133168	0.980026	0.19308	0.713979	0.357298	0.48686	-0.558519	0.249335	0.415051	0.413173	0.316536	0.541053
chr11_AA_00918	chr11_AA_00918	NA	NA	black	-0.600245	0.207765	-0.581196	0.226366	-0.200543	0.703218	-0.89015	0.0174378	-0.450587	0.36986	-0.765724	0.0758989	-0.299137	0.564678	0.60507	0.203156	-0.0737279	0.889609	0.0173192	0.974024	0.372494	0.467101	-0.572793	0.234775	0.749769	0.0860891	0.437101	0.386105	0.100588	0.849626	0.118917	0.822465	-0.619834	0.189317	0.401265	0.430407	0.131453	0.803956
chr08_AA_00525	chr08_AA_00525	NA	NA	black	-0.596399	0.211468	-0.581571	0.225994	-0.363429	0.478857	-0.962117	0.00212552	-0.224807	0.66847	-0.777967	0.0684749	-0.30722	0.553669	0.620799	0.188427	-0.0749312	0.887814	-0.196079	0.70965	0.606449	0.201847	-0.662461	0.151671	0.590711	0.216995	0.424019	0.402089	0.10949	0.836422	0.431315	0.393146	-0.671638	0.14403	0.155783	0.768215	-0.126185	0.811728
chr04_AA_00174	chr04_AA_00174	NA	NA	black	0.5944	0.213404	0.604733	0.203477	0.642385	0.168965	0.942002	0.00494806	-0.0882064	0.868034	0.48942	0.324485	0.0145357	0.978198	-0.519891	0.290423	0.194386	0.712094	0.391097	0.443265	-0.887496	0.0182736	0.800674	0.0556367	-0.152999	0.772292	-0.159881	0.762221	-0.386076	0.44966	-0.649389	0.162843	0.560997	0.246783	0.207945	0.692578	0.142316	0.787967
chr07_AA_00363	chr07_AA_00363	NA	NA	black	-0.590688	0.217017	-0.60478	0.203432	-0.596417	0.211451	-0.949312	0.00378876	0.0794543	0.881069	-0.521215	0.288976	-0.0499902	0.925077	0.579513	0.228041	-0.239029	0.648285	-0.357394	0.486734	0.857156	0.0291491	-0.832378	0.0397907	0.190798	0.717276	0.130472	0.805403	0.356532	0.487863	0.652579	0.160085	-0.583825	0.223761	-0.140779	0.790226	-0.105454	0.842405
chr10_AA_01520	chr10_AA_01520	NA	NA	black	-0.588975	0.218692	-0.577823	0.229727	-0.506028	0.305746	-0.91818	0.00976784	-0.211725	0.687158	-0.399835	0.432208	0.0154852	0.976774	0.327247	0.526652	0.0302688	0.954611	-0.285384	0.583546	0.699532	0.121858	-0.662185	0.151903	0.353427	0.491933	0.314264	0.544122	0.565489	0.242182	0.117351	0.824782	-0.603564	0.20459	-0.0328323	0.950769	0.21378	0.684216
chr07_AA_00170	chr07_AA_00170	NA	NA	black	0.588891	0.218775	0.606707	0.201601	0.28909	0.578445	0.932555	0.00666988	0.169322	0.748444	0.677158	0.139516	0.214141	0.683698	-0.780922	0.0667356	0.357177	0.487018	0.063872	0.904322	-0.548116	0.260162	0.845091	0.0341366	-0.510024	0.301299	-0.103686	0.845028	-0.199918	0.704119	-0.409362	0.420256	0.641907	0.169387	-0.312652	0.546303	-0.186368	0.723684
chr07_AA_00669	chr07_AA_00669	NA	NA	black	0.577606	0.229944	0.563843	0.243863	0.388778	0.446215	0.968664	0.00145752	0.211782	0.687076	0.656766	0.156496	0.231403	0.659091	-0.530944	0.278421	0.0213044	0.968048	0.253466	0.627944	-0.647435	0.164541	0.68837	0.130538	-0.532637	0.2766	-0.389895	0.444793	-0.283232	0.586513	-0.311062	0.548456	0.702667	0.119467	-0.104252	0.844189	-0.0151796	0.977232
chr05_AA_00479	chr05_AA_00479	NA	NA	black	0.56913	0.238478	0.549209	0.259015	0.630964	0.179152	0.929827	0.00721369	0.027372	0.958952	0.525487	0.284323	0.0885643	0.867501	-0.334874	0.516465	-0.0876908	0.868801	0.459878	0.358812	-0.854315	0.0302903	0.608443	0.199959	-0.264985	0.611826	-0.432935	0.39117	-0.356246	0.488237	-0.503088	0.309034	0.592862	0.214898	0.270127	0.604665	0.272323	0.601613
chr10_AA_00524	chr10_AA_00524	NA	NA	black	0.567174	0.240465	0.557805	0.250072	0.349022	0.497725	0.96604	0.00171032	0.180521	0.732161	0.73186	0.0982092	0.300877	0.562304	-0.623866	0.185608	0.0891193	0.866675	0.228181	0.663669	-0.626236	0.183442	0.711706	0.11269	-0.558699	0.249149	-0.364527	0.477429	-0.171513	0.745254	-0.416504	0.411371	0.709988	0.113965	-0.150522	0.775923	0.0555453	0.916768
chr09_AA_00722	chr09_AA_00722	NA	NA	black	-0.565853	0.241811	-0.533713	0.275445	-0.362001	0.480718	-0.864555	0.0262758	-0.243623	0.641795	-0.859369	0.0282751	-0.376503	0.461931	0.544292	0.264186	0.0308486	0.953742	-0.188018	0.721296	0.540941	0.267733	-0.458438	0.360517	0.610713	0.19782	0.586696	0.22093	-0.117498	0.824563	0.522552	0.287516	-0.56287	0.244859	0.0861157	0.871146	-0.433747	0.390182
chr11_AA_01230	chr11_AA_01230	NA	NA	black	0.556849	0.25106	0.517135	0.293446	0.414877	0.413389	0.88255	0.0198818	0.241281	0.645102	0.783584	0.0651857	0.331743	0.52064	-0.426019	0.399631	-0.148976	0.778189	0.27762	0.594268	-0.602276	0.20582	0.435792	0.387693	-0.575389	0.232164	-0.642631	0.168748	-0.00849887	0.987252	-0.438766	0.384086	0.595197	0.212632	0.0100097	0.984986	0.406358	0.424013
chr10_AA_00746	chr10_AA_00746	NA	NA	black	-0.554751	0.253236	-0.560671	0.247118	-0.588175	0.219477	-0.840936	0.0359398	-0.0863178	0.870845	-0.167485	0.751122	0.214281	0.683498	0.239534	0.647571	-0.0504924	0.924326	-0.319568	0.536966	0.75871	0.0803071	-0.708491	0.115081	0.114549	0.828927	0.111403	0.833586	0.755052	0.082651	0.0975907	0.854079	-0.504447	0.307512	-0.158604	0.764088	0.351516	0.494444
chr10_AA_00373	chr10_AA_00373	NA	NA	black	-0.552944	0.255114	-0.502983	0.30915	-0.445147	0.376383	-0.762741	0.0777597	-0.272884	0.600834	-0.786286	0.0636299	-0.295662	0.56943	0.333233	0.518652	0.19336	0.713575	-0.219712	0.675736	0.528868	0.280661	-0.249211	0.633922	0.534386	0.274723	0.725767	0.102494	-0.140884	0.790072	0.477353	0.338356	-0.420113	0.406904	-0.0758568	0.886433	-0.607064	0.201264
chr05_AA_00390	chr05_AA_00390	NA	NA	black	-0.551567	0.25655	-0.552354	0.255729	-0.623866	0.185608	-0.878322	0.0213077	0.114872	0.82845	-0.562282	0.245463	-0.0989571	0.852049	0.497536	0.315277	-0.13627	0.79686	-0.407498	0.422587	0.852509	0.0310263	-0.683617	0.134313	0.163826	0.756459	0.253637	0.627702	0.204815	0.697073	0.760454	0.0792003	-0.513839	0.297077	-0.256223	0.624076	-0.379506	0.45807
chr04_AA_00443	chr04_AA_00443	NA	NA	black	0.549114	0.259115	0.542034	0.266574	0.456371	0.362969	0.96346	0.00197833	0.109952	0.835737	0.528766	0.280771	0.143698	0.785937	-0.463513	0.354522	0.0155777	0.976635	0.34702	0.500365	-0.73831	0.093762	0.736803	0.0947926	-0.39613	0.436886	-0.30757	0.553193	-0.427395	0.397943	-0.317301	0.540021	0.707491	0.115829	0.0152261	0.977163	-0.067683	0.89863
chr02_AA_00280	chr02_AA_00280	NA	NA	black	-0.548421	0.259842	-0.501429	0.310894	-0.385973	0.449791	-0.781755	0.0662486	-0.289403	0.578015	-0.835453	0.0383858	-0.35238	0.493308	0.404634	0.426175	0.154657	0.769863	-0.187493	0.722057	0.495441	0.317645	-0.287811	0.580204	0.595418	0.212417	0.707132	0.116097	-0.176596	0.73786	0.47608	0.339832	-0.464217	0.353694	0.00762355	0.988565	-0.566109	0.241549
chr03_AA_00321	chr03_AA_00321	NA	NA	black	-0.54719	0.261134	-0.506845	0.304835	-0.362573	0.479972	-0.891733	0.0169479	-0.352577	0.493049	-0.631593	0.178585	-0.239611	0.647461	0.318422	0.53851	0.222577	0.671648	-0.252739	0.628963	0.552514	0.255563	-0.458914	0.359953	0.608223	0.200167	0.609484	0.198977	0.262939	0.614681	0.102841	0.846283	-0.651684	0.160856	0.0676879	0.898623	-0.0491393	0.92635
chr09_AA_01163	chr09_AA_01163	NA	NA	black	0.545694	0.262708	0.525495	0.284313	0.260091	0.618661	0.930845	0.00700835	0.2779	0.593881	0.79063	0.0611646	0.377612	0.460504	-0.602944	0.205181	0.0168162	0.974778	0.170602	0.74658	-0.51857	0.291871	0.616055	0.192821	-0.672469	0.143347	-0.46233	0.355916	-0.0787131	0.882174	-0.324381	0.530495	0.710505	0.11358	-0.235946	0.652649	0.073395	0.890105
chr05_AA_00585	chr05_AA_00585	NA	NA	black	-0.543412	0.265116	-0.54988	0.258313	-0.444929	0.376646	-0.825193	0.0431652	-0.193397	0.713521	-0.235811	0.65284	0.132701	0.802117	0.319469	0.537099	-0.0897049	0.865804	-0.195592	0.710354	0.616566	0.192346	-0.702074	0.119918	0.256738	0.623354	0.107752	0.838997	0.677229	0.139458	-0.0118184	0.982273	-0.531192	0.278153	0.0375397	0.943717	0.468737	0.348388
chr05_AA_00526	chr05_AA_00526	NA	NA	black	-0.541853	0.266766	-0.540973	0.267699	-0.602403	0.205698	-0.862582	0.0270279	-0.0644074	0.903522	-0.20433	0.697771	0.162602	0.758247	0.218741	0.677122	0.0182151	0.97268	-0.385398	0.450524	0.796999	0.0576314	-0.688937	0.130091	0.130544	0.805297	0.183099	0.728421	0.72771	0.101119	0.142225	0.788101	-0.545991	0.262395	-0.209728	0.69002	0.253188	0.628333
chr10_AA_00511	chr10_AA_00511	NA	NA	black	0.537335	0.271569	0.525576	0.284226	0.257955	0.62165	0.938516	0.00555424	0.248995	0.634227	0.724829	0.10316	0.332626	0.519462	-0.612579	0.196068	0.0622021	0.906817	0.176013	0.738707	-0.536161	0.272823	0.682698	0.135048	-0.629773	0.180229	-0.373383	0.465953	-0.172852	0.743304	-0.286557	0.58193	0.730151	0.0994026	-0.245572	0.639047	-0.049638	0.925604
chr09_AA_00047	chr09_AA_00047	NA	NA	black	0.536452	0.272513	0.535678	0.27334	0.571689	0.235889	0.947503	0.00406163	-0.0190355	0.97145	0.413699	0.414853	0.0380206	0.942997	-0.394031	0.439542	0.0239618	0.964064	0.447601	0.373436	-0.85484	0.0300777	0.763879	0.0770475	-0.220255	0.674961	-0.234845	0.654209	-0.528169	0.281416	-0.405309	0.425328	0.664715	0.149779	0.187392	0.722202	-0.0219663	0.967056
chr09_AA_00142	chr09_AA_00142	NA	NA	black	0.532034	0.277247	0.526104	0.283652	0.272381	0.601532	0.945766	0.00433226	0.17826	0.735443	0.754251	0.083168	0.35558	0.489109	-0.672463	0.143351	0.121658	0.818413	0.19678	0.708639	-0.571583	0.235995	0.723815	0.103884	-0.595068	0.212757	-0.33071	0.522019	-0.123021	0.816399	-0.410173	0.419244	0.73304	0.0973886	-0.222736	0.671421	0.0235386	0.964699
chr01_AA_00242	chr01_AA_00242	NA	NA	black	-0.52993	0.279514	-0.534201	0.274922	-0.570916	0.23667	-0.945973	0.00429954	0.0537263	0.919488	-0.40793	0.422046	-0.0356061	0.946613	0.423749	0.402422	-0.0661641	0.900899	-0.44919	0.371532	0.865121	0.0260615	-0.795181	0.0586303	0.195312	0.710758	0.188873	0.72006	0.525985	0.283782	0.444069	0.377681	-0.665139	0.149424	-0.187175	0.722516	0.0272527	0.959131
chr11_AA_00817	chr11_AA_00817	NA	NA	black	0.524834	0.285032	0.517236	0.293334	0.676912	0.139716	0.897798	0.0151341	-0.114472	0.829042	0.420147	0.406863	0.0227836	0.965831	-0.321936	0.533779	-0.0274378	0.958854	0.529203	0.280298	-0.925926	0.00802728	0.66727	0.147646	-0.110274	0.83526	-0.301784	0.561066	-0.427648	0.397633	-0.588901	0.218766	0.572777	0.234791	0.371697	0.468131	0.264685	0.612244
chr08_AA_00392	chr08_AA_00392	NA	NA	black	0.517141	0.293439	0.486455	0.327874	0.491932	0.321625	0.924289	0.00838123	0.131306	0.804173	0.56305	0.244676	0.199288	0.705026	-0.309033	0.551206	-0.198138	0.706683	0.435932	0.387524	-0.746605	0.0881783	0.556252	0.251679	-0.417575	0.410044	-0.52354	0.28644	-0.339422	0.510419	-0.323963	0.531055	0.684774	0.133389	0.147519	0.780326	0.178174	0.735567
chr11_AA_00920	chr11_AA_00920	NA	NA	black	-0.516627	0.294004	-0.53895	0.269849	-0.537923	0.270942	-0.858486	0.0286224	0.189862	0.71863	-0.554953	0.253026	-0.118229	0.823483	0.651083	0.161375	-0.32896	0.524359	-0.339919	0.50976	0.809419	0.0510204	-0.809141	0.0511645	0.135527	0.797954	0.0526258	0.921134	0.17875	0.73473	0.826665	0.0424638	-0.527961	0.281641	-0.141509	0.789153	-0.256158	0.624167
chr08_AA_00541	chr08_AA_00541	NA	NA	black	0.514654	0.296177	0.520513	0.289743	0.427413	0.39792	0.962791	0.00205101	-0.0114096	0.982886	0.581914	0.225654	0.212299	0.686336	-0.594279	0.213521	0.139288	0.792419	0.361846	0.480919	-0.76202	0.0782126	0.821377	0.0450098	-0.358132	0.485769	-0.203128	0.699499	-0.327795	0.525918	-0.508203	0.303323	0.731851	0.0982152	0.00295406	0.995569	0.0121529	0.981772
chr11_AA_00956	chr11_AA_00956	NA	NA	black	-0.511724	0.299414	-0.535233	0.273816	-0.409682	0.419857	-0.833095	0.0394609	0.114302	0.829294	-0.677196	0.139485	-0.22741	0.664766	0.772213	0.071921	-0.403218	0.427952	-0.209943	0.689712	0.673865	0.142201	-0.789918	0.0615658	0.267802	0.6079	0.0561731	0.915829	0.00426828	0.993598	0.831408	0.0402387	-0.52317	0.286842	0.0369687	0.944572	-0.260022	0.618757
chr08_AA_00132	chr08_AA_00132	NA	NA	black	-0.511407	0.299765	-0.521798	0.288338	-0.61039	0.198124	-0.916872	0.0100783	0.171689	0.744997	-0.438246	0.384716	-0.0540447	0.919012	0.474399	0.341784	-0.136119	0.797082	-0.482668	0.332221	0.91043	0.0116749	-0.802494	0.0546606	0.109747	0.83604	0.14298	0.786992	0.416859	0.410931	0.652495	0.160157	-0.618151	0.190874	-0.264945	0.611882	-0.152467	0.773072
chr10_AA_00319	chr10_AA_00319	NA	NA	black	-0.496916	0.315976	-0.450093	0.370451	-0.25113	0.631224	-0.754998	0.0826857	-0.501206	0.311144	-0.502782	0.309376	-0.165484	0.75404	0.173357	0.742569	0.297347	0.567124	-0.122947	0.816509	0.359574	0.483885	-0.30874	0.551605	0.64231	0.169031	0.615081	0.193728	0.317583	0.539642	-0.213965	0.68395	-0.55255	0.255525	0.170445	0.746808	0.159514	0.762759
chr05_AA_00085	chr05_AA_00085	NA	NA	black	-0.494926	0.318227	-0.512777	0.298249	-0.255585	0.624971	-0.797243	0.057498	-0.217109	0.679453	-0.333429	0.518391	-0.00248959	0.996266	0.499157	0.313448	-0.22778	0.66424	-0.0677969	0.89846	0.469412	0.347599	-0.759159	0.0800216	0.377287	0.460922	0.0101843	0.984724	0.529158	0.280347	-0.00644244	0.990336	-0.577713	0.229837	0.267189	0.608754	0.561745	0.246014
chr08_AA_01082	chr08_AA_01082	NA	NA	black	0.492469	0.321015	0.507146	0.304499	0.638805	0.172132	0.88046	0.0205806	-0.234047	0.65534	0.394882	0.438465	0.0179189	0.973125	-0.458278	0.360706	0.163341	0.757168	0.50138	0.310949	-0.930846	0.00700814	0.797645	0.0572785	-0.0296098	0.955598	-0.094739	0.858317	-0.415159	0.41304	-0.709901	0.114029	0.57372	0.233842	0.323176	0.532113	0.192687	0.714546
chr09_AA_01009	chr09_AA_01009	NA	NA	black	0.49012	0.323687	0.494885	0.318274	0.275623	0.597035	0.941246	0.0050766	0.087413	0.869214	0.659656	0.154039	0.314677	0.543564	-0.669121	0.146109	0.161497	0.759861	0.250522	0.632079	-0.617807	0.191194	0.802187	0.0548248	-0.505189	0.306683	-0.214898	0.682615	-0.229874	0.661262	-0.410332	0.419046	0.765713	0.0759056	-0.185545	0.724876	-0.0755553	0.886883
chr07_AA_01013	chr07_AA_01013	NA	NA	black	0.488228	0.325846	0.47523	0.340819	0.290156	0.576981	0.940141	0.00526745	0.158289	0.764549	0.670347	0.145095	0.335971	0.515005	-0.550878	0.257269	-0.00398171	0.994027	0.292885	0.573235	-0.61162	0.196967	0.691712	0.127912	-0.559021	0.248816	-0.375221	0.463582	-0.232352	0.657744	-0.321129	0.534864	0.77526	0.0700863	-0.134964	0.798783	-0.00458212	0.993127
chr04_AA_00420	chr04_AA_00420	NA	NA	black	-0.48605	0.328339	-0.438729	0.38413	-0.396604	0.436286	-0.69711	0.123719	-0.203868	0.698435	-0.789352	0.0618853	-0.34586	0.501896	0.345686	0.502126	0.176168	0.738482	-0.22915	0.662291	0.494848	0.318316	-0.217776	0.678501	0.501384	0.310945	0.693306	0.126667	-0.234705	0.654407	0.552981	0.255076	-0.399559	0.432556	-0.0875296	0.869041	-0.692433	0.127349
chr08_AA_00253	chr08_AA_00253	NA	NA	black	0.480108	0.335171	0.483183	0.331629	0.141059	0.789815	0.895212	0.0158954	0.188361	0.7208	0.762302	0.0780355	0.409788	0.419725	-0.753313	0.0837757	0.207474	0.693254	0.109021	0.837117	-0.459041	0.359803	0.747473	0.0876033	-0.640826	0.170341	-0.236933	0.651251	-0.063794	0.904439	-0.366968	0.474256	0.74181	0.0913873	-0.364287	0.477741	-0.0854592	0.872123
chr08_AA_01179	chr08_AA_01179	NA	NA	black	0.479025	0.336422	0.454107	0.365661	0.350773	0.49542	0.916549	0.0101555	0.187432	0.722145	0.570611	0.236978	0.259866	0.618976	-0.37699	0.461304	-0.153944	0.770908	0.358496	0.485293	-0.640556	0.17058	0.601303	0.20675	-0.51285	0.298168	-0.461021	0.357461	-0.34616	0.501499	-0.196962	0.708378	0.749935	0.0859804	-0.0225947	0.966114	-0.0119916	0.982013
chr11_AA_00404	chr11_AA_00404	NA	NA	black	0.478466	0.337069	0.491987	0.321563	0.186215	0.723907	0.781672	0.066297	0.268361	0.607122	0.382388	0.454375	0.0655472	0.90182	-0.51543	0.295322	0.206303	0.694936	0.0269449	0.959592	-0.400126	0.431841	0.721505	0.105539	-0.455266	0.364282	-0.05193	0.922175	-0.461063	0.357411	0.0474186	0.928925	0.591557	0.216169	-0.339846	0.509857	-0.559608	0.248211
chr10_AA_01214	chr10_AA_01214	NA	NA	black	-0.478063	0.337535	-0.49911	0.313502	-0.623897	0.18558	-0.78015	0.0671881	0.0964004	0.855847	-0.0284965	0.957267	0.284713	0.58447	0.214653	0.682966	-0.117649	0.824341	-0.405198	0.425466	0.829033	0.041346	-0.766397	0.0754814	-0.0795583	0.880914	-0.0554719	0.916878	0.830713	0.0405615	0.195711	0.710181	-0.476921	0.338858	-0.280789	0.589886	0.35899	0.484647
chr09_AA_00811	chr09_AA_00811	NA	NA	black	-0.4729	0.343528	-0.47788	0.337747	-0.578009	0.229542	-0.90477	0.0131714	0.185659	0.724711	-0.467174	0.35022	-0.11945	0.821677	0.458538	0.360398	-0.0793383	0.881242	-0.518119	0.292366	0.899931	0.0145197	-0.766773	0.0752492	0.136212	0.796945	0.193506	0.713364	0.365408	0.476283	0.668639	0.146508	-0.648892	0.163273	-0.277021	0.595098	-0.222944	0.671124
chr11_AA_00973	chr11_AA_00973	NA	NA	black	0.470884	0.345879	0.448086	0.372855	0.321931	0.533785	0.929693	0.00724083	0.141076	0.789789	0.682945	0.13485	0.361035	0.481977	-0.482449	0.332474	-0.0994129	0.851372	0.357538	0.486546	-0.640868	0.170304	0.622856	0.186534	-0.549337	0.258882	-0.46661	0.350881	-0.198519	0.706133	-0.354935	0.489955	0.772878	0.0715186	-0.0491716	0.926302	0.127484	0.80981
chr09_AA_00080	chr09_AA_00080	NA	NA	black	0.466186	0.351379	0.482117	0.332855	0.135675	0.797736	0.867431	0.0251969	0.100331	0.850009	0.773748	0.0709942	0.412359	0.41652	-0.846193	0.0336657	0.338248	0.511978	0.0843854	0.873722	-0.46225	0.356011	0.80018	0.0559028	-0.576961	0.230589	-0.123307	0.815977	0.00855075	0.987174	-0.509185	0.30223	0.70334	0.118957	-0.371355	0.468573	-0.0400061	0.940023
chr11_AA_01330	chr11_AA_01330	NA	NA	black	-0.463748	0.354245	-0.47945	0.335931	-0.480501	0.334718	-0.782735	0.065678	-0.0315688	0.952663	-0.1029	0.846194	0.183954	0.727181	0.26066	0.617865	-0.0930582	0.860816	-0.311695	0.547599	0.697049	0.123767	-0.743257	0.0904136	0.0916716	0.862878	-0.00413254	0.993801	0.774064	0.070804	0.0475937	0.928663	-0.538098	0.270756	-0.0971966	0.854664	0.472628	0.343845
chr11_AA_00588	chr11_AA_00588	NA	NA	black	0.462716	0.355461	0.459305	0.35949	0.46897	0.348116	0.935768	0.00605611	-0.0365739	0.945164	0.45298	0.367004	0.156295	0.767466	-0.414867	0.413402	-0.0212484	0.968132	0.476814	0.338982	-0.810819	0.0502991	0.75801	0.0807537	-0.2855	0.583386	-0.257071	0.622888	-0.470642	0.346161	-0.392225	0.441833	0.748927	0.0866429	0.136791	0.796094	-0.012508	0.981239
chr06_AA_00254	chr06_AA_00254	NA	NA	black	-0.459849	0.358846	-0.434581	0.389166	-0.342953	0.50574	-0.762572	0.0778662	-0.0749812	0.887739	-0.821323	0.0450362	-0.41209	0.416856	0.53921	0.269572	-0.00124671	0.99813	-0.252444	0.629378	0.547944	0.260343	-0.426827	0.39864	0.482532	0.332377	0.507218	0.304419	-0.22276	0.671388	0.692836	0.127034	-0.516509	0.294134	-0.0122847	0.981574	-0.598068	0.209858
chr11_AA_00725	chr11_AA_00725	NA	NA	black	0.458854	0.360024	0.433272	0.39076	0.201673	0.701592	0.772192	0.0719333	0.401552	0.430046	0.439494	0.383205	0.153304	0.771846	-0.280626	0.590111	-0.150364	0.776153	0.126461	0.81132	-0.381445	0.455582	0.473437	0.342903	-0.581768	0.225799	-0.410512	0.418822	-0.408382	0.421482	0.189748	0.718793	0.618637	0.190424	-0.230281	0.660685	-0.343704	0.504746
chr01_AA_00162	chr01_AA_00162	NA	NA	black	0.453676	0.366174	0.438479	0.384434	0.235856	0.652776	0.920466	0.00923692	0.162833	0.757909	0.691802	0.127842	0.390238	0.444357	-0.555434	0.252527	-0.0262321	0.960661	0.289741	0.57755	-0.57242	0.235151	0.668666	0.146486	-0.594638	0.213173	-0.393012	0.440835	-0.186703	0.7232	-0.308127	0.552437	0.796265	0.0580334	-0.16632	0.75282	0.00893552	0.986597
chr08_AA_00587	chr08_AA_00587	NA	NA	black	-0.452648	0.3674	-0.480164	0.335107	-0.569219	0.238388	-0.830774	0.0405329	0.300863	0.562322	-0.423602	0.402602	-0.0621888	0.906837	0.570423	0.237168	-0.297814	0.566486	-0.444172	0.377557	0.877125	0.0217198	-0.837003	0.0376869	0.00792361	0.988115	-0.0224517	0.966328	0.303522	0.558698	0.818759	0.0462956	-0.54658	0.261775	-0.254964	0.625842	-0.211319	0.68774
chr09_AA_00492	chr09_AA_00492	NA	NA	black	0.450444	0.370032	0.444141	0.377595	0.26862	0.606761	0.929404	0.00729986	0.103372	0.845494	0.622355	0.186994	0.33142	0.521071	-0.559329	0.2485	0.0229688	0.965553	0.318338	0.538624	-0.622116	0.187214	0.736197	0.0952087	-0.517469	0.293079	-0.302494	0.560098	-0.277039	0.595073	-0.320281	0.536006	0.801476	0.0552056	-0.131044	0.80456	-0.0647485	0.903013
chr11_AA_00387	chr11_AA_00387	NA	NA	black	0.440765	0.381667	0.416589	0.411265	0.418412	0.409007	0.915315	0.0104536	0.0526561	0.921089	0.54671	0.261639	0.266708	0.609424	-0.345753	0.502037	-0.182911	0.728693	0.483844	0.330869	-0.744569	0.0895347	0.612089	0.196527	-0.408278	0.421611	-0.455315	0.364224	-0.3449	0.503163	-0.343301	0.505279	0.763986	0.0769804	0.126825	0.810782	0.136352	0.79674
chr10_AA_00486	chr10_AA_00486	NA	NA	black	0.440262	0.382275	0.450307	0.370196	0.442436	0.379649	0.926735	0.00785496	-0.108467	0.837937	0.433806	0.390109	0.154428	0.7702	-0.494846	0.318318	0.090141	0.865155	0.463072	0.355041	-0.813814	0.048771	0.839512	0.0365676	-0.238385	0.649197	-0.13093	0.804728	-0.471036	0.345701	-0.456679	0.362603	0.755942	0.0820778	0.105687	0.842059	-0.0662063	0.900836
chr03_AA_00272	chr03_AA_00272	NA	NA	black	0.439096	0.383686	0.4217	0.404946	0.200488	0.703298	0.906575	0.0126847	0.181128	0.73128	0.712004	0.112469	0.422668	0.403753	-0.558598	0.249253	-0.0400741	0.939921	0.274217	0.598984	-0.537938	0.270926	0.645369	0.166345	-0.626935	0.182805	-0.412631	0.416182	-0.149826	0.776942	-0.291943	0.574527	0.800859	0.055537	-0.195594	0.71035	0.0177309	0.973406
chr10_AA_01267	chr10_AA_01267	NA	NA	black	-0.435963	0.387486	-0.465272	0.352453	-0.453309	0.366612	-0.892762	0.0166335	0.195968	0.709811	-0.367764	0.473224	-0.0786259	0.882304	0.571101	0.236483	-0.259228	0.619868	-0.419604	0.407533	0.821643	0.04488	-0.9274	0.0077149	0.126435	0.811358	-0.0560567	0.916003	0.495328	0.317772	0.536077	0.272913	-0.696528	0.124168	-0.0949663	0.857979	0.142392	0.787856
chr10_AA_00072	chr10_AA_00072	NA	NA	black	0.434164	0.389674	0.452703	0.367334	0.1264	0.81141	0.670701	0.144803	0.298167	0.566004	0.268849	0.606442	-0.0115984	0.982603	-0.455522	0.363977	0.235792	0.652867	-0.060042	0.910045	-0.290751	0.576162	0.661879	0.152161	-0.407173	0.422993	0.0333762	0.949954	-0.492854	0.320577	0.181484	0.730763	0.496465	0.316487	-0.387819	0.447437	-0.69316	0.126782
chr07_AA_00473	chr07_AA_00473	NA	NA	black	-0.433719	0.390216	-0.456707	0.362569	-0.364137	0.477936	-0.828554	0.0415709	0.184544	0.726326	-0.649113	0.163082	-0.289993	0.577204	0.746322	0.0883667	-0.342785	0.505961	-0.300385	0.562974	0.695579	0.124903	-0.807138	0.0522066	0.255744	0.624748	0.0502149	0.924741	0.0329269	0.950627	0.827327	0.0421495	-0.608596	0.199814	0.00429949	0.993551	-0.256824	0.623233
chr03_AA_00399	chr03_AA_00399	NA	NA	black	-0.425522	0.400242	-0.377861	0.460184	-0.420343	0.40662	-0.838569	0.0369867	-0.146178	0.782294	-0.579699	0.227855	-0.296493	0.568293	0.19451	0.711915	0.366503	0.474861	-0.479091	0.336346	0.672603	0.143236	-0.391512	0.442737	0.461375	0.357044	0.663413	0.15087	0.228527	0.663177	0.279811	0.591238	-0.680883	0.136505	-0.186153	0.723997	-0.327009	0.526971
chr07_AA_00956	chr07_AA_00956	NA	NA	black	0.424957	0.400936	0.434356	0.389439	0.478704	0.336793	0.910435	0.0116735	-0.193952	0.71272	0.488282	0.325785	0.198749	0.705802	-0.519655	0.290681	0.101727	0.847936	0.510204	0.301099	-0.856128	0.0295596	0.816302	0.0475181	-0.193197	0.71381	-0.151052	0.775146	-0.353326	0.492066	-0.636785	0.173929	0.72919	0.100077	0.185971	0.72426	0.139467	0.792157
chr06_AA_00846	chr06_AA_00846	NA	NA	black	0.423832	0.402319	0.39973	0.43234	0.253653	0.627681	0.904748	0.0131773	0.132683	0.802143	0.709942	0.113998	0.431595	0.392805	-0.497834	0.314941	-0.115685	0.827246	0.357486	0.486614	-0.596754	0.211126	0.603491	0.204659	-0.585754	0.221857	-0.476093	0.339817	-0.137651	0.794827	-0.355624	0.489052	0.801137	0.0553878	-0.0859253	0.871429	0.148873	0.778341
chr05_AA_00698	chr05_AA_00698	NA	NA	black	-0.4163	0.411624	-0.382208	0.454605	-0.450284	0.370223	-0.875687	0.0222201	-0.0499081	0.9252	-0.510576	0.300686	-0.251137	0.631214	0.234894	0.654139	0.289558	0.577801	-0.533867	0.275279	0.753575	0.083606	-0.518143	0.292339	0.37572	0.462939	0.534035	0.275099	0.345783	0.501998	0.320305	0.535973	-0.73035	0.0992633	-0.218384	0.677631	-0.224481	0.668935
chr04_AA_00402	chr04_AA_00402	NA	NA	black	0.411405	0.417709	0.406566	0.423752	0.53727	0.271639	0.884351	0.0192887	-0.19181	0.715813	0.464914	0.352873	0.185916	0.724339	-0.386426	0.449213	-0.041587	0.937656	0.584428	0.223166	-0.888196	0.0180514	0.704537	0.118051	-0.164566	0.755379	-0.274383	0.598755	-0.352402	0.493279	-0.625256	0.184336	0.698895	0.122347	0.310553	0.549146	0.273958	0.599343
chr04_AA_00354	chr04_AA_00354	NA	NA	black	0.409479	0.420111	0.388506	0.44656	0.532722	0.276508	0.869935	0.0242751	-0.0518562	0.922285	0.354164	0.490966	0.11256	0.831874	-0.190394	0.717861	-0.232389	0.657692	0.592439	0.215309	-0.844461	0.0344071	0.600911	0.207126	-0.210056	0.68955	-0.389624	0.445138	-0.524237	0.285681	-0.320731	0.5354	0.706448	0.116611	0.320162	0.536166	0.108189	0.83835
chr04_AA_00188	chr04_AA_00188	NA	NA	black	0.404941	0.42579	0.400351	0.431557	0.290917	0.575935	0.916633	0.0101354	0.0252234	0.962173	0.548188	0.260086	0.310294	0.549496	-0.503671	0.30838	-0.0135822	0.979628	0.402142	0.429304	-0.674792	0.141443	0.749597	0.0862022	-0.439758	0.382885	-0.271582	0.602642	-0.348376	0.498576	-0.328253	0.525305	0.824649	0.0434261	-0.0459104	0.931183	-0.0675903	0.898769
chr02_AA_00565	chr02_AA_00565	NA	NA	black	0.402301	0.429104	0.398083	0.434418	0.287268	0.580951	0.914928	0.010548	0.0243055	0.963549	0.545089	0.263345	0.310264	0.549538	-0.504072	0.307931	-0.011971	0.982044	0.401263	0.43041	-0.672468	0.143347	0.751246	0.0851212	-0.439128	0.383648	-0.267132	0.608833	-0.350795	0.495392	-0.324533	0.530291	0.825827	0.0428623	-0.048709	0.926994	-0.0743231	0.888721
chr10_AA_00844	chr10_AA_00844	NA	NA	black	-0.395315	0.437916	-0.433241	0.390798	-0.376021	0.462551	-0.822337	0.0445421	0.279508	0.591656	-0.506381	0.305352	-0.203693	0.698687	0.734762	0.0961967	-0.406441	0.423909	-0.346937	0.500475	0.747594	0.0875227	-0.911895	0.0113018	0.135563	0.797901	-0.113411	0.830614	0.20184	0.701351	0.790885	0.0610212	-0.634028	0.176395	-0.0313028	0.953061	-0.0809565	0.878831
chr07_AA_00082	chr07_AA_00082	NA	NA	black	-0.394142	0.439402	-0.370171	0.470105	-0.442238	0.379888	-0.826386	0.0425961	0.0853071	0.87235	-0.640997	0.17019	-0.34631	0.501301	0.394335	0.439157	0.132892	0.801835	-0.508519	0.302971	0.750725	0.0854622	-0.525122	0.284719	0.327243	0.526658	0.469651	0.347319	0.0709536	0.893748	0.655783	0.157336	-0.658479	0.155038	-0.231862	0.658439	-0.511114	0.30009
chr08_AA_00626	chr08_AA_00626	NA	NA	black	0.388761	0.446236	0.375671	0.463002	0.391498	0.442755	0.700978	0.120753	0.169392	0.748342	0.0928133	0.86118	-0.109321	0.836672	-0.0504505	0.924388	-0.18842	0.720715	0.330753	0.521962	-0.575118	0.232436	0.509547	0.301828	-0.209543	0.690286	-0.232483	0.657558	-0.735884	0.0954238	0.189777	0.718752	0.543051	0.265498	0.102269	0.847131	-0.420627	0.40627
chr10_AA_01042	chr10_AA_01042	NA	NA	black	0.386099	0.44963	0.374592	0.464393	0.133881	0.800379	0.882364	0.0199435	0.139682	0.79184	0.699597	0.121809	0.463527	0.354506	-0.593295	0.214477	-0.00783386	0.988249	0.275049	0.59783	-0.507963	0.30359	0.675024	0.141254	-0.624175	0.185326	-0.349916	0.496548	-0.136217	0.796939	-0.294724	0.570714	0.833246	0.039392	-0.235465	0.653331	-0.0260708	0.960903
chr11_AA_01707	chr11_AA_01707	NA	NA	black	-0.377214	0.461016	-0.386515	0.449099	-0.601489	0.206573	-0.820385	0.0454948	0.331278	0.521261	-0.33812	0.512148	-0.0772996	0.884282	0.362975	0.479448	-0.047675	0.928542	-0.620892	0.188341	0.944091	0.00460133	-0.739534	0.0929284	-0.0244988	0.963259	0.12108	0.819267	0.41066	0.418637	0.719736	0.106815	-0.616671	0.192248	-0.42206	0.404502	-0.276917	0.595242
chr09_AA_00408	chr09_AA_00408	NA	NA	black	-0.37405	0.465093	-0.328213	0.525359	-0.10859	0.837755	-0.682018	0.135593	-0.464568	0.353281	-0.468884	0.348217	-0.258137	0.621395	0.157455	0.76577	0.337423	0.513074	-0.139407	0.792244	0.27216	0.601839	-0.282747	0.587182	0.665642	0.149003	0.579808	0.227747	0.286881	0.581483	-0.284533	0.584718	-0.610238	0.198267	0.227315	0.6649	0.215916	0.681159
chr09_AA_00315	chr09_AA_00315	NA	NA	black	0.373946	0.465226	0.372339	0.467302	0.487028	0.327219	0.887756	0.0181911	-0.201601	0.701695	0.424691	0.401263	0.200037	0.703946	-0.384545	0.451615	-0.0493785	0.925992	0.601279	0.206773	-0.876391	0.0219744	0.743554	0.0902141	-0.173293	0.742663	-0.232608	0.657381	-0.417699	0.40989	-0.553568	0.254465	0.757324	0.0811918	0.276308	0.596086	0.162474	0.758433
chr10_AA_00519	chr10_AA_00519	NA	NA	black	0.373906	0.465279	0.35843	0.485379	0.158496	0.764247	0.872381	0.0233908	0.151607	0.774331	0.615807	0.193052	0.40743	0.422672	-0.495186	0.317933	-0.0826131	0.876362	0.313793	0.54476	-0.525212	0.284621	0.648742	0.163404	-0.589877	0.21781	-0.367177	0.473986	-0.242902	0.642812	-0.193215	0.713785	0.834183	0.0389632	-0.183472	0.72788	-0.0916347	0.862933
chr08_AA_00307	chr08_AA_00307	NA	NA	black	-0.36565	0.475969	-0.369562	0.470893	-0.46115	0.357309	-0.87522	0.0223836	0.161967	0.759174	-0.306715	0.554354	-0.114517	0.828975	0.336732	0.513992	0.0416519	0.937558	-0.570071	0.237525	0.845705	0.0338736	-0.77716	0.0689537	0.151702	0.774193	0.153494	0.771567	0.577047	0.230503	0.3746	0.464383	-0.762807	0.0777186	-0.230727	0.660051	0.072928	0.890802
chr10_AA_01493	chr10_AA_01493	NA	NA	black	0.353492	0.491848	0.342835	0.505895	0.590567	0.217136	0.825343	0.0430937	-0.227189	0.66508	0.276593	0.595691	0.0741278	0.889012	-0.178699	0.734804	-0.18228	0.729608	0.68526	0.133003	-0.929089	0.00736432	0.634721	0.175774	-0.0412711	0.938128	-0.282576	0.587417	-0.533784	0.275368	-0.482029	0.332957	0.673713	0.142326	0.460251	0.358372	0.205511	0.696073
chr03_AA_00183	chr03_AA_00183	NA	NA	black	-0.353281	0.492124	-0.339993	0.509661	-0.29183	0.574682	-0.88706	0.0184129	0.0617605	0.907477	-0.651313	0.161177	-0.435	0.388657	0.509789	0.30156	0.0740237	0.889167	-0.481613	0.333436	0.698726	0.122476	-0.671474	0.144165	0.43823	0.384735	0.36966	0.470767	0.153671	0.771308	0.528691	0.280852	-0.826037	0.0427624	-0.0445099	0.933279	-0.238183	0.649482
chr04_AA_00682	chr04_AA_00682	NA	NA	black	0.353157	0.492288	0.353956	0.491239	0.368821	0.471853	0.899606	0.0146125	-0.144373	0.784946	0.474096	0.342136	0.281128	0.589417	-0.460976	0.357515	-0.0199174	0.970128	0.538111	0.270742	-0.791754	0.0605342	0.779166	0.0677667	-0.283599	0.586006	-0.213044	0.685269	-0.388452	0.446629	-0.473879	0.342389	0.826041	0.0427603	0.126123	0.811819	0.0448294	0.932801
chr11_AA_01619	chr11_AA_01619	NA	NA	black	-0.340462	0.509039	-0.379989	0.457451	-0.160711	0.761009	-0.647297	0.164661	-0.0486759	0.927044	-0.133139	0.801471	0.0531954	0.920282	0.477238	0.33849	-0.331882	0.520455	-0.0787954	0.882051	0.413439	0.415177	-0.798089	0.0570361	0.194586	0.711805	-0.247895	0.635775	0.59689	0.210995	-0.0251381	0.962301	-0.535449	0.273584	0.253475	0.62793	0.714392	0.110709
chr07_AA_00943	chr07_AA_00943	NA	NA	black	0.336708	0.514024	0.328967	0.52435	0.365832	0.475732	0.88043	0.0205906	-0.095471	0.857229	0.41671	0.411115	0.254254	0.626837	-0.354659	0.490317	-0.12469	0.813935	0.558333	0.249527	-0.773733	0.071003	0.716354	0.109272	-0.292864	0.573264	-0.273341	0.600199	-0.458727	0.360174	-0.343371	0.505185	0.827603	0.0420194	0.150808	0.775503	-0.00517881	0.992232
chr01_AA_00246	chr01_AA_00246	NA	NA	black	0.336065	0.51488	0.278736	0.592724	0.151241	0.774868	0.696275	0.124364	0.390801	0.443641	0.511725	0.299414	0.335165	0.516078	-0.0987889	0.852299	-0.461858	0.356473	0.275269	0.597526	-0.352168	0.493586	0.231275	0.659273	-0.650263	0.162085	-0.696354	0.124303	-0.230866	0.659853	0.172847	0.743311	0.658652	0.154891	-0.0930636	0.860808	0.000156284	0.999766
chr08_AA_01094	chr08_AA_01094	NA	NA	black	0.327716	0.526024	0.324153	0.530801	0.410209	0.4192	0.736457	0.0950304	-0.00939724	0.985905	0.081307	0.878308	-0.0553298	0.91709	-0.101565	0.848176	-0.158168	0.764727	0.471365	0.345317	-0.692345	0.127417	0.619442	0.18968	-0.121452	0.818717	-0.151062	0.775131	-0.758586	0.0803861	0.0217078	0.967443	0.640197	0.170898	0.196408	0.709176	-0.353121	0.492334
chr07_AA_01077	chr07_AA_01077	NA	NA	black	0.315924	0.54188	0.327769	0.525953	0.0455009	0.931796	0.820286	0.0455438	-0.0191884	0.971221	0.740227	0.0924583	0.536968	0.271961	-0.785308	0.0641913	0.218629	0.677282	0.226961	0.665405	-0.468734	0.348393	0.773661	0.0710462	-0.556063	0.251874	-0.140108	0.791214	0.0265385	0.960202	-0.524426	0.285476	0.812332	0.049524	-0.305944	0.555403	0.02744	0.95885
chr11_AA_00403	chr11_AA_00403	NA	NA	black	-0.313146	0.545634	-0.366865	0.474391	-0.0789434	0.881831	-0.490878	0.322824	-0.0815751	0.877909	-0.039301	0.941079	0.152837	0.77253	0.495514	0.317562	-0.488807	0.325185	0.111863	0.832906	0.242553	0.643305	-0.743032	0.0905649	0.130619	0.805185	-0.415737	0.412322	0.542336	0.266255	-0.101927	0.847638	-0.354229	0.49088	0.368305	0.472523	0.847441	0.0331361
chr09_AA_00153	chr09_AA_00153	NA	NA	black	0.297304	0.567183	0.304443	0.557444	0.157639	0.765501	0.863338	0.0267385	-0.0763375	0.885716	0.560847	0.246936	0.420164	0.406841	-0.599875	0.20812	0.0664041	0.90054	0.403127	0.428065	-0.615369	0.19346	0.801102	0.0554065	-0.436546	0.386778	-0.154754	0.769723	-0.258621	0.620717	-0.399879	0.432152	0.879872	0.0207792	-0.120426	0.820235	-0.0821772	0.877012
chr04_AA_00405	chr04_AA_00405	NA	NA	black	0.295354	0.569852	0.311431	0.547956	-0.0641114	0.903965	0.771808	0.0721664	0.0831768	0.875523	0.668091	0.146963	0.500439	0.312007	-0.772937	0.0714828	0.245234	0.639523	0.111622	0.833263	-0.337528	0.512934	0.767239	0.074961	-0.610132	0.198367	-0.0720469	0.892117	-0.0458989	0.9312	-0.299783	0.563796	0.799963	0.0560202	-0.455906	0.363521	-0.228218	0.663616
chr09_AA_00796	chr09_AA_00796	NA	NA	black	0.285413	0.583505	0.305393	0.556152	0.0129506	0.980575	0.798543	0.0567892	-0.0506391	0.924106	0.682119	0.135512	0.514232	0.296642	-0.797663	0.0572684	0.265415	0.611226	0.217473	0.678933	-0.453293	0.366631	0.815188	0.0480768	-0.519884	0.290431	-0.0503421	0.924551	-0.02352	0.964727	-0.491894	0.321668	0.818818	0.0462667	-0.331079	0.521526	-0.0736021	0.889796
chr08_AA_00391	chr08_AA_00391	NA	NA	black	0.266662	0.609488	0.25281	0.628864	0.148443	0.778971	0.846601	0.033492	-0.0387943	0.941838	0.635493	0.175083	0.519077	0.291315	-0.506084	0.305683	-0.114062	0.82965	0.466151	0.35142	-0.600944	0.207094	0.658796	0.154769	-0.509716	0.301641	-0.354794	0.490139	-0.149798	0.776984	-0.402497	0.428858	0.897288	0.0152828	-0.0578214	0.913365	0.122002	0.817905
chr06_AA_00050	chr06_AA_00050	NA	NA	black	0.245269	0.639474	0.250354	0.632315	0.081019	0.878737	0.825242	0.0431422	-0.10784	0.838866	0.653575	0.159228	0.542429	0.266156	-0.658439	0.155072	0.0722942	0.891748	0.394913	0.438425	-0.561267	0.246505	0.760341	0.079272	-0.484849	0.329716	-0.183991	0.727128	-0.085415	0.872189	-0.502356	0.309853	0.889817	0.0175415	-0.156696	0.76688	0.0605816	0.909239
chr11_AA_00738	chr11_AA_00738	NA	NA	blue	-0.792793	0.0599539	-0.733502	0.0970681	-0.452927	0.367067	-0.641493	0.169752	-0.767147	0.0750181	-0.754876	0.0827647	0.0044297	0.993355	0.255898	0.624531	0.0884207	0.867715	0.286322	0.582254	0.195997	0.709769	-0.00806171	0.987908	0.682761	0.134998	0.789386	0.061866	-0.160312	0.761593	0.0401157	0.939859	-0.0225089	0.966242	0.217803	0.678462	-0.310299	0.54949
chr09_AA_00419	chr09_AA_00419	NA	NA	blue	0.777178	0.0689431	0.710871	0.113308	0.525289	0.284538	0.549823	0.258373	0.778384	0.0682282	0.606149	0.202131	-0.142742	0.787341	-0.0662641	0.900749	-0.184209	0.726812	-0.268459	0.606986	-0.191469	0.716306	-0.117746	0.824198	-0.567199	0.24044	-0.815796	0.0477714	0.0704939	0.894434	0.0663179	0.900669	-0.100448	0.849834	-0.0901323	0.865168	0.312636	0.546325
chr06_AA_01010	chr06_AA_01010	NA	NA	blue	-0.767754	0.0746439	-0.700217	0.121334	-0.568061	0.239564	-0.576915	0.230635	-0.751427	0.0850033	-0.529827	0.279625	0.18742	0.722161	-0.00521931	0.992171	0.246432	0.637834	0.188655	0.720375	0.258206	0.621298	0.0916633	0.86289	0.52085	0.289374	0.815558	0.0478913	0.0618195	0.907389	-0.12358	0.815574	0.0563431	0.915575	0.0177831	0.973328	-0.249382	0.633681
chr08_AA_01232	chr08_AA_01232	NA	NA	blue	-0.767681	0.0746887	-0.702483	0.119607	-0.451131	0.36921	-0.552365	0.255718	-0.852372	0.0310822	-0.572815	0.234752	0.145473	0.783329	0.0630001	0.905625	0.190369	0.717896	0.319464	0.537105	0.125499	0.81274	0.098783	0.852307	0.629777	0.180225	0.791876	0.060466	0.00303075	0.995454	-0.228922	0.662615	0.0607996	0.908913	0.193723	0.71305	-0.126009	0.811987
chr06_AA_00146	chr06_AA_00146	NA	NA	blue	-0.766287	0.0755498	-0.700022	0.121483	-0.463733	0.354263	-0.593641	0.214141	-0.790601	0.0611809	-0.672203	0.143565	0.0548967	0.917738	0.133327	0.801195	0.181956	0.730078	0.264718	0.612198	0.178984	0.734391	0.0709881	0.893697	0.649611	0.162649	0.828857	0.0414284	-0.0976951	0.853924	-0.0671794	0.899383	0.0120787	0.981883	0.163301	0.757225	-0.285489	0.583401
chr04_AA_00373	chr04_AA_00373	NA	NA	blue	0.760768	0.0790022	0.700857	0.120845	0.449165	0.371562	0.675435	0.140919	0.787606	0.0628759	0.589945	0.217744	-0.0834635	0.875095	-0.129769	0.80644	-0.19481	0.711482	-0.206195	0.695091	-0.236027	0.652534	0.0604653	0.909413	-0.656875	0.156403	-0.759962	0.0795122	-0.121016	0.819363	0.207318	0.693479	0.122234	0.817562	-0.193948	0.712726	0.0334334	0.949869
chr07_AA_00272	chr07_AA_00272	NA	NA	blue	-0.730301	0.0992979	-0.680384	0.136907	-0.306075	0.555224	-0.573195	0.234369	-0.727424	0.101321	-0.87216	0.0234701	-0.138496	0.793584	0.420327	0.40664	-0.0462755	0.930636	0.383911	0.452426	0.0726844	0.891165	-0.0109089	0.983637	0.743683	0.0901276	0.714422	0.110687	-0.403565	0.427515	0.177299	0.736839	-0.00825134	0.987623	0.360361	0.482857	-0.397542	0.4351
chr10_AA_00797	chr10_AA_00797	NA	NA	blue	-0.72879	0.100358	-0.659334	0.154312	-0.499986	0.312516	-0.497686	0.315107	-0.738901	0.0933594	-0.622715	0.186664	0.0949862	0.857949	0.0483621	0.927513	0.212374	0.686229	0.249005	0.634212	0.167824	0.750627	0.177785	0.736132	0.552976	0.255081	0.840697	0.036045	-0.161708	0.759553	-0.00735726	0.988964	0.122598	0.817024	0.0585064	0.912341	-0.428565	0.396509
chr06_AA_00311	chr06_AA_00311	NA	NA	blue	0.714586	0.110566	0.657265	0.156071	0.491525	0.322088	0.231235	0.659329	0.786655	0.0634191	0.428979	0.396003	-0.335498	0.515635	0.0513772	0.923002	-0.058604	0.912195	-0.493796	0.319508	0.038536	0.942225	-0.358591	0.485169	-0.373193	0.466199	-0.665003	0.149537	0.220915	0.674018	0.108036	0.838577	-0.490869	0.322835	-0.0851493	0.872585	0.351063	0.495039
chr02_AA_00212	chr02_AA_00212	NA	NA	blue	0.703202	0.119061	0.633954	0.176461	0.435607	0.387918	0.341451	0.507729	0.829132	0.0412994	0.531465	0.27786	-0.186092	0.724084	0.0314548	0.952833	-0.186788	0.723077	-0.405685	0.424857	0.00455418	0.993169	-0.319477	0.537089	-0.527116	0.282556	-0.798361	0.0568884	0.205302	0.696374	0.159137	0.763309	-0.299122	0.564698	-0.129271	0.807174	0.346143	0.501522
chr11_AA_01295	chr11_AA_01295	NA	NA	blue	-0.674683	0.141532	-0.609569	0.198897	-0.314972	0.543166	-0.601042	0.207001	-0.715426	0.109951	-0.831404	0.0402407	-0.18381	0.72739	0.279937	0.591063	0.16188	0.759301	0.232122	0.65807	0.134499	0.799467	0.0360305	0.945978	0.759181	0.0800078	0.842723	0.0351589	-0.306345	0.554857	0.0856034	0.871909	-0.116557	0.825956	0.255347	0.625304	-0.42305	0.403281
chr10_AA_00415	chr10_AA_00415	NA	NA	blue	-0.653687	0.159132	-0.576614	0.230937	-0.35943	0.484073	-0.485746	0.328687	-0.823413	0.044021	-0.58208	0.22549	0.0251519	0.96228	-0.0177547	0.973371	0.335188	0.516048	0.24629	0.638035	0.0735216	0.889916	0.205284	0.696399	0.665083	0.149471	0.885075	0.0190527	-0.0804552	0.879578	-0.254425	0.626598	0.0122551	0.981618	0.163808	0.756486	-0.23515	0.653777
chr09_AA_01151	chr09_AA_01151	NA	NA	blue	-0.648685	0.163453	-0.58228	0.225291	-0.188581	0.720482	-0.339901	0.509783	-0.938474	0.00556175	-0.649277	0.162939	0.00279438	0.995808	0.118864	0.822544	0.134911	0.798862	0.538471	0.270359	-0.193374	0.713554	0.283686	0.585886	0.749893	0.0860076	0.777808	0.0685691	-0.321116	0.534882	-0.289074	0.578467	0.183658	0.72761	0.424163	0.401912	-0.172757	0.743442
chr06_AA_00589	chr06_AA_00589	NA	NA	blue	-0.647054	0.164873	-0.582752	0.224823	-0.722047	0.10515	-0.594428	0.213377	-0.466288	0.351259	-0.271384	0.602917	0.286366	0.582192	-0.219682	0.675778	0.408503	0.42133	-0.166656	0.75233	0.52927	0.280226	0.0123224	0.981517	0.232708	0.65724	0.744251	0.0897474	0.37708	0.461188	-0.0706397	0.894217	-0.0577225	0.913512	-0.347723	0.499437	-0.262724	0.614981
chr06_AA_00689	chr06_AA_00689	NA	NA	blue	-0.629899	0.180115	-0.557479	0.250409	-0.630075	0.179955	-0.607326	0.201015	-0.513897	0.297012	-0.416369	0.411539	0.132403	0.802556	-0.149155	0.777927	0.440601	0.381865	-0.139822	0.791634	0.462832	0.355324	0.0496535	0.925581	0.372836	0.466659	0.841832	0.0355474	0.213351	0.684829	-0.0334084	0.949906	-0.114915	0.828387	-0.255119	0.625623	-0.366961	0.474267
chr01_AA_00262	chr01_AA_00262	NA	NA	blue	-0.628131	0.181718	-0.565722	0.241945	-0.449608	0.371032	-0.239225	0.648008	-0.66674	0.148087	-0.519285	0.291087	0.167399	0.751247	-0.0201896	0.96972	0.126968	0.810571	0.36465	0.477269	0.00840704	0.98739	0.363541	0.478712	0.390246	0.444347	0.727918	0.100972	-0.351212	0.494843	0.0624259	0.906483	0.388653	0.446373	0.0196768	0.970489	-0.568098	0.239526
chr02_AA_00557	chr02_AA_00557	NA	NA	blue	-0.625441	0.184167	-0.563498	0.244217	-0.131191	0.804343	-0.334525	0.516931	-0.89587	0.0157002	-0.743083	0.0905303	-0.0954801	0.857215	0.227805	0.664204	0.0649634	0.902692	0.559653	0.248165	-0.220956	0.67396	0.259838	0.619014	0.786363	0.0635858	0.754339	0.0831115	-0.462331	0.355915	-0.161586	0.75973	0.164539	0.755418	0.478674	0.336828	-0.266417	0.609829
chr08_AA_01263	chr08_AA_01263	NA	NA	blue	-0.624698	0.184846	-0.544993	0.263446	-0.346871	0.500562	-0.490955	0.322737	-0.779632	0.0674925	-0.626735	0.182987	-0.0435024	0.934788	-0.0028697	0.995695	0.362463	0.480115	0.197651	0.707384	0.0927461	0.86128	0.211184	0.687933	0.675813	0.14061	0.917982	0.00981462	-0.141708	0.78886	-0.179137	0.734168	-0.0245525	0.963179	0.137108	0.795627	-0.334405	0.51709
chr09_AA_01232	chr09_AA_01232	NA	NA	blue	0.620515	0.188689	0.550668	0.257489	0.311581	0.547753	0.179544	0.733579	0.9052	0.0130546	0.407337	0.422788	-0.236619	0.651696	0.137478	0.795083	-0.211975	0.6868	-0.521823	0.288311	0.191348	0.71648	-0.450992	0.369376	-0.518901	0.291507	-0.749984	0.0859482	0.202922	0.699794	0.382597	0.454107	-0.406288	0.424101	-0.216184	0.680776	0.193056	0.714013
chr06_AA_00861	chr06_AA_00861	NA	NA	blue	-0.620432	0.188765	-0.566915	0.240729	-0.309182	0.551005	-0.0413679	0.937984	-0.881225	0.0203235	-0.319473	0.537093	0.367457	0.473622	-0.109776	0.835997	0.0276983	0.958463	0.674398	0.141765	-0.289412	0.578003	0.486643	0.327659	0.39138	0.442906	0.573385	0.234179	-0.265244	0.611464	-0.345363	0.502552	0.61478	0.19401	0.249869	0.632997	-0.155141	0.769156
chr11_AA_00462	chr11_AA_00462	NA	NA	blue	0.61214	0.196479	0.541604	0.267029	0.173132	0.742897	0.41833	0.409109	0.851419	0.0314744	0.760556	0.0791362	0.152823	0.77255	-0.183495	0.727846	-0.188696	0.720315	-0.409816	0.41969	0.108375	0.838074	-0.226508	0.666049	-0.801921	0.0549672	-0.845471	0.0339738	0.390493	0.444033	0.140938	0.789993	-0.0360925	0.945885	-0.384403	0.451796	0.323342	0.53189
chr05_AA_00161	chr05_AA_00161	NA	NA	blue	-0.609356	0.199097	-0.5603	0.247499	-0.324592	0.530212	-0.858785	0.0285045	-0.47623	0.339659	-0.806557	0.052511	-0.311642	0.54767	0.399726	0.432345	0.180279	0.732512	-0.0972894	0.854526	0.430432	0.394225	-0.344779	0.503324	0.737391	0.0943899	0.719578	0.106929	0.00437912	0.993431	0.17384	0.741867	-0.545591	0.262817	0.180119	0.732743	-0.225703	0.667195
chr09_AA_00535	chr09_AA_00535	NA	NA	blue	-0.604121	0.204059	-0.556835	0.251075	-0.413194	0.415481	-0.278972	0.592397	-0.530866	0.278505	-0.623916	0.185562	0.0555363	0.916781	0.172898	0.743238	-0.0258683	0.961206	0.340625	0.508824	0.053436	0.919922	0.230356	0.660577	0.381893	0.455008	0.618836	0.19024	-0.475167	0.340892	0.307289	0.553575	0.319208	0.53745	0.0559459	0.916169	-0.663669	0.150655
chr06_AA_00505	chr06_AA_00505	NA	NA	blue	-0.603729	0.204432	-0.52116	0.289035	-0.399739	0.432329	-0.455729	0.363731	-0.737786	0.0941201	-0.554374	0.253627	0.0105987	0.984103	-0.0951733	0.857671	0.417415	0.410242	0.142028	0.78839	0.129597	0.806692	0.257062	0.622901	0.593131	0.214636	0.928517	0.00748219	-0.0971939	0.854668	-0.178625	0.734912	0.0150108	0.977485	0.0315305	0.95272	-0.380503	0.456791
chr05_AA_00119	chr05_AA_00119	NA	NA	blue	-0.601782	0.206292	-0.529995	0.279443	-0.585469	0.222138	-0.474266	0.341939	-0.483277	0.33152	-0.52212	0.287988	0.0673314	0.899155	-0.0794191	0.881122	0.346696	0.500792	-0.0300254	0.954975	0.347599	0.499601	0.180819	0.731728	0.35897	0.484674	0.844727	0.0342929	-0.104404	0.843962	0.171339	0.745506	0.0525563	0.921238	-0.233002	0.656822	-0.646515	0.165343
chr09_AA_00412	chr09_AA_00412	NA	NA	blue	-0.596689	0.211188	-0.527532	0.282105	-0.669488	0.145805	-0.596645	0.211231	-0.445396	0.376084	-0.307565	0.553199	0.195305	0.710768	-0.221626	0.673004	0.470231	0.346641	-0.216588	0.680198	0.522154	0.28795	0.0262094	0.960695	0.27614	0.596319	0.791022	0.0609444	0.334908	0.516421	-0.0611709	0.908358	-0.126258	0.81162	-0.344791	0.503307	-0.311999	0.547187
chr02_AA_00508	chr02_AA_00508	NA	NA	blue	-0.595165	0.212662	-0.513782	0.297139	-0.364156	0.477911	-0.48447	0.330151	-0.765306	0.0761582	-0.523401	0.286591	0.00946766	0.985799	-0.0999506	0.850573	0.435342	0.38824	0.136109	0.797097	0.123307	0.815976	0.213503	0.684612	0.626484	0.183216	0.910316	0.0117041	-0.00752254	0.988716	-0.282191	0.587949	-0.0495689	0.925707	0.0781667	0.882989	-0.242812	0.642939
chr08_AA_01020	chr08_AA_01020	NA	NA	blue	-0.593289	0.214483	-0.524966	0.284889	-0.556885	0.251023	-0.72415	0.103645	-0.441406	0.380893	-0.526037	0.283726	-0.0399539	0.940101	-0.0116805	0.98248	0.43212	0.392165	-0.238221	0.649428	0.52975	0.279708	-0.100759	0.849373	0.467735	0.349562	0.834696	0.0387298	0.201683	0.701577	0.056751	0.914965	-0.331423	0.521067	-0.195986	0.709786	-0.357658	0.486388
chr10_AA_00781	chr10_AA_00781	NA	NA	blue	-0.588963	0.218705	-0.524184	0.285739	-0.131682	0.803619	-0.500759	0.311646	-0.764821	0.0764598	-0.867952	0.0250039	-0.290387	0.576663	0.321108	0.534892	0.142558	0.787612	0.339376	0.51048	-0.0472207	0.929222	0.106574	0.840744	0.853085	0.0307905	0.822943	0.0442484	-0.450359	0.370133	0.00775512	0.988368	-0.105181	0.84281	0.415884	0.41214	-0.380835	0.456365
chr09_AA_00363	chr09_AA_00363	NA	NA	blue	-0.588582	0.219077	-0.509747	0.301606	-0.421264	0.405484	-0.355115	0.489719	-0.678527	0.138406	-0.564166	0.243533	0.0327475	0.950896	-0.0827546	0.876151	0.342031	0.506959	0.191869	0.715728	0.0918041	0.862681	0.335952	0.51503	0.507137	0.304509	0.890963	0.0171856	-0.253804	0.627469	-0.0274173	0.958884	0.160957	0.76065	-0.0165906	0.975116	-0.559758	0.248057
chr11_AA_00104	chr11_AA_00104	NA	NA	blue	0.588018	0.219631	0.505329	0.306527	0.412686	0.416114	0.375154	0.463668	0.770423	0.0730087	0.417918	0.409619	-0.130527	0.805321	0.214405	0.68332	-0.44537	0.376116	-0.178114	0.735654	-0.0830019	0.875783	-0.326766	0.527296	-0.518545	0.291898	-0.892469	0.0167228	0.00184479	0.997233	0.321096	0.534908	-0.109182	0.836878	-0.00214326	0.996785	0.273142	0.600476
chr09_AA_00739	chr09_AA_00739	NA	NA	blue	-0.586213	0.221405	-0.510657	0.300596	-0.178442	0.735178	-0.342079	0.506896	-0.914793	0.0105811	-0.591497	0.216228	-0.0252739	0.962097	0.0068175	0.989774	0.283936	0.585541	0.424554	0.401431	-0.158423	0.764353	0.315952	0.541841	0.744318	0.0897027	0.844909	0.0342148	-0.234548	0.65463	-0.373702	0.465542	0.104033	0.844514	0.34876	0.49807	-0.162516	0.758373
chr09_AA_00882	chr09_AA_00882	NA	NA	blue	-0.583965	0.223623	-0.516849	0.29376	-0.441553	0.380715	-0.0925288	0.861603	-0.744118	0.0898362	-0.301235	0.561815	0.338253	0.511971	-0.241185	0.645237	0.216628	0.680141	0.424629	0.401339	-0.0972441	0.854594	0.51417	0.296711	0.297926	0.566333	0.706013	0.116938	-0.210807	0.688474	-0.211902	0.686905	0.534348	0.274764	-0.0155554	0.976669	-0.396568	0.436331
chr09_AA_00532	chr09_AA_00532	NA	NA	blue	-0.577569	0.229981	-0.501518	0.310794	-0.296819	0.567847	-0.629155	0.180789	-0.680506	0.136808	-0.695833	0.124706	-0.199931	0.7041	0.098321	0.852994	0.39174	0.442448	0.0409256	0.938646	0.206649	0.694438	0.0370506	0.944449	0.743611	0.090176	0.909533	0.0119063	-0.0765157	0.88545	-0.111413	0.833571	-0.27973	0.591349	0.150226	0.776356	-0.293919	0.571817
chr09_AA_00305	chr09_AA_00305	NA	NA	blue	-0.568603	0.239013	-0.494749	0.318428	-0.246934	0.637127	-0.387782	0.447483	-0.723012	0.104458	-0.745007	0.0892419	-0.162388	0.75856	0.124273	0.814551	0.242858	0.642874	0.289749	0.577539	-0.0208422	0.968741	0.270239	0.604509	0.69263	0.127195	0.875478	0.022293	-0.438502	0.384406	0.0203379	0.969497	0.0598575	0.910321	0.212204	0.686473	-0.540719	0.267969
chr10_AA_00410	chr10_AA_00410	NA	NA	blue	0.566856	0.240789	0.510038	0.301283	0.0957496	0.856814	0.670743	0.144768	0.68544	0.13286	0.894037	0.0162474	0.395571	0.437592	-0.424793	0.401138	-0.147736	0.780008	-0.192206	0.715241	-0.0845293	0.873508	0.12248	0.817199	-0.913884	0.0108047	-0.770635	0.0728794	0.284625	0.584592	-0.00834479	0.987483	0.379944	0.457508	-0.450446	0.370029	0.21416	0.683672
chr11_AA_01000	chr11_AA_01000	NA	NA	blue	-0.559948	0.247862	-0.480512	0.334705	-0.540563	0.268135	-0.509117	0.302306	-0.573417	0.234146	-0.348302	0.498674	0.130166	0.805854	-0.253711	0.627598	0.527759	0.281859	-0.10097	0.84906	0.345911	0.501828	0.164507	0.755465	0.395493	0.437691	0.871617	0.0236653	0.212224	0.686443	-0.201476	0.701875	-0.078287	0.882809	-0.217046	0.679544	-0.299674	0.563945
chr08_AA_00768	chr08_AA_00768	NA	NA	blue	-0.553723	0.254304	-0.477953	0.337662	-0.196002	0.709762	-0.233255	0.656463	-0.846223	0.0336527	-0.61383	0.194897	-0.0305354	0.954211	-0.00125317	0.99812	0.247865	0.635816	0.448999	0.37176	-0.19425	0.71229	0.423578	0.402632	0.663921	0.150444	0.844049	0.0345848	-0.418444	0.408968	-0.207724	0.692895	0.242352	0.64359	0.277073	0.595026	-0.397235	0.435489
chr11_AA_01424	chr11_AA_01424	NA	NA	blue	-0.547966	0.260319	-0.492205	0.321315	-0.337142	0.513448	-0.82426	0.0436129	-0.407209	0.422949	-0.781474	0.0664129	-0.343625	0.50485	0.319375	0.537226	0.276655	0.595604	-0.19403	0.712607	0.464133	0.353792	-0.285451	0.583453	0.689483	0.129661	0.771412	0.0724066	-0.0142966	0.978557	0.216201	0.680752	-0.556851	0.251059	0.0726649	0.891194	-0.347771	0.499374
chr08_AA_00588	chr08_AA_00588	NA	NA	blue	0.540899	0.267778	0.470903	0.345857	0.309464	0.550623	0.676645	0.139933	0.516326	0.294335	0.798668	0.0567212	0.324559	0.530255	-0.217016	0.679587	-0.339416	0.510426	0.0702468	0.894803	-0.308377	0.552097	0.0492729	0.926151	-0.713236	0.11156	-0.885272	0.0189888	0.19563	0.710298	-0.163902	0.756348	0.364511	0.477449	-0.0830838	0.875661	0.502238	0.309986
chr01_AA_00218	chr01_AA_00218	NA	NA	blue	-0.537743	0.271134	-0.481082	0.334047	-0.129126	0.807388	-0.688916	0.130107	-0.579653	0.227901	-0.925727	0.00806982	-0.449118	0.371618	0.441937	0.380251	0.161996	0.759132	0.0944002	0.85882	0.163747	0.756575	-0.145086	0.783898	0.869088	0.0245852	0.781347	0.0664868	-0.329869	0.523144	0.158603	0.764091	-0.419956	0.407099	0.359392	0.484122	-0.36133	0.481593
chr03_AA_00278	chr03_AA_00278	NA	NA	blue	0.533389	0.275792	0.479437	0.335946	0.425098	0.400763	0.366639	0.474685	0.400466	0.431413	0.658292	0.155197	0.076496	0.88548	-0.153996	0.770833	-0.109187	0.836871	-0.117184	0.825028	-0.197236	0.707983	-0.166024	0.753252	-0.383893	0.452448	-0.69478	0.125522	0.434011	0.38986	-0.407494	0.422592	-0.124302	0.814508	0.0674252	0.899015	0.780588	0.0669311
chr04_AA_00316	chr04_AA_00316	NA	NA	blue	-0.529024	0.280492	-0.444232	0.377484	-0.284222	0.585147	-0.250252	0.632458	-0.82625	0.042661	-0.446979	0.374182	0.0728989	0.890845	-0.206916	0.694055	0.426617	0.398897	0.300668	0.562589	-0.0915216	0.863101	0.447121	0.374013	0.573301	0.234263	0.895149	0.0159143	-0.172001	0.744543	-0.365337	0.476376	0.197395	0.707754	0.112368	0.832157	-0.305511	0.555991
chr09_AA_00435	chr09_AA_00435	NA	NA	blue	-0.525322	0.284502	-0.455059	0.364528	-0.499379	0.313199	-0.698478	0.122666	-0.367538	0.473517	-0.598396	0.209542	-0.163798	0.7565	0.028405	0.957404	0.449812	0.370788	-0.285662	0.583163	0.5189	0.291509	-0.0779656	0.883289	0.486342	0.328004	0.861219	0.0275539	0.0629136	0.905754	0.179868	0.733108	-0.370615	0.46953	-0.207685	0.692952	-0.514103	0.296785
chr08_AA_00500	chr08_AA_00500	NA	NA	blue	-0.525068	0.284777	-0.448063	0.372882	-0.297858	0.566426	-0.641177	0.170031	-0.614045	0.194696	-0.643845	0.167681	-0.217646	0.678685	0.0477716	0.928397	0.459691	0.359034	-0.0624897	0.906387	0.262292	0.615584	0.0130218	0.980468	0.706213	0.116788	0.907525	0.0124321	0.00119078	0.998214	-0.124439	0.814304	-0.353162	0.492281	0.0823418	0.876766	-0.279251	0.592012
chr02_AA_00302	chr02_AA_00302	NA	NA	blue	-0.52403	0.285906	-0.470798	0.345979	-0.198453	0.706228	0.0479301	0.92816	-0.818926	0.046213	-0.381329	0.455732	0.239768	0.647239	-0.0642591	0.903744	0.0141486	0.978778	0.686587	0.131949	-0.375969	0.462619	0.54989	0.258302	0.409981	0.419484	0.567527	0.240106	-0.461129	0.357333	-0.242451	0.64345	0.62623	0.183447	0.284802	0.584348	-0.300424	0.562922
chr04_AA_00690	chr04_AA_00690	NA	NA	blue	-0.519828	0.290493	-0.437022	0.3862	-0.317998	0.539081	-0.555735	0.252214	-0.619037	0.190054	-0.660844	0.153034	-0.204766	0.697145	0.00330312	0.995045	0.472593	0.343886	-0.0222225	0.966672	0.213941	0.683985	0.137363	0.795252	0.672903	0.14299	0.956856	0.00275195	-0.130313	0.805637	-0.0591748	0.911341	-0.22821	0.663628	0.0352358	0.947168	-0.448236	0.372675
chr05_AA_00554	chr05_AA_00554	NA	NA	blue	-0.519	0.291399	-0.457541	0.36158	-0.15711	0.766274	-0.724746	0.10322	-0.603517	0.204635	-0.775963	0.0696666	-0.366922	0.474317	0.293818	0.571955	0.296114	0.568811	0.000235881	0.999646	0.220851	0.67411	-0.16745	0.751173	0.838763	0.0369003	0.79524	0.0585977	-0.0695743	0.895807	-0.0620494	0.907045	-0.50149	0.310825	0.298005	0.566226	-0.152276	0.773352
chr11_AA_00673	chr11_AA_00673	NA	NA	blue	-0.510877	0.300353	-0.440506	0.381981	-0.304341	0.557583	-0.683626	0.134306	-0.573353	0.234211	-0.569977	0.23762	-0.185317	0.725206	0.0414482	0.937863	0.454778	0.364862	-0.119662	0.821363	0.318964	0.537779	-0.079975	0.880293	0.669942	0.14543	0.836567	0.0378826	0.148422	0.779002	-0.180413	0.732316	-0.429392	0.395497	0.0694444	0.896001	-0.134942	0.798816
chr06_AA_00492	chr06_AA_00492	NA	NA	blue	-0.510304	0.300988	-0.447591	0.373448	0.017782	0.97333	-0.26894	0.606316	-0.856528	0.0293998	-0.779331	0.0676695	-0.238791	0.648621	0.255597	0.624954	0.0923502	0.861869	0.551682	0.25643	-0.313222	0.545532	0.295962	0.569019	0.8413	0.0357803	0.75063	0.0855247	-0.581827	0.225741	-0.156777	0.766761	0.106997	0.840118	0.547199	0.261125	-0.302552	0.56002
chr09_AA_00174	chr09_AA_00174	NA	NA	blue	-0.508807	0.302651	-0.430239	0.394462	-0.218548	0.677397	-0.248861	0.634415	-0.743559	0.0902107	-0.639598	0.171428	-0.0985451	0.852661	-0.00917081	0.986244	0.300624	0.562649	0.331543	0.520907	-0.117265	0.824909	0.416403	0.411496	0.628794	0.181116	0.878338	0.0213021	-0.454974	0.364629	-0.0825507	0.876455	0.184468	0.726437	0.177775	0.736147	-0.545301	0.263122
chr06_AA_00382	chr06_AA_00382	NA	NA	blue	-0.508086	0.303453	-0.422801	0.403589	-0.208778	0.691383	-0.277756	0.59408	-0.818578	0.0463852	-0.56406	0.243641	-0.0601647	0.909862	-0.106184	0.841323	0.407395	0.422715	0.304803	0.556955	-0.11821	0.823511	0.42092	0.405907	0.66566	0.148988	0.921953	0.00889922	-0.293437	0.572478	-0.287294	0.580916	0.124042	0.814891	0.188241	0.720974	-0.37472	0.464228
chr07_AA_00327	chr07_AA_00327	NA	NA	blue	-0.506551	0.305163	-0.442603	0.379448	-0.703412	0.118902	-0.603495	0.204655	-0.243063	0.642586	-0.2588	0.620467	0.150626	0.77577	-0.239111	0.648169	0.501205	0.311146	-0.401602	0.429983	0.651625	0.160907	-0.0374243	0.94389	0.151849	0.773977	0.73817	0.0938574	0.37003	0.470287	0.0981173	0.853296	-0.211198	0.687914	-0.503391	0.308694	-0.424158	0.401918
chr08_AA_00112	chr08_AA_00112	NA	NA	blue	-0.503661	0.308391	-0.450675	0.369755	-0.214751	0.682826	-0.80514	0.0532562	-0.429024	0.395948	-0.834441	0.0388455	-0.439469	0.383234	0.394455	0.439005	0.242426	0.643485	-0.139686	0.791833	0.373922	0.465258	-0.297506	0.566908	0.774187	0.07073	0.746413	0.0883061	-0.0935765	0.860045	0.189022	0.719844	-0.60264	0.205472	0.198313	0.706431	-0.297384	0.567074
chr01_AA_00299	chr01_AA_00299	NA	NA	blue	-0.500198	0.312277	-0.414294	0.414114	-0.379107	0.458583	-0.305012	0.55667	-0.730432	0.0992062	-0.309453	0.550637	0.143485	0.78625	-0.33226	0.51995	0.539288	0.269489	0.116372	0.826229	0.0644636	0.903439	0.385345	0.450592	0.460752	0.35778	0.88721	0.018365	0.0625998	0.906223	-0.412619	0.416196	0.104717	0.843498	-0.0588917	0.911765	-0.237109	0.651001
chr07_AA_01097	chr07_AA_01097	NA	NA	blue	-0.496922	0.31597	-0.416758	0.411055	-0.0987067	0.852421	-0.276371	0.595998	-0.899228	0.0147209	-0.551268	0.256862	-0.0761866	0.885941	-0.0598783	0.91029	0.364931	0.476904	0.394651	0.438756	-0.215678	0.6815	0.380528	0.456759	0.750084	0.0858823	0.863718	0.0265936	-0.24967	0.633276	-0.443947	0.377828	0.0824669	0.87658	0.347799	0.499338	-0.158227	0.76464
chr11_AA_01643	chr11_AA_01643	NA	NA	blue	-0.49259	0.320877	-0.410531	0.418798	-0.102879	0.846226	-0.356087	0.488445	-0.849094	0.0324406	-0.630831	0.179273	-0.171253	0.745631	-0.00325547	0.995117	0.391436	0.442834	0.307113	0.553814	-0.140097	0.791229	0.315453	0.542515	0.7922	0.0602848	0.906134	0.0128028	-0.269933	0.604934	-0.348414	0.498527	-0.0315161	0.952741	0.326734	0.52734	-0.234187	0.655142
chr10_AA_01313	chr10_AA_01313	NA	NA	blue	0.483863	0.330847	0.405907	0.424578	0.529014	0.280503	0.587523	0.220117	0.403748	0.427285	0.413077	0.415627	0.0241922	0.963719	0.190776	0.717307	-0.571571	0.236008	0.292543	0.573704	-0.476357	0.339511	-0.0596588	0.910618	-0.38684	0.448684	-0.879744	0.0208226	-0.191043	0.716922	0.0173657	0.973954	0.26202	0.615964	0.303031	0.559367	0.434013	0.389857
chr10_AA_00791	chr10_AA_00791	NA	NA	blue	-0.483623	0.331123	-0.417649	0.409952	-0.651673	0.160866	-0.622489	0.186872	-0.219498	0.67604	-0.366362	0.475044	0.0288981	0.956665	-0.162339	0.758631	0.498693	0.313971	-0.416924	0.41085	0.641623	0.169637	-0.0453403	0.932036	0.219416	0.676157	0.777738	0.0686104	0.245888	0.638601	0.19727	0.707933	-0.268377	0.6071	-0.467298	0.350074	-0.535034	0.274029
chr09_AA_00689	chr09_AA_00689	NA	NA	blue	-0.477635	0.33803	-0.405308	0.425328	-0.655474	0.1576	-0.517119	0.293463	-0.311591	0.54774	-0.24052	0.646177	0.153093	0.772154	-0.317308	0.540012	0.563514	0.2442	-0.342893	0.505818	0.549468	0.258744	0.0905434	0.864556	0.177374	0.736729	0.795982	0.0581891	0.309533	0.550529	0.00413623	0.993796	-0.135544	0.797929	-0.479871	0.335445	-0.445399	0.376081
chr05_AA_00920	chr05_AA_00920	NA	NA	blue	-0.474146	0.342078	-0.401811	0.42972	-0.0562788	0.915671	-0.490842	0.322865	-0.694411	0.125808	-0.855545	0.0297935	-0.410081	0.41936	0.258868	0.620372	0.282565	0.587433	0.205954	0.695436	-0.0328406	0.950757	0.127611	0.809623	0.873242	0.023083	0.879623	0.0208637	-0.442992	0.378979	-0.0157136	0.976432	-0.231672	0.658709	0.368358	0.472454	-0.422077	0.404481
chr05_AA_00102	chr05_AA_00102	NA	NA	blue	-0.469908	0.347019	-0.397178	0.435561	-0.0764929	0.885484	-0.522897	0.28714	-0.662015	0.152046	-0.855173	0.0299436	-0.422784	0.40361	0.255926	0.624493	0.304934	0.556776	0.150815	0.775492	0.0168395	0.974743	0.0971869	0.854679	0.863203	0.0267902	0.887739	0.0181965	-0.41022	0.419186	0.00863377	0.98705	-0.276885	0.595286	0.331828	0.520527	-0.434642	0.389092
chr05_AA_00880	chr05_AA_00880	NA	NA	blue	-0.462595	0.355604	-0.403258	0.427901	-0.247421	0.636442	-0.757147	0.0813049	-0.369065	0.471538	-0.81933	0.0460139	-0.450033	0.370523	0.320583	0.5356	0.313539	0.545103	-0.206933	0.694031	0.399265	0.432927	-0.219251	0.676394	0.714579	0.110572	0.797929	0.0571235	-0.144951	0.784097	0.259481	0.619514	-0.566773	0.240873	0.0869913	0.869842	-0.454991	0.364609
chr03_AA_00561	chr03_AA_00561	NA	NA	blue	-0.460725	0.357811	-0.375021	0.463841	-0.468908	0.348188	-0.388624	0.44641	-0.564064	0.243637	-0.274181	0.599035	0.115661	0.827283	-0.368072	0.472825	0.619037	0.190054	-0.10803	0.838585	0.258126	0.62141	0.290816	0.576074	0.366064	0.475431	0.893254	0.016484	0.176514	0.737979	-0.286025	0.582662	-0.0304929	0.954275	-0.242988	0.642691	-0.324588	0.530216
chr11_AA_01751	chr11_AA_01751	NA	NA	blue	-0.458099	0.360919	-0.39417	0.439367	0.0884911	0.86761	-0.258623	0.620714	-0.848526	0.0326787	-0.785365	0.0641585	-0.304451	0.557434	0.25785	0.621797	0.125934	0.812098	0.532424	0.276829	-0.344802	0.503294	0.296654	0.568072	0.879083	0.0210473	0.755649	0.082266	-0.594058	0.213736	-0.192547	0.714749	0.0492711	0.926153	0.582694	0.224881	-0.276247	0.59617
chr11_AA_01382	chr11_AA_01382	NA	NA	blue	0.457427	0.361715	0.392848	0.441042	0.171324	0.745528	0.725336	0.1028	0.489921	0.323915	0.790561	0.0612038	0.439045	0.383748	-0.272729	0.601049	-0.359362	0.484161	0.125382	0.812913	-0.292062	0.574363	0.162899	0.757813	-0.794209	0.0591672	-0.827808	0.0419225	0.109829	0.835919	-0.0607926	0.908923	0.557089	0.250812	-0.189725	0.718828	0.307629	0.553113
chr09_AA_00182	chr09_AA_00182	NA	NA	blue	-0.45605	0.36335	-0.372782	0.46673	-0.0843526	0.873771	-0.414884	0.413381	-0.781085	0.0666399	-0.679425	0.13768	-0.270343	0.604365	0.0324364	0.951362	0.432958	0.391143	0.204656	0.697302	-0.0750295	0.887667	0.255608	0.624938	0.81975	0.045807	0.931653	0.00684739	-0.272957	0.600733	-0.277991	0.593755	-0.155124	0.769181	0.300883	0.562295	-0.285733	0.583064
chr09_AA_00415	chr09_AA_00415	NA	NA	blue	-0.443325	0.378578	-0.377798	0.460265	-0.155515	0.768608	-0.541835	0.266784	-0.477474	0.338217	-0.87576	0.0221945	-0.452052	0.368111	0.304821	0.556929	0.257764	0.621917	0.0260233	0.960974	0.149141	0.777947	0.0335099	0.949754	0.743938	0.0899568	0.838008	0.0372369	-0.462532	0.355678	0.270181	0.604589	-0.295762	0.569293	0.186243	0.723866	-0.63545	0.175121
chr10_AA_00275	chr10_AA_00275	NA	NA	blue	-0.438805	0.384038	-0.356102	0.488426	-0.125349	0.812961	-0.424122	0.401963	-0.66634	0.148421	-0.756677	0.081606	-0.341557	0.507587	0.0851841	0.872533	0.41422	0.414206	0.128219	0.808726	-0.00237833	0.996433	0.246769	0.63736	0.776663	0.0692493	0.949032	0.00383037	-0.397	0.435786	-0.0510288	0.923523	-0.163017	0.75764	0.210821	0.688454	-0.516179	0.294497
chr08_AA_00714	chr08_AA_00714	NA	NA	blue	-0.438676	0.384195	-0.36587	0.475683	-0.403119	0.428076	-0.236486	0.651884	-0.44587	0.375515	-0.510886	0.300343	-0.0290001	0.956512	-0.113132	0.831026	0.343674	0.504785	0.0642349	0.90378	0.126333	0.811508	0.377376	0.460807	0.341208	0.508051	0.814287	0.0485316	-0.369412	0.471088	0.190121	0.718255	0.188396	0.720749	-0.174243	0.74128	-0.788174	0.0625531
chr07_AA_00046	chr07_AA_00046	NA	NA	blue	-0.435224	0.388384	-0.349092	0.497634	-0.357536	0.486549	-0.184203	0.726821	-0.712628	0.112008	-0.192958	0.714155	0.2086	0.691639	-0.442341	0.379764	0.570869	0.236717	0.13365	0.800719	-0.000735613	0.998897	0.483815	0.330903	0.374186	0.464917	0.850235	0.0319647	0.0749107	0.887844	-0.487329	0.326875	0.202542	0.700341	-0.103089	0.845915	-0.220125	0.675146
chr09_AA_00124	chr09_AA_00124	NA	NA	blue	-0.427815	0.397428	-0.337266	0.513283	-0.268423	0.607035	-0.428014	0.397184	-0.622086	0.187242	-0.553049	0.255006	-0.181318	0.731004	-0.15105	0.775148	0.584313	0.223279	-0.0317869	0.952336	0.131545	0.80382	0.280674	0.590044	0.623942	0.185539	0.98513	0.000330052	-0.127711	0.809475	-0.180059	0.73283	-0.160472	0.761358	-0.0138371	0.979246	-0.453229	0.366707
chr04_AA_00027	chr04_AA_00027	NA	NA	blue	-0.427309	0.398048	-0.339732	0.510008	-0.298179	0.565987	-0.477689	0.337967	-0.540048	0.268681	-0.608065	0.200316	-0.23439	0.654853	-0.0881043	0.868185	0.559267	0.248563	-0.101106	0.848857	0.210102	0.689484	0.217504	0.678889	0.607997	0.20038	0.978653	0.00067865	-0.162867	0.75786	-0.0356489	0.946549	-0.216364	0.680518	-0.0595411	0.910794	-0.552911	0.255149
chr08_AA_01085	chr08_AA_01085	NA	NA	blue	-0.42702	0.398403	-0.345816	0.501954	-0.152581	0.772905	-0.514543	0.296299	-0.589227	0.218446	-0.766685	0.0753032	-0.388693	0.446323	0.109229	0.836808	0.446669	0.374555	0.00373456	0.994398	0.111339	0.833681	0.144122	0.785314	0.770833	0.0727588	0.948692	0.00388116	-0.314757	0.543456	0.00333339	0.995	-0.296753	0.567937	0.155723	0.768303	-0.511432	0.299738
chr01_AA_00267	chr01_AA_00267	NA	NA	blue	-0.426721	0.39877	-0.369616	0.470824	-0.545363	0.263056	-0.544713	0.263742	-0.122053	0.817829	-0.543302	0.265232	-0.143306	0.786512	0.0344842	0.948294	0.339353	0.51051	-0.340017	0.50963	0.550967	0.257177	-0.026802	0.959807	0.248516	0.634901	0.723719	0.103952	-0.109631	0.836212	0.495407	0.317683	-0.21563	0.681568	-0.384119	0.452159	-0.804115	0.0537984
chr08_AA_00756	chr08_AA_00756	NA	NA	blue	-0.420922	0.405906	-0.32974	0.523316	-0.311079	0.548433	-0.380868	0.456322	-0.634483	0.175987	-0.417665	0.409932	-0.0612251	0.908277	-0.273031	0.600631	0.628117	0.18173	-0.0381898	0.942743	0.132878	0.801856	0.323315	0.531926	0.539979	0.268755	0.95948	0.00242948	0.000907878	0.998638	-0.301423	0.561558	-0.098029	0.853427	-0.0771305	0.884534	-0.356429	0.487997
chr10_AA_01365	chr10_AA_01365	NA	NA	blue	-0.416944	0.410825	-0.328042	0.525588	-0.450249	0.370265	-0.24615	0.638232	-0.542226	0.26637	-0.284519	0.584737	0.112166	0.832456	-0.404807	0.425957	0.605673	0.202583	-0.044279	0.933625	0.164548	0.755406	0.445122	0.376414	0.312114	0.547031	0.909721	0.0118576	-0.0181586	0.972765	-0.193289	0.713677	0.131244	0.804264	-0.278298	0.59333	-0.525676	0.284118
chr04_AA_00259	chr04_AA_00259	NA	NA	blue	-0.403427	0.427689	-0.331705	0.520691	-0.441397	0.380904	-0.618323	0.190715	-0.245845	0.638662	-0.581163	0.2264	-0.252534	0.629252	-0.00978293	0.985326	0.50664	0.305063	-0.374897	0.464	0.509565	0.301809	-0.0229602	0.965566	0.43126	0.393214	0.858431	0.0286442	-0.0263055	0.960551	0.268058	0.607544	-0.389356	0.445479	-0.281876	0.588384	-0.654874	0.158114
chr11_AA_00701	chr11_AA_00701	NA	NA	blue	-0.40067	0.431156	-0.333893	0.517773	-0.161116	0.760418	-0.69566	0.12484	-0.417788	0.40978	-0.791113	0.0608934	-0.487989	0.32612	0.248606	0.634773	0.401191	0.4305	-0.191531	0.716217	0.309695	0.550309	-0.134203	0.799904	0.761166	0.0787507	0.844082	0.0345702	-0.158213	0.76466	0.130445	0.805442	-0.572028	0.235547	0.127018	0.810497	-0.413919	0.41458
chr06_AA_00402	chr06_AA_00402	NA	NA	blue	-0.394422	0.439047	-0.311138	0.548353	-0.128331	0.80856	-0.25443	0.62659	-0.80399	0.0538643	-0.335834	0.515188	-0.00386378	0.994204	-0.264682	0.612248	0.534636	0.274455	0.209074	0.690959	-0.125471	0.812781	0.380785	0.456429	0.619796	0.189353	0.843295	0.0349107	0.0087654	0.986852	-0.598298	0.209636	0.0022841	0.996574	0.181124	0.731285	-0.0296594	0.955524
chr10_AA_00155	chr10_AA_00155	NA	NA	blue	-0.393666	0.440004	-0.30908	0.551144	-0.0461435	0.930834	-0.425736	0.399979	-0.705779	0.117114	-0.709585	0.114264	-0.366609	0.474723	0.0473401	0.929043	0.475753	0.340211	0.11843	0.823185	-0.0449997	0.932546	0.236423	0.651972	0.828378	0.0416537	0.948017	0.00398319	-0.30895	0.55132	-0.210949	0.68827	-0.240694	0.645932	0.271877	0.602233	-0.358266	0.485594
chr02_AA_00166	chr02_AA_00166	NA	NA	blue	-0.391531	0.442713	-0.31168	0.54762	-0.0526293	0.921129	-0.52144	0.288729	-0.653025	0.159701	-0.713765	0.11117	-0.402815	0.428458	0.0955338	0.857135	0.475257	0.340787	0.0298352	0.955261	0.0461277	0.930858	0.109406	0.836546	0.839736	0.0364685	0.916322	0.0102101	-0.206115	0.695206	-0.195547	0.710418	-0.37776	0.460313	0.265881	0.610577	-0.27943	0.591764
chr03_AA_00149	chr03_AA_00149	NA	NA	blue	-0.389148	0.445743	-0.296316	0.568535	-0.331955	0.520357	-0.327165	0.526762	-0.56275	0.244983	-0.439965	0.382634	-0.0870014	0.869827	-0.283667	0.585912	0.630943	0.179171	-0.0671869	0.899371	0.141693	0.788883	0.383411	0.453065	0.483869	0.33084	0.976477	0.000823481	-0.113437	0.830574	-0.166273	0.752888	-0.040792	0.938846	-0.154802	0.769652	-0.542373	0.266215
chr10_AA_00370	chr10_AA_00370	NA	NA	blue	-0.385565	0.450312	-0.311351	0.548064	-0.494703	0.31848	-0.606172	0.202109	-0.245594	0.639015	-0.415218	0.412966	-0.132954	0.801744	-0.165951	0.753359	0.603688	0.204472	-0.443632	0.378207	0.555317	0.252648	-0.00951725	0.985725	0.345134	0.502855	0.846328	0.033608	0.187167	0.722527	0.102684	0.846515	-0.390431	0.444112	-0.375763	0.462884	-0.509494	0.301887
chr09_AA_00048	chr09_AA_00048	NA	NA	blue	-0.383026	0.453558	-0.294311	0.57128	-0.0767255	0.885138	-0.365081	0.476708	-0.706626	0.116477	-0.660909	0.152979	-0.315577	0.542348	-0.0339059	0.949161	0.514033	0.296862	0.121481	0.818675	-0.0608202	0.908882	0.319253	0.53739	0.77452	0.0705301	0.970751	0.0012707	-0.318963	0.537781	-0.225283	0.667793	-0.159614	0.762613	0.209726	0.690024	-0.414013	0.414463
chr06_AA_00921	chr06_AA_00921	NA	NA	blue	-0.382548	0.454169	-0.309792	0.550178	-0.0823029	0.876824	-0.545377	0.263042	-0.503121	0.308996	-0.846502	0.033534	-0.510008	0.301316	0.240461	0.64626	0.37389	0.465299	-0.0265652	0.960162	0.123714	0.815375	0.0514514	0.922891	0.802254	0.0547889	0.889029	0.0177887	-0.397956	0.434577	0.133323	0.8012	-0.391837	0.442324	0.208566	0.691688	-0.549695	0.258506
chr10_AA_00485	chr10_AA_00485	NA	NA	blue	-0.381512	0.455497	-0.302867	0.559591	-0.3043	0.557638	-0.581704	0.225862	-0.365752	0.475836	-0.6605	0.153325	-0.349995	0.496444	0.0211152	0.968332	0.531116	0.278236	-0.2676	0.608181	0.358535	0.485241	0.0488981	0.926711	0.581926	0.225642	0.921955	0.00889893	-0.141144	0.789689	0.156551	0.767093	-0.39845	0.433955	-0.120538	0.820068	-0.615387	0.193444
chr10_AA_00112	chr10_AA_00112	NA	NA	blue	-0.381163	0.455945	-0.292427	0.573862	-0.306565	0.554558	-0.47835	0.337202	-0.486322	0.328026	-0.540783	0.267901	-0.22889	0.662661	-0.153836	0.771066	0.626281	0.183401	-0.189904	0.718569	0.256678	0.623439	0.207289	0.69352	0.56174	0.246019	0.974564	0.000962234	-0.0766008	0.885323	-0.0676255	0.898716	-0.266343	0.609933	-0.129179	0.80731	-0.526726	0.282979
chr08_AA_01160	chr08_AA_01160	NA	NA	blue	-0.377563	0.460567	-0.304589	0.557245	-0.0864762	0.870609	-0.521399	0.288774	-0.495273	0.317834	-0.845031	0.0341622	-0.504275	0.307704	0.232929	0.656925	0.368726	0.471977	-0.0177873	0.973322	0.113325	0.83074	0.0762806	0.885801	0.785569	0.0640413	0.88889	0.0178322	-0.428105	0.397073	0.15513	0.769171	-0.360026	0.483294	0.195461	0.710543	-0.587482	0.220158
chr06_AA_00297	chr06_AA_00297	NA	NA	blue	-0.375983	0.4626	-0.29877	0.56518	-0.0638557	0.904347	0.0279884	0.958028	-0.798056	0.0570543	-0.459485	0.359277	-0.015979	0.976033	-0.160344	0.761546	0.305904	0.555457	0.495725	0.317323	-0.380563	0.456713	0.635042	0.175486	0.556206	0.251726	0.787201	0.063107	-0.519098	0.291292	-0.30642	0.554756	0.40009	0.431887	0.251929	0.630102	-0.431313	0.393149
chr08_AA_00190	chr08_AA_00190	NA	NA	blue	-0.373561	0.465723	-0.313695	0.544891	-0.462893	0.355253	-0.615448	0.193387	-0.102997	0.846051	-0.589742	0.217942	-0.274131	0.599104	0.0702724	0.894765	0.409271	0.42037	-0.426263	0.399331	0.573848	0.233712	-0.0978542	0.853687	0.341232	0.508018	0.75773	0.0809319	-0.0759661	0.88627	0.45937	0.359414	-0.395182	0.438084	-0.337498	0.512975	-0.748016	0.0872442
chr10_AA_00484	chr10_AA_00484	NA	NA	blue	-0.372771	0.466744	-0.297618	0.566754	-0.379924	0.457534	-0.63745	0.173337	-0.2884	0.579394	-0.552386	0.255695	-0.281811	0.588475	-0.0438278	0.9343	0.575544	0.232009	-0.394055	0.439512	0.484567	0.330039	-0.0356509	0.946546	0.490293	0.323491	0.878342	0.0213007	0.0567036	0.915036	0.126809	0.810806	-0.472838	0.3436	-0.232121	0.658072	-0.523096	0.286924
chr10_AA_00678	chr10_AA_00678	NA	NA	blue	-0.370481	0.469704	-0.280979	0.589623	-0.330291	0.522579	-0.218864	0.676945	-0.529981	0.279459	-0.441517	0.380758	-0.0636159	0.904705	-0.277116	0.594966	0.560138	0.247666	0.00409382	0.993859	0.076271	0.885815	0.469678	0.347287	0.416943	0.410827	0.937801	0.00568274	-0.259943	0.618868	-0.0633991	0.905029	0.104377	0.844003	-0.172521	0.743786	-0.677393	0.139325
chr07_AA_00946	chr07_AA_00946	NA	NA	blue	-0.366189	0.475268	-0.283341	0.586362	-0.134036	0.800151	-0.48552	0.328946	-0.525608	0.284191	-0.74615	0.088481	-0.426994	0.398434	0.0744016	0.888603	0.494001	0.319276	-0.0612189	0.908286	0.123916	0.815078	0.165576	0.753906	0.738765	0.093452	0.954575	0.00304824	-0.329995	0.522976	0.0340114	0.949003	-0.320997	0.535043	0.102731	0.846445	-0.570439	0.237152
chr11_AA_01088	chr11_AA_01088	NA	NA	blue	-0.364661	0.477254	-0.302663	0.559868	0.0780162	0.883213	-0.509856	0.301485	-0.563129	0.244595	-0.921374	0.00903014	-0.590353	0.217345	0.395701	0.437428	0.229455	0.661858	0.134461	0.799523	-0.0316908	0.95248	0.0138385	0.979244	0.910843	0.0115691	0.793567	0.0595235	-0.520905	0.289314	0.102018	0.847503	-0.391617	0.442604	0.435776	0.387713	-0.430354	0.39432
chr09_AA_01367	chr09_AA_01367	NA	NA	blue	-0.364062	0.478033	-0.274862	0.598089	-0.34478	0.503322	-0.359027	0.484599	-0.554843	0.253139	-0.274587	0.598471	0.00634216	0.990487	-0.38345	0.453015	0.692707	0.127135	-0.142068	0.788332	0.195825	0.710017	0.310035	0.549848	0.428202	0.396954	0.910742	0.0115949	0.156454	0.767234	-0.362939	0.479495	-0.121817	0.818179	-0.188422	0.720712	-0.281899	0.588352
chr03_AA_00241	chr03_AA_00241	NA	NA	blue	-0.363734	0.47846	-0.284552	0.584692	-0.257071	0.622887	0.0824642	0.876584	-0.682805	0.134962	-0.235758	0.652915	0.193612	0.71321	-0.389586	0.445186	0.404356	0.426523	0.349626	0.496929	-0.234507	0.654687	0.694379	0.125833	0.301744	0.561121	0.76629	0.0755479	-0.317742	0.539427	-0.307779	0.552909	0.507255	0.304378	-0.0400831	0.939908	-0.481792	0.33323
chr05_AA_00121	chr05_AA_00121	NA	NA	blue	-0.360571	0.482583	-0.283453	0.586208	-0.400722	0.431091	-0.555724	0.252226	-0.264981	0.611832	-0.557028	0.250875	-0.264662	0.612276	-0.0714655	0.892984	0.563073	0.244652	-0.36382	0.478349	0.450473	0.369997	0.0588194	0.911873	0.436111	0.387306	0.891457	0.017033	-0.0595077	0.910844	0.211597	0.687341	-0.357758	0.486257	-0.282914	0.586951	-0.674812	0.141427
chr07_AA_00484	chr07_AA_00484	NA	NA	blue	-0.358376	0.48545	-0.29262	0.573598	-0.536085	0.272904	-0.638975	0.171981	-0.129398	0.806986	-0.354464	0.490572	-0.112171	0.83245	-0.159827	0.762301	0.581658	0.225908	-0.544048	0.264444	0.655891	0.157244	-0.103874	0.844749	0.25407	0.627095	0.764707	0.0765312	0.284495	0.584771	0.168465	0.749693	-0.450267	0.370243	-0.456915	0.362323	-0.48265	0.332241
chr10_AA_01272	chr10_AA_01272	NA	NA	blue	0.354414	0.490638	0.440918	0.381482	0.364715	0.477184	0.123283	0.816012	-0.133509	0.800926	-0.287248	0.580979	-0.654638	0.158316	-0.37265	0.4669	0.853364	0.0306769	-0.310404	0.549347	-0.219863	0.675519	0.561871	0.245885	0.454466	0.365233	0.786285	0.0636303	-0.444968	0.376599	-0.209125	0.690885	-0.316585	0.540987	-0.0646272	0.903194	-0.614242	0.194512
chr07_AA_00897	chr07_AA_00897	NA	NA	blue	0.349438	0.497178	0.437672	0.385411	0.35322	0.492204	0.105805	0.841885	-0.156562	0.767076	-0.241821	0.644339	-0.621342	0.187926	-0.417796	0.409769	0.893196	0.0165014	-0.329495	0.523644	-0.204793	0.697105	0.552893	0.255168	0.453444	0.366451	0.793722	0.0594373	-0.355184	0.489628	-0.292774	0.573387	-0.340267	0.509297	-0.0740963	0.889059	-0.53286	0.27636
chr07_AA_00726	chr07_AA_00726	NA	NA	blue	-0.349215	0.497471	-0.269518	0.605512	-0.39034	0.444227	-0.552931	0.255128	-0.361997	0.480723	-0.354521	0.490497	-0.125781	0.812323	-0.240713	0.645904	0.672556	0.143275	-0.37106	0.468955	0.429243	0.39568	0.0580866	0.912968	0.420028	0.40701	0.866717	0.0254626	0.243842	0.641487	-0.140971	0.789945	-0.39137	0.442918	-0.269312	0.605798	-0.325464	0.529041
chr07_AA_00980	chr07_AA_00980	NA	NA	blue	0.348222	0.49878	0.260094	0.618656	0.179016	0.734344	0.194414	0.712054	0.740851	0.0920353	0.249866	0.633001	-0.0428976	0.935693	0.387174	0.448259	-0.617874	0.191131	-0.131125	0.80444	0.0899648	0.865417	-0.456512	0.362802	-0.517435	0.293117	-0.865921	0.0257606	-0.0387594	0.94189	0.588053	0.219597	-0.0508259	0.923827	-0.0438038	0.934336	0.116078	0.826666
chr05_AA_00389	chr05_AA_00389	NA	NA	blue	-0.347694	0.499475	-0.267059	0.608935	-0.366201	0.475253	-0.408847	0.420901	-0.321774	0.533997	-0.557209	0.250688	-0.231328	0.659197	-0.111631	0.833249	0.534617	0.274476	-0.228157	0.663703	0.306311	0.554903	0.225777	0.667089	0.418974	0.408312	0.906387	0.0127348	-0.229208	0.662208	0.210108	0.689475	-0.166821	0.752089	-0.253181	0.628343	-0.782839	0.065618
chr07_AA_00219	chr07_AA_00219	NA	NA	blue	-0.34659	0.500932	-0.251839	0.630228	-0.15966	0.762545	-0.234086	0.655284	-0.677076	0.139582	-0.497574	0.315234	-0.169419	0.748304	-0.238102	0.649597	0.60158	0.206486	0.0948847	0.8581	-0.0656878	0.90161	0.473682	0.342618	0.611763	0.196833	0.982782	0.000442151	-0.267354	0.608524	-0.279195	0.59209	0.00463982	0.99304	0.0411668	0.938285	-0.483011	0.331827
chr06_AA_00661	chr06_AA_00661	NA	NA	blue	-0.343806	0.504611	-0.254746	0.626146	-0.071235	0.893328	-0.390201	0.444404	-0.636474	0.174206	-0.673086	0.14284	-0.374197	0.464902	-0.0273245	0.959023	0.548397	0.259867	0.0348574	0.947735	-0.00835217	0.987472	0.286051	0.582627	0.764993	0.0763528	0.978538	0.000685976	-0.315675	0.542217	-0.166229	0.752953	-0.234718	0.654388	0.164836	0.754986	-0.463738	0.354258
chr01_AA_00063	chr01_AA_00063	NA	NA	blue	-0.34121	0.508047	-0.265125	0.611631	-0.237399	0.650591	0.14416	0.785257	-0.683007	0.1348	-0.180211	0.73261	0.23549	0.653295	-0.417549	0.410075	0.381406	0.455632	0.389598	0.445171	-0.282443	0.587602	0.727628	0.101177	0.262201	0.615711	0.719122	0.107259	-0.315774	0.542082	-0.346995	0.500398	0.567636	0.239995	-0.0312949	0.953073	-0.442638	0.379405
chr09_AA_00957	chr09_AA_00957	NA	NA	blue	-0.339935	0.509739	-0.25723	0.622665	-0.37583	0.462798	-0.539056	0.269735	-0.354244	0.490861	-0.411592	0.417476	-0.177823	0.736077	-0.219049	0.676682	0.677247	0.139444	-0.367311	0.473812	0.412903	0.415843	0.0918042	0.862681	0.442599	0.379452	0.903791	0.0134391	0.147551	0.78028	-0.0743902	0.888621	-0.380934	0.456238	-0.268668	0.606694	-0.430388	0.394279
chr10_AA_01360	chr10_AA_01360	NA	NA	blue	-0.336699	0.514036	-0.241243	0.645155	-0.230719	0.660062	-0.295499	0.569653	-0.599229	0.208741	-0.445128	0.376406	-0.150723	0.775627	-0.28882	0.578816	0.66699	0.147879	-0.042022	0.937004	0.0602671	0.909709	0.412603	0.416217	0.550286	0.257888	0.989017	0.000180269	-0.138632	0.793384	-0.257932	0.621681	-0.078462	0.882548	-0.0755828	0.886842	-0.48047	0.334753
chr07_AA_00520	chr07_AA_00520	NA	NA	blue	-0.33516	0.516084	-0.248737	0.634589	-0.0253632	0.961963	-0.419611	0.407525	-0.643697	0.167811	-0.694643	0.125628	-0.415971	0.412031	0.0194266	0.970864	0.531755	0.277548	0.0385726	0.94217	-0.0185564	0.972169	0.236401	0.652004	0.810804	0.0503068	0.958684	0.0025253	-0.302431	0.560184	-0.190293	0.718006	-0.296948	0.56767	0.224636	0.668714	-0.396234	0.436753
chr06_AA_00839	chr06_AA_00839	NA	NA	blue	-0.333793	0.517906	-0.259466	0.619535	-0.279435	0.591757	-0.51341	0.29755	-0.285461	0.583439	-0.686111	0.132326	-0.391769	0.442411	0.0593336	0.911104	0.477065	0.33869	-0.260781	0.617697	0.332178	0.52006	0.0809998	0.878766	0.533488	0.275685	0.881674	0.0201731	-0.276521	0.595791	0.294408	0.571147	-0.344218	0.504066	-0.142081	0.788312	-0.754439	0.0830467
chr10_AA_01361	chr10_AA_01361	NA	NA	blue	-0.33015	0.522768	-0.246536	0.637688	-0.317038	0.540376	-0.455521	0.363979	-0.343669	0.504792	-0.580366	0.227192	-0.294681	0.570773	-0.100497	0.849761	0.583959	0.223629	-0.260898	0.617533	0.307894	0.552753	0.190186	0.718161	0.490734	0.322988	0.937695	0.00570192	-0.190557	0.717624	0.146468	0.781869	-0.268774	0.606547	-0.208249	0.692141	-0.715531	0.109874
chr06_AA_00736	chr06_AA_00736	NA	NA	blue	-0.329797	0.52324	-0.243544	0.641907	-0.209375	0.690526	0.0451771	0.93228	-0.690189	0.129106	-0.275485	0.597226	0.102023	0.847496	-0.398061	0.434445	0.491912	0.321648	0.288958	0.578626	-0.227113	0.665188	0.690501	0.128861	0.374775	0.464157	0.836872	0.0377455	-0.315198	0.54286	-0.34257	0.506246	0.402399	0.42898	-0.0261907	0.960723	-0.487048	0.327196
chr11_AA_00101	chr11_AA_00101	NA	NA	blue	0.323631	0.531502	0.414424	0.413952	0.240508	0.646193	0.104798	0.843378	-0.126867	0.81072	-0.161724	0.759529	-0.518019	0.292475	-0.514682	0.296146	0.938749	0.00551265	-0.390041	0.444607	-0.122994	0.81644	0.574784	0.232772	0.353897	0.491316	0.808214	0.0516455	-0.260457	0.618149	-0.288188	0.579685	-0.291013	0.575803	-0.207054	0.693858	-0.565574	0.242096
chr07_AA_00325	chr07_AA_00325	NA	NA	blue	-0.320798	0.53531	-0.232292	0.657829	-0.20997	0.689674	-0.443534	0.378325	-0.457306	0.361859	-0.616396	0.192504	-0.349353	0.49729	-0.0888561	0.867067	0.611264	0.197302	-0.177176	0.737017	0.194312	0.7122	0.226082	0.666654	0.614926	0.193873	0.978266	0.00070341	-0.219194	0.676474	0.000833448	0.99875	-0.295421	0.569759	-0.0691177	0.896489	-0.609438	0.19902
chr05_AA_00268	chr05_AA_00268	NA	NA	blue	-0.316803	0.540693	-0.226778	0.665665	-0.156605	0.767013	-0.404102	0.426841	-0.597662	0.210249	-0.451611	0.368638	-0.224629	0.668723	-0.218303	0.677748	0.67219	0.143576	-0.0988431	0.852218	0.0972618	0.854567	0.258737	0.620554	0.635567	0.175017	0.945578	0.004362	-0.00253587	0.996196	-0.35228	0.493439	-0.277037	0.595075	0.0173353	0.974	-0.268623	0.606757
chr08_AA_00999	chr08_AA_00999	NA	NA	blue	-0.316481	0.541128	-0.239823	0.647163	-0.00595473	0.991068	-0.471424	0.345249	-0.514655	0.296175	-0.822587	0.0444211	-0.546035	0.262349	0.191885	0.715705	0.423604	0.4026	-0.0110177	0.983474	0.0432944	0.935099	0.127661	0.809549	0.817387	0.0469765	0.904794	0.0131649	-0.442776	0.37924	0.0680292	0.898114	-0.375785	0.462856	0.232779	0.657138	-0.550085	0.258098
chr09_AA_01218	chr09_AA_01218	NA	NA	blue	0.314697	0.543538	0.222436	0.671849	0.0883823	0.867772	0.145262	0.783639	0.684145	0.133891	0.533307	0.275881	0.205106	0.696655	0.196673	0.708794	-0.539227	0.269554	-0.186933	0.722866	0.172587	0.74369	-0.540013	0.268718	-0.623503	0.185941	-0.954774	0.00302187	0.420278	0.406701	0.236116	0.652407	-0.0885002	0.867596	-0.106991	0.840125	0.54928	0.258942
chr03_AA_00715	chr03_AA_00715	NA	NA	blue	-0.314445	0.543878	-0.25346	0.627951	0.0915305	0.863088	-0.530928	0.278438	-0.484889	0.329669	-0.913679	0.0108553	-0.643626	0.167873	0.396454	0.436476	0.263379	0.614066	0.0421016	0.936885	0.0200771	0.969888	-0.0283373	0.957505	0.892185	0.0168094	0.783797	0.0650625	-0.495487	0.317593	0.143905	0.785633	-0.474693	0.341443	0.392035	0.442074	-0.45055	0.369905
chr10_AA_01144	chr10_AA_01144	NA	NA	blue	-0.313069	0.545738	-0.239214	0.648024	-0.199262	0.705063	-0.0859859	0.871339	-0.709113	0.114616	-0.00160662	0.99759	0.251379	0.630875	-0.498431	0.314267	0.55306	0.254994	0.175777	0.73905	-0.122876	0.816614	0.454019	0.365766	0.338914	0.511093	0.675683	0.140716	0.238009	0.649728	-0.748743	0.0867639	0.170828	0.746251	0.00738015	0.98893	0.130112	0.805933
chr07_AA_00926	chr07_AA_00926	NA	NA	blue	-0.312935	0.54592	-0.222176	0.672219	-0.0427656	0.935891	-0.0518248	0.922332	-0.787141	0.063141	-0.423675	0.402513	-0.0957866	0.85676	-0.272994	0.600682	0.523744	0.286218	0.313946	0.544552	-0.298516	0.565527	0.615132	0.193681	0.612244	0.196382	0.90397	0.01339	-0.359372	0.484148	-0.441169	0.381179	0.19992	0.704116	0.184377	0.726569	-0.366719	0.47458
chr03_AA_00212	chr03_AA_00212	NA	NA	blue	-0.312575	0.546407	-0.220754	0.674248	-0.00980392	0.985295	-0.256816	0.623245	-0.737151	0.0945546	-0.556921	0.250986	-0.280296	0.590567	-0.14434	0.784994	0.575026	0.232529	0.154602	0.769944	-0.159932	0.762147	0.41912	0.408131	0.749157	0.0864915	0.959019	0.00248475	-0.292122	0.574281	-0.377798	0.460265	-0.101583	0.848149	0.221575	0.673076	-0.33294	0.519043
chr08_AA_00847	chr08_AA_00847	NA	NA	blue	-0.311266	0.548179	-0.226221	0.666457	-0.393747	0.439902	-0.47893	0.336533	-0.316143	0.541585	-0.38894	0.446008	-0.165244	0.75439	-0.268075	0.607521	0.699249	0.122075	-0.382491	0.454243	0.40618	0.424237	0.159824	0.762305	0.385815	0.449992	0.915722	0.0103549	0.0954511	0.857258	-0.025921	0.961127	-0.31756	0.539672	-0.335093	0.516174	-0.534394	0.274714
chr04_AA_00430	chr04_AA_00430	NA	NA	blue	-0.308119	0.552447	-0.219923	0.675434	-0.0487919	0.92687	0.0153138	0.977031	-0.785702	0.0639649	-0.385818	0.449988	-0.0436533	0.934562	-0.295132	0.570156	0.486541	0.327776	0.365074	0.476717	-0.34075	0.508657	0.664741	0.149757	0.560987	0.246792	0.867329	0.0252346	-0.393113	0.440706	-0.435972	0.387475	0.294952	0.570402	0.175555	0.739372	-0.384328	0.451893
chr10_AA_00043	chr10_AA_00043	NA	NA	blue	-0.304403	0.557498	-0.209704	0.690055	-0.245334	0.639381	-0.0908185	0.864147	-0.623098	0.186312	-0.291353	0.575336	0.0134371	0.979846	-0.435312	0.388277	0.646354	0.165484	0.076877	0.884912	-0.0675353	0.898851	0.599028	0.208934	0.407583	0.42248	0.930502	0.00707718	-0.178129	0.735632	-0.337865	0.512486	0.183237	0.72822	-0.126945	0.810605	-0.496811	0.316095
chr06_AA_00982	chr06_AA_00982	NA	NA	blue	-0.302378	0.560257	-0.212857	0.685537	-0.0567566	0.914956	-0.393311	0.440455	-0.585614	0.221995	-0.66477	0.149732	-0.412937	0.415801	-0.0385613	0.942187	0.58268	0.224895	-0.0273881	0.958928	0.0177856	0.973324	0.273469	0.600022	0.752265	0.0844571	0.979901	0.000601897	-0.306488	0.554663	-0.14435	0.784978	-0.284539	0.58471	0.132053	0.803072	-0.486554	0.327761
chr09_AA_01248	chr09_AA_01248	NA	NA	blue	-0.30175	0.561113	-0.217421	0.679008	-0.2054	0.696233	-0.538212	0.270635	-0.42247	0.403997	-0.549102	0.259128	-0.350294	0.496051	-0.0980927	0.853333	0.653759	0.15907	-0.283503	0.586139	0.283179	0.586586	0.0929295	0.861007	0.617668	0.191322	0.934128	0.00636574	-0.0112997	0.983051	-0.0979269	0.853579	-0.458621	0.360301	-0.0756887	0.886684	-0.41394	0.414553
chr09_AA_00890	chr09_AA_00890	NA	NA	blue	0.299756	0.563833	0.387376	0.448001	0.464469	0.353397	0.303164	0.559185	-0.423169	0.403135	-0.17593	0.738828	-0.467465	0.349878	-0.463006	0.355119	0.785412	0.0641316	0.0378108	0.943311	-0.527479	0.282163	0.752828	0.0840909	0.51614	0.29454	0.745215	0.0891033	-0.449553	0.371097	-0.583341	0.224241	-0.0440113	0.934026	0.165021	0.754716	-0.325037	0.529615
chr09_AA_00131	chr09_AA_00131	NA	NA	blue	-0.298103	0.56609	-0.228304	0.663494	-0.305387	0.55616	-0.490624	0.323114	-0.190637	0.717509	-0.648209	0.163867	-0.381671	0.455293	0.0493492	0.926036	0.462076	0.356216	-0.318409	0.538528	0.377702	0.460388	0.0663417	0.900633	0.449062	0.371685	0.833642	0.0392104	-0.274129	0.599107	0.378942	0.458794	-0.335829	0.515195	-0.21877	0.67708	-0.812763	0.0493043
chr09_AA_00137	chr09_AA_00137	NA	NA	blue	-0.297502	0.566912	-0.233629	0.655932	-0.637706	0.173109	-0.465949	0.351658	-0.0337488	0.949396	-0.117363	0.824764	0.0909712	0.86392	-0.377313	0.460888	0.619886	0.18927	-0.578922	0.22863	0.664568	0.149901	0.0346911	0.947984	-0.003174	0.995239	0.688139	0.130721	0.369357	0.471159	0.143785	0.785809	-0.241738	0.644456	-0.668635	0.146512	-0.530721	0.278662
chr06_AA_00511	chr06_AA_00511	NA	NA	blue	-0.294668	0.570791	-0.214848	0.682686	0.0501707	0.924807	-0.442538	0.379526	-0.575919	0.231632	-0.786711	0.0633867	-0.54205	0.266558	0.147467	0.780403	0.465227	0.352506	0.0240493	0.963933	-0.0230648	0.965409	0.164738	0.755129	0.856328	0.0294795	0.916885	0.0100752	-0.408158	0.421761	-0.0662504	0.90077	-0.378582	0.459257	0.287003	0.581316	-0.449641	0.370992
fvhd2_1	fvhd2_1	NA	NA	blue	-0.294274	0.571331	-0.198768	0.705775	-0.273631	0.599797	-0.268058	0.607544	-0.53762	0.271266	-0.321571	0.53427	-0.0815567	0.877936	-0.399536	0.432585	0.731968	0.0981341	-0.127593	0.809649	0.113276	0.830812	0.423238	0.403051	0.447659	0.373366	0.962919	0.00203697	-0.0150463	0.977432	-0.307108	0.55382	-0.0769703	0.884773	-0.186228	0.723888	-0.44201	0.380164
chr10_AA_00464	chr10_AA_00464	NA	NA	blue	-0.293354	0.572592	-0.215185	0.682204	-0.287572	0.580532	-0.455923	0.363501	-0.265419	0.61122	-0.618478	0.190571	-0.360762	0.482333	-0.0328936	0.950677	0.539111	0.269677	-0.291189	0.575562	0.323355	0.531872	0.148315	0.779159	0.47919	0.336231	0.895953	0.0156755	-0.256183	0.624132	0.257621	0.622118	-0.305136	0.556501	-0.207729	0.692888	-0.77956	0.0675348
chr09_AA_01177	chr09_AA_01177	NA	NA	blue	-0.293016	0.573055	-0.214646	0.682976	-0.551486	0.256634	-0.373545	0.465744	-0.19571	0.710183	-0.155181	0.769097	0.0658314	0.901396	-0.446018	0.375337	0.698179	0.122897	-0.447868	0.373116	0.491567	0.32204	0.214376	0.683362	0.108947	0.837227	0.808556	0.051468	0.246482	0.637764	-0.00781995	0.98827	-0.14596	0.782615	-0.568508	0.239109	-0.551322	0.256806
chr10_AA_01268	chr10_AA_01268	NA	NA	blue	-0.291535	0.575087	-0.220486	0.674631	-0.0209155	0.968631	0.0975656	0.854116	-0.666402	0.148369	-0.479117	0.336315	-0.0907379	0.864267	-0.114969	0.828306	0.258201	0.621306	0.459101	0.359732	-0.389308	0.445539	0.646202	0.165616	0.491748	0.321834	0.727721	0.101111	-0.654878	0.15811	-0.137015	0.795763	0.416503	0.411372	0.212307	0.686324	-0.584589	0.223007
chr10_AA_01370	chr10_AA_01370	NA	NA	blue	-0.291417	0.575249	-0.195409	0.710617	-0.185051	0.725592	-0.123847	0.81518	-0.627568	0.182229	-0.383025	0.45356	-0.0926464	0.861428	-0.360494	0.482683	0.643183	0.168263	0.0754406	0.887054	-0.0849977	0.872811	0.573115	0.234451	0.491713	0.321875	0.96051	0.00230837	-0.256196	0.624114	-0.296461	0.568337	0.11082	0.834451	-0.0625058	0.906363	-0.532684	0.276549
chr11_AA_01419	chr11_AA_01419	NA	NA	blue	-0.290949	0.575891	-0.207009	0.693922	-0.333644	0.518104	-0.418165	0.409313	-0.422977	0.403372	-0.22773	0.66431	-0.0504185	0.924436	-0.380449	0.45686	0.73388	0.0968064	-0.30342	0.558836	0.3046	0.557231	0.194098	0.712509	0.383654	0.452754	0.858292	0.0286991	0.273849	0.599496	-0.329455	0.523697	-0.282606	0.587376	-0.25661	0.623534	-0.232036	0.658192
chr04_AA_00095	chr04_AA_00095	NA	NA	blue	-0.289013	0.578552	-0.200073	0.703895	-0.35373	0.491535	-0.416507	0.411367	-0.347722	0.499439	-0.397834	0.434733	-0.180698	0.731903	-0.29217	0.574215	0.715688	0.109759	-0.334786	0.516583	0.332676	0.519395	0.240192	0.646641	0.403484	0.427618	0.943022	0.00477733	0.0169599	0.974563	-0.0481329	0.927856	-0.261739	0.616357	-0.31052	0.54919	-0.577936	0.229615
chr04_AA_00355	chr04_AA_00355	NA	NA	blue	-0.288755	0.578906	-0.205131	0.696619	-0.300669	0.562587	-0.405322	0.425312	-0.30701	0.553954	-0.558068	0.2498	-0.302802	0.559678	-0.126411	0.811393	0.594638	0.213174	-0.272489	0.601383	0.289199	0.578296	0.228456	0.663277	0.455405	0.364117	0.926967	0.00780605	-0.226544	0.665998	0.169036	0.748861	-0.241346	0.64501	-0.236459	0.651922	-0.763418	0.0773356
chr11_AA_00888	chr11_AA_00888	NA	NA	blue	0.288304	0.579526	0.37858	0.459259	0.231584	0.658834	0.0444226	0.93341	-0.180554	0.732112	-0.131406	0.804026	-0.480866	0.334296	-0.522454	0.287623	0.952135	0.00338179	-0.389472	0.445331	-0.101508	0.848261	0.516857	0.293751	0.387444	0.447915	0.802685	0.0545587	-0.133166	0.801432	-0.401567	0.430028	-0.346809	0.500643	-0.170566	0.746631	-0.410677	0.418616
chr07_AA_00368	chr07_AA_00368	NA	NA	blue	-0.286726	0.581697	-0.195417	0.710606	-0.148423	0.779001	-0.32626	0.527974	-0.502461	0.309736	-0.6077	0.200661	-0.345527	0.502336	-0.123671	0.815439	0.605201	0.203031	-0.0791632	0.881503	0.0665541	0.900316	0.350456	0.495838	0.61837	0.190672	0.985142	0.000329499	-0.337293	0.513246	-0.0366623	0.945031	-0.177555	0.736467	-0.0247896	0.962823	-0.654738	0.15823
chr04_AA_00300	chr04_AA_00300	NA	NA	blue	-0.285483	0.58341	-0.19364	0.71317	-0.0213156	0.968031	-0.322577	0.532918	-0.636421	0.174254	-0.624783	0.184769	-0.380989	0.456167	-0.0898266	0.865623	0.596479	0.211391	0.0363785	0.945456	-0.0646069	0.903225	0.350668	0.495558	0.752914	0.0840346	0.981792	0.0004943	-0.324268	0.530647	-0.231947	0.658319	-0.213649	0.684403	0.163026	0.757627	-0.451113	0.369231
chr08_AA_00911	chr08_AA_00911	NA	NA	blue	-0.285318	0.583637	-0.201202	0.702269	-0.0602092	0.909795	-0.471572	0.345076	-0.565525	0.242145	-0.543824	0.264681	-0.362836	0.47963	-0.0832088	0.875475	0.626194	0.18348	-0.119783	0.821185	0.0972666	0.85456	0.14655	0.781748	0.729491	0.0998655	0.911916	0.0112964	-0.0424872	0.936308	-0.303994	0.558055	-0.423526	0.402696	0.122125	0.817723	-0.224268	0.669238
chr04_AA_00450	chr04_AA_00450	NA	NA	blue	-0.283549	0.586075	-0.18857	0.720497	-0.18696	0.722828	-0.290349	0.576715	-0.52291	0.287126	-0.511198	0.299997	-0.258511	0.620871	-0.234647	0.654489	0.665168	0.149399	-0.09085	0.8641	0.0681898	0.897874	0.403759	0.427272	0.562948	0.24478	0.995777	2.67158e-05	-0.246089	0.638318	-0.135263	0.798342	-0.128092	0.808913	-0.0844633	0.873606	-0.604328	0.203862
chr09_AA_01274	chr09_AA_01274	NA	NA	blue	-0.283256	0.586479	-0.189818	0.718693	-0.168754	0.749272	-0.358281	0.485574	-0.505335	0.306519	-0.552333	0.255751	-0.317297	0.540027	-0.179741	0.733292	0.665177	0.149392	-0.134434	0.799563	0.109024	0.837112	0.326558	0.527576	0.607986	0.200391	0.995974	2.42805e-05	-0.219581	0.675923	-0.117272	0.824898	-0.22925	0.662149	-0.0584437	0.912434	-0.572191	0.235381
chr07_AA_00274	chr07_AA_00274	NA	NA	blue	-0.278286	0.593346	-0.190994	0.716992	-0.348809	0.498005	-0.143316	0.786497	-0.392364	0.441656	-0.342493	0.506348	-0.0465813	0.930179	-0.362104	0.480583	0.601669	0.2064	-0.0998525	0.850719	0.118673	0.822826	0.503616	0.308441	0.279727	0.591354	0.891185	0.0171168	-0.242935	0.642767	0.00288218	0.995677	0.126542	0.8112	-0.310926	0.54864	-0.762394	0.0779779
chr08_AA_01207	chr08_AA_01207	NA	NA	blue	-0.277472	0.594473	-0.183612	0.727677	-0.230538	0.66032	-0.368199	0.47266	-0.471344	0.345342	-0.455411	0.36411	-0.243036	0.642624	-0.266888	0.609174	0.718523	0.107694	-0.208094	0.692364	0.177501	0.736545	0.313711	0.54487	0.531718	0.277588	0.98408	0.000378142	-0.0841702	0.874043	-0.167133	0.751635	-0.239723	0.647303	-0.151847	0.773979	-0.519233	0.291144
chr02_AA_00328	chr02_AA_00328	NA	NA	blue	0.273225	0.600361	0.364115	0.477964	0.345916	0.501821	0.0966154	0.855528	-0.312053	0.547113	-0.203571	0.698862	-0.521434	0.288736	-0.455465	0.364046	0.890415	0.0173554	-0.214882	0.682638	-0.269547	0.605472	0.576693	0.230857	0.509203	0.302211	0.809425	0.0510176	-0.261941	0.616075	-0.488665	0.325347	-0.285705	0.583103	0.0147869	0.977821	-0.34987	0.496609
chr06_AA_00567	chr06_AA_00567	NA	NA	blue	-0.273089	0.60055	-0.177968	0.735866	-0.0844529	0.873622	-0.29099	0.575835	-0.600889	0.207147	-0.550251	0.257925	-0.316671	0.540871	-0.187083	0.72265	0.653033	0.159694	-0.0174984	0.973755	-0.0232834	0.965081	0.397996	0.434528	0.668425	0.146686	0.996695	1.63692e-05	-0.272239	0.60173	-0.235423	0.653389	-0.168577	0.74953	0.0528738	0.920763	-0.495687	0.317366
chr08_AA_01202	chr08_AA_01202	NA	NA	blue	-0.270767	0.603776	-0.179141	0.734163	-0.0300479	0.954942	-0.335218	0.516007	-0.592095	0.215644	-0.637651	0.173158	-0.408288	0.421599	-0.0804406	0.879599	0.604837	0.203378	-0.00848979	0.987266	-0.0302208	0.954683	0.334108	0.517486	0.739141	0.0931959	0.984835	0.000343202	-0.335594	0.515507	-0.175951	0.738797	-0.241874	0.644263	0.129731	0.806495	-0.501003	0.311373
chr09_AA_01331	chr09_AA_01331	NA	NA	blue	-0.268171	0.607387	-0.174316	0.741174	-0.0380477	0.942956	-0.296148	0.568764	-0.620539	0.188667	-0.58452	0.223075	-0.356465	0.487951	-0.143232	0.786621	0.630766	0.179331	0.0126464	0.981031	-0.0576321	0.913648	0.383525	0.452919	0.715033	0.110239	0.989604	0.000161565	-0.304824	0.556925	-0.245101	0.639711	-0.191388	0.716424	0.11535	0.827742	-0.469353	0.347667
chr01_AA_00534	chr01_AA_00534	NA	NA	blue	-0.266562	0.609628	-0.169071	0.74881	-0.197645	0.707392	-0.15937	0.762968	-0.585439	0.222168	-0.354482	0.490548	-0.107963	0.838685	-0.392607	0.441348	0.701083	0.120673	-0.0127837	0.980825	-0.0242068	0.963697	0.537787	0.271087	0.476584	0.339247	0.971508	0.00120615	-0.179138	0.734168	-0.308998	0.551254	0.0345573	0.948185	-0.113973	0.82978	-0.512877	0.298139
chr06_AA_00666	chr06_AA_00666	NA	NA	blue	-0.265926	0.610514	-0.189097	0.719736	-0.329302	0.523902	-0.488357	0.3257	-0.188932	0.719975	-0.552339	0.255744	-0.341684	0.507419	-0.080226	0.879919	0.586651	0.220974	-0.402553	0.428787	0.414643	0.41368	0.0971994	0.85466	0.414484	0.413877	0.87587	0.0221562	-0.141296	0.789466	0.261242	0.617051	-0.371235	0.468728	-0.299418	0.564294	-0.753005	0.0839754
chr11_AA_00087	chr11_AA_00087	NA	NA	blue	-0.265274	0.611423	-0.169346	0.748409	-0.181277	0.731063	-0.180054	0.732838	-0.62414	0.185357	-0.278141	0.593547	-0.0609416	0.908701	-0.43285	0.391274	0.725938	0.102373	-0.0147093	0.977938	-0.0273014	0.959058	0.499741	0.312791	0.484282	0.330366	0.940595	0.00518861	-0.0363359	0.94552	-0.458779	0.360113	-0.00936828	0.985948	-0.0824657	0.876582	-0.327989	0.525659
chr11_AA_00593	chr11_AA_00593	NA	NA	blue	0.2629	0.614735	0.183254	0.728196	0.0359077	0.946162	0.186478	0.723526	0.724781	0.103195	0.206739	0.694309	0.0241318	0.963809	0.343909	0.504475	-0.597235	0.210662	-0.133524	0.800904	0.153394	0.771714	-0.378941	0.458796	-0.563292	0.244428	-0.767949	0.0745237	-0.103499	0.845306	0.706122	0.116856	0.0623529	0.906592	-0.162616	0.758225	-0.0926909	0.861362
chr07_AA_00792	chr07_AA_00792	NA	NA	blue	-0.262158	0.615772	-0.171288	0.74558	0.0417469	0.937416	-0.290133	0.577012	-0.661697	0.152314	-0.632095	0.178132	-0.407669	0.422373	-0.0725987	0.891293	0.580876	0.226684	0.0835664	0.874942	-0.130721	0.805035	0.368781	0.471906	0.786386	0.0635725	0.966365	0.0016779	-0.362727	0.479772	-0.271576	0.602651	-0.206766	0.694271	0.228053	0.66385	-0.414304	0.414102
chr07_AA_00014	chr07_AA_00014	NA	NA	blue	0.258188	0.621324	0.198511	0.706145	-0.132276	0.802744	0.150469	0.776	0.534553	0.274544	0.79847	0.0568293	0.475615	0.340371	-0.265304	0.611381	-0.153146	0.772078	-0.327539	0.526262	0.277285	0.594732	-0.328844	0.524514	-0.724158	0.103639	-0.708715	0.114913	0.800144	0.055922	-0.150789	0.775531	-0.0109631	0.983556	-0.389789	0.444929	0.645051	0.166623
chr07_AA_01110	chr07_AA_01110	NA	NA	blue	-0.2578	0.621866	-0.165173	0.754494	-0.00491181	0.992632	-0.306094	0.555198	-0.619473	0.189651	-0.609877	0.198606	-0.394416	0.439054	-0.108974	0.837186	0.618654	0.190408	0.0170712	0.974396	-0.0701221	0.894989	0.363099	0.479287	0.744718	0.089435	0.9825	0.000456717	-0.324207	0.530728	-0.239956	0.646975	-0.223065	0.670952	0.151316	0.774759	-0.456556	0.362749
chr08_AA_00105	chr08_AA_00105	NA	NA	blue	-0.257084	0.622869	-0.165313	0.754289	0.0284062	0.957402	-0.291409	0.575259	-0.64947	0.162772	-0.617044	0.191901	-0.400181	0.431772	-0.093226	0.860566	0.599749	0.208241	0.0604385	0.909453	-0.113533	0.830432	0.371301	0.468642	0.770803	0.0727767	0.972235	0.00114567	-0.34337	0.505187	-0.27238	0.601534	-0.211441	0.687564	0.201202	0.702269	-0.421167	0.405603
chr11_AA_00556	chr11_AA_00556	NA	NA	blue	-0.255061	0.625705	-0.164858	0.754953	0.0323086	0.951554	-0.327741	0.52599	-0.621709	0.187589	-0.649414	0.16282	-0.439676	0.382984	-0.0523455	0.921553	0.590068	0.217623	0.0294625	0.955819	-0.0821588	0.877039	0.326169	0.528096	0.78599	0.0637994	0.968699	0.00145432	-0.348307	0.498667	-0.226765	0.665683	-0.26366	0.613675	0.20407	0.698144	-0.435279	0.388317
chr08_AA_00388	chr08_AA_00388	NA	NA	blue	-0.254564	0.626402	-0.162273	0.758728	0.0176958	0.973459	-0.294914	0.570454	-0.639758	0.171287	-0.607516	0.200836	-0.395331	0.437895	-0.105913	0.841724	0.612148	0.196471	0.0425937	0.936148	-0.0987905	0.852296	0.370137	0.47015	0.759936	0.0795287	0.97595	0.000860666	-0.328395	0.525115	-0.270828	0.60369	-0.216953	0.679676	0.181779	0.730335	-0.425889	0.39979
chr09_AA_00011	chr09_AA_00011	NA	NA	blue	-0.253518	0.627869	-0.158143	0.764763	-0.178927	0.734473	-0.25932	0.619739	-0.495086	0.318047	-0.491111	0.322559	-0.263111	0.614441	-0.259059	0.620105	0.680829	0.136548	-0.108093	0.838492	0.0620317	0.907072	0.428286	0.396851	0.536411	0.272556	0.991362	0.00011159	-0.260399	0.61823	-0.123966	0.815003	-0.115659	0.827285	-0.110945	0.834266	-0.634513	0.17596
chr10_AA_01474	chr10_AA_01474	NA	NA	blue	-0.250835	0.631638	-0.154074	0.770718	-0.200716	0.702968	-0.274169	0.59905	-0.506293	0.30545	-0.413759	0.414779	-0.210204	0.689338	-0.329125	0.524138	0.734033	0.0967005	-0.146296	0.782122	0.0908211	0.864143	0.416098	0.411874	0.512424	0.29864	0.989211	0.000173971	-0.132384	0.802584	-0.226217	0.666462	-0.142389	0.787859	-0.142932	0.787062	-0.531428	0.2779
chr07_AA_00517	chr07_AA_00517	NA	NA	blue	-0.249393	0.633667	-0.170339	0.746962	-0.0718028	0.892481	0.219201	0.676464	-0.73374	0.0969034	-0.17727	0.73688	0.143687	0.785953	-0.429457	0.395417	0.425297	0.400518	0.443391	0.378498	-0.427515	0.397796	0.788778	0.0622103	0.350679	0.495544	0.723326	0.104233	-0.372491	0.467104	-0.48568	0.328763	0.534669	0.27442	0.0931116	0.860736	-0.353113	0.492345
chr01_AA_00222	chr01_AA_00222	NA	NA	blue	-0.24824	0.635288	-0.159482	0.762806	-0.0146399	0.978042	-0.375495	0.463229	-0.529474	0.280007	-0.679117	0.137929	-0.477367	0.338341	-0.0234358	0.964853	0.593349	0.214424	-0.0664877	0.900415	0.0145645	0.978155	0.271739	0.602425	0.749343	0.0863692	0.971342	0.00122014	-0.353494	0.491845	-0.0947199	0.858345	-0.321026	0.535004	0.124014	0.814932	-0.537116	0.271804
chr03_AA_00247	chr03_AA_00247	NA	NA	blue	-0.247362	0.636525	-0.162011	0.75911	-0.268223	0.607314	-0.443684	0.378145	-0.286238	0.582369	-0.53017	0.279255	-0.344107	0.504212	-0.152367	0.773219	0.664076	0.150314	-0.351475	0.494498	0.321746	0.534035	0.184718	0.726074	0.477511	0.338173	0.936485	0.00592308	-0.136473	0.796561	0.101729	0.847933	-0.352378	0.49331	-0.242231	0.643759	-0.684032	0.133981
chr10_AA_00206	chr10_AA_00206	NA	NA	blue	-0.246612	0.637582	-0.151665	0.774247	-0.187655	0.721821	-0.329151	0.524103	-0.466615	0.350875	-0.477202	0.338531	-0.283745	0.585805	-0.259006	0.620178	0.719356	0.10709	-0.189842	0.718659	0.132514	0.802392	0.351577	0.494363	0.546186	0.26219	0.991439	0.000109634	-0.158647	0.764026	-0.148316	0.779157	-0.223814	0.669885	-0.131317	0.804156	-0.567092	0.240548
chr02_AA_00440	chr02_AA_00440	NA	NA	blue	-0.246526	0.637702	-0.150066	0.77659	-0.0933666	0.860357	-0.271404	0.60289	-0.576047	0.231505	-0.502763	0.309398	-0.299227	0.564556	-0.23984	0.647138	0.692367	0.1274	-0.0552045	0.917277	-0.00970658	0.985441	0.416302	0.411621	0.631129	0.179003	0.996866	1.47166e-05	-0.234648	0.654488	-0.257384	0.622449	-0.167947	0.750448	0.00634768	0.990479	-0.493894	0.319397
chr11_AA_01429	chr11_AA_01429	NA	NA	blue	-0.246508	0.637728	-0.151228	0.774888	-0.171214	0.745689	-0.316395	0.541245	-0.482477	0.332441	-0.490202	0.323594	-0.292033	0.574403	-0.250149	0.632603	0.710756	0.113394	-0.164396	0.755627	0.106249	0.841226	0.366691	0.474617	0.561322	0.246449	0.994717	4.17913e-05	-0.187946	0.7214	-0.152446	0.773102	-0.209336	0.690583	-0.108235	0.838282	-0.572193	0.23538
chr06_AA_00226	chr06_AA_00226	NA	NA	blue	-0.246467	0.637785	-0.149266	0.777764	-0.086445	0.870656	-0.196318	0.709306	-0.608912	0.199516	-0.480899	0.334258	-0.256423	0.623795	-0.270839	0.603676	0.672897	0.142996	0.017815	0.97328	-0.0790562	0.881663	0.495857	0.317174	0.608741	0.199678	0.991104	0.000118365	-0.291661	0.574914	-0.277836	0.593969	-0.0620541	0.907038	0.0172873	0.974072	-0.519152	0.291233
chr09_AA_00556	chr09_AA_00556	NA	NA	blue	-0.245894	0.638593	-0.150275	0.776284	-0.191711	0.715956	-0.320855	0.535233	-0.489525	0.324366	-0.424411	0.401607	-0.2413	0.645075	-0.305296	0.556284	0.743311	0.0903772	-0.187174	0.722518	0.125737	0.812388	0.360159	0.483121	0.533584	0.275583	0.984923	0.000339263	-0.0905436	0.864556	-0.228572	0.663113	-0.21703	0.679566	-0.135023	0.798696	-0.492758	0.320687
chr03_AA_00539	chr03_AA_00539	NA	NA	blue	-0.245505	0.639141	-0.157674	0.76545	-0.3098	0.550167	-0.438305	0.384644	-0.312664	0.546287	-0.393595	0.440095	-0.23548	0.653309	-0.281146	0.589393	0.742033	0.0912372	-0.3884	0.446696	0.347852	0.499268	0.196813	0.708593	0.42172	0.404921	0.930444	0.00708877	0.0502571	0.924678	-0.0641759	0.903868	-0.34908	0.497649	-0.299705	0.563903	-0.535047	0.274015
chr09_AA_00550	chr09_AA_00550	NA	NA	blue	0.245085	0.639733	0.180742	0.731839	-0.122957	0.816494	0.559323	0.248505	0.451685	0.368549	0.824844	0.0433327	0.663943	0.150425	-0.30844	0.552012	-0.385179	0.450804	0.0786431	0.882279	-0.0656741	0.90163	0.0637685	0.904477	-0.88729	0.0183393	-0.793129	0.0597666	0.33312	0.518803	-0.0143366	0.978497	0.604928	0.203291	-0.350491	0.495792	0.323902	0.531137
chr10_AA_01184	chr10_AA_01184	NA	NA	blue	-0.243655	0.64175	-0.172682	0.743552	-0.578033	0.229517	-0.384076	0.452214	-0.0639608	0.90419	-0.0992475	0.851618	0.0659577	0.901207	-0.446645	0.374584	0.68712	0.131527	-0.555072	0.252903	0.579548	0.228006	0.143127	0.786775	0.0135077	0.97974	0.734188	0.0965935	0.308713	0.551641	0.0769271	0.884837	-0.199069	0.70534	-0.658491	0.155027	-0.564568	0.243122
chr04_AA_00622	chr04_AA_00622	NA	NA	blue	-0.242963	0.642726	-0.154127	0.770639	-0.114065	0.829644	-0.0883217	0.867862	-0.693785	0.126295	-0.148705	0.778587	0.0431055	0.935382	-0.483304	0.33149	0.677878	0.138932	0.10345	0.845378	-0.148642	0.778679	0.530935	0.27843	0.456944	0.362288	0.834263	0.0389269	0.0493544	0.926029	-0.659699	0.154003	0.0757227	0.886633	0.00996098	0.985059	-0.095202	0.857628
chr07_AA_00663	chr07_AA_00663	NA	NA	blue	-0.242356	0.643584	-0.152082	0.773636	0.0330186	0.95049	-0.226804	0.665627	-0.613109	0.195571	-0.656004	0.157147	-0.419538	0.407615	-0.0639516	0.904203	0.549251	0.258971	0.0984296	0.852832	-0.150451	0.776026	0.427555	0.397747	0.739197	0.0931578	0.961881	0.00215191	-0.486874	0.327395	-0.152678	0.772763	-0.125837	0.812241	0.187534	0.721997	-0.567773	0.239856
chr09_AA_01261	chr09_AA_01261	NA	NA	blue	-0.242021	0.644056	-0.146008	0.782545	-0.129968	0.806145	-0.304505	0.55736	-0.526224	0.283523	-0.489529	0.324361	-0.299322	0.564426	-0.249756	0.633155	0.713276	0.11153	-0.125106	0.813321	0.0578987	0.913249	0.379629	0.457912	0.599191	0.208777	0.996222	2.13827e-05	-0.188125	0.721141	-0.219108	0.676598	-0.210216	0.689321	-0.0529854	0.920596	-0.513299	0.297672
chr11_AA_01106	chr11_AA_01106	NA	NA	blue	-0.240446	0.646281	-0.157297	0.766001	-0.350471	0.495817	-0.478659	0.336846	-0.23408	0.655293	-0.379375	0.458239	-0.23397	0.65545	-0.262318	0.615548	0.727098	0.101551	-0.463113	0.354994	0.431282	0.393187	0.12694	0.810613	0.371329	0.468607	0.893245	0.0164868	0.0996743	0.850984	0.00966261	0.985507	-0.397732	0.434861	-0.359775	0.483622	-0.549073	0.259159
chr10_AA_00915	chr10_AA_00915	NA	NA	blue	-0.240329	0.646447	-0.143791	0.785801	-0.0638797	0.904311	-0.23816	0.649514	-0.597536	0.210371	-0.515514	0.295229	-0.307748	0.552951	-0.230522	0.660343	0.675135	0.141163	-0.00971022	0.985435	-0.0594453	0.910937	0.448535	0.372316	0.646427	0.16542	0.994866	3.94706e-05	-0.286811	0.58158	-0.264079	0.613089	-0.13299	0.801691	0.0414016	0.937933	-0.504164	0.307829
chr10_AA_00745	chr10_AA_00745	NA	NA	blue	-0.239254	0.647967	-0.149665	0.777179	0.0482015	0.927754	-0.239622	0.647447	-0.61237	0.196264	-0.670329	0.14511	-0.44034	0.382181	-0.0439763	0.934078	0.54427	0.26421	0.0960324	0.856394	-0.150824	0.77548	0.409592	0.41997	0.757113	0.0813266	0.958885	0.00250093	-0.489235	0.324697	-0.151208	0.774917	-0.150628	0.775767	0.206159	0.695142	-0.555504	0.252454
chr07_AA_01082	chr07_AA_01082	NA	NA	blue	-0.237844	0.649961	-0.146425	0.781933	0.087535	0.869033	-0.197541	0.707542	-0.702837	0.119338	-0.596515	0.211357	-0.37857	0.459272	-0.110321	0.83519	0.570158	0.237436	0.166025	0.753251	-0.231326	0.6592	0.455464	0.364046	0.777617	0.0686826	0.9508	0.00357142	-0.415514	0.412599	-0.335011	0.516282	-0.111937	0.832795	0.266958	0.609076	-0.399027	0.433227
chr09_AA_01203	chr09_AA_01203	NA	NA	blue	-0.235142	0.653788	-0.140133	0.791177	-0.0277427	0.958397	-0.275815	0.596769	-0.59595	0.211902	-0.556516	0.251405	-0.363068	0.479327	-0.177192	0.736994	0.663452	0.150837	-0.0183198	0.972523	-0.0563437	0.915574	0.400146	0.431816	0.694786	0.125517	0.990822	0.000125954	-0.293092	0.572951	-0.256622	0.623517	-0.199861	0.704201	0.0879324	0.868441	-0.476395	0.339467
chr04_AA_00144	chr04_AA_00144	NA	NA	blue	-0.235072	0.653887	-0.137268	0.795391	-0.111445	0.833525	-0.14054	0.790577	-0.599613	0.208372	-0.42203	0.404539	-0.198406	0.706296	-0.333586	0.518181	0.684245	0.133811	0.0257518	0.961381	-0.0922618	0.862	0.550887	0.25726	0.546921	0.261417	0.980343	0.000575803	-0.283747	0.585802	-0.292775	0.573386	0.0112188	0.983172	-0.0315768	0.952651	-0.53876	0.270051
chr10_AA_01412	chr10_AA_01412	NA	NA	blue	-0.234071	0.655306	-0.139447	0.792186	-0.0326637	0.951022	-0.295679	0.569406	-0.581771	0.225796	-0.560435	0.24736	-0.373363	0.465978	-0.169836	0.747696	0.668378	0.146725	-0.0420143	0.937016	-0.0336971	0.949473	0.377717	0.460369	0.695719	0.124794	0.990546	0.000133632	-0.276857	0.595325	-0.245696	0.638872	-0.227923	0.664035	0.0793687	0.881197	-0.473827	0.34245
chr04_AA_00242	chr04_AA_00242	NA	NA	blue	-0.233645	0.65591	-0.13708	0.795668	-0.129394	0.806992	-0.290481	0.576534	-0.531691	0.277616	-0.457537	0.361585	-0.278721	0.592745	-0.280491	0.590297	0.729805	0.0996454	-0.126687	0.810986	0.0509737	0.923606	0.392725	0.441198	0.586054	0.221562	0.992515	8.38246e-05	-0.159207	0.763208	-0.257541	0.62223	-0.201416	0.701961	-0.0613584	0.908078	-0.484647	0.329947
chr11_AA_01731	chr11_AA_01731	NA	NA	blue	-0.231604	0.658806	-0.144085	0.785367	0.082943	0.875871	-0.328033	0.5256	-0.602558	0.205551	-0.692913	0.126974	-0.502538	0.30965	0.00606474	0.990903	0.559855	0.247958	0.0374802	0.943806	-0.10437	0.844014	0.30376	0.558374	0.817536	0.0469023	0.950507	0.00361378	-0.407002	0.423208	-0.186147	0.724005	-0.295995	0.568974	0.249723	0.633202	-0.450451	0.370023
chr06_AA_00875	chr06_AA_00875	NA	NA	blue	-0.231276	0.659272	-0.136081	0.797138	-0.0826875	0.876251	-0.064365	0.903586	-0.616039	0.192836	-0.436296	0.387082	-0.187304	0.72233	-0.310589	0.549097	0.619573	0.189559	0.117328	0.824816	-0.174084	0.741512	0.611671	0.196919	0.536053	0.272939	0.951226	0.0035104	-0.394758	0.438622	-0.259903	0.618924	0.114722	0.828672	0.00915961	0.986261	-0.58924	0.218433
chr11_AA_01730	chr11_AA_01730	NA	NA	blue	-0.229179	0.66225	-0.131183	0.804354	-0.131553	0.803809	-0.179077	0.734256	-0.559886	0.247925	-0.427152	0.398241	-0.21918	0.676494	-0.33026	0.522621	0.706567	0.116522	-0.0378107	0.943311	-0.0352619	0.947129	0.512565	0.298484	0.538313	0.270527	0.988508	0.000197356	-0.25192	0.630114	-0.258251	0.621235	-0.0444359	0.93339	-0.0702775	0.894757	-0.556655	0.251261
chr08_AA_01205	chr08_AA_01205	NA	NA	blue	-0.22767	0.664395	-0.131554	0.803807	-0.0642416	0.90377	-0.268582	0.606814	-0.563409	0.244308	-0.525776	0.284009	-0.339015	0.510959	-0.217155	0.679388	0.689119	0.129948	-0.0589962	0.911608	-0.0214148	0.967883	0.412254	0.416651	0.648665	0.163471	0.996293	2.05831e-05	-0.269037	0.606181	-0.236651	0.65165	-0.188439	0.720687	0.0239825	0.964033	-0.512226	0.298859
chr04_AA_00395	chr04_AA_00395	NA	NA	blue	-0.226692	0.665786	-0.130437	0.805454	-0.0344799	0.948301	-0.246214	0.638142	-0.603143	0.204992	-0.516021	0.29467	-0.329555	0.523564	-0.22283	0.671287	0.683089	0.134735	-0.0135364	0.979697	-0.0696531	0.895689	0.433253	0.390784	0.669412	0.145868	0.990584	0.000132569	-0.272256	0.601706	-0.294532	0.570977	-0.167165	0.751589	0.0681163	0.897984	-0.463282	0.354794
chr06_AA_01035	chr06_AA_01035	NA	NA	blue	-0.225631	0.667297	-0.129287	0.80715	-0.107707	0.839065	-0.280391	0.590436	-0.522565	0.287502	-0.500604	0.31182	-0.319011	0.537716	-0.244823	0.640102	0.710031	0.113933	-0.112465	0.832014	0.0321292	0.951823	0.401697	0.429864	0.603982	0.204191	0.997582	8.76197e-06	-0.231644	0.658748	-0.205646	0.69588	-0.19644	0.70913	-0.04247	0.936333	-0.541924	0.26669
chr01_AA_00442	chr01_AA_00442	NA	NA	blue	-0.224947	0.66827	-0.128414	0.808439	-0.134851	0.79895	-0.288455	0.579318	-0.506769	0.304919	-0.465964	0.351639	-0.291942	0.574529	-0.276432	0.595914	0.730949	0.0988448	-0.145105	0.78387	0.0639956	0.904138	0.393371	0.440379	0.57437	0.233188	0.99454	4.46347e-05	-0.178869	0.734557	-0.219097	0.676613	-0.203938	0.698334	-0.0817068	0.877713	-0.5258	0.283983
chr01_AA_00372	chr01_AA_00372	NA	NA	blue	-0.224383	0.669074	-0.139139	0.792638	-0.26154	0.616635	-0.415152	0.413048	-0.377346	0.460846	-0.263419	0.61401	-0.155725	0.768301	-0.357052	0.487181	0.768918	0.0739286	-0.353751	0.491508	0.293392	0.57254	0.186345	0.723718	0.419868	0.407207	0.871484	0.0237131	0.222499	0.671759	-0.299844	0.563713	-0.362134	0.480544	-0.240495	0.646212	-0.271009	0.603439
chr07_AA_00896	chr07_AA_00896	NA	NA	blue	-0.224269	0.669236	-0.127781	0.809372	-0.0645506	0.903309	-0.254369	0.626676	-0.565233	0.242443	-0.516993	0.293602	-0.330658	0.522089	-0.228853	0.662713	0.691657	0.127955	-0.0527925	0.920885	-0.0302981	0.954567	0.427592	0.397701	0.640579	0.17056	0.996354	1.99133e-05	-0.274127	0.599109	-0.241722	0.644479	-0.17176	0.744894	0.0191915	0.971216	-0.517718	0.292806
chr04_AA_00292	chr04_AA_00292	NA	NA	blue	-0.223095	0.670909	-0.127938	0.809139	-0.00561813	0.991573	-0.262741	0.614957	-0.616341	0.192555	-0.524855	0.285009	-0.350155	0.496234	-0.20089	0.702719	0.677719	0.13906	-0.00695176	0.989573	-0.0805036	0.879505	0.40756	0.422508	0.700317	0.121258	0.981761	0.00049597	-0.257934	0.621679	-0.323809	0.531263	-0.202631	0.700214	0.107758	0.838989	-0.412192	0.416729
chr03_AA_00391	chr03_AA_00391	NA	NA	blue	-0.223059	0.67096	-0.144364	0.784959	-0.394219	0.439303	-0.485121	0.329404	-0.178304	0.735379	-0.273267	0.600303	-0.162175	0.75887	-0.320935	0.535125	0.742641	0.0908278	-0.529958	0.279484	0.495229	0.317884	0.0831658	0.875539	0.283902	0.585589	0.834366	0.0388798	0.240127	0.646733	-0.0297119	0.955445	-0.416756	0.411059	-0.433603	0.390357	-0.462669	0.355517
chr11_AA_00522	chr11_AA_00522	NA	NA	blue	-0.221391	0.673339	-0.123751	0.815321	-0.11667	0.825789	-0.220207	0.675029	-0.539779	0.268967	-0.459779	0.358929	-0.269268	0.605859	-0.295404	0.569783	0.71357	0.111313	-0.0749689	0.887757	-0.00732397	0.989014	0.46774	0.349556	0.567457	0.240177	0.995175	3.48637e-05	-0.247631	0.636147	-0.233703	0.655827	-0.11383	0.829992	-0.0601971	0.909813	-0.556443	0.251481
chr09_AA_00423	chr09_AA_00423	NA	NA	blue	-0.220651	0.674395	-0.122931	0.816532	-0.114284	0.829321	-0.216333	0.680562	-0.543054	0.265495	-0.457746	0.361337	-0.267494	0.608329	-0.297654	0.566704	0.713678	0.111234	-0.0706825	0.894153	-0.012396	0.981407	0.471712	0.344913	0.567927	0.2397	0.994855	3.96407e-05	-0.2487	0.634642	-0.238956	0.648389	-0.109862	0.83587	-0.0575308	0.913799	-0.553579	0.254453
chr07_AA_00457	chr07_AA_00457	NA	NA	blue	-0.220386	0.674774	-0.122922	0.816546	-0.0580963	0.912954	-0.212611	0.685889	-0.594267	0.213533	-0.479043	0.336402	-0.292089	0.574326	-0.269261	0.605869	0.698598	0.122574	-0.0167952	0.97481	-0.0705955	0.894283	0.472105	0.344454	0.626746	0.182978	0.991993	9.59175e-05	-0.266728	0.609397	-0.298374	0.565721	-0.120573	0.820017	0.025437	0.961853	-0.488671	0.325341
chr09_AA_01204	chr09_AA_01204	NA	NA	blue	-0.220384	0.674775	-0.123022	0.816398	-0.115217	0.827939	-0.236008	0.652561	-0.530983	0.278379	-0.470282	0.346582	-0.284153	0.585242	-0.283165	0.586605	0.714689	0.110491	-0.0894107	0.866241	0.00589097	0.991164	0.450277	0.370232	0.574804	0.232751	0.996406	1.93491e-05	-0.243972	0.641303	-0.222221	0.672155	-0.137306	0.795336	-0.0597679	0.910455	-0.557468	0.25042
chr11_AA_00627	chr11_AA_00627	NA	NA	blue	-0.219954	0.67539	-0.12221	0.817597	-0.0964899	0.855714	-0.207288	0.693521	-0.559546	0.248276	-0.465421	0.352278	-0.273726	0.599665	-0.289907	0.577322	0.706267	0.116747	-0.0477946	0.928363	-0.0365491	0.945201	0.480476	0.334747	0.583565	0.224019	0.994392	4.70782e-05	-0.265593	0.610978	-0.252575	0.629194	-0.10218	0.847263	-0.0323066	0.951557	-0.543686	0.264827
chr11_AA_01140	chr11_AA_01140	NA	NA	blue	0.218284	0.677775	0.310741	0.548891	0.125639	0.812534	0.0605723	0.909253	-0.15042	0.776072	-0.242187	0.643823	-0.472465	0.344035	-0.469402	0.347611	0.883036	0.0197207	-0.355117	0.489716	-0.0671369	0.899446	0.579876	0.227679	0.344576	0.503592	0.855131	0.0299603	-0.33018	0.522728	-0.153922	0.770941	-0.212076	0.686656	-0.250159	0.632589	-0.709346	0.114442
chr03_AA_00246	chr03_AA_00246	NA	NA	blue	-0.216549	0.680254	-0.119099	0.822196	-0.104007	0.844553	-0.240834	0.645734	-0.53709	0.271831	-0.468693	0.34844	-0.290588	0.576386	-0.282495	0.587529	0.720236	0.106453	-0.090325	0.864881	0.00169222	0.997462	0.444047	0.377708	0.585754	0.221858	0.996236	2.12211e-05	-0.232882	0.656992	-0.241217	0.645193	-0.152001	0.773755	-0.0479099	0.92819	-0.535008	0.274056
chr10_AA_00701	chr10_AA_00701	NA	NA	blue	-0.215789	0.681341	-0.119065	0.822246	-0.13005	0.806024	-0.266029	0.61037	-0.496619	0.316312	-0.474517	0.341647	-0.300037	0.563449	-0.274764	0.598226	0.724469	0.103417	-0.137004	0.795779	0.0504836	0.924339	0.415588	0.412507	0.565916	0.241746	0.99579	2.65449e-05	-0.220391	0.674766	-0.190339	0.717939	-0.180235	0.732575	-0.0875673	0.868985	-0.569359	0.238245
chr07_AA_00126	chr07_AA_00126	NA	NA	blue	-0.21262	0.685876	-0.122356	0.817382	0.0629796	0.905655	-0.315893	0.541922	-0.585515	0.222093	-0.644647	0.166977	-0.479004	0.336447	-0.0572034	0.914289	0.612076	0.196539	-0.00586204	0.991207	-0.0827092	0.876219	0.325544	0.528934	0.782464	0.065836	0.964536	0.00186426	-0.358412	0.485403	-0.216127	0.680857	-0.296887	0.567753	0.194611	0.711769	-0.449983	0.370583
chr01_AA_00377	chr01_AA_00377	NA	NA	blue	-0.212121	0.686591	-0.114838	0.828501	-0.111357	0.833656	-0.253449	0.627967	-0.52011	0.290183	-0.464863	0.352934	-0.29538	0.569815	-0.284404	0.584896	0.729133	0.100117	-0.115716	0.827201	0.0233961	0.964912	0.429079	0.39588	0.578693	0.228858	0.995707	2.76055e-05	-0.21557	0.681654	-0.231915	0.658364	-0.172716	0.743502	-0.0642538	0.903752	-0.536479	0.272484
chr07_AA_00201	chr07_AA_00201	NA	NA	blue	-0.210113	0.689468	-0.127409	0.80992	-0.0392709	0.941124	0.18082	0.731726	-0.660652	0.153197	-0.296725	0.567975	-0.00839793	0.987403	-0.358094	0.485818	0.453626	0.366234	0.36203	0.48068	-0.387926	0.4473	0.768719	0.0740507	0.40208	0.429381	0.783518	0.0652243	-0.499537	0.313021	-0.32823	0.525336	0.439478	0.383224	0.0754316	0.887067	-0.52995	0.279493
chr09_AA_01478	chr09_AA_01478	NA	NA	blue	-0.209793	0.689927	-0.116445	0.826122	-0.230295	0.660664	-0.333046	0.518901	-0.414729	0.413574	-0.324338	0.530552	-0.197372	0.707787	-0.374973	0.463903	0.791267	0.0608071	-0.290447	0.576581	0.204568	0.697429	0.319118	0.537572	0.449714	0.370905	0.946822	0.00416663	0.0471172	0.929377	-0.256521	0.623658	-0.265176	0.61156	-0.229341	0.66202	-0.434319	0.389485
chr06_AA_01013	chr06_AA_01013	NA	NA	blue	0.207613	0.693056	0.276937	0.595214	-0.0466593	0.930062	-0.139623	0.791926	0.191531	0.716217	-0.277788	0.594035	-0.515044	0.295747	-0.286795	0.581602	0.744261	0.0897405	-0.639188	0.171792	0.290545	0.576446	0.249438	0.633604	0.16584	0.753521	0.692792	0.127069	-0.222927	0.671148	0.278118	0.593579	-0.418157	0.409323	-0.4654	0.352302	-0.850916	0.0316822
chr04_AA_00368	chr04_AA_00368	NA	NA	blue	-0.20712	0.693762	-0.10978	0.835991	-0.0951434	0.857716	-0.243442	0.64205	-0.526776	0.282924	-0.474456	0.341718	-0.306704	0.554369	-0.276442	0.595899	0.723601	0.104037	-0.100983	0.84904	0.00433258	0.993501	0.438174	0.384803	0.589615	0.218066	0.996062	2.32273e-05	-0.238326	0.64928	-0.23258	0.657421	-0.166988	0.751846	-0.0472954	0.92911	-0.540916	0.267759
chr10_AA_00457	chr10_AA_00457	NA	NA	blue	-0.205562	0.696	-0.108002	0.838627	-0.107695	0.839081	-0.240221	0.646599	-0.51928	0.291093	-0.457959	0.361085	-0.292552	0.573691	-0.29349	0.572405	0.732265	0.0979272	-0.112182	0.832433	0.014532	0.978204	0.441912	0.380282	0.572752	0.234816	0.995098	3.59915e-05	-0.222013	0.672451	-0.235537	0.653228	-0.161505	0.759849	-0.0672405	0.899291	-0.541788	0.266835
chr11_AA_01121	chr11_AA_01121	NA	NA	blue	-0.204956	0.696871	-0.107628	0.839182	-0.100508	0.849746	-0.245611	0.638992	-0.518384	0.292074	-0.470635	0.34617	-0.30582	0.55557	-0.280252	0.590627	0.727612	0.101188	-0.111475	0.83348	0.0133354	0.979998	0.43535	0.388231	0.582755	0.22482	0.995782	2.66525e-05	-0.2324	0.657676	-0.2269	0.665491	-0.170879	0.746176	-0.057903	0.913243	-0.545676	0.262727
chr10_AA_00352	chr10_AA_00352	NA	NA	blue	-0.204906	0.696943	-0.10862	0.837711	-0.155812	0.768173	-0.25162	0.630535	-0.455342	0.364192	-0.460355	0.358249	-0.289824	0.577436	-0.290938	0.575906	0.727262	0.101435	-0.165459	0.754077	0.075288	0.887281	0.425423	0.400363	0.521968	0.288153	0.989837	0.000154413	-0.229676	0.661544	-0.141447	0.789244	-0.161861	0.759329	-0.139004	0.792836	-0.624875	0.184685
chr05_AA_00103	chr05_AA_00103	NA	NA	blue	-0.204682	0.697264	-0.107255	0.839734	-0.0951569	0.857695	-0.240091	0.646783	-0.524975	0.284878	-0.471106	0.345619	-0.305394	0.55615	-0.280343	0.590502	0.725713	0.102533	-0.102285	0.847108	0.0036474	0.994529	0.441259	0.38107	0.586418	0.221204	0.995778	2.66943e-05	-0.238092	0.64961	-0.233378	0.656289	-0.164757	0.7551	-0.050387	0.924483	-0.542518	0.266062
chr07_AA_00531	chr07_AA_00531	NA	NA	blue	-0.203246	0.699329	-0.106032	0.841548	-0.114457	0.829064	-0.248535	0.634873	-0.501221	0.311127	-0.465524	0.352157	-0.302209	0.560487	-0.285869	0.582878	0.731635	0.0983656	-0.129478	0.806868	0.0313188	0.953037	0.43167	0.392714	0.566993	0.240649	0.99515	3.52255e-05	-0.226504	0.666055	-0.208559	0.691697	-0.172689	0.743542	-0.0805998	0.879362	-0.562761	0.244972
chr08_AA_00486	chr08_AA_00486	NA	NA	blue	-0.202846	0.699904	-0.106409	0.840989	-0.137266	0.795394	-0.284305	0.585033	-0.469746	0.347209	-0.456528	0.362782	-0.3046	0.557231	-0.286667	0.581778	0.745752	0.0887452	-0.181689	0.730466	0.0837491	0.87467	0.39078	0.443668	0.55271	0.255358	0.991512	0.000107757	-0.17759	0.736415	-0.192681	0.714556	-0.21882	0.677009	-0.113596	0.830339	-0.553813	0.25421
chr10_AA_00191	chr10_AA_00191	NA	NA	blue	-0.202647	0.70019	-0.105048	0.843008	-0.103556	0.845221	-0.236145	0.652367	-0.518911	0.291496	-0.459445	0.359325	-0.295784	0.569263	-0.292775	0.573385	0.731785	0.0982611	-0.109921	0.835783	0.00991931	0.985122	0.445453	0.376015	0.573733	0.233828	0.995062	3.65217e-05	-0.228733	0.662883	-0.234203	0.655118	-0.159462	0.762835	-0.0650311	0.902591	-0.545458	0.262957
chr10_AA_00968	chr10_AA_00968	NA	NA	blue	-0.202425	0.700509	-0.104984	0.843103	-0.0992095	0.851674	-0.240305	0.646481	-0.518187	0.292291	-0.467563	0.349764	-0.30433	0.557598	-0.28416	0.585232	0.728953	0.100243	-0.110034	0.835615	0.0098307	0.985254	0.440524	0.381959	0.580233	0.227324	0.995502	3.03031e-05	-0.234556	0.654618	-0.228729	0.662889	-0.166265	0.752901	-0.0592033	0.911299	-0.547437	0.260874
chr09_AA_00741	chr09_AA_00741	NA	NA	blue	-0.201808	0.701397	-0.104302	0.844115	-0.100285	0.850077	-0.239075	0.64822	-0.518024	0.292469	-0.464075	0.35386	-0.301708	0.56117	-0.287691	0.580369	0.730808	0.098943	-0.111002	0.834181	0.0101879	0.984719	0.441819	0.380394	0.577963	0.229587	0.995269	3.35267e-05	-0.231318	0.659212	-0.231563	0.658863	-0.165099	0.754601	-0.0614469	0.907946	-0.545684	0.262719
chr11_AA_00430	chr11_AA_00430	NA	NA	blue	-0.201296	0.702135	-0.103673	0.845047	-0.102827	0.846304	-0.2337	0.655831	-0.517852	0.292658	-0.459436	0.359336	-0.296343	0.568498	-0.29332	0.572639	0.731686	0.0983305	-0.109448	0.836483	0.00849672	0.987255	0.447714	0.373301	0.572655	0.234914	0.994989	3.7603e-05	-0.231885	0.658407	-0.232441	0.657617	-0.157382	0.765876	-0.0657513	0.901515	-0.548747	0.2595
chr10_AA_00754	chr10_AA_00754	NA	NA	blue	-0.200823	0.702816	-0.109403	0.836551	-0.109661	0.836168	0.11244	0.83205	-0.630438	0.179628	-0.235149	0.653778	0.00860186	0.987098	-0.469881	0.347051	0.601366	0.206691	0.208714	0.691475	-0.268717	0.606626	0.748634	0.086836	0.374471	0.464549	0.858857	0.0284761	-0.336681	0.51406	-0.388503	0.446565	0.338548	0.51158	-0.0501631	0.924818	-0.511523	0.299637
chr07_AA_01060	chr07_AA_01060	NA	NA	blue	0.200247	0.703644	0.289993	0.577204	0.378576	0.459265	0.0324968	0.951272	-0.363939	0.478194	-0.416934	0.410838	-0.639312	0.171682	-0.262854	0.6148	0.778107	0.0683921	-0.118739	0.822729	-0.303744	0.558396	0.537165	0.271751	0.645464	0.166262	0.850439	0.0318799	-0.47015	0.346736	-0.329919	0.523077	-0.298811	0.565124	0.144541	0.784698	-0.47687	0.338916
chr01_AA_00292	chr01_AA_00292	NA	NA	blue	-0.2	0.704	-0.102535	0.846737	-0.0988391	0.852224	-0.240401	0.646346	-0.515426	0.295326	-0.465413	0.352287	-0.305223	0.556383	-0.286147	0.582494	0.731565	0.0984149	-0.113993	0.829752	0.0116541	0.98252	0.439755	0.382889	0.578715	0.228836	0.995206	3.44171e-05	-0.231801	0.658527	-0.229289	0.662093	-0.16907	0.748812	-0.0617007	0.907566	-0.546848	0.261493
chr01_AA_00503	chr01_AA_00503	NA	NA	blue	-0.2	0.704	-0.102535	0.846737	-0.0988391	0.852224	-0.240401	0.646346	-0.515426	0.295326	-0.465413	0.352287	-0.305223	0.556383	-0.286147	0.582494	0.731565	0.0984149	-0.113993	0.829752	0.0116541	0.98252	0.439755	0.382889	0.578715	0.228836	0.995206	3.44171e-05	-0.231801	0.658527	-0.229289	0.662093	-0.16907	0.748812	-0.0617007	0.907566	-0.546848	0.261493
chr06_AA_00519	chr06_AA_00519	NA	NA	blue	-0.2	0.704	-0.102535	0.846737	-0.0988391	0.852224	-0.240401	0.646346	-0.515426	0.295326	-0.465413	0.352287	-0.305223	0.556383	-0.286147	0.582494	0.731565	0.0984149	-0.113993	0.829752	0.0116541	0.98252	0.439755	0.382889	0.578715	0.228836	0.995206	3.44171e-05	-0.231801	0.658527	-0.229289	0.662093	-0.16907	0.748812	-0.0617007	0.907566	-0.546848	0.261493
chr07_AA_00767	chr07_AA_00767	NA	NA	blue	-0.2	0.704	-0.102535	0.846737	-0.0988391	0.852224	-0.240401	0.646346	-0.515426	0.295326	-0.465413	0.352287	-0.305223	0.556383	-0.286147	0.582494	0.731565	0.0984149	-0.113993	0.829752	0.0116541	0.98252	0.439755	0.382889	0.578715	0.228836	0.995206	3.44171e-05	-0.231801	0.658527	-0.229289	0.662093	-0.16907	0.748812	-0.0617007	0.907566	-0.546848	0.261493
chr07_AA_01162	chr07_AA_01162	NA	NA	blue	-0.2	0.704	-0.102535	0.846737	-0.0988391	0.852224	-0.240401	0.646346	-0.515426	0.295326	-0.465413	0.352287	-0.305223	0.556383	-0.286147	0.582494	0.731565	0.0984149	-0.113993	0.829752	0.0116541	0.98252	0.439755	0.382889	0.578715	0.228836	0.995206	3.44171e-05	-0.231801	0.658527	-0.229289	0.662093	-0.16907	0.748812	-0.0617007	0.907566	-0.546848	0.261493
chr08_AA_00503	chr08_AA_00503	NA	NA	blue	-0.2	0.704	-0.102535	0.846737	-0.0988391	0.852224	-0.240401	0.646346	-0.515426	0.295326	-0.465413	0.352287	-0.305223	0.556383	-0.286147	0.582494	0.731565	0.0984149	-0.113993	0.829752	0.0116541	0.98252	0.439755	0.382889	0.578715	0.228836	0.995206	3.44171e-05	-0.231801	0.658527	-0.229289	0.662093	-0.16907	0.748812	-0.0617007	0.907566	-0.546848	0.261493
chr08_AA_01123	chr08_AA_01123	NA	NA	blue	-0.2	0.704	-0.102535	0.846737	-0.0988391	0.852224	-0.240401	0.646346	-0.515426	0.295326	-0.465413	0.352287	-0.305223	0.556383	-0.286147	0.582494	0.731565	0.0984149	-0.113993	0.829752	0.0116541	0.98252	0.439755	0.382889	0.578715	0.228836	0.995206	3.44171e-05	-0.231801	0.658527	-0.229289	0.662093	-0.16907	0.748812	-0.0617007	0.907566	-0.546848	0.261493
chr10_AA_01162	chr10_AA_01162	NA	NA	blue	-0.2	0.704	-0.102535	0.846737	-0.0988391	0.852224	-0.240401	0.646346	-0.515426	0.295326	-0.465413	0.352287	-0.305223	0.556383	-0.286147	0.582494	0.731565	0.0984149	-0.113993	0.829752	0.0116541	0.98252	0.439755	0.382889	0.578715	0.228836	0.995206	3.44171e-05	-0.231801	0.658527	-0.229289	0.662093	-0.16907	0.748812	-0.0617007	0.907566	-0.546848	0.261493
chr10_AA_01476	chr10_AA_01476	NA	NA	blue	-0.199608	0.704565	-0.101627	0.848084	-0.20119	0.702286	-0.186527	0.723455	-0.487193	0.32703	-0.300022	0.563469	-0.142958	0.787023	-0.441899	0.380297	0.781769	0.0662406	-0.15648	0.767196	0.0602877	0.909678	0.491616	0.321984	0.429999	0.394755	0.966492	0.00166542	-0.084885	0.872978	-0.301871	0.560947	-0.0739911	0.889216	-0.203802	0.69853	-0.50631	0.305431
chr10_AA_00825	chr10_AA_00825	NA	NA	blue	-0.199545	0.704655	-0.101974	0.847569	-0.0997736	0.850836	-0.235881	0.652741	-0.516457	0.294191	-0.461856	0.356476	-0.301212	0.561846	-0.290442	0.576588	0.732202	0.0979711	-0.111655	0.833214	0.00904048	0.98644	0.444708	0.376911	0.575567	0.231985	0.995012	3.72572e-05	-0.232384	0.657699	-0.231595	0.658819	-0.162969	0.757711	-0.0635782	0.904761	-0.547805	0.260488
chr11_AA_01236	chr11_AA_01236	NA	NA	blue	-0.199338	0.704953	-0.101839	0.847769	-0.0999713	0.850543	-0.239801	0.647193	-0.514328	0.296536	-0.463105	0.355002	-0.303738	0.558404	-0.288505	0.579249	0.732984	0.0974274	-0.115636	0.82732	0.0127461	0.980882	0.440297	0.382233	0.576642	0.230908	0.995031	3.69743e-05	-0.229625	0.661616	-0.230048	0.661015	-0.16871	0.749337	-0.0641408	0.903921	-0.546668	0.261682
chr07_AA_00460	chr07_AA_00460	NA	NA	blue	-0.199309	0.704995	-0.101791	0.847842	-0.0997174	0.85092	-0.239002	0.648323	-0.514975	0.295823	-0.462681	0.355503	-0.303207	0.559127	-0.289027	0.578532	0.732972	0.0974362	-0.114757	0.82862	0.0118207	0.98227	0.441181	0.381164	0.57659	0.230961	0.995012	3.72625e-05	-0.229877	0.661259	-0.230941	0.659747	-0.167699	0.75081	-0.0637912	0.904443	-0.546322	0.262047
chr02_AA_00230	chr02_AA_00230	NA	NA	blue	-0.197725	0.707277	-0.100142	0.850289	-0.10064	0.84955	-0.236667	0.651627	-0.513356	0.29761	-0.459422	0.359352	-0.301325	0.561692	-0.292638	0.573574	0.734823	0.0961546	-0.116281	0.826365	0.0120882	0.981869	0.443373	0.378519	0.573385	0.234178	0.994726	4.16431e-05	-0.228595	0.663081	-0.23164	0.658754	-0.165837	0.753524	-0.0671002	0.899501	-0.547362	0.260954
chr08_AA_00164	chr08_AA_00164	NA	NA	blue	-0.197693	0.707324	-0.102348	0.847014	-0.227658	0.664413	-0.260222	0.618478	-0.390313	0.444262	-0.386379	0.449273	-0.230951	0.659733	-0.353849	0.491379	0.759424	0.0798533	-0.248033	0.63558	0.157949	0.765046	0.407671	0.42237	0.431498	0.392924	0.97199	0.00116583	-0.136009	0.797244	-0.122538	0.817113	-0.164839	0.754981	-0.249406	0.633649	-0.633074	0.177252
chr10_AA_01475	chr10_AA_01475	NA	NA	blue	0.197682	0.70734	0.292403	0.573895	0.191098	0.716842	0.0149048	0.977644	-0.247358	0.63653	-0.278977	0.592391	-0.510318	0.300973	-0.43525	0.388352	0.895156	0.0159123	-0.30497	0.556727	-0.117627	0.824373	0.550843	0.257306	0.459353	0.359433	0.881456	0.020246	-0.297069	0.567505	-0.278448	0.593122	-0.279748	0.591325	-0.130449	0.805437	-0.573365	0.234199
chr06_AA_00674	chr06_AA_00674	NA	NA	blue	-0.196984	0.708346	-0.0992257	0.85165	-0.0924448	0.861728	-0.226511	0.666044	-0.523566	0.286411	-0.459491	0.359271	-0.299879	0.563665	-0.293716	0.572095	0.731809	0.0982446	-0.101259	0.848631	-0.00387362	0.99419	0.454184	0.365569	0.578098	0.229452	0.994632	4.31461e-05	-0.238511	0.649018	-0.241549	0.644723	-0.154335	0.770335	-0.0559993	0.916089	-0.54365	0.264865
chr09_AA_00013	chr09_AA_00013	NA	NA	blue	-0.196387	0.709206	-0.0986594	0.852491	-0.1044	0.843968	-0.232548	0.657466	-0.511961	0.299152	-0.451203	0.369124	-0.294353	0.571223	-0.301306	0.561718	0.738534	0.0936094	-0.118364	0.823283	0.0131152	0.980328	0.447734	0.373276	0.566328	0.241327	0.994104	5.20414e-05	-0.22287	0.67123	-0.235741	0.652939	-0.160762	0.760934	-0.0740749	0.889091	-0.546578	0.261778
chr02_AA_00164	chr02_AA_00164	NA	NA	blue	-0.196068	0.709666	-0.0984359	0.852823	-0.101768	0.847875	-0.236609	0.651709	-0.511343	0.299837	-0.455275	0.364271	-0.299651	0.563976	-0.296521	0.568254	0.737981	0.0939867	-0.120121	0.820685	0.0143969	0.978406	0.44305	0.378909	0.570621	0.236968	0.994315	4.83916e-05	-0.223276	0.670652	-0.23421	0.655109	-0.167429	0.751203	-0.0707164	0.894102	-0.545047	0.26339
chr07_AA_01101	chr07_AA_01101	NA	NA	blue	0.195568	0.710388	0.131113	0.804458	0.272138	0.60187	0.635966	0.17466	0.107836	0.838873	0.401922	0.42958	0.353019	0.492469	0.0831812	0.875516	-0.638274	0.172603	0.583817	0.223769	-0.544931	0.263512	0.163147	0.757451	-0.412654	0.416153	-0.740607	0.0922007	-0.247005	0.637027	-0.0539585	0.919141	0.680317	0.13696	0.275775	0.596824	0.333448	0.518366
chr09_AA_00327	chr09_AA_00327	NA	NA	blue	-0.194319	0.71219	-0.0965452	0.855632	-0.104615	0.84365	-0.231306	0.659229	-0.509896	0.301441	-0.448183	0.372738	-0.29365	0.572186	-0.304366	0.557549	0.740885	0.0920124	-0.121046	0.819318	0.0140351	0.978949	0.448536	0.372315	0.5639	0.243805	0.993739	5.86775e-05	-0.220528	0.674571	-0.236854	0.651362	-0.161168	0.760341	-0.0769464	0.884808	-0.546365	0.262002
chr07_AA_00731	chr07_AA_00731	NA	NA	blue	-0.193273	0.713701	-0.0955446	0.857119	-0.10569	0.842056	-0.234543	0.654637	-0.506539	0.305176	-0.44729	0.37381	-0.294997	0.57034	-0.304597	0.557234	0.743012	0.0905782	-0.126664	0.811019	0.0186976	0.971957	0.44466	0.37697	0.563	0.244727	0.993525	6.27475e-05	-0.215922	0.68115	-0.235867	0.65276	-0.166652	0.752335	-0.0798018	0.880551	-0.545218	0.26321
chr05_AA_00744	chr05_AA_00744	NA	NA	blue	-0.188753	0.720233	-0.0924191	0.861766	-0.117483	0.824586	-0.267985	0.607645	-0.459729	0.358988	-0.476782	0.339018	-0.331091	0.521511	-0.270943	0.603531	0.737085	0.0945997	-0.173858	0.741841	0.0657852	0.901465	0.403655	0.427402	0.55919	0.248643	0.992058	9.43684e-05	-0.225934	0.666866	-0.163535	0.756885	-0.212256	0.686397	-0.103907	0.844701	-0.591081	0.216634
chr11_AA_00520	chr11_AA_00520	NA	NA	blue	-0.187396	0.722196	-0.112552	0.831885	0.209639	0.690148	-0.0579178	0.91322	-0.633383	0.176974	-0.704815	0.117841	-0.465917	0.351695	0.0834527	0.875112	0.33135	0.521165	0.337145	0.513443	-0.388968	0.445972	0.486028	0.328363	0.764069	0.0769288	0.806137	0.0527313	-0.748683	0.0868036	-0.101661	0.848033	0.0326869	0.950987	0.398939	0.433338	-0.561115	0.246661
chr05_AA_00018	chr05_AA_00018	NA	NA	blue	-0.186632	0.723303	-0.0988951	0.852141	-0.257077	0.62288	-0.303826	0.558284	-0.394781	0.438592	-0.156267	0.767508	-0.0731433	0.890481	-0.474472	0.341699	0.806491	0.0525458	-0.316765	0.540745	0.224949	0.668268	0.297633	0.566734	0.348827	0.497982	0.858868	0.0284718	0.238367	0.649222	-0.393968	0.439622	-0.247946	0.635702	-0.27855	0.592981	-0.251526	0.630667
chr04_AA_00205	chr04_AA_00205	NA	NA	blue	-0.186537	0.723439	-0.100554	0.849677	-0.155863	0.768098	0.192459	0.714876	-0.636995	0.173741	-0.0145031	0.978247	0.203627	0.698781	-0.620096	0.189075	0.610784	0.197753	0.226718	0.66575	-0.281695	0.588634	0.779822	0.0673804	0.233261	0.656454	0.757628	0.0809972	-0.133308	0.801223	-0.571488	0.236091	0.440056	0.382524	-0.112985	0.831243	-0.310391	0.549366
chr04_AA_00103	chr04_AA_00103	NA	NA	blue	-0.186535	0.723442	-0.0926792	0.861379	-0.210223	0.689311	-0.328065	0.525557	-0.367459	0.47362	-0.395737	0.437382	-0.276347	0.596032	-0.324621	0.530172	0.779225	0.0677321	-0.310529	0.549179	0.20735	0.693433	0.325661	0.528777	0.463762	0.354229	0.965501	0.00176471	-0.0655499	0.901816	-0.138672	0.793325	-0.27929	0.591958	-0.236345	0.652083	-0.564631	0.243058
chr09_AA_00268	chr09_AA_00268	NA	NA	blue	-0.186324	0.723748	-0.0889618	0.866909	-0.0785251	0.882454	-0.24912	0.63405	-0.51357	0.297373	-0.461974	0.356337	-0.32289	0.532497	-0.28439	0.584915	0.743558	0.0902119	-0.12693	0.810627	0.0107675	0.983849	0.425132	0.400721	0.592631	0.215123	0.992508	8.39746e-05	-0.213325	0.684866	-0.251928	0.630103	-0.201857	0.701326	-0.0486673	0.927057	-0.515815	0.294897
chr10_AA_00598	chr10_AA_00598	NA	NA	blue	-0.184872	0.725851	-0.0887623	0.867206	-0.0208004	0.968804	-0.244748	0.640209	-0.536966	0.271964	-0.532575	0.276666	-0.385121	0.450878	-0.212112	0.686604	0.699989	0.121509	-0.0727154	0.891119	-0.0432159	0.935217	0.423562	0.402651	0.65481	0.158168	0.991955	9.68135e-05	-0.307223	0.553665	-0.222944	0.671124	-0.207171	0.693689	0.0324269	0.951377	-0.535619	0.273402
chr09_AA_01050	chr09_AA_01050	NA	NA	blue	-0.182872	0.72875	-0.0847901	0.87312	-0.0885958	0.867454	-0.209337	0.690581	-0.513282	0.297691	-0.446555	0.374692	-0.298551	0.565479	-0.30912	0.551089	0.740643	0.0921758	-0.107093	0.839974	-0.00935638	0.985966	0.468936	0.348155	0.564747	0.242939	0.992734	7.89949e-05	-0.242996	0.642681	-0.24204	0.64403	-0.145166	0.783781	-0.0682451	0.897791	-0.55435	0.253651
chr04_AA_00235	chr04_AA_00235	NA	NA	blue	-0.178549	0.735022	-0.0817227	0.877689	-0.0701353	0.89497	-0.244062	0.641176	-0.493147	0.320245	-0.493003	0.320408	-0.353152	0.492293	-0.257465	0.622336	0.72837	0.100653	-0.128167	0.808802	0.00875495	0.986868	0.426965	0.398471	0.595973	0.211881	0.993713	5.91658e-05	-0.266355	0.609915	-0.196767	0.708658	-0.20074	0.702935	-0.0480657	0.927957	-0.57132	0.236261
chr08_AA_00267	chr08_AA_00267	NA	NA	blue	0.178065	0.735726	0.0948907	0.858091	-0.183023	0.728531	0.130593	0.805224	0.625007	0.184564	0.695905	0.12465	0.49771	0.31508	-0.0231539	0.965275	-0.454603	0.36507	-0.219122	0.676577	0.306461	0.5547	-0.460566	0.357998	-0.789438	0.0618365	-0.886499	0.0185926	0.645161	0.166527	0.150769	0.77556	0.0831156	0.875614	-0.335522	0.515603	0.547456	0.260855
chr05_AA_00884	chr05_AA_00884	NA	NA	blue	-0.177269	0.736881	-0.079407	0.88114	-0.214715	0.682877	-0.121997	0.817912	-0.464007	0.35394	-0.251994	0.63001	-0.102094	0.847391	-0.491878	0.321686	0.784254	0.0647985	-0.148452	0.778958	0.0406619	0.939041	0.548582	0.259673	0.367534	0.473523	0.950099	0.00367299	-0.104555	0.843739	-0.292267	0.574083	-0.000115114	0.999827	-0.249681	0.633262	-0.548956	0.25928
chr06_AA_00808	chr06_AA_00808	NA	NA	blue	-0.173655	0.742136	-0.258181	0.621334	-0.116066	0.826683	-0.0177245	0.973416	0.10651	0.840839	0.38112	0.456	0.541294	0.267358	0.300613	0.562663	-0.745609	0.0888409	0.315802	0.542044	0.0449577	0.932609	-0.510432	0.300847	-0.371484	0.468406	-0.821409	0.0449943	0.485903	0.328507	-0.0626142	0.906201	0.20866	0.691553	0.205738	0.695748	0.845457	0.0339796
chr09_AA_01286	chr09_AA_01286	NA	NA	blue	-0.170487	0.746747	-0.10645	0.840927	-0.127255	0.810148	-0.199059	0.705355	-0.189365	0.719348	-0.622333	0.187014	-0.405494	0.425095	0.0474042	0.928947	0.353643	0.49165	-0.107408	0.839508	0.0915573	0.863048	0.285163	0.58385	0.40278	0.428502	0.73545	0.0957224	-0.584166	0.223425	0.400251	0.431684	-0.0811101	0.878602	-0.108812	0.837426	-0.925403	0.00813942
chr11_AA_01045	chr11_AA_01045	NA	NA	blue	-0.170356	0.746938	-0.0717685	0.892532	-0.110692	0.83464	-0.196094	0.709629	-0.493467	0.319881	-0.398171	0.434307	-0.265943	0.61049	-0.356748	0.48758	0.767228	0.074968	-0.136767	0.796129	0.0102798	0.984581	0.480005	0.335291	0.522897	0.28714	0.987037	0.000250958	-0.197536	0.707551	-0.261136	0.617199	-0.135689	0.797715	-0.114845	0.82849	-0.545703	0.262698
chr06_AA_00699	chr06_AA_00699	NA	NA	blue	-0.169129	0.748725	-0.0953565	0.857399	0.149878	0.776867	-0.349935	0.496523	-0.435136	0.388492	-0.815212	0.0480651	-0.665528	0.149098	0.201579	0.701727	0.42741	0.397924	-0.0121631	0.981756	-0.0682391	0.8978	0.186902	0.722911	0.814206	0.0485723	0.853464	0.0306357	-0.579036	0.228517	0.0928805	0.86108	-0.384744	0.45136	0.277823	0.593987	-0.601341	0.206714
chr03_AA_00423	chr03_AA_00423	NA	NA	blue	-0.167856	0.750581	-0.0744986	0.888459	-0.0771115	0.884562	0.111409	0.833577	-0.615513	0.193326	-0.242496	0.643386	-0.0371827	0.944252	-0.475234	0.340814	0.636344	0.174323	0.176939	0.737361	-0.271504	0.60275	0.749452	0.0862974	0.393727	0.439927	0.874928	0.0224863	-0.342747	0.506011	-0.39632	0.436645	0.294262	0.571348	-0.0479334	0.928155	-0.517695	0.292831
chr08_AA_01075	chr08_AA_01075	NA	NA	blue	-0.167337	0.751338	-0.0703981	0.894577	-0.194047	0.712583	-0.152664	0.772783	-0.482566	0.332339	-0.201464	0.701892	-0.0881251	0.868155	-0.515988	0.294708	0.814827	0.048259	-0.172007	0.744534	0.0506007	0.924164	0.503682	0.308368	0.38346	0.453002	0.931275	0.00692239	0.0117113	0.982434	-0.402594	0.428735	-0.0662351	0.900793	-0.2261	0.66663	-0.405809	0.424701
chr08_AA_00799	chr08_AA_00799	NA	NA	blue	0.166953	0.751897	0.106319	0.841122	-0.288751	0.578912	0.40391	0.427082	0.484774	0.329801	0.862944	0.0268894	0.737732	0.0941568	-0.363591	0.478646	-0.303814	0.558301	-0.0804642	0.879564	0.144751	0.78439	-0.0460614	0.930957	-0.93382	0.00642478	-0.740617	0.0921938	0.556201	0.251731	-0.00793659	0.988095	0.49594	0.317079	-0.499224	0.313373	0.356656	0.4877
chr09_AA_00762	chr09_AA_00762	NA	NA	blue	-0.162121	0.758949	-0.064017	0.904106	-0.00841586	0.987377	-0.161347	0.76008	-0.563549	0.244165	-0.467472	0.34987	-0.330935	0.52172	-0.287096	0.581187	0.719473	0.107005	-0.0276834	0.958486	-0.108015	0.838607	0.509751	0.301602	0.617549	0.191433	0.986234	0.000282956	-0.313131	0.545655	-0.294069	0.571612	-0.117869	0.824015	0.0234174	0.96488	-0.521654	0.288496
chr03_AA_00162	chr03_AA_00162	NA	NA	blue	-0.162004	0.759119	-0.0747654	0.888061	0.15444	0.770182	-0.21893	0.676851	-0.576645	0.230905	-0.688849	0.13016	-0.539647	0.269107	-0.00519954	0.992201	0.548271	0.259999	0.0798782	0.880437	-0.197416	0.707723	0.391584	0.442647	0.797692	0.0572528	0.931286	0.00692028	-0.533791	0.275361	-0.157	0.766435	-0.223957	0.669681	0.266219	0.610106	-0.530945	0.278419
chr06_AA_00654	chr06_AA_00654	NA	NA	blue	0.158302	0.76453	0.252617	0.629135	0.218271	0.677793	-0.00218635	0.99672	-0.299314	0.564437	-0.372808	0.466695	-0.553115	0.254937	-0.349352	0.497291	0.836363	0.0379748	-0.228527	0.663178	-0.161712	0.759547	0.54655	0.261807	0.53387	0.275276	0.898144	0.0150336	-0.395732	0.437388	-0.23851	0.649019	-0.266463	0.609765	-0.044625	0.933107	-0.604507	0.203691
chr09_AA_00835	chr09_AA_00835	NA	NA	blue	-0.157683	0.765436	-0.0600446	0.910041	-0.0738791	0.889383	-0.225128	0.668013	-0.477875	0.337753	-0.452626	0.367426	-0.336176	0.514733	-0.299407	0.56431	0.756399	0.0817845	-0.15121	0.774914	0.0133344	0.98	0.443089	0.378862	0.56732	0.240317	0.990411	0.000137483	-0.235873	0.652752	-0.221388	0.673344	-0.196179	0.709506	-0.0791153	0.881575	-0.561684	0.246076
chr09_AA_00459	chr09_AA_00459	NA	NA	blue	-0.151687	0.774215	-0.0526445	0.921106	-0.126955	0.810591	-0.128149	0.808828	-0.511815	0.299314	-0.27347	0.600021	-0.162242	0.758773	-0.468696	0.348436	0.801589	0.055145	-0.12095	0.81946	-0.0195567	0.970669	0.539121	0.269667	0.450606	0.369837	0.958074	0.00259983	-0.105662	0.842096	-0.381866	0.455043	-0.060974	0.908652	-0.154546	0.770026	-0.457627	0.361478
chr06_AA_00216	chr06_AA_00216	NA	NA	blue	-0.150007	0.776677	-0.0573538	0.914064	0.126789	0.810835	-0.208866	0.691257	-0.600607	0.207418	-0.58883	0.218834	-0.471701	0.344926	-0.126061	0.81191	0.643124	0.168315	0.0369785	0.944558	-0.18045	0.732262	0.425722	0.399996	0.763757	0.0771237	0.957847	0.00262786	-0.401816	0.429714	-0.291276	0.575443	-0.226551	0.665987	0.209181	0.690806	-0.444184	0.377543
chr06_AA_00497	chr06_AA_00497	NA	NA	blue	-0.148779	0.778478	-0.055016	0.917559	-0.245656	0.638929	-0.248012	0.635609	-0.356158	0.488353	-0.213222	0.685014	-0.139499	0.792109	-0.484039	0.330646	0.838394	0.0370645	-0.332397	0.519768	0.20197	0.701165	0.385665	0.450184	0.343004	0.505672	0.919266	0.00951395	0.0847838	0.873129	-0.281178	0.589348	-0.204044	0.698182	-0.324626	0.530166	-0.454201	0.365549
chr11_AA_00516	chr11_AA_00516	NA	NA	blue	-0.1465	0.781823	-0.049543	0.925746	-0.057658	0.913609	-0.253753	0.627541	-0.470049	0.346854	-0.448458	0.372408	-0.35711	0.487106	-0.291815	0.574702	0.771061	0.0726197	-0.180531	0.732146	0.0307448	0.953897	0.405319	0.425316	0.584208	0.223383	0.984569	0.000355341	-0.193065	0.714	-0.24642	0.637851	-0.254315	0.626752	-0.0680392	0.898099	-0.512343	0.29873
chr07_AA_01121	chr07_AA_01121	NA	NA	blue	-0.142088	0.788302	-0.0449523	0.932617	0.0448439	0.932779	-0.109201	0.836849	-0.635287	0.175267	-0.367182	0.473979	-0.263985	0.613221	-0.354885	0.490021	0.735564	0.0956444	0.0363745	0.945462	-0.191392	0.716418	0.54123	0.267426	0.620718	0.188501	0.945348	0.00439869	-0.21725	0.679251	-0.490467	0.323293	-0.0868491	0.870054	0.086785	0.870149	-0.329727	0.523333
chr04_AA_00686	chr04_AA_00686	NA	NA	blue	-0.141784	0.788749	-0.0442799	0.933624	-0.0470758	0.929438	-0.220057	0.675242	-0.475234	0.340814	-0.462516	0.355697	-0.362048	0.480657	-0.288427	0.579357	0.757531	0.0810593	-0.149972	0.776729	-0.00192554	0.997112	0.442516	0.379553	0.582697	0.224878	0.988684	0.000191362	-0.252986	0.628616	-0.223537	0.670279	-0.211349	0.687697	-0.0603074	0.909649	-0.559161	0.248672
chr11_AA_00388	chr11_AA_00388	NA	NA	blue	0.138075	0.794204	0.235902	0.652711	0.127707	0.809481	0.119337	0.821845	-0.341826	0.507232	-0.218037	0.678127	-0.357603	0.486461	-0.522757	0.287293	0.865963	0.0257446	-0.168351	0.749859	-0.201672	0.701593	0.691589	0.128008	0.398823	0.433484	0.891076	0.0171504	-0.334063	0.517545	-0.339952	0.509715	-0.0570497	0.914518	-0.147037	0.781034	-0.598395	0.209543
chr11_AA_00570	chr11_AA_00570	NA	NA	blue	-0.136016	0.797234	-0.0373791	0.943957	-0.0519459	0.922151	-0.152387	0.773189	-0.49219	0.321332	-0.426952	0.398486	-0.315568	0.542361	-0.334385	0.517117	0.754729	0.0828591	-0.104559	0.843733	-0.0494221	0.925927	0.515018	0.295775	0.546484	0.261877	0.985001	0.000335747	-0.285454	0.583449	-0.243089	0.64255	-0.119748	0.821236	-0.0740931	0.889064	-0.58498	0.22262
chr10_AA_00015	chr10_AA_00015	NA	NA	blue	0.132778	0.802004	0.204179	0.697988	0.433968	0.389912	-0.113634	0.830283	-0.30605	0.555259	-0.676402	0.140131	-0.818339	0.0465034	0.0990775	0.85187	0.525016	0.284834	-0.0604326	0.909462	-0.265026	0.611769	0.309419	0.550683	0.772844	0.0715392	0.755554	0.0823272	-0.664221	0.150192	-0.0311254	0.953327	-0.426332	0.399247	0.322188	0.53344	-0.54794	0.260347
chr10_AA_01251	chr10_AA_01251	NA	NA	blue	-0.13208	0.803033	-0.0387767	0.941864	0.11512	0.828083	-0.182091	0.729882	-0.563077	0.244648	-0.590604	0.217099	-0.479195	0.336226	-0.137674	0.794794	0.647933	0.164107	0.0182079	0.972691	-0.173277	0.742686	0.453443	0.366452	0.731016	0.098798	0.96278	0.00205221	-0.446146	0.375183	-0.232445	0.657612	-0.200411	0.703408	0.166816	0.752097	-0.526119	0.283636
chr11_AA_01600	chr11_AA_01600	NA	NA	blue	0.131821	0.803413	0.225983	0.666796	0.273859	0.599482	-0.0142406	0.978641	-0.395348	0.437875	-0.393028	0.440814	-0.556356	0.251571	-0.316981	0.540454	0.81331	0.0490263	-0.142936	0.787056	-0.232635	0.657342	0.538185	0.270663	0.617683	0.191309	0.897239	0.0152972	-0.384474	0.451705	-0.348988	0.49777	-0.275236	0.597571	0.0726909	0.891156	-0.479658	0.335691
chr09_AA_00033	chr09_AA_00033	NA	NA	blue	-0.129222	0.807246	-0.0501027	0.924909	-0.24386	0.641461	-0.249614	0.633355	-0.135849	0.79748	-0.456366	0.362975	-0.331592	0.520842	-0.20244	0.700489	0.616765	0.192161	-0.349633	0.496921	0.258156	0.621368	0.308657	0.551718	0.307641	0.553096	0.845882	0.0337982	-0.303403	0.55886	0.258997	0.620191	-0.187231	0.722436	-0.346795	0.500661	-0.888957	0.0178112
chr09_AA_01007	chr09_AA_01007	NA	NA	blue	-0.128305	0.808598	-0.0287893	0.956828	-0.0571791	0.914325	-0.0987299	0.852386	-0.512407	0.298658	-0.367943	0.472992	-0.258286	0.621186	-0.394439	0.439026	0.766492	0.0754226	-0.0745531	0.888378	-0.0850761	0.872694	0.569278	0.238328	0.509801	0.301546	0.975012	0.000928787	-0.266526	0.609677	-0.301863	0.560959	-0.0528702	0.920769	-0.0886757	0.867335	-0.55925	0.24858
chr05_AA_00557	chr05_AA_00557	NA	NA	blue	-0.123733	0.815348	-0.0283425	0.957498	0.0851689	0.872556	-0.205609	0.695932	-0.570053	0.237542	-0.485973	0.328426	-0.413667	0.414893	-0.234108	0.655253	0.726478	0.10199	-0.0455148	0.931775	-0.126868	0.810718	0.433539	0.390435	0.696866	0.123908	0.962122	0.00212499	-0.270027	0.604804	-0.365563	0.476081	-0.246139	0.638248	0.116311	0.826321	-0.392033	0.442077
chr08_AA_00997	chr08_AA_00997	NA	NA	blue	-0.118417	0.823205	-0.021064	0.968409	-0.0552088	0.917271	-0.167282	0.751417	-0.438317	0.38463	-0.449792	0.370811	-0.354192	0.490929	-0.309085	0.551137	0.751632	0.0848694	-0.150116	0.776517	-0.0139204	0.979121	0.489344	0.324572	0.53443	0.274676	0.980635	0.000558894	-0.309471	0.550614	-0.1685	0.749643	-0.153862	0.771029	-0.102238	0.847177	-0.643152	0.168291
chr05_AA_00410	chr05_AA_00410	NA	NA	blue	0.1176	0.824413	0.21499	0.682484	0.171252	0.745634	0.0124889	0.981268	-0.360962	0.482072	-0.320433	0.535802	-0.462059	0.356236	-0.416318	0.411601	0.856147	0.0295519	-0.190709	0.717405	-0.172367	0.74401	0.589641	0.21804	0.513117	0.297873	0.916033	0.0102798	-0.334551	0.516896	-0.324138	0.530821	-0.198978	0.705472	-0.06194	0.907209	-0.55393	0.254089
chr10_AA_01542	chr10_AA_01542	NA	NA	blue	-0.117511	0.824545	-0.0240723	0.963899	-0.0216605	0.967514	-0.249781	0.63312	-0.397067	0.4357	-0.545609	0.262798	-0.461125	0.357339	-0.191696	0.715978	0.714013	0.110988	-0.191547	0.716193	0.0307328	0.953915	0.38587	0.449922	0.598959	0.209	0.972306	0.00113978	-0.345151	0.502832	-0.0745926	0.888319	-0.274387	0.598749	-0.0549702	0.917628	-0.661224	0.152714
chr09_AA_00022	chr09_AA_00022	NA	NA	blue	-0.114265	0.829349	-0.0179442	0.973087	-0.0312948	0.953073	-0.254974	0.625827	-0.449793	0.370811	-0.424734	0.401209	-0.375617	0.463072	-0.303742	0.558399	0.793815	0.0593855	-0.21229	0.686348	0.0345991	0.948122	0.388432	0.446655	0.583321	0.22426	0.971412	0.00121419	-0.157916	0.765096	-0.276189	0.59625	-0.297225	0.567291	-0.0679569	0.898222	-0.471495	0.345165
chr09_AA_01105	chr09_AA_01105	NA	NA	blue	0.108099	0.838483	0.0314218	0.952883	-0.248977	0.634251	0.0698957	0.895327	0.544358	0.264116	0.708126	0.115353	0.559654	0.248164	-0.072972	0.890736	-0.400629	0.431208	-0.221313	0.67345	0.345754	0.502035	-0.462309	0.355941	-0.76052	0.0791591	-0.820987	0.0452003	0.747143	0.0878214	0.0584001	0.912499	0.074198	0.888907	-0.350797	0.495388	0.61151	0.19707
chr04_AA_00432	chr04_AA_00432	NA	NA	blue	-0.103634	0.845106	-0.00564267	0.991536	-0.0351349	0.947319	-0.183368	0.728031	-0.443369	0.378524	-0.4324	0.391823	-0.365732	0.475862	-0.322023	0.533662	0.780257	0.067125	-0.172622	0.743639	-0.00969999	0.98545	0.470303	0.346558	0.55117	0.256964	0.981957	0.00048537	-0.260339	0.618314	-0.220897	0.674043	-0.200634	0.703086	-0.0909231	0.863991	-0.583425	0.224157
chr11_AA_01072	chr11_AA_01072	NA	NA	blue	0.102209	0.84722	0.195934	0.709859	-0.0836995	0.874744	-0.0314831	0.952791	-0.161955	0.759192	-0.138443	0.793663	-0.278234	0.593419	-0.569975	0.237622	0.91613	0.0102563	-0.425756	0.399954	0.0990979	0.85184	0.527656	0.281971	0.236498	0.651866	0.869234	0.0245316	-0.0939589	0.859476	-0.192954	0.714161	-0.181905	0.730152	-0.405765	0.424756	-0.643325	0.168138
chr11_AA_00210	chr11_AA_00210	NA	NA	blue	0.10048	0.849788	0.187685	0.721779	0.213009	0.685319	0.318249	0.538743	-0.462362	0.355879	-0.247594	0.636199	-0.274569	0.598496	-0.434143	0.3897	0.633846	0.176558	0.168623	0.749463	-0.467053	0.350362	0.838125	0.0371846	0.399228	0.432973	0.778481	0.0681712	-0.59991	0.208087	-0.331165	0.521412	0.257279	0.622597	0.0434433	0.934876	-0.615923	0.192944
chr03_AA_00259	chr03_AA_00259	NA	NA	blue	-0.0971238	0.854772	-5.70569e-05	0.999914	-0.0643961	0.903539	-0.221677	0.672931	-0.397906	0.434641	-0.412247	0.41666	-0.365437	0.476246	-0.331837	0.520514	0.802672	0.0545658	-0.24315	0.642463	0.056523	0.915306	0.423859	0.402286	0.524674	0.285205	0.975313	0.000906657	-0.195824	0.710019	-0.202373	0.700584	-0.25524	0.625455	-0.140575	0.790527	-0.574339	0.233218
chr10_AA_01041	chr10_AA_01041	NA	NA	blue	-0.0970942	0.854816	-0.0132428	0.980137	-0.125058	0.813391	-0.436412	0.386941	-0.210977	0.688231	-0.448536	0.372316	-0.452124	0.368025	-0.194249	0.712292	0.765652	0.0759433	-0.472278	0.344252	0.309065	0.551163	0.129254	0.807199	0.499096	0.313518	0.891706	0.0169565	-0.0231292	0.965312	-0.0303088	0.954551	-0.538072	0.270784	-0.215779	0.681355	-0.520753	0.28948
chr07_AA_00601	chr07_AA_00601	NA	NA	blue	-0.0944014	0.858818	-0.000773664	0.99884	-0.198038	0.706827	-0.202244	0.700769	-0.343728	0.504714	-0.160051	0.761973	-0.144157	0.785263	-0.526791	0.282908	0.868517	0.024795	-0.341258	0.507984	0.165017	0.754722	0.410834	0.41842	0.327878	0.525807	0.897799	0.0151339	0.106849	0.840337	-0.344545	0.503633	-0.208847	0.691285	-0.3201	0.536249	-0.405606	0.424955
chr09_AA_00945	chr09_AA_00945	NA	NA	blue	0.0927752	0.861236	0.191229	0.716653	0.135543	0.797931	0.060742	0.908999	-0.391432	0.442839	-0.290829	0.576056	-0.391665	0.442543	-0.456891	0.362351	0.841723	0.0355949	-0.13756	0.794961	-0.201664	0.701605	0.652002	0.160582	0.474868	0.341239	0.917482	0.00993287	-0.352997	0.492497	-0.336526	0.514267	-0.0963764	0.855883	-0.0822173	0.876952	-0.579056	0.228496
chr05_AA_00621	chr05_AA_00621	NA	NA	blue	-0.091914	0.862517	-0.00981506	0.985278	-0.278091	0.593617	-0.308654	0.551721	-0.210204	0.689338	-0.0775439	0.883917	-0.10088	0.849193	-0.509707	0.301651	0.846503	0.0335336	-0.494895	0.318263	0.342182	0.50676	0.229169	0.662264	0.228141	0.663726	0.794046	0.0592573	0.318158	0.538865	-0.295271	0.569965	-0.341254	0.507989	-0.420663	0.406225	-0.295928	0.569066
chr05_AA_00480	chr05_AA_00480	NA	NA	blue	-0.091734	0.862785	0.00180411	0.997294	-0.0345092	0.948257	0.0265635	0.960164	-0.452032	0.368134	-0.387033	0.448438	-0.26102	0.617362	-0.356918	0.487357	0.665996	0.148708	0.00351332	0.99473	-0.163537	0.756882	0.652366	0.160268	0.437336	0.385819	0.913681	0.0108549	-0.462523	0.355688	-0.150654	0.775729	0.0977571	0.853832	-0.0960448	0.856376	-0.728388	0.100641
chr10_AA_01448	chr10_AA_01448	NA	NA	blue	0.0910073	0.863866	0.187161	0.722537	0.117903	0.823964	-0.0837556	0.87466	-0.313157	0.54562	-0.351757	0.494127	-0.485182	0.329333	-0.377735	0.460345	0.862673	0.026993	-0.278234	0.593419	-0.0627629	0.905979	0.495749	0.317296	0.513816	0.297102	0.925577	0.00810202	-0.273691	0.599715	-0.25446	0.626549	-0.294436	0.571109	-0.107902	0.838775	-0.567854	0.239774
chr10_AA_00014	chr10_AA_00014	NA	NA	blue	0.0905939	0.864481	0.169239	0.748566	0.301626	0.561281	-0.157858	0.765179	-0.278326	0.593291	-0.648344	0.16375	-0.754678	0.0828924	0.013101	0.98035	0.605225	0.203008	-0.157313	0.765977	-0.146436	0.781916	0.324867	0.529843	0.706944	0.116238	0.828812	0.0414495	-0.588724	0.218939	0.0126505	0.981025	-0.417669	0.409927	0.170385	0.746895	-0.644026	0.167522
chr04_AA_00385	chr04_AA_00385	NA	NA	blue	-0.0896508	0.865884	0.00658643	0.990121	-0.0383285	0.942535	-0.210449	0.688987	-0.389577	0.445198	-0.45957	0.359176	-0.408257	0.421637	-0.287996	0.57995	0.774385	0.070611	-0.222162	0.672239	0.0328895	0.950684	0.430502	0.394139	0.54532	0.263102	0.975489	0.000893851	-0.27527	0.597524	-0.146852	0.781305	-0.248531	0.63488	-0.113855	0.829955	-0.630352	0.179705
chr11_AA_00773	chr11_AA_00773	NA	NA	blue	-0.0885164	0.867572	-0.0210786	0.968387	0.311026	0.548505	0.000306286	0.999541	-0.539375	0.269396	-0.709494	0.114332	-0.557147	0.250752	0.137762	0.794664	0.289238	0.578241	0.320533	0.535667	-0.434254	0.389565	0.469489	0.347508	0.747736	0.0874287	0.728025	0.100896	-0.834507	0.0388156	-0.0320379	0.95196	-0.00105105	0.998423	0.431414	0.393026	-0.588528	0.21913
chr10_AA_00337	chr10_AA_00337	NA	NA	blue	-0.0884763	0.867632	0.00936791	0.985949	0.0400469	0.939962	-0.158309	0.764521	-0.490339	0.323438	-0.460326	0.358283	-0.405469	0.425127	-0.290564	0.576419	0.762101	0.0781616	-0.108524	0.837853	-0.0896225	0.865926	0.488808	0.325184	0.61207	0.196545	0.97803	0.000718705	-0.312745	0.546177	-0.270382	0.604311	-0.199472	0.704761	0.000294979	0.999558	-0.540051	0.268678
chr10_AA_01515	chr10_AA_01515	NA	NA	blue	-0.0877036	0.868782	0.00275487	0.995868	-0.23611	0.652416	-0.117257	0.824921	-0.228836	0.662738	-0.286984	0.581342	-0.205548	0.69602	-0.430551	0.394081	0.755117	0.0826092	-0.309211	0.550966	0.156976	0.766469	0.489393	0.324517	0.255069	0.625694	0.894886	0.0159927	-0.207905	0.692636	0.00416891	0.993747	-0.0607326	0.909013	-0.392404	0.441606	-0.792073	0.0603556
chr08_AA_00912	chr08_AA_00912	NA	NA	blue	-0.0874819	0.869112	0.0082897	0.987566	0.00486978	0.992695	0.0302392	0.954655	-0.50132	0.311016	-0.385392	0.450532	-0.271307	0.603025	-0.366789	0.474489	0.686864	0.131729	0.0319091	0.952153	-0.205682	0.695827	0.666091	0.148628	0.482372	0.332561	0.929092	0.00736373	-0.449485	0.371178	-0.231127	0.659482	0.0841569	0.874063	-0.04534	0.932037	-0.664421	0.150025
chr09_AA_00341	chr09_AA_00341	NA	NA	blue	-0.0866126	0.870406	-0.000687256	0.998969	0.139644	0.791895	-0.257177	0.62274	-0.548171	0.260104	-0.393971	0.439619	-0.402127	0.429322	-0.223752	0.669973	0.717495	0.10844	-0.0907237	0.864288	-0.101136	0.848813	0.302874	0.55958	0.697728	0.123243	0.857405	0.0290504	-0.0748641	0.887914	-0.5043	0.307676	-0.377042	0.461237	0.170608	0.74657	-0.125757	0.812359
chr11_AA_01483	chr11_AA_01483	NA	NA	blue	-0.086253	0.870941	0.00811997	0.98782	0.15097	0.775266	-0.165299	0.75431	-0.55657	0.251349	-0.533122	0.276078	-0.48192	0.333082	-0.189093	0.719741	0.699832	0.121628	-0.0142141	0.97868	-0.18526	0.725289	0.458752	0.360144	0.725237	0.10287	0.954554	0.00305102	-0.381331	0.455729	-0.317955	0.539139	-0.237655	0.650229	0.163576	0.756825	-0.450546	0.369909
chr11_AA_00494	chr11_AA_00494	NA	NA	blue	-0.0845881	0.87342	0.0138139	0.97928	-0.0335862	0.94964	-0.176789	0.73758	-0.434294	0.389515	-0.389377	0.445452	-0.350195	0.49618	-0.3601	0.483197	0.809868	0.0507886	-0.198125	0.706702	-0.00216331	0.996755	0.471227	0.345478	0.532261	0.277004	0.975119	0.000920874	-0.208809	0.691338	-0.264483	0.612525	-0.214314	0.68345	-0.110779	0.834511	-0.543318	0.265215
chr02_AA_00108	chr02_AA_00108	NA	NA	blue	-0.0843627	0.873756	0.0139966	0.979006	-0.0127103	0.980936	-0.167205	0.751531	-0.446281	0.37502	-0.415837	0.412198	-0.370434	0.469765	-0.337228	0.513333	0.793737	0.0594292	-0.171441	0.745358	-0.0287852	0.956834	0.481532	0.333529	0.55355	0.254483	0.978037	0.000718271	-0.253401	0.628034	-0.252536	0.629249	-0.204359	0.697728	-0.0817332	0.877673	-0.560147	0.247657
chr05_AA_00101	chr05_AA_00101	NA	NA	blue	-0.0786179	0.882316	0.0197696	0.97035	0.00745502	0.988818	-0.156587	0.767039	-0.456887	0.362356	-0.423345	0.402919	-0.381359	0.455693	-0.330018	0.522945	0.788743	0.0622301	-0.153773	0.771158	-0.0517917	0.922382	0.49048	0.323277	0.567418	0.240217	0.977247	0.000770644	-0.272732	0.601046	-0.261895	0.616138	-0.199924	0.704109	-0.0595871	0.910725	-0.55527	0.252696
chr07_AA_00282	chr07_AA_00282	NA	NA	blue	-0.0783713	0.882684	0.0201337	0.969804	-0.00134277	0.997986	-0.15384	0.77106	-0.451283	0.369029	-0.415582	0.412515	-0.373261	0.46611	-0.338834	0.5112	0.792218	0.0602745	-0.159739	0.762429	-0.0454962	0.931803	0.493895	0.319396	0.556391	0.251534	0.977071	0.000782573	-0.267387	0.608478	-0.258551	0.620816	-0.194124	0.712472	-0.0727121	0.891124	-0.561602	0.246161
chr06_AA_00504	chr06_AA_00504	NA	NA	blue	0.0769799	0.884758	0.175824	0.738982	0.119327	0.821859	0.0361487	0.945801	-0.429011	0.395964	-0.225352	0.667694	-0.333294	0.518571	-0.506344	0.305394	0.873515	0.0229858	-0.146056	0.782473	-0.186344	0.723719	0.629069	0.180867	0.4715	0.34516	0.909512	0.0119118	-0.224576	0.668799	-0.455076	0.364508	-0.119772	0.821202	-0.0809657	0.878817	-0.445242	0.376269
chr02_AA_00454	chr02_AA_00454	NA	NA	blue	0.0745087	0.888444	0.169976	0.747491	-0.0773518	0.884204	-0.00301968	0.99547	-0.217432	0.678991	-0.168948	0.748989	-0.26574	0.610774	-0.558589	0.249263	0.889816	0.017542	-0.349478	0.497125	0.043587	0.934661	0.576623	0.230927	0.26278	0.614903	0.888309	0.0180158	-0.161837	0.759363	-0.198543	0.706099	-0.113924	0.829854	-0.364701	0.477202	-0.670378	0.14507
chr07_AA_00807	chr07_AA_00807	NA	NA	blue	-0.0741138	0.889033	0.0133294	0.980007	0.0715617	0.892841	-0.341657	0.507456	-0.353611	0.491692	-0.599515	0.208466	-0.590698	0.217007	-0.0832803	0.875368	0.701198	0.120585	-0.257063	0.622899	0.0618881	0.907286	0.242227	0.643766	0.685031	0.133185	0.931646	0.00684878	-0.30233	0.560321	-0.0751312	0.887515	-0.471205	0.345504	0.0326382	0.95106	-0.550566	0.257595
chr06_AA_00046	chr06_AA_00046	NA	NA	blue	-0.0734756	0.889985	0.0246537	0.963027	0.0565598	0.915251	-0.144415	0.784883	-0.496067	0.316937	-0.437869	0.385173	-0.401247	0.43043	-0.309931	0.54999	0.775783	0.0697741	-0.107071	0.840007	-0.105308	0.842622	0.498203	0.314524	0.61111	0.197446	0.972746	0.00110406	-0.294976	0.57037	-0.308533	0.551885	-0.201128	0.702376	0.00681137	0.989783	-0.508308	0.303205
chr07_AA_01103	chr07_AA_01103	NA	NA	blue	0.0690031	0.89666	-0.0167671	0.974852	-0.235287	0.653582	0.185691	0.724666	0.506895	0.304779	0.674092	0.142016	0.62094	0.188296	0.00630309	0.990545	-0.578975	0.228577	-0.0239048	0.96415	0.216638	0.680126	-0.386763	0.448783	-0.794477	0.0590192	-0.905146	0.0130691	0.556196	0.251736	0.149237	0.777806	0.289547	0.577817	-0.268672	0.606689	0.535354	0.273687
chr02_AA_00231	chr02_AA_00231	NA	NA	blue	0.060762	0.908969	0.159044	0.763445	-0.0299929	0.955024	0.0363017	0.945571	-0.319767	0.536698	-0.158155	0.764746	-0.239825	0.64716	-0.580658	0.226901	0.891637	0.0169774	-0.251144	0.631205	-0.0537729	0.919418	0.633953	0.176462	0.316065	0.54169	0.902749	0.0137269	-0.170292	0.747031	-0.325366	0.529173	-0.0618085	0.907405	-0.278377	0.593221	-0.582686	0.224889
chr09_AA_00372	chr09_AA_00372	NA	NA	blue	0.0580706	0.912992	0.148507	0.778877	0.112106	0.832546	0.0105029	0.984246	-0.305054	0.556613	-0.4479	0.373078	-0.484275	0.330374	-0.276867	0.595311	0.706637	0.116469	-0.135035	0.798679	-0.148365	0.779085	0.574149	0.23341	0.485263	0.329241	0.88914	0.0177537	-0.534522	0.274577	-0.0525948	0.921181	-0.106753	0.840479	-0.0731374	0.89049	-0.781609	0.0663337
chr04_AA_00315	chr04_AA_00315	NA	NA	blue	-0.0576999	0.913546	0.0271425	0.959296	0.23382	0.655662	0.241726	0.644473	-0.708791	0.114856	-0.31281	0.54609	-0.197937	0.706973	-0.334008	0.517619	0.52141	0.288762	0.396219	0.436772	-0.571101	0.236482	0.789565	0.0617652	0.564054	0.243648	0.776529	0.0693292	-0.550706	0.25745	-0.527658	0.281969	0.295706	0.56937	0.281623	0.588734	-0.354051	0.491114
chr09_AA_01290	chr09_AA_01290	NA	NA	blue	-0.0571088	0.91443	0.0401733	0.939773	-0.0472715	0.929146	0.0888319	0.867103	-0.53286	0.27636	-0.107254	0.839737	-0.0613486	0.908093	-0.608235	0.200156	0.805025	0.053317	-0.0118869	0.98217	-0.193596	0.713234	0.709292	0.114483	0.35108	0.495016	0.878504	0.0212451	-0.130497	0.805366	-0.53554	0.273487	0.128624	0.808128	-0.143469	0.786273	-0.386631	0.448951
chr05_AA_00289	chr05_AA_00289	NA	NA	blue	-0.0546102	0.918166	0.0362201	0.945694	-0.238483	0.649057	-0.163953	0.756274	-0.262896	0.61474	-0.0653857	0.902061	-0.0882773	0.867928	-0.596914	0.210971	0.888344	0.0180045	-0.40662	0.423685	0.210294	0.689209	0.418067	0.409435	0.218301	0.67775	0.852003	0.0312337	0.171313	0.745545	-0.328011	0.525629	-0.184107	0.726959	-0.421889	0.404713	-0.416327	0.41159
chr07_AA_01063	chr07_AA_01063	NA	NA	blue	-0.0545731	0.918222	0.0329183	0.95064	-0.0850514	0.872731	-0.36488	0.47697	-0.222103	0.672324	-0.424059	0.40204	-0.458781	0.360111	-0.245419	0.639262	0.801263	0.05532	-0.450562	0.36989	0.245472	0.639188	0.20963	0.690161	0.493088	0.320312	0.908436	0.0121921	-0.0695215	0.895886	-0.0693017	0.896214	-0.491237	0.322415	-0.214874	0.68265	-0.547759	0.260536
chr10_AA_00237	chr10_AA_00237	NA	NA	blue	-0.0482882	0.927624	0.0446759	0.933031	-0.20997	0.689674	-0.117835	0.824065	-0.223518	0.670306	-0.239102	0.648181	-0.215157	0.682245	-0.483347	0.33144	0.821355	0.0450205	-0.357271	0.486895	0.161491	0.75987	0.488577	0.325448	0.2575	0.622287	0.903911	0.013406	-0.135183	0.798461	-0.0773624	0.884188	-0.114665	0.828756	-0.404622	0.426189	-0.725379	0.102769
chr08_AA_01241	chr08_AA_01241	NA	NA	blue	-0.0466793	0.930032	-0.138404	0.793719	0.067303	0.899198	0.177605	0.736394	0.230555	0.660295	0.168936	0.749007	0.302446	0.560164	0.501949	0.31031	-0.917431	0.00994501	0.44315	0.378788	-0.150104	0.776535	-0.380931	0.456242	-0.347101	0.500258	-0.869722	0.0243531	-0.0612143	0.908293	0.30933	0.550805	0.346153	0.501509	0.307156	0.553755	0.426118	0.39951
chr05_AA_00875	chr05_AA_00875	NA	NA	blue	0.0455706	0.931691	0.132692	0.802131	-0.112456	0.832027	-0.254089	0.627069	-0.129643	0.806624	-0.205896	0.69552	-0.346324	0.501283	-0.440227	0.382317	0.89619	0.0156055	-0.544904	0.263541	0.264842	0.612026	0.28023	0.590658	0.317947	0.539151	0.848501	0.0326893	0.0793125	0.881281	-0.169669	0.747939	-0.435657	0.387858	-0.370082	0.470221	-0.491779	0.321799
chr08_AA_01243	chr08_AA_01243	NA	NA	blue	-0.0454823	0.931824	0.0517488	0.922446	-0.155683	0.768362	-0.0329595	0.950579	-0.336535	0.514255	-0.189926	0.718536	-0.161911	0.759255	-0.551481	0.25664	0.84094	0.035938	-0.241854	0.644293	0.0318373	0.95226	0.593902	0.213887	0.288674	0.579016	0.91779	0.00986	-0.143327	0.786481	-0.244188	0.640998	-0.0183398	0.972493	-0.3287	0.524707	-0.631938	0.178274
chr08_AA_00802	chr08_AA_00802	NA	NA	blue	-0.037398	0.943929	0.04397	0.934088	-0.112612	0.831796	0.236887	0.651317	-0.339762	0.509968	-0.160626	0.761133	-0.0413406	0.938025	-0.495073	0.318061	0.580023	0.227533	0.0500892	0.924929	-0.200755	0.702912	0.76773	0.0746587	0.155981	0.767926	0.743346	0.090354	-0.444668	0.37696	-0.114142	0.829531	0.369956	0.470383	-0.249991	0.632826	-0.76573	0.0758951
chr11_AA_01456	chr11_AA_01456	NA	NA	blue	-0.0345515	0.948193	0.0606267	0.909171	0.211182	0.687936	0.0272333	0.95916	-0.627912	0.181916	-0.396381	0.436567	-0.368736	0.471963	-0.319329	0.537287	0.701449	0.120393	0.125316	0.813009	-0.362049	0.480655	0.633923	0.176489	0.659796	0.153921	0.908053	0.0122928	-0.409773	0.419743	-0.487538	0.326635	-0.0364018	0.945421	0.19583	0.710011	-0.376575	0.461838
chr07_AA_00314	chr07_AA_00314	NA	NA	blue	-0.0334597	0.949829	0.0420822	0.936914	-0.00391769	0.994123	-0.315201	0.542856	-0.129767	0.806443	-0.621032	0.188212	-0.614388	0.194376	-0.00878446	0.986824	0.596719	0.21116	-0.355322	0.489448	0.174115	0.741467	0.192854	0.714305	0.523357	0.286639	0.836428	0.0379453	-0.422123	0.404423	0.26019	0.618523	-0.433205	0.390842	-0.119643	0.821391	-0.809386	0.0510376
chr03_AA_00095	chr03_AA_00095	NA	NA	blue	0.0313143	0.953044	0.12487	0.813669	0.0872683	0.86943	-0.202606	0.700249	-0.318369	0.538581	-0.425996	0.399659	-0.519367	0.290997	-0.28565	0.583179	0.828101	0.041784	-0.306708	0.554365	0.0149395	0.977592	0.380784	0.456431	0.571347	0.236234	0.932668	0.00664775	-0.233223	0.656508	-0.206136	0.695176	-0.393803	0.439832	-0.0774988	0.883985	-0.535858	0.273147
chr08_AA_00340	chr08_AA_00340	NA	NA	blue	0.0271046	0.959353	-0.0568225	0.914858	-0.060687	0.909081	-0.322705	0.532746	0.533085	0.276119	0.175973	0.738765	0.063364	0.905081	0.480321	0.334926	-0.556528	0.251393	-0.262675	0.615049	0.438497	0.384411	-0.859389	0.0282671	-0.307614	0.553133	-0.74599	0.0885874	0.515223	0.29555	0.357964	0.485989	-0.429817	0.394977	0.0073842	0.988924	0.571642	0.235936
chr06_AA_00287	chr06_AA_00287	NA	NA	blue	0.0212932	0.968065	0.119267	0.821948	0.0888234	0.867115	0.143839	0.78573	-0.502034	0.310214	-0.231368	0.659141	-0.236366	0.652054	-0.51057	0.300693	0.779641	0.0674873	0.021058	0.968418	-0.292487	0.573781	0.751139	0.0851914	0.434809	0.388889	0.89612	0.0156262	-0.361623	0.48121	-0.425781	0.399924	0.10374	0.844949	-0.0529803	0.920604	-0.530283	0.279134
chr11_AA_00692	chr11_AA_00692	NA	NA	blue	-0.0157978	0.976305	-0.110377	0.835107	0.0474515	0.928876	0.167635	0.750903	0.303037	0.559359	0.21407	0.6838	0.308055	0.552534	0.481527	0.333535	-0.901826	0.0139842	0.367659	0.47336	-0.0921361	0.862187	-0.418776	0.408557	-0.403331	0.42781	-0.902332	0.0138428	-0.00147303	0.99779	0.336253	0.51463	0.306387	0.5548	0.244283	0.640864	0.430777	0.393804
chr05_AA_00424	chr05_AA_00424	NA	NA	blue	0.0129743	0.98054	-0.064332	0.903635	-0.0492139	0.926239	0.407978	0.421987	0.159997	0.762053	0.593906	0.213883	0.659675	0.154023	0.0198036	0.970298	-0.677379	0.139337	0.428072	0.397114	-0.208676	0.69153	-0.0975766	0.8541	-0.603612	0.204544	-0.849269	0.0323675	0.252333	0.629533	-0.100169	0.85025	0.611762	0.196834	0.0666598	0.900158	0.603642	0.204516
chr07_AA_00155	chr07_AA_00155	NA	NA	blue	-0.0103583	0.984463	-0.102774	0.846382	0.0375505	0.943701	-0.102858	0.846258	0.327913	0.525761	0.27065	0.603938	0.243965	0.641312	0.460674	0.357871	-0.729757	0.0996789	0.104166	0.844316	0.13084	0.80486	-0.688838	0.130169	-0.310724	0.548914	-0.871251	0.0237973	0.416721	0.411102	0.132384	0.802583	-0.103816	0.844836	0.224298	0.669195	0.771928	0.0720937
chr08_AA_00316	chr08_AA_00316	NA	NA	blue	-0.0060615	0.990908	0.0717002	0.892634	0.372689	0.466849	-0.130871	0.804815	-0.502379	0.309827	-0.699919	0.121562	-0.69973	0.121706	0.0801884	0.879975	0.500215	0.312258	0.0999703	0.850544	-0.328107	0.5255	0.371729	0.46809	0.843322	0.0348989	0.823354	0.0440497	-0.647217	0.164731	-0.161999	0.759128	-0.303398	0.558867	0.401975	0.429514	-0.469299	0.347731
chr05_AA_00678	chr05_AA_00678	NA	NA	blue	-0.00552433	0.991714	0.0902033	0.865062	0.111482	0.83347	-0.166382	0.75273	-0.414411	0.413968	-0.45355	0.366324	-0.49618	0.316809	-0.275859	0.596708	0.796852	0.0577118	-0.191886	0.715704	-0.0745711	0.888351	0.441364	0.380943	0.621025	0.188218	0.952476	0.0033341	-0.296892	0.567747	-0.262312	0.615556	-0.312231	0.546873	0.00216598	0.996751	-0.517516	0.293027
chr02_AA_00128	chr02_AA_00128	NA	NA	blue	-0.00503607	0.992446	-0.0835528	0.874962	-0.329569	0.523545	0.0913946	0.86329	0.449586	0.371057	0.690584	0.128796	0.681892	0.135694	-0.0522473	0.9217	-0.501754	0.310529	-0.0759886	0.886237	0.306396	0.554788	-0.415977	0.412024	-0.776608	0.0692817	-0.828387	0.0416497	0.699021	0.12225	0.0723449	0.891672	0.242934	0.642768	-0.321939	0.533775	0.592976	0.214787
chr08_AA_01301	chr08_AA_01301	NA	NA	blue	0.00359474	0.994608	0.101373	0.848462	0.140581	0.790518	0.0871883	0.869549	-0.535373	0.273666	-0.331525	0.520931	-0.324685	0.530087	-0.413449	0.415164	0.751062	0.0852418	0.0461219	0.930866	-0.309286	0.550864	0.700867	0.120838	0.536613	0.27234	0.917503	0.00992787	-0.418746	0.408594	-0.403219	0.42795	0.030364	0.954468	0.040573	0.939174	-0.521726	0.288418
chr09_AA_00706	chr09_AA_00706	NA	NA	blue	0.00230508	0.996542	0.0952462	0.857563	0.235777	0.652889	-0.117787	0.824137	-0.50616	0.305599	-0.507721	0.303859	-0.546153	0.262224	-0.199143	0.705234	0.725493	0.102688	-0.0458526	0.931269	-0.22502	0.668166	0.468899	0.348199	0.72242	0.104882	0.924648	0.00830291	-0.402761	0.428526	-0.335707	0.515356	-0.280365	0.590471	0.17865	0.734876	-0.43607	0.387355
chr05_AA_00868	chr05_AA_00868	NA	NA	blue	0.00155516	0.997667	0.0981264	0.853283	-0.0747083	0.888146	-0.142646	0.787482	-0.300233	0.563182	-0.240977	0.645531	-0.301758	0.561102	-0.482463	0.332457	0.890936	0.0171938	-0.348777	0.498048	0.0860812	0.871197	0.46402	0.353925	0.38679	0.448748	0.926253	0.00795733	-0.071773	0.892525	-0.270868	0.603635	-0.245848	0.638658	-0.271685	0.602499	-0.533591	0.275575
chr02_AA_00560	chr02_AA_00560	NA	NA	brown	-0.810836	0.05029	-0.806126	0.0527373	-0.606433	0.201862	-0.181707	0.73044	-0.688939	0.13009	-0.131447	0.803965	0.73646	0.0950283	0.071788	0.892503	-0.40036	0.431546	0.686697	0.131862	-0.0083944	0.987409	0.0980309	0.853425	0.0570021	0.914589	0.138534	0.793528	0.0787279	0.882152	-0.125907	0.812137	0.706844	0.116314	0.138092	0.794178	0.119923	0.820978
chr11_AA_00072	chr11_AA_00072	NA	NA	brown	-0.765681	0.0759255	-0.761158	0.0787559	-0.476832	0.338961	-0.110076	0.835553	-0.747041	0.0878891	-0.166794	0.752129	0.669428	0.145854	0.109496	0.836412	-0.42729	0.398071	0.789803	0.0616307	-0.151599	0.774344	0.15367	0.77131	0.135692	0.797711	0.127004	0.810518	-0.0334355	0.949865	-0.189924	0.718539	0.731539	0.0984325	0.27114	0.603257	0.157469	0.765749
chr10_AA_01335	chr10_AA_01335	NA	NA	brown	-0.728283	0.100715	-0.747816	0.0873762	-0.461022	0.35746	-0.0953794	0.857365	-0.567424	0.24021	-0.178524	0.735058	0.64573	0.166029	0.281167	0.589363	-0.644074	0.16748	0.788076	0.0626086	-0.111726	0.833109	0.0126919	0.980963	0.027335	0.959008	-0.0849742	0.872845	-0.109603	0.836253	0.0516552	0.922586	0.734681	0.0962528	0.278916	0.592475	0.119282	0.821925
chr09_AA_00785	chr09_AA_00785	NA	NA	brown	-0.685391	0.132898	-0.695195	0.1252	-0.505879	0.305912	-0.00412489	0.993813	-0.565	0.242681	-0.0535175	0.9198	0.732004	0.0981085	0.0926788	0.86138	-0.515997	0.294698	0.742787	0.0907297	-0.119532	0.821557	0.14772	0.780031	-0.0651193	0.902459	-0.0315269	0.952725	-0.0499755	0.925099	-0.0414614	0.937843	0.822361	0.0445306	0.150926	0.775331	0.0803486	0.879736
chr10_AA_00727	chr10_AA_00727	NA	NA	brown	-0.678632	0.138321	-0.678735	0.138238	-0.432484	0.39172	0.0162759	0.975588	-0.665445	0.149168	-0.106219	0.841271	0.672486	0.143332	0.0758932	0.886379	-0.453594	0.366271	0.800394	0.0557876	-0.21269	0.685776	0.225564	0.667393	0.0435817	0.934669	0.0575809	0.913724	-0.117689	0.824281	-0.137687	0.794775	0.819295	0.0460309	0.23448	0.654726	0.0839025	0.874442
chr08_AA_00557	chr08_AA_00557	NA	NA	brown	-0.643581	0.167913	-0.621985	0.187335	-0.56046	0.247335	0.0355787	0.946654	-0.632782	0.177514	0.00754492	0.988683	0.735961	0.0953706	-0.192258	0.715167	-0.184066	0.727019	0.610351	0.19816	-0.100296	0.850061	0.367481	0.473592	-0.0534025	0.919972	0.233099	0.656684	0.00580978	0.991285	-0.202374	0.700583	0.826026	0.0427674	-0.0262974	0.960563	-0.0602973	0.909664
chr09_AA_01047	chr09_AA_01047	NA	NA	brown	-0.627827	0.181994	-0.599355	0.20862	-0.508981	0.302457	-0.00441616	0.993376	-0.731065	0.0987635	0.092786	0.86122	0.75521	0.0825489	-0.289567	0.577789	-0.0594225	0.910971	0.58537	0.222236	-0.121665	0.818403	0.354375	0.490689	0.0198045	0.970297	0.27316	0.600451	0.205311	0.69636	-0.478528	0.336997	0.720097	0.106554	0.0278123	0.958292	0.192524	0.714782
chr11_AA_01791	chr11_AA_01791	NA	NA	brown	-0.520878	0.289344	-0.486725	0.327565	-0.460106	0.358542	0.156954	0.766503	-0.615379	0.193451	0.00988787	0.985169	0.634269	0.176179	-0.293697	0.572122	-0.0485859	0.927179	0.578313	0.229237	-0.198061	0.706793	0.530734	0.278647	-0.0357415	0.946411	0.324043	0.530948	-0.126977	0.810558	-0.229246	0.662155	0.84566	0.0338929	-0.0547867	0.917902	-0.202872	0.699867
chr10_AA_01237	chr10_AA_01237	NA	NA	brown	-0.519494	0.290858	-0.510958	0.300263	-0.588513	0.219146	0.0909924	0.863888	-0.323364	0.53186	0.00817282	0.987741	0.65002	0.162295	-0.131423	0.804001	-0.254375	0.626668	0.438236	0.384728	0.0201549	0.969772	0.314721	0.543505	-0.244381	0.640727	0.116175	0.826522	-0.127906	0.809188	0.167661	0.750865	0.81107	0.0501697	-0.213717	0.684306	-0.354185	0.490938
chr10_AA_00532	chr10_AA_00532	NA	NA	brown	-0.508174	0.303355	-0.508883	0.302566	-0.375335	0.463435	0.228612	0.663056	-0.558679	0.24917	0.114582	0.82888	0.740891	0.0920082	-0.125797	0.8123	-0.367075	0.474118	0.752191	0.084505	-0.292984	0.573098	0.375608	0.463083	-0.134977	0.798764	-0.021383	0.96793	-0.0841687	0.874045	-0.232014	0.658224	0.930876	0.00700215	0.114345	0.82923	0.0879273	0.868449
chr11_AA_01176	chr11_AA_01176	NA	NA	brown	-0.491987	0.321562	-0.508791	0.302668	-0.383573	0.452857	0.2296	0.661652	-0.469956	0.346963	0.191321	0.71652	0.797638	0.0572822	-0.0756713	0.88671	-0.47932	0.336082	0.743214	0.0904427	-0.255166	0.625558	0.269053	0.606158	-0.228859	0.662704	-0.180111	0.732755	-0.001188	0.998218	-0.194842	0.711435	0.925486	0.00812161	0.109789	0.835978	0.197994	0.70689
chr01_AA_00141	chr01_AA_00141	NA	NA	brown	-0.489796	0.324057	-0.439044	0.383749	-0.327563	0.526229	0.149439	0.77751	-0.737517	0.094304	-0.117415	0.824687	0.46797	0.349287	-0.289521	0.577853	0.0751098	0.887547	0.610314	0.198195	-0.309243	0.550922	0.617769	0.191229	0.165248	0.754384	0.488266	0.325804	-0.249422	0.633625	-0.332671	0.519402	0.760781	0.0789939	0.0699727	0.895212	-0.237552	0.650375
chr10_AA_00481	chr10_AA_00481	NA	NA	brown	-0.486295	0.328058	-0.449682	0.370943	-0.4651	0.352655	0.154129	0.770637	-0.537605	0.271281	-0.0442119	0.933725	0.557062	0.250841	-0.275115	0.597739	-0.0234067	0.964896	0.506169	0.305588	-0.156438	0.767258	0.538425	0.270407	-0.04762	0.928624	0.35904	0.484582	-0.213181	0.685072	-0.0963332	0.855947	0.813995	0.048679	-0.115864	0.826982	-0.363042	0.479361
chr05_AA_00463	chr05_AA_00463	NA	NA	brown	-0.479957	0.335345	-0.430528	0.394108	-0.382681	0.453999	0.148531	0.778842	-0.658118	0.155345	-0.10424	0.844207	0.478585	0.336931	-0.302358	0.560284	0.0769902	0.884743	0.544528	0.263937	-0.242012	0.644069	0.608627	0.199785	0.0941473	0.859196	0.478778	0.336708	-0.252015	0.62998	-0.232342	0.657759	0.767966	0.0745131	-0.0231339	0.965305	-0.332042	0.520241
chr10_AA_01495	chr10_AA_01495	NA	NA	brown	-0.479945	0.335359	-0.471111	0.345614	-0.27043	0.604243	0.255224	0.625476	-0.627887	0.181939	-0.00145935	0.997811	0.609247	0.199201	-0.0913268	0.863391	-0.322088	0.533575	0.805508	0.0530623	-0.397538	0.435105	0.456337	0.363009	-0.00321006	0.995185	0.0775217	0.88395	-0.250565	0.632019	-0.240954	0.645564	0.913178	0.0109799	0.212103	0.686617	-0.000720365	0.998919
chr07_AA_00375	chr07_AA_00375	NA	NA	brown	-0.475287	0.340753	-0.430433	0.394224	-0.570979	0.236606	0.101152	0.84879	-0.472254	0.344281	0.033477	0.949803	0.596915	0.21097	-0.40522	0.425439	0.121811	0.818188	0.3325	0.51963	-0.0121541	0.98177	0.53177	0.277532	-0.12355	0.815618	0.428391	0.396722	-0.0584561	0.912416	-0.107711	0.839059	0.744601	0.0895134	-0.29526	0.56998	-0.401151	0.43055
chr01_AA_00099	chr01_AA_00099	NA	NA	brown	-0.455773	0.363679	-0.431356	0.393096	-0.440385	0.382126	0.129229	0.807235	-0.397111	0.435646	-0.144852	0.784241	0.447038	0.374112	-0.110581	0.834805	-0.149182	0.777887	0.469214	0.34783	-0.109063	0.837053	0.437055	0.38616	-0.0677821	0.898483	0.274653	0.59838	-0.351327	0.494691	0.157034	0.766385	0.761271	0.0786845	-0.109693	0.83612	-0.502639	0.309537
chr11_AA_00209	chr11_AA_00209	NA	NA	brown	-0.453531	0.366347	-0.462233	0.356031	-0.446019	0.375336	0.265579	0.610998	-0.41732	0.410359	0.26886	0.606428	0.836108	0.03809	-0.212314	0.686315	-0.361651	0.481174	0.641387	0.169846	-0.199482	0.704746	0.343273	0.505315	-0.314624	0.543636	-0.123656	0.815462	0.049048	0.926487	-0.197971	0.706923	0.947708	0.00403015	-0.0403282	0.93954	0.107628	0.839181
chr11_AA_01368	chr11_AA_01368	NA	NA	brown	-0.449708	0.370912	-0.403642	0.427419	-0.460083	0.35857	0.131492	0.803899	-0.642246	0.169088	0.213641	0.684415	0.698674	0.122516	-0.533923	0.275219	0.200822	0.702817	0.418204	0.409265	-0.14098	0.789931	0.542924	0.265632	-0.0581626	0.912855	0.385145	0.450848	0.204832	0.697049	-0.55447	0.253528	0.708866	0.1148	-0.148825	0.778411	0.0495648	0.925714
chr06_AA_00388	chr06_AA_00388	NA	NA	brown	-0.449519	0.371138	-0.467338	0.350028	-0.412352	0.416529	0.263706	0.61361	-0.376383	0.462085	0.219799	0.675611	0.795829	0.0582734	-0.105958	0.841659	-0.465613	0.352052	0.675918	0.140525	-0.213012	0.685315	0.286568	0.581914	-0.310537	0.549167	-0.19572	0.710168	-0.0249523	0.962579	-0.100861	0.849222	0.94312	0.00476105	0.014101	0.97885	0.0913734	0.863321
chr08_AA_00631	chr08_AA_00631	NA	NA	brown	-0.447053	0.374093	-0.454307	0.365422	-0.190361	0.717907	0.278877	0.592529	-0.575868	0.231684	-0.00260012	0.9961	0.583673	0.223911	0.0293846	0.955936	-0.469258	0.347779	0.866391	0.0255844	-0.445949	0.37542	0.369437	0.471056	-0.0152458	0.977133	-0.0733265	0.890207	-0.287627	0.580457	-0.193692	0.713095	0.904775	0.0131699	0.3122	0.546914	0.0898786	0.865545
chr07_AA_00237	chr07_AA_00237	NA	NA	brown	-0.438917	0.383902	-0.418733	0.408611	-0.337665	0.512752	0.285875	0.582869	-0.577949	0.229601	0.0671083	0.899489	0.634623	0.175862	-0.244242	0.640922	-0.172863	0.743288	0.684999	0.13321	-0.333724	0.517998	0.54518	0.263249	-0.0798176	0.880528	0.165601	0.75387	-0.204917	0.696927	-0.244	0.641264	0.924802	0.00826957	0.0460213	0.931017	-0.118401	0.823229
chr07_AA_00650	chr07_AA_00650	NA	NA	brown	0.438364	0.384573	0.389661	0.445091	0.35193	0.4939	0.0162426	0.975638	0.712557	0.11206	-0.16761	0.75094	-0.576206	0.231345	0.476094	0.339816	-0.278065	0.593653	-0.359103	0.484499	0.123198	0.816138	-0.401115	0.430595	-0.12097	0.81943	-0.422211	0.404316	-0.355823	0.48879	0.735984	0.0953548	-0.446504	0.374753	0.00796482	0.988053	-0.300383	0.562977
chr10_AA_01024	chr10_AA_01024	NA	NA	brown	-0.433064	0.391013	-0.382312	0.454471	-0.369849	0.470523	0.197516	0.707579	-0.63399	0.176429	-0.0392298	0.941185	0.496397	0.316563	-0.370561	0.4696	0.121096	0.819243	0.518032	0.292461	-0.255907	0.624519	0.649124	0.163072	0.0509416	0.923654	0.470313	0.346545	-0.223564	0.670241	-0.275834	0.596742	0.783918	0.0649924	-0.06229	0.906686	-0.321169	0.534811
chr11_AA_00648	chr11_AA_00648	NA	NA	brown	-0.428527	0.396556	-0.397059	0.43571	-0.417614	0.409995	0.129738	0.806485	-0.620682	0.188534	0.317722	0.539453	0.760013	0.0794797	-0.504711	0.307217	0.115476	0.827556	0.442531	0.379535	-0.152168	0.773509	0.436125	0.387289	-0.0996127	0.851075	0.228982	0.66253	0.349814	0.496683	-0.656057	0.157101	0.673876	0.142192	-0.0834071	0.87518	0.296016	0.568946
chr08_AA_00262	chr08_AA_00262	NA	NA	brown	-0.426751	0.398733	-0.41492	0.413336	-0.271926	0.602165	0.288321	0.579502	-0.544104	0.264385	-0.0236653	0.964509	0.550161	0.25802	-0.107157	0.83988	-0.284464	0.584813	0.73632	0.0951243	-0.373382	0.465955	0.496732	0.316185	-0.0411562	0.9383	0.106545	0.840787	-0.337314	0.513218	-0.12532	0.813004	0.912114	0.0112466	0.13353	0.800896	-0.165536	0.753963
chr09_AA_00779	chr09_AA_00779	NA	NA	brown	-0.418206	0.409263	-0.455517	0.363983	-0.454617	0.365054	0.229454	0.66186	-0.239838	0.647142	0.384945	0.451103	0.899886	0.0145325	-0.102108	0.847371	-0.547818	0.260474	0.585042	0.222559	-0.100465	0.849809	0.114441	0.829088	-0.462262	0.355996	-0.398315	0.434124	0.213138	0.685134	-0.115368	0.827715	0.876007	0.0221084	-0.0495419	0.925748	0.306651	0.554441
chr07_AA_00763	chr07_AA_00763	NA	NA	brown	-0.417344	0.41033	-0.386324	0.449343	-0.472238	0.3443	0.194602	0.711781	-0.557111	0.25079	0.3373	0.513237	0.79801	0.0570794	-0.537984	0.270877	0.0984856	0.852749	0.432778	0.391362	-0.13803	0.79427	0.49904	0.313581	-0.194433	0.712026	0.219864	0.675519	0.276247	0.59617	-0.542512	0.266068	0.775576	0.0698973	-0.178397	0.735244	0.144245	0.785133
chr11_AA_00557	chr11_AA_00557	NA	NA	brown	-0.412143	0.416789	-0.420474	0.406459	-0.132894	0.801832	0.31473	0.543493	-0.594796	0.21302	0.034845	0.947754	0.581692	0.225874	0.0107565	0.983866	-0.462292	0.355961	0.892527	0.016705	-0.501328	0.311008	0.384308	0.451918	-0.00378182	0.994327	-0.0996344	0.851043	-0.268889	0.606387	-0.276575	0.595715	0.902947	0.0136718	0.357323	0.486827	0.172252	0.744177
chr08_AA_00302	chr08_AA_00302	NA	NA	brown	-0.397446	0.435223	-0.369882	0.47048	-0.472112	0.344446	0.178497	0.735099	-0.332262	0.519947	-0.0382166	0.942703	0.491437	0.322188	-0.232965	0.656874	-0.0622373	0.906765	0.380732	0.456496	-0.0722363	0.891834	0.485511	0.328956	-0.164315	0.755746	0.276872	0.595304	-0.276809	0.595391	0.127438	0.809878	0.775483	0.0699529	-0.230294	0.660666	-0.52405	0.285884
chr11_AA_01510	chr11_AA_01510	NA	NA	brown	-0.394106	0.439448	-0.365582	0.476057	-0.34827	0.498716	0.17048	0.746758	-0.398442	0.433964	-0.190648	0.717493	0.347514	0.499713	-0.0999284	0.850606	-0.113329	0.830735	0.475538	0.340461	-0.17863	0.734906	0.48647	0.327857	-0.00989168	0.985163	0.309607	0.550429	-0.452996	0.366985	0.155961	0.767956	0.735077	0.0959798	-0.0618484	0.907346	-0.55532	0.252645
chr05_AA_00874	chr05_AA_00874	NA	NA	brown	-0.393419	0.440318	-0.394846	0.43851	-0.197893	0.707035	0.348086	0.498958	-0.554625	0.253367	0.0846703	0.873298	0.619161	0.189939	-0.0945102	0.858657	-0.377884	0.460154	0.821555	0.044923	-0.456148	0.363234	0.455926	0.363498	-0.0779142	0.883365	-0.047054	0.929471	-0.253426	0.627999	-0.252914	0.628718	0.944748	0.00449479	0.22882	0.66276	0.0646945	0.903094
chr06_AA_00804	chr06_AA_00804	NA	NA	brown	0.392618	0.441334	0.351919	0.493914	0.0811024	0.878613	0.806391	0.0525982	0.343458	0.505071	0.774082	0.070793	0.517625	0.292907	-0.447387	0.373693	-0.213301	0.6849	0.192832	0.714337	-0.355677	0.488982	0.415051	0.413174	-0.778143	0.0683707	-0.612776	0.195883	0.00811362	0.98783	-0.125071	0.813371	0.74919	0.0864698	-0.275789	0.596805	0.104429	0.843927
chr11_AA_00625	chr11_AA_00625	NA	NA	brown	-0.39239	0.441623	-0.360612	0.48253	-0.243514	0.641948	0.31977	0.536693	-0.651271	0.161213	0.0309401	0.953605	0.548186	0.260088	-0.289265	0.578204	-0.0684168	0.897535	0.701911	0.120042	-0.424439	0.401573	0.635622	0.174967	0.0218306	0.967259	0.264753	0.61215	-0.267074	0.608914	-0.349125	0.49759	0.893909	0.016286	0.107047	0.840044	-0.127139	0.810319
chr09_AA_01119	chr09_AA_01119	NA	NA	brown	-0.391197	0.443138	-0.414288	0.414121	-0.297148	0.567397	0.241226	0.645179	-0.26537	0.611289	-0.012095	0.981858	0.538658	0.27016	0.123235	0.816084	-0.565562	0.242107	0.661772	0.152251	-0.232065	0.658151	0.227304	0.664916	-0.21229	0.686348	-0.197346	0.707824	-0.330719	0.522008	0.202548	0.700333	0.845877	0.0338004	0.0993929	0.851402	-0.16257	0.758294
chr11_AA_00268	chr11_AA_00268	NA	NA	brown	-0.383533	0.452908	-0.38044	0.456872	-0.345048	0.502969	0.34332	0.505253	-0.43417	0.389667	0.164607	0.755319	0.690135	0.129148	-0.215648	0.681542	-0.288098	0.579809	0.661247	0.152694	-0.304388	0.55752	0.478844	0.336631	-0.229791	0.66138	-0.0115251	0.982713	-0.17397	0.741677	-0.147531	0.780309	0.964304	0.00188854	-0.00593832	0.991093	-0.0897412	0.86575
chr01_AA_00078	chr01_AA_00078	NA	NA	brown	0.381844	0.455071	0.352187	0.493561	0.613806	0.194919	-0.115866	0.826978	0.36802	0.472892	-0.445749	0.37566	-0.841224	0.0358132	0.631114	0.179017	-0.193775	0.712975	-0.175952	0.738796	-0.0966561	0.855467	-0.400966	0.430783	0.35669	0.487656	-0.203188	0.699413	-0.475776	0.340185	0.441035	0.381341	-0.66161	0.152387	0.427647	0.397634	-0.0899106	0.865497
chr10_AA_00033	chr10_AA_00033	NA	NA	brown	-0.37759	0.460533	-0.418237	0.409224	-0.236402	0.652003	0.270737	0.603817	-0.272555	0.601291	0.105965	0.841647	0.628945	0.180979	0.162529	0.758353	-0.693544	0.126482	0.748728	0.0867738	-0.291357	0.575331	0.134375	0.79965	-0.254987	0.62581	-0.387288	0.448113	-0.199336	0.704956	0.0702932	0.894734	0.859413	0.0282579	0.20765	0.693002	0.127075	0.810413
chr09_AA_01297	chr09_AA_01297	NA	NA	brown	-0.377253	0.460966	-0.404928	0.425805	-0.290503	0.576504	0.328033	0.525599	-0.339287	0.510598	0.21474	0.682841	0.73129	0.0986063	-0.0278767	0.958196	-0.55154	0.256578	0.733378	0.097154	-0.306432	0.554739	0.267005	0.60901	-0.29837	0.565726	-0.297927	0.566331	-0.107393	0.83953	-0.0873983	0.869236	0.939027	0.00546316	0.115973	0.82682	0.141828	0.788684
chr09_AA_00830	chr09_AA_00830	NA	NA	brown	-0.376182	0.462345	-0.354359	0.49071	-0.251553	0.63063	0.356929	0.487343	-0.607172	0.201162	0.121219	0.819063	0.623721	0.185741	-0.29697	0.56764	-0.133922	0.800318	0.716673	0.109039	-0.424498	0.4015	0.602538	0.205569	-0.0639516	0.904203	0.153832	0.771073	-0.199869	0.704189	-0.365489	0.476178	0.93527	0.00614933	0.0950566	0.857845	-0.0366167	0.945099
chr11_AA_00577	chr11_AA_00577	NA	NA	brown	-0.372324	0.467321	-0.372452	0.467155	-0.500451	0.311992	0.162889	0.757828	-0.128987	0.807593	0.0114738	0.98279	0.525567	0.284236	-0.0850411	0.872746	-0.280787	0.589888	0.339801	0.509916	0.0249522	0.962579	0.292357	0.573958	-0.320586	0.535595	0.0254335	0.961858	-0.23976	0.647251	0.340011	0.509637	0.756508	0.0817146	-0.262605	0.615147	-0.483497	0.331268
chr03_AA_00475	chr03_AA_00475	NA	NA	brown	-0.368786	0.471899	-0.369888	0.470471	0.00153211	0.997702	0.245532	0.639104	-0.549895	0.258298	-0.287981	0.579971	0.239669	0.647381	0.233995	0.655414	-0.468208	0.349008	0.859208	0.0283382	-0.526203	0.283546	0.36283	0.479638	0.204781	0.697123	0.032082	0.951893	-0.623972	0.185511	0.00292843	0.995607	0.743221	0.0904377	0.466168	0.3514	-0.14761	0.780194
chr06_AA_00613	chr06_AA_00613	NA	NA	brown	-0.365999	0.475515	-0.404191	0.42673	-0.397265	0.43545	0.266752	0.609363	-0.14419	0.785214	0.232816	0.657086	0.738028	0.0939548	0.0174858	0.973774	-0.603494	0.204657	0.577814	0.229736	-0.125594	0.812599	0.142286	0.788011	-0.437161	0.386031	-0.379514	0.45806	-0.0587082	0.912039	0.141217	0.789582	0.879837	0.0207911	-0.0432378	0.935184	0.0276339	0.95856
chr09_AA_00527	chr09_AA_00527	NA	NA	brown	-0.361779	0.481008	-0.313005	0.545825	-0.274371	0.59877	0.190174	0.718177	-0.715486	0.109907	0.210747	0.688559	0.596855	0.211028	-0.532781	0.276445	0.244132	0.641077	0.482618	0.332278	-0.296579	0.568175	0.585889	0.221725	0.0602656	0.909711	0.387974	0.447239	0.167252	0.751461	-0.730274	0.0993165	0.649596	0.162663	0.0109611	0.983559	0.189927	0.718535
chr11_AA_01684	chr11_AA_01684	NA	NA	brown	-0.354985	0.48989	-0.348432	0.498503	-0.451373	0.368921	0.344718	0.503404	-0.355283	0.489499	0.319766	0.536699	0.795489	0.0584604	-0.38082	0.456384	-0.171912	0.744673	0.514358	0.296504	-0.185975	0.724253	0.488477	0.325562	-0.36936	0.471156	-0.0067513	0.989873	0.0169646	0.974555	-0.197278	0.707922	0.954906	0.00300441	-0.196092	0.709633	-0.0709105	0.893813
chr11_AA_01451	chr11_AA_01451	NA	NA	brown	0.352993	0.492503	0.342015	0.506981	0.32489	0.529812	-0.291636	0.574948	0.547725	0.260572	-0.410094	0.419343	-0.816099	0.0476195	0.44635	0.374938	0.0746454	0.88824	-0.573553	0.234009	0.284158	0.585235	-0.445521	0.375934	0.213253	0.684969	-0.00473113	0.992903	-0.266259	0.61005	0.622349	0.187	-0.819576	0.0458923	0.00681993	0.98977	-0.370698	0.469423
chr11_AA_00669	chr11_AA_00669	NA	NA	brown	-0.351689	0.494216	-0.366285	0.475144	-0.431444	0.392989	0.301584	0.561339	-0.197002	0.70832	0.197854	0.707092	0.69752	0.123403	-0.133318	0.801208	-0.399224	0.432978	0.517003	0.293591	-0.132143	0.802939	0.322833	0.532574	-0.399853	0.432185	-0.163316	0.757205	-0.136469	0.796567	0.116617	0.825867	0.912463	0.0111586	-0.150184	0.776418	-0.183741	0.72749
chr11_AA_01111	chr11_AA_01111	NA	NA	brown	-0.350408	0.4959	-0.30391	0.558169	-0.294489	0.571036	0.261675	0.616446	-0.67845	0.138469	0.224753	0.668547	0.628371	0.1815	-0.543312	0.265222	0.203009	0.69967	0.512492	0.298564	-0.320059	0.536305	0.642763	0.168632	-0.00770093	0.988449	0.360266	0.48298	0.0860679	0.871217	-0.650857	0.161571	0.751782	0.0847715	-0.0301232	0.954829	0.0886668	0.867348
chr05_AA_00409	chr05_AA_00409	NA	NA	brown	-0.349234	0.497446	-0.36917	0.471401	-0.21936	0.676237	0.375675	0.462997	-0.445749	0.37566	0.277587	0.594314	0.750226	0.0857889	-0.124662	0.813975	-0.461459	0.356944	0.781881	0.066175	-0.40512	0.425565	0.346604	0.500913	-0.24142	0.644906	-0.254646	0.626287	-0.0459799	0.931079	-0.309307	0.550836	0.946413	0.00423044	0.180304	0.732475	0.283469	0.586185
chr01_AA_00131	chr01_AA_00131	NA	NA	brown	-0.346536	0.501004	-0.362006	0.480711	-0.205484	0.696112	0.380537	0.456747	-0.424516	0.401478	0.152325	0.77328	0.648741	0.163405	-0.0600267	0.910068	-0.469705	0.347256	0.784732	0.0645225	-0.416464	0.41142	0.386965	0.448526	-0.196226	0.709438	-0.188286	0.720908	-0.229288	0.662096	-0.154787	0.769674	0.955883	0.00287659	0.181022	0.731432	0.0762023	0.885918
chr07_AA_00111	chr07_AA_00111	NA	NA	brown	-0.345732	0.502065	-0.308293	0.552211	-0.203029	0.699641	-0.842092	0.0354337	-0.143844	0.785723	-0.685004	0.133207	-0.48607	0.328316	0.378181	0.459772	0.269197	0.605958	-0.410535	0.418793	0.550965	0.257179	-0.483071	0.331758	0.606554	0.201747	0.578246	0.229305	0.109488	0.836424	0.275758	0.596848	-0.812981	0.0491937	0.0421574	0.936801	-0.215161	0.682239
chr10_AA_00631	chr10_AA_00631	NA	NA	brown	0.345403	0.5025	0.294151	0.571499	0.16737	0.75129	-0.0905493	0.864547	0.768798	0.0740024	-0.13489	0.798892	-0.465258	0.352469	0.45934	0.359448	-0.289024	0.578536	-0.456521	0.362791	0.308454	0.551993	-0.493663	0.31966	-0.219181	0.676493	-0.426334	0.399245	-0.211795	0.687058	0.830019	0.0408848	-0.457364	0.36179	-0.14113	0.789711	-0.330021	0.52294
chr09_AA_01329	chr09_AA_01329	NA	NA	brown	-0.342887	0.505826	-0.359227	0.484338	-0.486806	0.327473	0.188939	0.719964	-0.0427892	0.935855	0.084552	0.873474	0.572109	0.235464	-0.0322642	0.95162	-0.399974	0.432033	0.35027	0.496082	0.0336127	0.9496	0.206381	0.694824	-0.41095	0.418276	-0.137638	0.794846	-0.190183	0.718165	0.377923	0.460104	0.768994	0.0738821	-0.251831	0.630239	-0.385143	0.45085
chr03_AA_00476	chr03_AA_00476	NA	NA	brown	-0.339969	0.509693	-0.335374	0.5158	-0.336501	0.5143	0.381906	0.454992	-0.400341	0.431571	0.207067	0.693839	0.690912	0.128539	-0.26714	0.608822	-0.248229	0.635304	0.626541	0.183164	-0.307279	0.553588	0.512612	0.298432	-0.267212	0.608722	-0.0119551	0.982068	-0.166548	0.752488	-0.157597	0.765562	0.971642	0.0011949	-0.0492488	0.926187	-0.110712	0.834611
chr10_AA_00263	chr10_AA_00263	NA	NA	brown	0.339293	0.51059	0.353149	0.492298	0.522969	0.287062	0.834055	0.0390216	-0.276398	0.59596	0.202714	0.700094	0.0277271	0.95842	-0.30606	0.555245	0.0112573	0.983115	0.617989	0.191024	-0.906141	0.0128008	0.806415	0.0525853	0.000803172	0.998795	-0.0441732	0.933783	-0.638644	0.172275	-0.447781	0.37322	0.708924	0.114757	0.336081	0.514859	-0.0654398	0.90198
chr10_AA_00904	chr10_AA_00904	NA	NA	brown	-0.33915	0.51078	-0.355903	0.488687	-0.312739	0.546185	0.384728	0.451381	-0.353522	0.491809	0.300251	0.563158	0.774578	0.0704954	-0.184916	0.725787	-0.415772	0.412278	0.683287	0.134577	-0.312949	0.545901	0.376676	0.461709	-0.340197	0.50939	-0.223956	0.669683	-0.0532535	0.920195	-0.187142	0.722564	0.975789	0.000872173	0.0235336	0.964706	0.117703	0.82426
chr11_AA_01765	chr11_AA_01765	NA	NA	brown	-0.338896	0.511117	-0.314223	0.544178	-0.378332	0.459579	0.241561	0.644707	-0.318934	0.53782	-0.0572142	0.914272	0.428761	0.396269	-0.196386	0.709208	-0.0942788	0.859001	0.424669	0.40129	-0.156941	0.766522	0.513382	0.297581	-0.141981	0.788459	0.241884	0.64425	-0.373877	0.465316	0.137478	0.795082	0.787182	0.0631178	-0.163707	0.756633	-0.53549	0.273541
chr10_AA_00065	chr10_AA_00065	NA	NA	brown	-0.338833	0.511201	-0.363868	0.478286	-0.104911	0.843211	0.368096	0.472794	-0.482284	0.332663	0.181543	0.730678	0.648606	0.163522	0.00526071	0.992109	-0.543097	0.265449	0.866564	0.0255197	-0.492129	0.321401	0.305521	0.555978	-0.133378	0.80112	-0.28738	0.580797	-0.152262	0.773371	-0.299533	0.564137	0.90232	0.0138462	0.338529	0.511605	0.328198	0.525378
chr08_AA_00779	chr08_AA_00779	NA	NA	brown	-0.337537	0.512922	-0.369449	0.47104	-0.185267	0.725279	0.221912	0.672596	-0.20122	0.702244	-0.108947	0.837226	0.392722	0.441202	0.275322	0.597452	-0.650192	0.162147	0.663843	0.15051	-0.260784	0.617692	0.1406	0.79049	-0.147746	0.779994	-0.261184	0.617132	-0.443036	0.378925	0.31023	0.549584	0.747622	0.0875046	0.201948	0.701196	-0.178193	0.735539
chr09_AA_00573	chr09_AA_00573	NA	NA	brown	0.336921	0.513741	0.315925	0.541878	0.592176	0.215566	-0.177559	0.73646	0.309106	0.551108	-0.51837	0.29209	-0.877999	0.0214183	0.635752	0.174852	-0.138731	0.793238	-0.187426	0.722153	-0.0740111	0.889186	-0.393143	0.440668	0.434294	0.389515	-0.103003	0.846041	-0.489195	0.324743	0.433666	0.39028	-0.703144	0.119105	0.436126	0.387288	-0.132718	0.802092
chr10_AA_00125	chr10_AA_00125	NA	NA	brown	-0.331213	0.521348	-0.283246	0.586493	-0.573782	0.233779	0.176173	0.738475	-0.372683	0.466858	0.317247	0.540095	0.694972	0.125373	-0.668642	0.146506	0.318433	0.538495	0.148147	0.779406	0.0429356	0.935636	0.568885	0.238726	-0.285904	0.582828	0.385337	0.450602	0.232767	0.657155	-0.332052	0.520227	0.687666	0.131094	-0.470827	0.345945	-0.223439	0.670419
chr10_AA_01677	chr10_AA_01677	NA	NA	brown	-0.325664	0.528774	-0.278896	0.592502	-0.162639	0.758193	0.337755	0.512632	-0.677386	0.139331	-0.0337462	0.9494	0.41387	0.41464	-0.339304	0.510576	0.0776131	0.883814	0.651589	0.160939	-0.471674	0.344957	0.728213	0.100764	0.118559	0.822995	0.403121	0.428073	-0.357984	0.485963	-0.384828	0.451254	0.824798	0.0433549	0.114275	0.829333	-0.231515	0.658932
chr11_AA_00594	chr11_AA_00594	NA	NA	brown	-0.318536	0.538356	-0.295953	0.569031	-0.307262	0.553612	0.399231	0.432969	-0.499378	0.313199	0.219356	0.676243	0.665889	0.148797	-0.400176	0.431778	-0.0689809	0.896693	0.604705	0.203503	-0.354509	0.490513	0.631624	0.178557	-0.190403	0.717848	0.139763	0.791721	-0.140699	0.790344	-0.324925	0.529764	0.950638	0.0035948	-0.058083	0.912973	-0.107239	0.839759
chr10_AA_01116	chr10_AA_01116	NA	NA	brown	-0.318155	0.53887	-0.257826	0.62183	-0.261886	0.616151	0.282086	0.588094	-0.639524	0.171493	0.012911	0.980635	0.427284	0.398079	-0.480847	0.334319	0.259776	0.619102	0.478967	0.33649	-0.339791	0.50993	0.754076	0.0832815	0.0781144	0.883067	0.526107	0.28365	-0.235483	0.653305	-0.404117	0.426823	0.751245	0.0851222	-0.0606259	0.909173	-0.309163	0.551031
chr10_AA_00049	chr10_AA_00049	NA	NA	brown	-0.317978	0.539109	-0.297498	0.566918	-0.276251	0.596165	0.408354	0.421516	-0.516285	0.294381	0.204854	0.697018	0.654063	0.158809	-0.369941	0.470403	-0.0999992	0.850501	0.64296	0.168459	-0.38911	0.445792	0.627272	0.182498	-0.168287	0.749952	0.120885	0.819556	-0.16645	0.752631	-0.33439	0.51711	0.95678	0.00276154	-0.0102807	0.98458	-0.0817185	0.877695
chr08_AA_00917	chr08_AA_00917	NA	NA	brown	-0.31678	0.540725	-0.364127	0.477949	-0.23853	0.648991	0.132011	0.803134	-0.0148092	0.977788	-0.0977553	0.853834	0.368719	0.471986	0.373547	0.465742	-0.734831	0.0961494	0.521887	0.288242	-0.0959841	0.856466	-0.0486748	0.927045	-0.244616	0.640395	-0.386871	0.448644	-0.361071	0.48193	0.496368	0.316596	0.624472	0.185053	0.117357	0.824773	-0.184371	0.726578
chr11_AA_00828	chr11_AA_00828	NA	NA	brown	0.316386	0.541257	0.308035	0.552562	0.0654712	0.901933	-0.324316	0.530582	0.492196	0.321325	0.186852	0.722984	-0.297938	0.566316	-0.0614909	0.90788	0.339363	0.510498	-0.765918	0.0757787	0.490079	0.323734	-0.484131	0.330539	-0.089514	0.866088	-0.0917492	0.862762	0.595372	0.212462	0.000254954	0.999618	-0.81347	0.0489453	-0.290709	0.57622	0.272638	0.601176
chr10_AA_01148	chr10_AA_01148	NA	NA	brown	-0.313954	0.544542	-0.328393	0.525117	-0.354183	0.490941	0.38333	0.453169	-0.260997	0.617394	0.267547	0.608255	0.729852	0.0996123	-0.187665	0.721807	-0.388341	0.446771	0.596311	0.211554	-0.245653	0.638932	0.387929	0.447295	-0.387398	0.447973	-0.192002	0.715536	-0.118814	0.822618	-0.0387358	0.941925	0.964947	0.00182158	-0.0781523	0.88301	-0.0598619	0.910314
chr10_AA_00627	chr10_AA_00627	NA	NA	brown	-0.312844	0.546043	-0.320235	0.536067	-0.0693534	0.896137	0.416213	0.411732	-0.539123	0.269664	0.0960064	0.856433	0.55591	0.252033	-0.0558936	0.916247	-0.417365	0.410304	0.868578	0.0247727	-0.557761	0.250117	0.460131	0.358513	-0.0532807	0.920155	-0.119593	0.821466	-0.310775	0.548844	-0.293083	0.572963	0.931144	0.00694857	0.325614	0.528841	0.134588	0.799337
chr09_AA_00576	chr09_AA_00576	NA	NA	brown	-0.312322	0.546749	-0.32103	0.534997	-0.229074	0.6624	0.425824	0.39987	-0.421257	0.405492	0.240407	0.646336	0.697127	0.123707	-0.188334	0.720839	-0.369421	0.471076	0.736221	0.0951924	-0.411119	0.418065	0.460476	0.358105	-0.248783	0.634525	-0.150473	0.775995	-0.16235	0.758615	-0.235838	0.652801	0.983188	0.000421568	0.0978323	0.85372	0.0766624	0.885232
chr11_AA_00566	chr11_AA_00566	NA	NA	brown	0.312225	0.546882	0.282054	0.588139	0.126734	0.810917	0.822641	0.0443948	0.0967368	0.855347	0.76676	0.0752574	0.581161	0.226402	-0.497987	0.314767	-0.176382	0.73817	0.372912	0.466561	-0.505356	0.306496	0.51427	0.296601	-0.637247	0.173517	-0.524353	0.285555	0.0319127	0.952147	-0.394239	0.439279	0.826031	0.0427651	-0.11659	0.825908	0.279648	0.591463
chr10_AA_00056	chr10_AA_00056	NA	NA	brown	-0.312116	0.547029	-0.282936	0.586921	-0.411258	0.417892	0.36048	0.482702	-0.428811	0.396209	0.277658	0.594216	0.701963	0.120003	-0.505497	0.306339	0.0434738	0.93483	0.455552	0.363942	-0.224212	0.669318	0.632159	0.178075	-0.270421	0.604256	0.197595	0.707465	-0.032941	0.950606	-0.296052	0.568896	0.909488	0.0119179	-0.227867	0.664115	-0.180643	0.731983
chr04_AA_00457	chr04_AA_00457	NA	NA	brown	-0.308796	0.551528	-0.323016	0.532327	-0.101016	0.848992	0.420718	0.406157	-0.493953	0.31933	0.168571	0.749539	0.61946	0.189663	-0.0704599	0.894485	-0.451538	0.368725	0.848615	0.0326414	-0.521991	0.288128	0.418471	0.408935	-0.127527	0.809747	-0.193896	0.712801	-0.229375	0.661972	-0.296539	0.56823	0.942595	0.00484846	0.288209	0.579657	0.198541	0.706101
chr10_AA_00230	chr10_AA_00230	NA	NA	brown	-0.304515	0.557347	-0.313333	0.545382	-0.136747	0.796158	0.429298	0.395612	-0.467665	0.349645	0.147517	0.78033	0.604456	0.20374	-0.101007	0.849004	-0.408222	0.421681	0.807828	0.0518467	-0.493418	0.319937	0.462901	0.355244	-0.14724	0.780737	-0.138906	0.792981	-0.277161	0.594904	-0.229825	0.661333	0.960546	0.00230418	0.219256	0.676386	0.0724388	0.891532
chr07_AA_00770	chr07_AA_00770	NA	NA	brown	-0.298872	0.56504	-0.310174	0.54966	-0.210411	0.689042	0.437333	0.385823	-0.411553	0.417524	0.252253	0.629646	0.695915	0.124643	-0.178861	0.73457	-0.387162	0.448274	0.744265	0.0897377	-0.42406	0.402039	0.450993	0.369375	-0.255232	0.625465	-0.178706	0.734795	-0.160412	0.761446	-0.241777	0.644401	0.982361	0.000463934	0.11287	0.831414	0.102181	0.847262
chr08_AA_01104	chr08_AA_01104	NA	NA	brown	-0.295346	0.569862	-0.279898	0.591117	-0.300529	0.562777	0.33176	0.520617	-0.522453	0.287624	0.451807	0.368403	0.797807	0.05719	-0.516646	0.293983	0.000390761	0.999414	0.525633	0.284164	-0.294709	0.570734	0.494401	0.318822	-0.233206	0.656533	0.0291526	0.956284	0.275911	0.596635	-0.658546	0.154981	0.808203	0.0516513	-0.0491559	0.926326	0.350391	0.495923
chr03_AA_00292	chr03_AA_00292	NA	NA	brown	-0.293867	0.571889	-0.281127	0.589419	-0.0866307	0.870379	0.429675	0.395151	-0.569019	0.238591	0.0352423	0.947158	0.483116	0.331705	-0.157499	0.765705	-0.244078	0.641154	0.800437	0.0557642	-0.553667	0.254362	0.597389	0.210512	-0.00330591	0.995041	0.0723347	0.891687	-0.401333	0.430321	-0.280351	0.590491	0.927876	0.00761521	0.240855	0.645704	-0.0720365	0.892132
chr06_AA_00456	chr06_AA_00456	NA	NA	brown	-0.2938	0.57198	-0.307843	0.552822	-0.158943	0.763593	0.434652	0.38908	-0.414031	0.41444	0.184694	0.726109	0.632055	0.178169	-0.0992399	0.851629	-0.437805	0.38525	0.782451	0.0658432	-0.460891	0.357615	0.432332	0.391905	-0.205626	0.695909	-0.19186	0.715741	-0.246342	0.637962	-0.192823	0.71435	0.966195	0.00169485	0.182141	0.72981	0.0788449	0.881978
chr10_AA_00956	chr10_AA_00956	NA	NA	brown	-0.292986	0.573096	-0.31939	0.537206	-0.429715	0.395102	0.276515	0.595799	-0.0256829	0.961484	0.190211	0.718125	0.633539	0.176834	-0.0492026	0.926256	-0.465902	0.351713	0.411403	0.417711	-0.0419106	0.937171	0.210592	0.688782	-0.475323	0.34071	-0.263275	0.614212	-0.150995	0.775229	0.298738	0.565223	0.830222	0.0407899	-0.208761	0.691407	-0.250175	0.632567
chr07_AA_00407	chr07_AA_00407	NA	NA	brown	-0.292688	0.573504	-0.322265	0.533336	-0.214232	0.683567	0.412308	0.416584	-0.332023	0.520267	0.334371	0.517135	0.757837	0.0808636	-0.111775	0.833036	-0.512355	0.298716	0.736728	0.0948444	-0.377312	0.46089	0.30631	0.554904	-0.33638	0.514462	-0.356048	0.488496	-0.0356911	0.946486	-0.232006	0.658235	0.947781	0.00401904	0.131766	0.803495	0.274949	0.597969
chr09_AA_01030	chr09_AA_01030	NA	NA	brown	-0.290911	0.575944	-0.261179	0.617139	-0.500062	0.312431	0.263004	0.614591	-0.376416	0.462043	0.488204	0.325874	0.818599	0.046375	-0.67329	0.142673	0.194329	0.712176	0.254113	0.627034	-0.0528611	0.920782	0.518969	0.291433	-0.366599	0.474736	0.171183	0.745734	0.367496	0.473571	-0.501201	0.31115	0.751556	0.084919	-0.373033	0.466405	0.0829061	0.875926
chr08_AA_00716	chr08_AA_00716	NA	NA	brown	-0.290463	0.576559	-0.304505	0.55736	-0.369229	0.471325	0.412107	0.416834	-0.282557	0.587444	0.429153	0.39579	0.841806	0.0355585	-0.321541	0.53431	-0.318878	0.537895	0.570547	0.237043	-0.243832	0.6415	0.402251	0.429166	-0.451787	0.368427	-0.226525	0.666024	0.0757218	0.886634	-0.231729	0.658629	0.972866	0.00109437	-0.11919	0.822061	0.126687	0.810986
chr04_AA_00176	chr04_AA_00176	NA	NA	brown	-0.287223	0.581014	-0.288167	0.579714	-0.107456	0.839436	0.453723	0.366119	-0.525826	0.283955	0.170363	0.746927	0.602303	0.205794	-0.172446	0.743895	-0.32654	0.5276	0.81501	0.0481668	-0.538138	0.270714	0.527899	0.281708	-0.111102	0.834033	-0.0794506	0.881075	-0.257449	0.622358	-0.340748	0.50866	0.961546	0.00218959	0.231216	0.659356	0.105816	0.841868
chr05_AA_00214	chr05_AA_00214	NA	NA	brown	-0.283543	0.586083	-0.278898	0.5925	-0.330152	0.522766	0.430931	0.393616	-0.351275	0.49476	0.284772	0.584388	0.711068	0.113162	-0.338534	0.511598	-0.204931	0.696907	0.57978	0.227775	-0.304792	0.55697	0.542365	0.266223	-0.330727	0.521998	-0.0338987	0.949171	-0.126049	0.811927	-0.185738	0.724596	0.980518	0.000565629	-0.107898	0.83878	-0.103915	0.844689
chr11_AA_00863	chr11_AA_00863	NA	NA	brown	-0.28242	0.587633	-0.29211	0.574297	-0.238449	0.649105	0.439699	0.382956	-0.349363	0.497276	0.227055	0.66527	0.665127	0.149434	-0.179141	0.734163	-0.371287	0.468661	0.689296	0.129808	-0.381549	0.45545	0.462681	0.355503	-0.287441	0.580713	-0.156279	0.767489	-0.213226	0.685008	-0.136131	0.797066	0.980777	0.000550746	0.044534	0.933243	-0.0257445	0.961392
chr10_AA_01665	chr10_AA_01665	NA	NA	brown	0.282408	0.587649	0.258736	0.620557	-0.139956	0.791437	0.690715	0.128693	0.367288	0.473841	0.672049	0.143692	0.531134	0.278216	-0.502591	0.30959	-0.0967228	0.855368	0.0519829	0.922096	-0.157104	0.766283	0.449665	0.370963	-0.803708	0.054014	-0.409404	0.420205	-0.0176538	0.973522	0.0741282	0.889011	0.750845	0.0853841	-0.496071	0.316932	-0.215487	0.681773
chr02_AA_00339	chr02_AA_00339	NA	NA	brown	-0.279298	0.591947	-0.282162	0.587989	-0.236293	0.652158	0.458014	0.361019	-0.410694	0.418595	0.282855	0.587032	0.705178	0.117567	-0.270789	0.603745	-0.291269	0.575451	0.693273	0.126694	-0.408486	0.421351	0.51778	0.292738	-0.275622	0.597036	-0.110658	0.834691	-0.142912	0.787091	-0.271038	0.603398	0.992463	8.49846e-05	0.0384837	0.942303	0.0444204	0.933413
chr10_AA_00239	chr10_AA_00239	NA	NA	brown	-0.278646	0.592849	-0.298902	0.565	-0.0590802	0.911483	0.435595	0.387933	-0.452709	0.367327	0.157967	0.765021	0.584743	0.222854	-0.0182622	0.97261	-0.502981	0.309153	0.856444	0.0294332	-0.539214	0.269568	0.387519	0.447819	-0.133374	0.801126	-0.249674	0.633271	-0.267388	0.608476	-0.251904	0.630137	0.928653	0.00745409	0.319359	0.537248	0.202227	0.700795
chr10_AA_00679	chr10_AA_00679	NA	NA	brown	-0.2776	0.594295	-0.282542	0.587465	-0.131691	0.803606	0.460999	0.357488	-0.470213	0.346663	0.188689	0.720325	0.616832	0.192099	-0.165607	0.753861	-0.353391	0.49198	0.789155	0.0619968	-0.506191	0.305564	0.508648	0.302828	-0.164213	0.755895	-0.117258	0.824919	-0.255833	0.624623	-0.279354	0.591869	0.972676	0.00110967	0.18917	0.71963	0.0738311	0.889455
chr08_AA_00609	chr08_AA_00609	NA	NA	brown	0.277372	0.594611	0.250136	0.632622	0.00726809	0.989098	0.7891	0.0620282	0.195892	0.709921	0.680687	0.136663	0.556595	0.251324	-0.468544	0.348614	-0.182948	0.728639	0.288532	0.579212	-0.38686	0.448658	0.52066	0.289582	-0.700365	0.121221	-0.465063	0.352698	-0.0807145	0.879191	-0.135486	0.798015	0.855108	0.0299694	-0.261894	0.61614	-0.00930044	0.98605
chr03_AA_00237	chr03_AA_00237	NA	NA	brown	-0.275982	0.596538	-0.254317	0.626749	-0.285278	0.583691	0.434485	0.389283	-0.451561	0.368696	0.223721	0.670017	0.637236	0.173527	-0.403093	0.428108	-0.0667765	0.899984	0.583772	0.223814	-0.36336	0.478947	0.649633	0.162631	-0.216014	0.681018	0.125773	0.812336	-0.184783	0.72598	-0.280325	0.590527	0.955692	0.00290128	-0.0794752	0.881038	-0.161641	0.759651
chr10_AA_01377	chr10_AA_01377	NA	NA	brown	0.274405	0.598724	0.252038	0.629948	-0.0442221	0.93371	0.774117	0.0707719	0.166767	0.752169	0.807395	0.0520728	0.654715	0.15825	-0.604905	0.203312	-0.0793361	0.881246	0.228902	0.662644	-0.341357	0.507852	0.528983	0.280536	-0.744367	0.0896699	-0.445092	0.37645	0.118036	0.823768	-0.302709	0.559806	0.835064	0.0385623	-0.332119	0.520139	0.129279	0.807162
chr01_AA_00360	chr01_AA_00360	NA	NA	brown	-0.274041	0.599229	-0.248063	0.635537	-0.279181	0.592109	0.428087	0.397095	-0.464699	0.353126	0.196514	0.709023	0.607825	0.200543	-0.410666	0.41863	-0.0327357	0.950914	0.573131	0.234434	-0.366058	0.475438	0.670543	0.144933	-0.187988	0.721339	0.170051	0.747382	-0.209965	0.689681	-0.278889	0.592512	0.941542	0.00502616	-0.0812026	0.878464	-0.199428	0.704823
chr07_AA_00973	chr07_AA_00973	NA	NA	brown	-0.271224	0.603139	-0.280739	0.589955	-0.298588	0.565428	0.445169	0.376358	-0.35535	0.489411	0.427393	0.397946	0.81783	0.0467561	-0.344612	0.503545	-0.283372	0.586319	0.624172	0.185328	-0.329624	0.523471	0.45463	0.365039	-0.387028	0.448445	-0.195487	0.710504	0.0564465	0.91542	-0.3421	0.506868	0.976721	0.000806587	-0.0447296	0.93295	0.187112	0.722608
chr07_AA_00421	chr07_AA_00421	NA	NA	brown	0.270473	0.604183	0.23737	0.650633	0.0103645	0.984454	0.774176	0.0707364	0.218106	0.678029	0.671604	0.144059	0.555141	0.252831	-0.417494	0.410144	-0.239663	0.647389	0.298539	0.565495	-0.376532	0.461894	0.471904	0.344688	-0.707985	0.115459	-0.51372	0.297207	-0.0810191	0.878737	-0.098673	0.852471	0.844534	0.0343757	-0.240485	0.646227	0.0137172	0.979425
chr08_AA_00203	chr08_AA_00203	NA	NA	brown	-0.268246	0.607282	-0.275133	0.597715	-0.190783	0.717297	0.467964	0.349294	-0.408226	0.421676	0.253088	0.628474	0.670766	0.144749	-0.214364	0.683379	-0.341008	0.508315	0.729729	0.0996984	-0.444847	0.376744	0.500194	0.312282	-0.251643	0.630503	-0.144304	0.785046	-0.193597	0.713233	-0.249031	0.634176	0.98841	0.000200723	0.0957829	0.856765	0.054975	0.917621
chr06_AA_00295	chr06_AA_00295	NA	NA	brown	0.266894	0.609165	0.218731	0.677136	-0.034047	0.948949	0.712282	0.112263	0.309888	0.550048	0.762483	0.0779219	0.624028	0.18546	-0.380801	0.456409	-0.317979	0.539108	0.233338	0.656345	-0.273146	0.60047	0.31323	0.545521	-0.798615	0.0567501	-0.65777	0.155641	0.0964375	0.855792	-0.0886325	0.867399	0.774231	0.0707034	-0.27369	0.599716	0.174434	0.741003
chr05_AA_00870	chr05_AA_00870	NA	NA	brown	-0.26177	0.616314	-0.277227	0.594813	-0.15253	0.772979	0.46323	0.354855	-0.379065	0.458636	0.222986	0.671065	0.640053	0.171025	-0.12497	0.813521	-0.429672	0.395154	0.761166	0.0787508	-0.460633	0.35792	0.44149	0.380791	-0.243881	0.641431	-0.216033	0.680992	-0.234101	0.655263	-0.192764	0.714436	0.973277	0.00106164	0.154657	0.769864	0.0787566	0.882109
chr04_AA_00002	chr04_AA_00002	NA	NA	brown	0.258671	0.620647	0.245734	0.638818	0.393664	0.440008	-0.402803	0.428473	0.371672	0.468163	-0.493758	0.319552	-0.838238	0.0371339	0.564167	0.243533	0.0124231	0.981366	-0.445629	0.375805	0.220726	0.674288	-0.545185	0.263244	0.399972	0.432035	0.000152112	0.999772	-0.204485	0.697548	0.455261	0.364288	-0.90699	0.012574	0.231065	0.65957	-0.119858	0.821073
chr05_AA_00826	chr05_AA_00826	NA	NA	brown	-0.255779	0.624699	-0.267948	0.607696	-0.158056	0.76489	0.476367	0.339499	-0.396855	0.435969	0.255871	0.62457	0.662217	0.151876	-0.176103	0.738576	-0.387654	0.447647	0.753313	0.0837758	-0.466486	0.351027	0.471243	0.34546	-0.250765	0.631737	-0.195196	0.710924	-0.200173	0.703751	-0.247075	0.636929	0.982571	0.00045301	0.136413	0.79665	0.0990402	0.851925
chr06_AA_00480	chr06_AA_00480	NA	NA	brown	0.25288	0.628766	0.217088	0.679483	-0.146187	0.782281	0.683887	0.134097	0.350639	0.495596	0.755467	0.0823833	0.631621	0.17856	-0.477758	0.337888	-0.193703	0.713079	0.111565	0.833347	-0.164615	0.755308	0.370386	0.469826	-0.845061	0.0341493	-0.534362	0.274748	0.105317	0.842609	-0.00982905	0.985257	0.77234	0.0718437	-0.442403	0.379689	-0.0124894	0.981267
chr08_AA_00765	chr08_AA_00765	NA	NA	brown	0.251804	0.630277	0.219197	0.676471	0.0829456	0.875867	0.762842	0.0776964	0.0520362	0.922016	0.787586	0.0628875	0.64382	0.167703	-0.4893	0.324622	-0.199192	0.705164	0.388644	0.446385	-0.4695	0.347497	0.454595	0.36508	-0.628458	0.181421	-0.54164	0.266992	0.137473	0.79509	-0.455789	0.36366	0.808923	0.0512773	-0.0976105	0.854049	0.394567	0.438864
chr06_AA_00732	chr06_AA_00732	NA	NA	brown	-0.250356	0.632312	-0.199879	0.704174	-0.519597	0.290745	0.248249	0.635276	-0.299068	0.564772	0.281185	0.589339	0.603331	0.204812	-0.668672	0.146481	0.342518	0.506315	0.116884	0.825472	0.00739328	0.98891	0.636915	0.173813	-0.300955	0.562197	0.404838	0.425918	0.0865435	0.870509	-0.226221	0.666457	0.701753	0.120163	-0.502467	0.309729	-0.391002	0.443386
chr10_AA_00731	chr10_AA_00731	NA	NA	brown	0.245904	0.638578	0.225537	0.66743	-0.16403	0.756162	0.691144	0.128357	0.222578	0.671646	0.870955	0.0239045	0.719165	0.107228	-0.67476	0.141469	-0.00892683	0.98661	0.0934237	0.860272	-0.187746	0.72169	0.465635	0.352026	-0.817132	0.0471033	-0.42383	0.402322	0.287289	0.580923	-0.294796	0.570616	0.770068	0.073225	-0.472613	0.343863	0.141798	0.788728
chr11_AA_00068	chr11_AA_00068	NA	NA	brown	-0.24499	0.639867	-0.264661	0.612278	-0.0868995	0.869979	0.474905	0.341196	-0.403829	0.427184	0.228276	0.663534	0.623733	0.18573	-0.0904127	0.86475	-0.465607	0.352058	0.808554	0.0514692	-0.515982	0.294714	0.419077	0.408185	-0.209262	0.690689	-0.261352	0.616898	-0.2297	0.66151	-0.252528	0.62926	0.956219	0.00283323	0.23788	0.64991	0.17775	0.736183
chr05_AA_00245	chr05_AA_00245	NA	NA	brown	-0.244809	0.640122	-0.264875	0.611979	-0.0829026	0.875931	0.474069	0.342168	-0.404448	0.426407	0.225523	0.667451	0.620779	0.188446	-0.0847181	0.873227	-0.470127	0.346763	0.811653	0.049871	-0.51851	0.291936	0.415734	0.412325	-0.206063	0.695281	-0.264496	0.612508	-0.232058	0.658162	-0.252061	0.629915	0.954129	0.00310795	0.244006	0.641255	0.181486	0.73076
chr10_AA_01077	chr10_AA_01077	NA	NA	brown	-0.243729	0.641646	-0.261594	0.616559	-0.319257	0.537384	0.441153	0.381198	-0.278359	0.593246	0.514516	0.296329	0.865307	0.0259917	-0.359031	0.484593	-0.308165	0.552385	0.568338	0.239282	-0.275037	0.597846	0.387106	0.448345	-0.471218	0.345489	-0.286659	0.581789	0.164576	0.755365	-0.343689	0.504766	0.949542	0.00375478	-0.0931077	0.860742	0.269537	0.605486
chr10_AA_00357	chr10_AA_00357	NA	NA	brown	-0.243354	0.642175	-0.259578	0.619378	-0.319756	0.536713	0.436359	0.387004	-0.191419	0.716378	0.306403	0.554778	0.704715	0.117917	-0.213991	0.683914	-0.372081	0.467634	0.555903	0.252041	-0.256066	0.624297	0.408275	0.421614	-0.435226	0.388381	-0.224081	0.669505	-0.138923	0.792956	-0.0137122	0.979433	0.96281	0.00204895	-0.113749	0.830112	-0.09291	0.861036
chr11_AA_00053	chr11_AA_00053	NA	NA	brown	-0.241938	0.644174	-0.188913	0.720002	-0.0890732	0.866744	0.397142	0.435606	-0.68507	0.133154	0.0341522	0.948792	0.386739	0.448814	-0.437769	0.385294	0.18489	0.725826	0.618218	0.190813	-0.527233	0.282429	0.795993	0.0581828	0.127015	0.810502	0.431242	0.393237	-0.321877	0.533859	-0.514153	0.296729	0.796821	0.0577289	0.111285	0.833762	-0.177019	0.737245
chr06_AA_00430	chr06_AA_00430	NA	NA	brown	-0.241887	0.644246	-0.252901	0.628736	-0.27809	0.593618	0.47024	0.346632	-0.28068	0.590036	0.334753	0.516627	0.725881	0.102413	-0.268035	0.607575	-0.328342	0.525186	0.614488	0.194282	-0.333149	0.518764	0.469664	0.347304	-0.389703	0.445038	-0.19144	0.716349	-0.117499	0.824562	-0.15603	0.767854	0.99043	0.000136937	-0.0580344	0.913046	-0.00728355	0.989075
chr11_AA_01527	chr11_AA_01527	NA	NA	brown	-0.241271	0.645115	-0.198063	0.70679	-0.241312	0.645057	0.408215	0.42169	-0.497729	0.315059	0.106861	0.840319	0.479748	0.335587	-0.456419	0.362911	0.12311	0.816268	0.504888	0.307019	-0.372689	0.466849	0.751187	0.0851602	-0.0847156	0.873231	0.341004	0.508321	-0.292214	0.574154	-0.285934	0.582788	0.863324	0.026744	-0.0991864	0.851708	-0.337968	0.512349
chr10_AA_00375	chr10_AA_00375	NA	NA	brown	-0.24027	0.64653	-0.254837	0.62602	-0.161886	0.759292	0.486464	0.327864	-0.362887	0.479563	0.275174	0.597657	0.667859	0.147156	-0.178128	0.735634	-0.397573	0.435062	0.735924	0.0953966	-0.454152	0.365608	0.46178	0.356565	-0.281833	0.588444	-0.221206	0.673603	-0.193241	0.713747	-0.224705	0.668616	0.984133	0.000375655	0.115159	0.828024	0.093004	0.860896
chr10_AA_01086	chr10_AA_01086	NA	NA	brown	-0.239817	0.64717	-0.245339	0.639375	-0.25236	0.629496	0.48255	0.332357	-0.329075	0.524205	0.317813	0.539331	0.706721	0.116406	-0.290256	0.576843	-0.28862	0.579091	0.636739	0.17397	-0.373003	0.466443	0.514942	0.295859	-0.345454	0.502432	-0.142569	0.787596	-0.142263	0.788045	-0.206478	0.694685	0.995313	3.29006e-05	-0.0312106	0.953199	-0.0104936	0.98426
chr09_AA_00064	chr09_AA_00064	NA	NA	brown	-0.239686	0.647355	-0.263531	0.613855	-0.308813	0.551505	0.452029	0.368138	-0.212624	0.685871	0.425923	0.399749	0.801461	0.0552134	-0.25129	0.630999	-0.402725	0.428571	0.587585	0.220056	-0.275817	0.596765	0.367102	0.474083	-0.478696	0.336802	-0.321002	0.535035	0.0122434	0.981636	-0.158942	0.763594	0.972892	0.00109233	-0.0814673	0.878069	0.123819	0.815221
chr02_AA_00273	chr02_AA_00273	NA	NA	brown	-0.239488	0.647635	-0.253331	0.628132	-0.168942	0.748997	0.487302	0.326905	-0.359003	0.48463	0.278028	0.593704	0.670209	0.145208	-0.186906	0.722906	-0.38915	0.445741	0.727878	0.101	-0.448002	0.372956	0.467059	0.350355	-0.287642	0.580437	-0.214899	0.682614	-0.191591	0.71613	-0.220952	0.673966	0.986025	0.000291575	0.102692	0.846503	0.0817226	0.877689
chr10_AA_01529	chr10_AA_01529	NA	NA	brown	-0.238393	0.649184	-0.247867	0.635814	-0.260728	0.61777	0.480839	0.334328	-0.307272	0.553598	0.342916	0.505788	0.728284	0.100714	-0.283308	0.586408	-0.314096	0.54435	0.631587	0.17859	-0.358612	0.485141	0.487333	0.32687	-0.37338	0.465957	-0.182234	0.729675	-0.111452	0.833514	-0.201469	0.701886	0.994932	3.84552e-05	-0.0380144	0.943006	0.0216105	0.967589
chr11_AA_00785	chr11_AA_00785	NA	NA	brown	-0.236997	0.65116	-0.254543	0.626432	-0.0677695	0.898501	0.481195	0.333917	-0.408028	0.421924	0.194435	0.712023	0.587567	0.220074	-0.0778567	0.883451	-0.457639	0.361464	0.813761	0.0487974	-0.532957	0.276256	0.437871	0.38517	-0.184599	0.726247	-0.237131	0.65097	-0.281125	0.589422	-0.231028	0.659624	0.953436	0.00320188	0.250364	0.632301	0.132904	0.801818
chr09_AA_00577	chr09_AA_00577	NA	NA	brown	-0.235969	0.652615	-0.246602	0.637596	-0.200375	0.703461	0.489455	0.324445	-0.341613	0.507513	0.291388	0.575288	0.680554	0.13677	-0.226171	0.666528	-0.350754	0.495446	0.690591	0.12879	-0.419349	0.407849	0.488801	0.325192	-0.313069	0.545739	-0.186939	0.722858	-0.18134	0.730971	-0.205837	0.695606	0.992026	9.51325e-05	0.0471834	0.929277	0.0341526	0.948791
chr03_AA_00304	chr03_AA_00304	NA	NA	brown	-0.234595	0.654563	-0.222817	0.671306	-0.165649	0.753799	0.463723	0.354274	-0.537585	0.271303	0.389565	0.445212	0.719555	0.106946	-0.444312	0.377389	-0.0886107	0.867432	0.665228	0.149349	-0.469686	0.347279	0.588616	0.219044	-0.193772	0.712979	-0.0126778	0.980984	0.0407303	0.938938	-0.609259	0.199189	0.911574	0.011383	0.0739096	0.889337	0.268883	0.606395
chr09_AA_00248	chr09_AA_00248	NA	NA	brown	-0.232188	0.657976	-0.210541	0.688854	0.00280332	0.995795	-0.782235	0.0659692	-0.119277	0.821933	-0.635752	0.174851	-0.562	0.245753	0.468979	0.348106	0.172238	0.744197	-0.34249	0.506352	0.418083	0.409415	-0.563359	0.244359	0.647811	0.164214	0.404219	0.426694	0.121086	0.819259	0.161391	0.760015	-0.890923	0.0171976	0.229114	0.662343	0.0330879	0.950386
chr07_AA_00213	chr07_AA_00213	NA	NA	brown	-0.231548	0.658885	-0.243948	0.641336	-0.292595	0.573633	0.475612	0.340375	-0.258656	0.620668	0.376251	0.462255	0.752681	0.0841862	-0.294487	0.571038	-0.320466	0.535757	0.591118	0.216597	-0.314145	0.544284	0.46176	0.356589	-0.425428	0.400357	-0.212247	0.68641	-0.0720604	0.892096	-0.169587	0.748058	0.990176	0.000144282	-0.0881713	0.868086	0.0173129	0.974033
chr10_AA_01424	chr10_AA_01424	NA	NA	brown	-0.229076	0.662397	-0.240746	0.645857	-0.244185	0.641002	0.486148	0.328227	-0.290758	0.576154	0.326183	0.528078	0.707298	0.115973	-0.254188	0.626929	-0.338939	0.51106	0.638105	0.172754	-0.366679	0.474633	0.477304	0.338414	-0.371184	0.468795	-0.199709	0.704418	-0.143488	0.786245	-0.168919	0.749032	0.992206	9.08814e-05	-0.0236183	0.964579	0.00565881	0.991512
chr10_AA_01071	chr10_AA_01071	NA	NA	brown	-0.228475	0.663251	-0.237044	0.651093	-0.235911	0.652699	0.492524	0.320953	-0.316451	0.541168	0.326315	0.527901	0.705245	0.117516	-0.275095	0.597767	-0.312479	0.546537	0.645668	0.166083	-0.383634	0.452779	0.502057	0.310189	-0.353411	0.491954	-0.173713	0.742051	-0.144175	0.785236	-0.203582	0.698846	0.995678	2.79769e-05	-0.0163548	0.97547	0.0104991	0.984252
chr07_AA_00412	chr07_AA_00412	NA	NA	brown	0.227535	0.664587	0.167557	0.751016	0.0397562	0.940397	0.671936	0.143785	0.246122	0.638272	0.723798	0.103896	0.615159	0.193656	-0.244541	0.640501	-0.454615	0.365056	0.349553	0.497025	-0.336139	0.514782	0.208438	0.691871	-0.718459	0.10774	-0.756515	0.0817098	0.10858	0.83777	-0.144484	0.784783	0.741764	0.0914187	-0.0967758	0.855289	0.364337	0.477675
chr09_AA_00682	chr09_AA_00682	NA	NA	brown	-0.22544	0.667569	-0.235864	0.652764	-0.23511	0.653834	0.494653	0.318537	-0.308945	0.551327	0.340767	0.508635	0.715314	0.110033	-0.273603	0.599836	-0.323496	0.531682	0.646123	0.165685	-0.381988	0.454886	0.491003	0.322682	-0.364805	0.477068	-0.193624	0.713194	-0.128486	0.808332	-0.208859	0.691266	0.995768	2.68214e-05	-0.0153277	0.97701	0.032362	0.951474
chr05_AA_00472	chr05_AA_00472	NA	NA	brown	0.225399	0.667627	0.240082	0.646796	0.462841	0.355313	0.771636	0.0722704	-0.380515	0.456775	0.149703	0.777123	0.0867179	0.870249	-0.260898	0.617533	-0.0411131	0.938365	0.703073	0.119159	-0.901145	0.0141754	0.78441	0.0647085	0.0547737	0.917922	-0.014366	0.978453	-0.624874	0.184686	-0.470095	0.346801	0.748867	0.0866825	0.390258	0.444332	-0.0247657	0.962859
chr06_AA_00386	chr06_AA_00386	NA	NA	brown	-0.224679	0.668653	-0.250861	0.631601	-0.223586	0.670209	-0.808669	0.0514091	0.279424	0.591772	-0.360231	0.483026	-0.293008	0.573066	0.551296	0.256833	-0.144655	0.78453	-0.507445	0.304166	0.717767	0.108242	-0.891016	0.017169	0.192532	0.714771	-0.0574773	0.913879	0.419596	0.407544	0.470173	0.34671	-0.850773	0.0317415	-0.0313228	0.953031	0.157669	0.765456
chr06_AA_00697	chr06_AA_00697	NA	NA	brown	-0.223847	0.669838	-0.236322	0.652116	-0.214177	0.683647	0.495625	0.317436	-0.308713	0.551641	0.31911	0.537583	0.695729	0.124786	-0.23934	0.647845	-0.351922	0.49391	0.665854	0.148826	-0.398312	0.434129	0.479505	0.335868	-0.34955	0.497029	-0.208747	0.691428	-0.158471	0.764283	-0.191221	0.716665	0.992882	7.58083e-05	0.0152717	0.977094	0.0328223	0.950784
chr07_AA_00583	chr07_AA_00583	NA	NA	brown	-0.220667	0.674373	-0.231213	0.659361	-0.28325	0.586487	0.488117	0.325974	-0.265559	0.611026	0.384744	0.45136	0.749899	0.0860039	-0.314974	0.543162	-0.299003	0.564861	0.589318	0.218357	-0.326258	0.527977	0.481861	0.33315	-0.422327	0.404172	-0.199746	0.704366	-0.0723895	0.891605	-0.191301	0.71655	0.992837	7.67765e-05	-0.0904056	0.864761	0.0173774	0.973937
chr08_AA_00747	chr08_AA_00747	NA	NA	brown	-0.220548	0.674542	-0.232476	0.657568	-0.216808	0.679883	0.499625	0.312922	-0.309592	0.550448	0.3325	0.51963	0.704103	0.118379	-0.254669	0.626255	-0.341134	0.508148	0.660788	0.153082	-0.397391	0.435292	0.485217	0.329293	-0.355927	0.488654	-0.207084	0.693814	-0.144503	0.784755	-0.205843	0.695596	0.994663	4.26455e-05	0.00726441	0.989104	0.0412456	0.938167
chr09_AA_00971	chr09_AA_00971	NA	NA	brown	-0.220221	0.675008	-0.230566	0.66028	-0.2112	0.687911	0.502178	0.310054	-0.321178	0.534798	0.326081	0.528214	0.697631	0.123318	-0.260114	0.618629	-0.329901	0.523101	0.665098	0.149457	-0.406376	0.423991	0.49755	0.315261	-0.344259	0.504011	-0.192386	0.714981	-0.153229	0.771955	-0.215558	0.68167	0.995607	2.89076e-05	0.0125016	0.981249	0.0356642	0.946526
chr04_AA_00445	chr04_AA_00445	NA	NA	brown	-0.22018	0.675068	-0.228606	0.663064	-0.230804	0.659942	0.499565	0.312989	-0.311148	0.54834	0.330196	0.522706	0.701609	0.120272	-0.28002	0.590948	-0.307925	0.552711	0.64207	0.169243	-0.386988	0.448496	0.507413	0.304202	-0.356774	0.487546	-0.174387	0.741071	-0.147707	0.780051	-0.203712	0.698659	0.996047	2.34042e-05	-0.0194964	0.970759	0.00619739	0.990704
chr06_AA_00812	chr06_AA_00812	NA	NA	brown	-0.218687	0.677199	-0.228787	0.662807	-0.288623	0.579087	0.486069	0.328317	-0.252837	0.628826	0.372793	0.466715	0.73873	0.0934755	-0.310135	0.549712	-0.29704	0.567545	0.578217	0.229334	-0.316864	0.540611	0.483219	0.331588	-0.425167	0.400678	-0.192394	0.71497	-0.0895153	0.866086	-0.163335	0.757176	0.990573	0.000132877	-0.102728	0.846451	-0.0153245	0.977015
chr11_AA_01372	chr11_AA_01372	NA	NA	brown	0.218426	0.677572	0.169865	0.747653	0.186233	0.723879	0.744847	0.0893492	0.0589613	0.911661	0.584425	0.223168	0.511359	0.299819	-0.199307	0.704998	-0.44785	0.373138	0.543933	0.264565	-0.556402	0.251524	0.357025	0.487217	-0.524256	0.28566	-0.643877	0.167653	-0.122085	0.817782	-0.241067	0.645404	0.815138	0.0481023	0.108224	0.838297	0.325184	0.529417
chr08_AA_01192	chr08_AA_01192	NA	NA	brown	-0.218278	0.677783	-0.212423	0.686158	-0.269511	0.605522	0.344711	0.503413	-0.169452	0.748256	0.00133008	0.998005	0.388539	0.446519	-0.118158	0.823588	-0.227238	0.66501	0.435829	0.387649	-0.214982	0.682495	0.462609	0.355587	-0.236961	0.651211	0.0441289	0.93385	-0.441179	0.381166	0.231588	0.658829	0.800107	0.0559424	-0.12735	0.810007	-0.505584	0.306241
chr06_AA_00354	chr06_AA_00354	NA	NA	brown	-0.218129	0.677996	-0.180476	0.732225	-0.50536	0.306491	0.24945	0.633586	-0.298782	0.565163	0.522634	0.287427	0.762135	0.0781403	-0.762064	0.078185	0.334967	0.516342	0.0993263	0.8515	0.020236	0.96965	0.532171	0.2771	-0.39279	0.441115	0.235269	0.653608	0.423124	0.403191	-0.499486	0.313079	0.653926	0.158927	-0.485446	0.32903	0.0193427	0.97099
chr06_AA_00933	chr06_AA_00933	NA	NA	brown	0.214667	0.682945	0.199825	0.704252	-0.193692	0.713095	0.691335	0.128207	0.197819	0.707142	0.81158	0.0499084	0.706011	0.116939	-0.670606	0.144881	0.00186387	0.997204	0.111415	0.833569	-0.189924	0.718539	0.51393	0.296976	-0.796039	0.0581576	-0.359007	0.484625	0.205608	0.695934	-0.236701	0.651579	0.811147	0.0501306	-0.488869	0.325115	0.0261293	0.960815
chr01_AA_00533	chr01_AA_00533	NA	NA	brown	-0.21389	0.684058	-0.22474	0.668566	-0.217329	0.679138	0.505244	0.306621	-0.305438	0.55609	0.335756	0.515292	0.701312	0.120498	-0.266317	0.609969	-0.328055	0.525571	0.65223	0.160386	-0.396578	0.436319	0.49562	0.317441	-0.359687	0.483736	-0.198734	0.705824	-0.147268	0.780694	-0.205457	0.696151	0.995583	2.9222e-05	-0.00358294	0.994626	0.0282321	0.957663
chr08_AA_00074	chr08_AA_00074	NA	NA	brown	0.213846	0.684121	0.185948	0.724293	0.438635	0.384245	-0.348918	0.497862	0.335669	0.515407	-0.539379	0.269392	-0.804015	0.053851	0.708668	0.114948	-0.202473	0.700441	-0.25689	0.623141	0.111737	0.833093	-0.568539	0.239078	0.405704	0.424832	-0.130502	0.805359	-0.332093	0.520172	0.518609	0.291828	-0.781871	0.0661812	0.375441	0.463299	-0.0787976	0.882048
chr08_AA_00123	chr08_AA_00123	NA	NA	brown	-0.213148	0.68512	-0.219428	0.67614	-0.176449	0.738073	0.513735	0.29719	-0.355414	0.489327	0.292249	0.574107	0.660054	0.153703	-0.258508	0.620876	-0.307324	0.553527	0.687936	0.130881	-0.446897	0.374281	0.532833	0.276389	-0.297161	0.567379	-0.152973	0.772331	-0.202872	0.699867	-0.235427	0.653384	0.994695	4.21434e-05	0.0469751	0.929589	0.0142394	0.978642
chr08_AA_00932	chr08_AA_00932	NA	NA	brown	-0.21299	0.685346	-0.22241	0.671885	-0.23961	0.647463	0.502612	0.309567	-0.291578	0.575028	0.347067	0.500302	0.710733	0.113411	-0.288873	0.578744	-0.307197	0.5537	0.626146	0.183524	-0.37355	0.465737	0.501877	0.310391	-0.378489	0.459376	-0.186435	0.723587	-0.132809	0.801957	-0.195692	0.710209	0.995722	2.7413e-05	-0.0394629	0.940836	0.00548951	0.991766
chr02_AA_00377	chr02_AA_00377	NA	NA	brown	-0.212175	0.686514	-0.224541	0.668849	0.0841493	0.874074	0.353341	0.492046	-0.357884	0.486093	-0.210747	0.68856	0.178244	0.735466	0.235541	0.653222	-0.500634	0.311787	0.777172	0.0689466	-0.53779	0.271084	0.353719	0.491549	0.0817747	0.877611	-0.101141	0.848806	-0.678119	0.138737	0.113752	0.830108	0.729118	0.100127	0.406311	0.424072	-0.206402	0.694794
chr10_AA_00379	chr10_AA_00379	NA	NA	brown	-0.210991	0.68821	-0.220112	0.675164	-0.227125	0.665171	0.50683	0.304851	-0.30128	0.561753	0.340774	0.508625	0.703156	0.119096	-0.284595	0.584632	-0.308143	0.552414	0.637222	0.17354	-0.387652	0.44765	0.507243	0.304391	-0.366535	0.474819	-0.183859	0.727319	-0.14344	0.786315	-0.204457	0.697588	0.996385	1.95773e-05	-0.0242282	0.963665	0.0102061	0.984691
chr06_AA_00582	chr06_AA_00582	NA	NA	brown	0.2082	0.692213	0.220393	0.674763	-0.032692	0.950979	-0.493338	0.320028	0.454132	0.365631	-0.0948366	0.858172	-0.466508	0.351001	0.025559	0.96167	0.438611	0.384274	-0.855688	0.0297364	0.616831	0.192099	-0.477073	0.338681	0.0707958	0.893984	0.177249	0.736911	0.412611	0.416207	0.232757	0.657169	-0.917108	0.0100218	-0.348019	0.499047	-0.0831355	0.875584
chr10_AA_01503	chr10_AA_01503	NA	NA	brown	0.204298	0.697817	0.1733	0.742652	0.35179	0.494083	0.767664	0.0746996	-0.1688	0.749205	0.413042	0.41567	0.361258	0.481686	-0.160941	0.760673	-0.376288	0.462208	0.709479	0.114343	-0.76659	0.0753619	0.494122	0.319138	-0.258559	0.620804	-0.467055	0.350359	-0.321834	0.533916	-0.395542	0.437629	0.810921	0.0502464	0.337333	0.513194	0.31749	0.539767
chr07_AA_00182	chr07_AA_00182	NA	NA	brown	-0.20407	0.698144	-0.214112	0.683739	-0.232792	0.65712	0.510273	0.301023	-0.285036	0.584024	0.355289	0.48949	0.710306	0.113728	-0.291581	0.575023	-0.308159	0.552394	0.624815	0.184739	-0.377907	0.460124	0.502614	0.309564	-0.384337	0.451881	-0.195053	0.71113	-0.131317	0.804156	-0.198866	0.705633	0.996056	2.32975e-05	-0.0394049	0.940923	0.0112571	0.983115
chr11_AA_00983	chr11_AA_00983	NA	NA	brown	-0.203932	0.698343	-0.210342	0.68914	-0.235449	0.653352	0.511759	0.299376	-0.297657	0.566701	0.346778	0.500684	0.701837	0.120098	-0.311112	0.548388	-0.277566	0.594344	0.617865	0.19114	-0.380235	0.457134	0.527036	0.282643	-0.372451	0.467157	-0.160963	0.76064	-0.141659	0.788933	-0.207065	0.693842	0.996769	1.56441e-05	-0.0494669	0.92586	-0.0145841	0.978125
chr08_AA_01061	chr08_AA_01061	NA	NA	brown	-0.203769	0.698576	-0.211591	0.68735	-0.243857	0.641465	0.509415	0.301976	-0.284602	0.584624	0.356583	0.487795	0.710815	0.11335	-0.310049	0.549829	-0.285486	0.583404	0.610161	0.198339	-0.36857	0.472179	0.51575	0.294969	-0.387259	0.44815	-0.174675	0.740652	-0.128966	0.807623	-0.198473	0.706199	0.996084	2.29721e-05	-0.0595375	0.910799	-0.00956799	0.985648
chr08_AA_00530	chr08_AA_00530	NA	NA	brown	-0.202573	0.700296	-0.185789	0.724524	0.166725	0.752229	-0.643267	0.168189	-0.290055	0.577119	-0.533084	0.276119	-0.486425	0.327908	0.434741	0.388971	0.112774	0.831556	-0.1106	0.834776	0.16649	0.752572	-0.475795	0.340163	0.709851	0.114066	0.310666	0.548993	0.141635	0.788968	-0.149516	0.777397	-0.773641	0.0710584	0.452237	0.367889	0.339557	0.51024
chr10_AA_00630	chr10_AA_00630	NA	NA	brown	-0.2022	0.700833	-0.213685	0.684351	-0.240493	0.646215	0.509832	0.301513	-0.273387	0.600136	0.372839	0.466656	0.72406	0.103709	-0.296452	0.568349	-0.31317	0.545602	0.616707	0.192214	-0.36741	0.473683	0.492013	0.321533	-0.40156	0.430036	-0.211031	0.688152	-0.109721	0.836079	-0.200489	0.703296	0.99555	2.96543e-05	-0.0499872	0.925082	0.0264922	0.960271
chr07_AA_00846	chr07_AA_00846	NA	NA	brown	-0.201934	0.701216	-0.210495	0.688921	-0.242742	0.643038	0.510526	0.300742	-0.280221	0.590671	0.359649	0.483787	0.712133	0.112374	-0.307396	0.553429	-0.290704	0.576228	0.610153	0.198346	-0.368125	0.472756	0.511617	0.299533	-0.391152	0.443195	-0.182083	0.729894	-0.126995	0.810532	-0.19642	0.709159	0.99594	2.46919e-05	-0.0589761	0.911638	-0.00534446	0.991983
chr09_AA_00582	chr09_AA_00582	NA	NA	brown	-0.201633	0.701649	-0.211719	0.687166	-0.248491	0.634936	0.509367	0.302028	-0.271523	0.602724	0.37409	0.465041	0.724545	0.103363	-0.308673	0.551695	-0.298469	0.565591	0.605964	0.202307	-0.36021	0.483054	0.500297	0.312166	-0.404832	0.425925	-0.198207	0.706583	-0.108144	0.838417	-0.198521	0.706131	0.995615	2.87976e-05	-0.06468	0.903115	0.0115076	0.982739
chr02_AA_00338	chr02_AA_00338	NA	NA	brown	-0.2016	0.701697	-0.211829	0.687008	-0.236396	0.652011	0.510771	0.30047	-0.277134	0.594941	0.358245	0.485621	0.711067	0.113163	-0.2936	0.572254	-0.307282	0.553583	0.618031	0.190986	-0.372237	0.467433	0.501343	0.31099	-0.391194	0.443141	-0.19708	0.708207	-0.129745	0.806475	-0.191835	0.715777	0.995489	3.04822e-05	-0.0475884	0.928671	0.0053298	0.992005
chr03_AA_00295	chr03_AA_00295	NA	NA	brown	-0.200845	0.702783	-0.210547	0.688846	-0.239503	0.647614	0.511617	0.299533	-0.27785	0.59395	0.36384	0.478323	0.714984	0.110275	-0.302281	0.560388	-0.299849	0.563707	0.613985	0.194752	-0.370125	0.470164	0.504988	0.306908	-0.394011	0.439567	-0.193492	0.713384	-0.122943	0.816514	-0.198071	0.706779	0.996002	2.39425e-05	-0.0535622	0.919734	0.00655653	0.990165
chr11_AA_00688	chr11_AA_00688	NA	NA	brown	-0.200009	0.703987	-0.209478	0.690378	-0.24575	0.638795	0.511187	0.300009	-0.273341	0.6002	0.369788	0.470601	0.719397	0.10706	-0.309639	0.550386	-0.294279	0.571324	0.606246	0.202039	-0.363357	0.478952	0.50567	0.306146	-0.400859	0.430918	-0.192186	0.71527	-0.115534	0.827471	-0.19756	0.707515	0.995797	2.64555e-05	-0.0639256	0.904242	0.0039714	0.994043
chr06_AA_00485	chr06_AA_00485	NA	NA	brown	-0.2	0.704	-0.209334	0.690586	-0.24156	0.644707	0.511658	0.299487	-0.275616	0.597044	0.362836	0.479629	0.71347	0.111387	-0.3046	0.557231	-0.296149	0.568763	0.610107	0.19839	-0.367636	0.47339	0.507257	0.304376	-0.395204	0.438056	-0.189828	0.718678	-0.124923	0.813591	-0.194258	0.712278	0.995728	2.7335e-05	-0.0583846	0.912523	-0.000921637	0.998618
chr07_AA_00073	chr07_AA_00073	NA	NA	brown	-0.2	0.704	-0.209334	0.690586	-0.24156	0.644707	0.511658	0.299487	-0.275616	0.597044	0.362836	0.479629	0.71347	0.111387	-0.3046	0.557231	-0.296149	0.568763	0.610107	0.19839	-0.367636	0.47339	0.507257	0.304376	-0.395204	0.438056	-0.189828	0.718678	-0.124923	0.813591	-0.194258	0.712278	0.995728	2.7335e-05	-0.0583846	0.912523	-0.000921637	0.998618
chr07_AA_01014	chr07_AA_01014	NA	NA	brown	-0.2	0.704	-0.209334	0.690586	-0.24156	0.644707	0.511658	0.299487	-0.275616	0.597044	0.362836	0.479629	0.71347	0.111387	-0.3046	0.557231	-0.296149	0.568763	0.610107	0.19839	-0.367636	0.47339	0.507257	0.304376	-0.395204	0.438056	-0.189828	0.718678	-0.124923	0.813591	-0.194258	0.712278	0.995728	2.7335e-05	-0.0583846	0.912523	-0.000921637	0.998618
chr08_AA_00957	chr08_AA_00957	NA	NA	brown	-0.2	0.704	-0.209334	0.690586	-0.24156	0.644707	0.511658	0.299487	-0.275616	0.597044	0.362836	0.479629	0.71347	0.111387	-0.3046	0.557231	-0.296149	0.568763	0.610107	0.19839	-0.367636	0.47339	0.507257	0.304376	-0.395204	0.438056	-0.189828	0.718678	-0.124923	0.813591	-0.194258	0.712278	0.995728	2.7335e-05	-0.0583846	0.912523	-0.000921637	0.998618
chr09_AA_00904	chr09_AA_00904	NA	NA	brown	-0.2	0.704	-0.209334	0.690586	-0.24156	0.644707	0.511658	0.299487	-0.275616	0.597044	0.362836	0.479629	0.71347	0.111387	-0.3046	0.557231	-0.296149	0.568763	0.610107	0.19839	-0.367636	0.47339	0.507257	0.304376	-0.395204	0.438056	-0.189828	0.718678	-0.124923	0.813591	-0.194258	0.712278	0.995728	2.7335e-05	-0.0583846	0.912523	-0.000921637	0.998618
chr11_AA_00091	chr11_AA_00091	NA	NA	brown	-0.2	0.704	-0.209334	0.690586	-0.24156	0.644707	0.511658	0.299487	-0.275616	0.597044	0.362836	0.479629	0.71347	0.111387	-0.3046	0.557231	-0.296149	0.568763	0.610107	0.19839	-0.367636	0.47339	0.507257	0.304376	-0.395204	0.438056	-0.189828	0.718678	-0.124923	0.813591	-0.194258	0.712278	0.995728	2.7335e-05	-0.0583846	0.912523	-0.000921637	0.998618
chr11_AA_01336	chr11_AA_01336	NA	NA	brown	-0.2	0.704	-0.209334	0.690586	-0.24156	0.644707	0.511658	0.299487	-0.275616	0.597044	0.362836	0.479629	0.71347	0.111387	-0.3046	0.557231	-0.296149	0.568763	0.610107	0.19839	-0.367636	0.47339	0.507257	0.304376	-0.395204	0.438056	-0.189828	0.718678	-0.124923	0.813591	-0.194258	0.712278	0.995728	2.7335e-05	-0.0583846	0.912523	-0.000921637	0.998618
chr11_AA_01389	chr11_AA_01389	NA	NA	brown	-0.2	0.704	-0.209334	0.690586	-0.24156	0.644707	0.511658	0.299487	-0.275616	0.597044	0.362836	0.479629	0.71347	0.111387	-0.3046	0.557231	-0.296149	0.568763	0.610107	0.19839	-0.367636	0.47339	0.507257	0.304376	-0.395204	0.438056	-0.189828	0.718678	-0.124923	0.813591	-0.194258	0.712278	0.995728	2.7335e-05	-0.0583846	0.912523	-0.000921637	0.998618
chr05_AA_00498	chr05_AA_00498	NA	NA	brown	0.199069	0.705341	0.160899	0.760734	0.127441	0.809874	0.764249	0.0768163	0.00924706	0.98613	0.633839	0.176564	0.577023	0.230527	-0.320393	0.535855	-0.348191	0.49882	0.527114	0.282558	-0.547464	0.260846	0.444964	0.376604	-0.545486	0.262927	-0.560012	0.247795	-0.0712511	0.893304	-0.321047	0.534975	0.867308	0.0252427	0.0343341	0.948519	0.300435	0.562906
chr06_AA_00455	chr06_AA_00455	NA	NA	brown	-0.198584	0.70604	-0.208051	0.692426	-0.241898	0.644231	0.512558	0.298492	-0.273318	0.600231	0.36535	0.476358	0.714473	0.11065	-0.305932	0.555419	-0.295941	0.569048	0.608399	0.200001	-0.366673	0.47464	0.506829	0.304852	-0.39779	0.434787	-0.191622	0.716085	-0.123011	0.816414	-0.194138	0.712452	0.99568	2.79494e-05	-0.060367	0.90956	-0.000213161	0.99968
chr02_AA_00304	chr02_AA_00304	NA	NA	brown	-0.197886	0.707046	-0.206919	0.694051	-0.222574	0.671653	0.517436	0.293115	-0.290685	0.576253	0.35242	0.493255	0.702109	0.119891	-0.29618	0.56872	-0.299674	0.563945	0.628203	0.181652	-0.389195	0.445683	0.514122	0.296764	-0.376602	0.461803	-0.187033	0.722721	-0.141505	0.78916	-0.206761	0.694278	0.996892	1.44734e-05	-0.0338439	0.949254	0.00709552	0.989357
chr10_AA_01108	chr10_AA_01108	NA	NA	brown	0.195112	0.711045	0.148604	0.778735	0.0315698	0.952661	0.718215	0.107917	0.126508	0.811251	0.707804	0.115594	0.643061	0.16837	-0.330091	0.522847	-0.374601	0.464382	0.419589	0.407552	-0.411679	0.417367	0.348068	0.498983	-0.66716	0.147737	-0.63763	0.173176	0.0535965	0.919682	-0.237785	0.650045	0.83373	0.0391701	-0.0869431	0.869914	0.311312	0.548118
chr05_AA_00047	chr05_AA_00047	NA	NA	brown	-0.193467	0.71342	-0.202847	0.699902	-0.236887	0.651317	0.517243	0.293327	-0.271715	0.602458	0.366777	0.474504	0.711302	0.112989	-0.307916	0.552724	-0.29377	0.572021	0.608159	0.200227	-0.37084	0.469239	0.510439	0.300838	-0.39793	0.43461	-0.192026	0.715501	-0.126436	0.811356	-0.195729	0.710156	0.995906	2.5102e-05	-0.0595776	0.910739	-0.00138813	0.997918
chr10_AA_01678	chr10_AA_01678	NA	NA	brown	-0.192479	0.714847	-0.206392	0.694807	-0.0567919	0.914904	0.528698	0.280844	-0.391505	0.442747	0.244759	0.640192	0.594542	0.213266	-0.150908	0.775356	-0.398138	0.434348	0.784597	0.0646007	-0.547864	0.260426	0.492765	0.320679	-0.216433	0.68042	-0.221582	0.673067	-0.269424	0.605643	-0.269143	0.606033	0.96961	0.00137132	0.207052	0.69386	0.117263	0.824911
chr04_AA_00435	chr04_AA_00435	NA	NA	brown	-0.191721	0.715942	-0.200104	0.70385	-0.235369	0.653466	0.519422	0.290937	-0.275255	0.597545	0.365141	0.476631	0.708088	0.115382	-0.31382	0.544723	-0.284959	0.584131	0.606928	0.201392	-0.373603	0.465669	0.518331	0.292133	-0.394341	0.43915	-0.183182	0.728301	-0.130189	0.805819	-0.199572	0.704616	0.996297	2.05434e-05	-0.0611511	0.908388	-0.00757489	0.988638
chr09_AA_00887	chr09_AA_00887	NA	NA	brown	0.191493	0.716271	0.183186	0.728295	0.198089	0.706752	0.79945	0.0562973	-0.134031	0.800157	0.383083	0.453485	0.371868	0.46791	-0.329317	0.523881	-0.18841	0.720729	0.585919	0.221694	-0.673631	0.142393	0.679972	0.137239	-0.329392	0.523781	-0.24893	0.634318	-0.421571	0.405104	-0.25627	0.62401	0.904165	0.0133363	0.0876679	0.868835	-0.0625149	0.90635
chr08_AA_00838	chr08_AA_00838	NA	NA	brown	-0.191314	0.716531	-0.211424	0.687589	-0.189372	0.719338	0.519054	0.29134	-0.277509	0.594422	0.398121	0.434369	0.733843	0.096832	-0.248143	0.635425	-0.384888	0.451177	0.666005	0.1487	-0.407516	0.422563	0.441084	0.381282	-0.396825	0.436006	-0.298319	0.565795	-0.081727	0.877682	-0.244492	0.640569	0.986886	0.000256841	0.0270633	0.959415	0.150232	0.776348
chr08_AA_00647	chr08_AA_00647	NA	NA	brown	-0.189938	0.718518	-0.198747	0.705805	-0.234622	0.654525	0.520464	0.289796	-0.271639	0.602564	0.366896	0.47435	0.708255	0.115257	-0.312419	0.546618	-0.287697	0.580361	0.606116	0.202162	-0.373078	0.466347	0.516177	0.294499	-0.397147	0.4356	-0.187479	0.722077	-0.129752	0.806464	-0.197232	0.707989	0.996089	2.29116e-05	-0.0616296	0.907673	-0.00654587	0.990181
chr08_AA_01047	chr08_AA_01047	NA	NA	brown	-0.189903	0.71857	-0.188767	0.720213	-0.333802	0.517893	0.467558	0.34977	-0.299433	0.564274	0.571999	0.235576	0.852668	0.0309611	-0.547038	0.261294	-0.0833752	0.875227	0.45794	0.361107	-0.258464	0.620937	0.51247	0.298589	-0.469056	0.348015	-0.132952	0.801748	0.223629	0.670148	-0.46092	0.35758	0.920063	0.0093294	-0.208432	0.69188	0.206484	0.694676
chr01_AA_00047	chr01_AA_00047	NA	NA	brown	-0.187679	0.721787	-0.208592	0.69165	-0.00779819	0.988303	0.414846	0.413429	-0.253535	0.627846	-0.041203	0.938231	0.328163	0.525426	0.13738	0.795227	-0.523646	0.286324	0.722717	0.104669	-0.471422	0.345251	0.351109	0.494979	-0.112302	0.832256	-0.212208	0.686467	-0.551223	0.256909	0.127098	0.810379	0.816642	0.0473482	0.261334	0.616922	-0.17524	0.739831
chr11_AA_01835	chr11_AA_01835	NA	NA	brown	0.186474	0.723531	0.160049	0.761977	-0.0269771	0.959544	0.756387	0.0817919	0.0867503	0.870201	0.654886	0.158103	0.620027	0.189139	-0.445633	0.3758	-0.225407	0.667616	0.384435	0.451756	-0.412019	0.416943	0.519468	0.290886	-0.651353	0.161142	-0.446499	0.374759	-0.0613861	0.908037	-0.198186	0.706613	0.905927	0.0128582	-0.196835	0.708561	0.0605556	0.909278
chr10_AA_01004	chr10_AA_01004	NA	NA	brown	0.185624	0.724762	0.144861	0.784228	0.221152	0.673681	-0.22775	0.664282	0.52838	0.281188	-0.432272	0.39198	-0.601291	0.206762	0.659962	0.15378	-0.345547	0.50231	-0.275025	0.597863	0.219101	0.676608	-0.509952	0.301378	0.0868926	0.869989	-0.259458	0.619545	-0.404946	0.425782	0.830776	0.040532	-0.504636	0.3073	0.111647	0.833226	-0.363084	0.479307
chr10_AA_00806	chr10_AA_00806	NA	NA	brown	0.183947	0.727191	0.179267	0.73398	-0.144855	0.784238	0.728187	0.100782	0.0718527	0.892406	0.718901	0.107419	0.663443	0.150845	-0.663278	0.150984	0.0230359	0.965452	0.225139	0.667998	-0.304407	0.557493	0.625755	0.18388	-0.685239	0.133019	-0.256107	0.624238	0.0614928	0.907877	-0.279775	0.591287	0.879774	0.0208127	-0.396874	0.435945	-0.0427826	0.935865
chr09_AA_00020	chr09_AA_00020	NA	NA	brown	0.183551	0.727766	0.179624	0.733462	-0.0659278	0.901252	0.758764	0.0802728	-0.0251454	0.96229	0.719797	0.106771	0.661535	0.15245	-0.657741	0.155665	0.0122949	0.981559	0.323955	0.531066	-0.410893	0.418347	0.656937	0.15635	-0.611887	0.196716	-0.259624	0.619314	0.0526752	0.92106	-0.412529	0.416309	0.898773	0.0148516	-0.278424	0.593156	0.076696	0.885182
chr04_AA_00693	chr04_AA_00693	NA	NA	brown	0.183268	0.728176	0.155995	0.767905	0.0994353	0.851339	0.779032	0.0678457	-0.00770918	0.988436	0.544444	0.264026	0.526792	0.282907	-0.334649	0.516766	-0.295508	0.56964	0.524146	0.28578	-0.552666	0.255404	0.539216	0.269566	-0.514384	0.296475	-0.442297	0.379817	-0.212456	0.686111	-0.226409	0.666189	0.913388	0.0109277	-0.00992676	0.98511	0.0894074	0.866246
chr05_AA_00432	chr05_AA_00432	NA	NA	brown	-0.180233	0.732578	-0.192568	0.714719	-0.103937	0.844656	0.54206	0.266546	-0.351519	0.494439	0.295968	0.569011	0.633121	0.177209	-0.213079	0.685219	-0.359285	0.484262	0.731179	0.0986837	-0.504549	0.307398	0.511882	0.299239	-0.280437	0.590372	-0.216175	0.680789	-0.226701	0.665774	-0.257543	0.622226	0.986517	0.000271481	0.12175	0.818278	0.0826559	0.876298
chr10_AA_00531	chr10_AA_00531	NA	NA	brown	0.175556	0.739371	0.182162	0.729779	0.296573	0.568184	0.794846	0.058815	-0.320104	0.536244	0.317342	0.539966	0.306957	0.554026	-0.360954	0.482083	-0.0855415	0.872001	0.675279	0.141046	-0.800047	0.0559746	0.769144	0.0737901	-0.146339	0.782058	-0.111081	0.834063	-0.454992	0.364607	-0.462071	0.356222	0.874204	0.0227417	0.230538	0.660319	0.0215344	0.967703
chr09_AA_00422	chr09_AA_00422	NA	NA	brown	0.174148	0.741418	0.142703	0.787399	0.06195	0.907194	0.723438	0.104153	-0.0385037	0.942273	0.73764	0.0942197	0.670812	0.144711	-0.44876	0.372047	-0.2371	0.651015	0.466478	0.351037	-0.488748	0.325252	0.44631	0.374986	-0.567835	0.239793	-0.515003	0.295792	0.129873	0.806285	-0.486497	0.327826	0.835207	0.0384976	-0.0325085	0.951254	0.432038	0.392265
chr10_AA_00414	chr10_AA_00414	NA	NA	brown	-0.171747	0.744912	-0.184222	0.726793	-0.26792	0.607736	0.524129	0.285798	-0.216929	0.67971	0.440097	0.382474	0.755731	0.0822136	-0.351316	0.494706	-0.282349	0.587731	0.55457	0.253423	-0.325518	0.52897	0.48931	0.324611	-0.470657	0.346144	-0.233736	0.65578	-0.0467185	0.929973	-0.200921	0.702675	0.990665	0.000130318	-0.124604	0.814061	0.0296346	0.955561
chr07_AA_00922	chr07_AA_00922	NA	NA	brown	-0.170229	0.747122	-0.180654	0.731967	-0.150684	0.775684	0.546737	0.26161	-0.307266	0.553606	0.327037	0.526934	0.65511	0.157911	-0.260844	0.617607	-0.322615	0.532866	0.673283	0.142678	-0.455731	0.36373	0.526206	0.283543	-0.334961	0.51635	-0.202514	0.700381	-0.202062	0.701032	-0.223384	0.670498	0.994395	4.70429e-05	0.037897	0.943182	0.0255879	0.961627
chr09_AA_00493	chr09_AA_00493	NA	NA	brown	-0.16842	0.749759	-0.130578	0.805247	0.215401	0.681896	-0.551255	0.256876	-0.408299	0.421585	-0.538153	0.270697	-0.515002	0.295794	0.284952	0.584141	0.286659	0.581789	-0.0747834	0.888034	0.0496629	0.925567	-0.264453	0.612568	0.782844	0.0656146	0.485087	0.329442	0.0559232	0.916203	-0.292408	0.573889	-0.703292	0.118993	0.449978	0.370589	0.249954	0.632877
chr04_AA_00271	chr04_AA_00271	NA	NA	brown	0.165904	0.753427	0.188998	0.719879	0.0306578	0.954028	-0.536413	0.272554	0.37435	0.464706	-0.352187	0.493561	-0.655127	0.157897	0.167015	0.751807	0.431057	0.393461	-0.785147	0.0642838	0.551914	0.256188	-0.428031	0.397164	0.261805	0.616265	0.330045	0.522909	0.130597	0.805218	0.376243	0.462266	-0.943879	0.00463594	-0.233269	0.656443	-0.314147	0.544281
chr06_AA_00389	chr06_AA_00389	NA	NA	brown	-0.165396	0.754169	-0.171707	0.74497	-0.232512	0.657517	0.542939	0.265616	-0.272629	0.601188	0.422124	0.404423	0.73176	0.0982788	-0.376946	0.46136	-0.237478	0.650479	0.58298	0.224597	-0.377114	0.461144	0.543737	0.264772	-0.419183	0.408054	-0.180149	0.7327	-0.0781818	0.882966	-0.262078	0.615883	0.997476	9.54552e-06	-0.0898919	0.865525	0.0286024	0.957108
chr07_AA_01084	chr07_AA_01084	NA	NA	brown	-0.165258	0.75437	-0.186632	0.723302	-0.406941	0.423284	0.44297	0.379006	-0.0858207	0.871585	0.648351	0.163743	0.907718	0.0123811	-0.462553	0.355654	-0.236299	0.652148	0.361856	0.480906	-0.117514	0.82454	0.342431	0.50643	-0.651581	0.160946	-0.3399	0.509785	0.304175	0.557809	-0.25809	0.62146	0.89567	0.0157593	-0.312828	0.546065	0.212897	0.68548
chr05_AA_00883	chr05_AA_00883	NA	NA	brown	0.164931	0.754847	0.144043	0.785429	0.0767914	0.885039	-0.446886	0.374294	0.574734	0.232822	-0.422793	0.403598	-0.64657	0.165296	0.520706	0.289532	-0.0578532	0.913317	-0.59672	0.211158	0.494768	0.318406	-0.60077	0.207261	0.113518	0.830455	-0.0538072	0.919367	-0.132966	0.801726	0.786244	0.0636539	-0.780234	0.0671387	-0.105773	0.841933	-0.387863	0.44738
chr10_AA_00863	chr10_AA_00863	NA	NA	brown	-0.163003	0.757661	-0.171923	0.744656	-0.259653	0.619274	0.535411	0.273625	-0.232749	0.657181	0.442956	0.379023	0.749166	0.0864859	-0.37913	0.458553	-0.247702	0.636046	0.55174	0.256369	-0.33935	0.510514	0.51956	0.290785	-0.459259	0.359545	-0.204751	0.697166	-0.0512496	0.923193	-0.228404	0.663352	0.993021	7.28933e-05	-0.128525	0.808274	0.0205384	0.969197
chr05_AA_00474	chr05_AA_00474	NA	NA	brown	-0.161874	0.75931	-0.163721	0.756612	-0.149326	0.777676	0.560635	0.247155	-0.347607	0.49959	0.339309	0.510569	0.654185	0.158705	-0.332183	0.520053	-0.237793	0.650033	0.65988	0.15385	-0.472143	0.34441	0.589503	0.218175	-0.313203	0.545557	-0.130998	0.804627	-0.190795	0.717281	-0.292132	0.574267	0.997941	6.35296e-06	0.0176866	0.973473	0.012063	0.981906
chr11_AA_00461	chr11_AA_00461	NA	NA	brown	-0.161518	0.759829	-0.170401	0.746872	-0.258452	0.620954	0.536662	0.272288	-0.231841	0.658469	0.442901	0.379089	0.747885	0.0873304	-0.379474	0.458111	-0.247079	0.636923	0.551314	0.256814	-0.340193	0.509397	0.520622	0.289623	-0.459409	0.359368	-0.204621	0.697353	-0.0528783	0.920756	-0.22779	0.664225	0.993048	7.23372e-05	-0.128733	0.807967	0.0189954	0.97151
chr09_AA_00511	chr09_AA_00511	NA	NA	brown	-0.158311	0.764517	-0.115339	0.827759	-0.363295	0.479032	0.427341	0.398009	-0.332792	0.51924	0.358827	0.48486	0.616814	0.192115	-0.680986	0.136422	0.268935	0.606324	0.272645	0.601166	-0.203026	0.699645	0.735996	0.0953466	-0.314238	0.544157	0.291215	0.575526	-0.00551178	0.991732	-0.345165	0.502813	0.826801	0.0423991	-0.371544	0.468328	-0.281337	0.589128
chr06_AA_00260	chr06_AA_00260	NA	NA	brown	-0.157967	0.76502	-0.122105	0.817752	-0.189472	0.719193	0.507019	0.30464	-0.435815	0.387665	0.219815	0.675587	0.516617	0.294015	-0.504465	0.307492	0.101723	0.847942	0.509285	0.302119	-0.423789	0.402372	0.774639	0.0704586	-0.173311	0.742636	0.237339	0.650676	-0.26412	0.613032	-0.330596	0.522172	0.908191	0.0122564	-0.111384	0.833615	-0.268853	0.606437
chr05_AA_00537	chr05_AA_00537	NA	NA	brown	0.157758	0.765326	0.150899	0.77537	0.315051	0.54306	0.741707	0.0914569	-0.357618	0.486441	0.463824	0.354156	0.422868	0.403506	-0.363841	0.478321	-0.142837	0.787202	0.698704	0.122493	-0.788049	0.0626242	0.624628	0.184911	-0.16607	0.753185	-0.260431	0.618185	-0.177389	0.736708	-0.684964	0.133238	0.802432	0.0546938	0.31317	0.545602	0.410535	0.418794
chr09_AA_01217	chr09_AA_01217	NA	NA	brown	0.157681	0.765439	0.131271	0.804225	0.180942	0.731549	0.771603	0.0722904	-0.135774	0.797591	0.521628	0.288525	0.517078	0.293508	-0.302957	0.559467	-0.312794	0.546111	0.634323	0.17613	-0.654033	0.158834	0.540161	0.268561	-0.401699	0.429861	-0.436432	0.386916	-0.200922	0.702673	-0.382365	0.454404	0.90151	0.0140727	0.143615	0.786059	0.251332	0.63094
chr11_AA_01559	chr11_AA_01559	NA	NA	brown	-0.153949	0.770901	-0.154634	0.769898	-0.201535	0.701791	0.559314	0.248515	-0.309665	0.55035	0.400599	0.431246	0.700365	0.121221	-0.39737	0.435318	-0.194566	0.711833	0.597032	0.210857	-0.416385	0.411518	0.591632	0.216096	-0.376631	0.461766	-0.12983	0.80635	-0.115753	0.827145	-0.298477	0.56558	0.998153	5.11574e-06	-0.0681009	0.898007	0.00780506	0.988293
chr09_AA_00374	chr09_AA_00374	NA	NA	brown	-0.152483	0.773048	-0.169189	0.748638	-0.227951	0.663996	0.542607	0.265967	-0.207734	0.692881	0.440489	0.382	0.74032	0.0923951	-0.319401	0.537191	-0.320742	0.535386	0.580331	0.227226	-0.357216	0.486967	0.475107	0.340962	-0.466627	0.350861	-0.276324	0.596063	-0.0675041	0.898898	-0.200486	0.7033	0.990282	0.000141196	-0.0837358	0.87469	0.0607836	0.908937
chr07_AA_00427	chr07_AA_00427	NA	NA	brown	-0.150786	0.775536	-0.15981	0.762326	-0.235605	0.653131	0.543224	0.265315	-0.215924	0.681147	0.392742	0.441176	0.697963	0.123063	-0.338646	0.511449	-0.265608	0.610957	0.558415	0.249443	-0.354358	0.490712	0.526237	0.283509	-0.439554	0.383132	-0.197001	0.708321	-0.131882	0.803325	-0.164088	0.756077	0.990529	0.000134117	-0.112372	0.832151	-0.0494487	0.925887
chr05_AA_00497	chr05_AA_00497	NA	NA	brown	-0.149906	0.776826	-0.17462	0.740732	-0.182488	0.729307	0.542612	0.265962	-0.220332	0.674851	0.461961	0.356352	0.752475	0.0843202	-0.271273	0.603072	-0.388758	0.44624	0.629657	0.180334	-0.392672	0.441266	0.421242	0.405511	-0.455287	0.364257	-0.35601	0.488546	-0.0322734	0.951607	-0.250306	0.632382	0.97756	0.000749683	-0.00542965	0.991856	0.189234	0.719537
chr01_AA_00501	chr01_AA_00501	NA	NA	brown	-0.148687	0.778613	-0.110557	0.83484	-0.393362	0.440391	0.359185	0.484392	-0.329264	0.523953	0.54275	0.265817	0.729833	0.0996257	-0.782556	0.0657824	0.334534	0.516919	0.178612	0.734932	-0.117154	0.825072	0.62155	0.187735	-0.369806	0.470577	0.21528	0.682068	0.334335	0.517183	-0.57362	0.233941	0.711412	0.112908	-0.407445	0.422652	0.0420696	0.936933
chr06_AA_00878	chr06_AA_00878	NA	NA	brown	-0.147806	0.779905	-0.13378	0.800527	-0.0108346	0.983749	0.570524	0.237066	-0.500985	0.311392	0.203279	0.699282	0.504178	0.307813	-0.315656	0.542242	-0.143402	0.786372	0.743434	0.0902948	-0.617934	0.191075	0.694697	0.125586	-0.102284	0.847109	0.0266295	0.960065	-0.341722	0.507369	-0.40539	0.425226	0.954518	0.00305589	0.174136	0.741436	-0.0156983	0.976454
chr06_AA_00330	chr06_AA_00330	NA	NA	brown	0.147296	0.780654	0.133833	0.800449	-0.0208396	0.968745	0.76187	0.0783074	-0.0378112	0.94331	0.608359	0.200038	0.614142	0.194606	-0.495199	0.317918	-0.14821	0.779312	0.442688	0.379345	-0.473234	0.34314	0.61731	0.191655	-0.562072	0.245678	-0.322822	0.532589	-0.105321	0.842603	-0.291247	0.575482	0.942843	0.00480707	-0.158196	0.764685	0.0338045	0.949313
chr10_AA_01045	chr10_AA_01045	NA	NA	brown	-0.144505	0.784751	-0.159775	0.762376	-0.0399546	0.9401	0.569506	0.238097	-0.348764	0.498065	0.297391	0.567064	0.600327	0.207686	-0.189448	0.719228	-0.38002	0.45741	0.756257	0.0818754	-0.553904	0.254115	0.508989	0.302449	-0.26179	0.616285	-0.250472	0.632148	-0.252161	0.629775	-0.280673	0.590047	0.974733	0.000949603	0.175325	0.739707	0.123649	0.815472
chr06_AA_00718	chr06_AA_00718	NA	NA	brown	-0.142458	0.787759	-0.159857	0.762257	-0.23853	0.648991	0.546077	0.262305	-0.187874	0.721505	0.468381	0.348805	0.755193	0.08256	-0.339357	0.510505	-0.311164	0.548319	0.558031	0.249839	-0.340836	0.508543	0.470359	0.346492	-0.492725	0.320724	-0.288102	0.579804	-0.0376684	0.943524	-0.205131	0.69662	0.98706	0.000250068	-0.10964	0.836199	0.0706173	0.89425
chr11_AA_00761	chr11_AA_00761	NA	NA	brown	-0.140366	0.790833	-0.145232	0.783683	-0.138527	0.793539	0.577316	0.230234	-0.320413	0.535828	0.366239	0.475204	0.660063	0.153694	-0.334388	0.517113	-0.25061	0.631955	0.652365	0.160269	-0.474059	0.34218	0.579988	0.227568	-0.339379	0.510476	-0.166126	0.753104	-0.178406	0.73523	-0.290783	0.576118	0.998505	3.35041e-06	0.0120737	0.98189	0.0313189	0.953037
chr05_AA_00703	chr05_AA_00703	NA	NA	brown	-0.1394	0.792255	-0.0974288	0.854319	-0.303955	0.558108	0.458381	0.360585	-0.393631	0.440049	0.42322	0.403072	0.648805	0.163349	-0.717256	0.108615	0.279374	0.591842	0.324483	0.530358	-0.274064	0.599197	0.748286	0.0870654	-0.290859	0.576014	0.259569	0.619391	0.0651528	0.902409	-0.503937	0.308082	0.829457	0.0411475	-0.300386	0.562974	-0.117588	0.824431
chr08_AA_00589	chr08_AA_00589	NA	NA	brown	-0.134979	0.798761	-0.177737	0.736202	-0.184723	0.726067	0.425343	0.400461	0.0262429	0.960645	0.232055	0.658165	0.535025	0.274038	0.0404569	0.939348	-0.586463	0.22116	0.51828	0.292189	-0.241591	0.644663	0.205059	0.696723	-0.461226	0.35722	-0.451793	0.36842	-0.262006	0.615984	0.24241	0.643507	0.830357	0.0407268	-0.0214029	0.967901	-0.102082	0.847409
chr06_AA_00239	chr06_AA_00239	NA	NA	brown	-0.134535	0.799414	-0.147852	0.779838	-0.17107	0.745898	0.570195	0.237399	-0.247709	0.636036	0.409971	0.419497	0.697175	0.12367	-0.314854	0.543325	-0.304955	0.556748	0.619849	0.189303	-0.422084	0.404473	0.518344	0.292118	-0.413639	0.414928	-0.247005	0.637028	-0.128897	0.807726	-0.235071	0.653888	0.995785	2.6612e-05	-0.0290427	0.956448	0.053902	0.919225
chr10_AA_00559	chr10_AA_00559	NA	NA	brown	0.133155	0.801448	0.151412	0.774617	0.00334508	0.994982	-0.553556	0.254477	0.404276	0.426623	-0.415829	0.412208	-0.668573	0.146563	0.249246	0.633873	0.348967	0.497798	-0.762531	0.0778915	0.57331	0.234254	-0.460033	0.358629	0.253391	0.628048	0.305796	0.555604	0.0505089	0.924301	0.506381	0.305352	-0.918435	0.00970784	-0.229547	0.661727	-0.400876	0.430897
chr03_AA_00331	chr03_AA_00331	NA	NA	brown	-0.128722	0.807983	-0.116424	0.826152	-0.136271	0.796858	0.576701	0.23085	-0.36148	0.481397	0.293826	0.571944	0.579406	0.228148	-0.399873	0.43216	-0.109022	0.837115	0.606291	0.201997	-0.481073	0.334058	0.686307	0.132171	-0.26825	0.607276	0.00172075	0.997419	-0.264359	0.612699	-0.288333	0.579486	0.978706	0.000675315	-0.0302665	0.954614	-0.129282	0.807157
chr07_AA_01012	chr07_AA_01012	NA	NA	brown	-0.12816	0.808812	-0.146495	0.781829	0.111286	0.83376	0.554653	0.253337	-0.407288	0.422849	0.161409	0.759989	0.451851	0.368351	-0.036022	0.94599	-0.452792	0.367227	0.853588	0.0305856	-0.666556	0.14824	0.472117	0.34444	-0.10341	0.845439	-0.258817	0.620443	-0.395735	0.437385	-0.278912	0.59248	0.904638	0.0132073	0.375018	0.463844	0.163283	0.757252
chr11_AA_00877	chr11_AA_00877	NA	NA	brown	-0.125814	0.812275	-0.111692	0.833158	-0.3398	0.509917	0.504802	0.307115	-0.257153	0.622773	0.575472	0.232081	0.796507	0.057901	-0.654094	0.158782	0.0641143	0.90396	0.355019	0.489845	-0.237413	0.650571	0.613395	0.195303	-0.485676	0.328767	-0.0216175	0.967579	0.179569	0.733542	-0.436943	0.386296	0.905001	0.0131085	-0.32029	0.535993	0.0445709	0.933188
chr10_AA_01083	chr10_AA_01083	NA	NA	brown	-0.124028	0.814911	-0.111457	0.833506	-0.471733	0.344888	0.407178	0.422987	-0.122712	0.816856	0.659114	0.154499	0.845683	0.0338833	-0.718489	0.107718	0.135088	0.798601	0.1484	0.779033	-0.0277243	0.958424	0.504775	0.307146	-0.603644	0.204514	-0.0336702	0.949514	0.378658	0.459159	-0.372046	0.46768	0.79458	0.0589618	-0.512275	0.298804	0.0390228	0.941495
chr05_AA_00485	chr05_AA_00485	NA	NA	brown	-0.123836	0.815195	-0.0679175	0.89828	-0.499679	0.312861	0.252057	0.629922	-0.168719	0.749323	0.369261	0.471283	0.538365	0.270472	-0.784625	0.0645846	0.505108	0.306774	-0.0880175	0.868315	0.0913906	0.863296	0.633332	0.17702	-0.363222	0.479127	0.431253	0.393223	0.189488	0.71917	-0.245063	0.639765	0.567187	0.240451	-0.639847	0.171207	-0.415045	0.41318
chr10_AA_01570	chr10_AA_01570	NA	NA	brown	-0.121648	0.818428	-0.103026	0.846008	0.165928	0.753392	-0.639592	0.171434	-0.175071	0.740077	-0.494645	0.318546	-0.537336	0.271569	0.382465	0.454276	0.194228	0.712322	-0.250787	0.631707	0.236612	0.651706	-0.48459	0.330013	0.651468	0.161043	0.318295	0.538681	0.172257	0.74417	-0.095189	0.857648	-0.850131	0.032008	0.344827	0.503261	0.268014	0.607605
chr06_AA_00261	chr06_AA_00261	NA	NA	brown	-0.11934	0.821841	-0.0824035	0.876675	-0.292686	0.573507	0.496253	0.316726	-0.312816	0.546081	0.341055	0.508253	0.583204	0.224376	-0.626598	0.183112	0.193741	0.713025	0.339583	0.510206	-0.28349	0.586156	0.757105	0.0813317	-0.316751	0.540763	0.229699	0.661511	-0.114302	0.829294	-0.300993	0.562145	0.875861	0.0221591	-0.3095	0.550573	-0.304793	0.556968
chr07_AA_01188	chr07_AA_01188	NA	NA	brown	0.119135	0.822143	0.0994516	0.851314	-0.0282026	0.957707	0.740094	0.0925483	-0.0343663	0.948471	0.590409	0.21729	0.626552	0.183154	-0.433516	0.390463	-0.22137	0.67337	0.474371	0.341817	-0.465997	0.351601	0.566163	0.241495	-0.562824	0.244907	-0.371123	0.468873	-0.107934	0.838728	-0.255626	0.624913	0.946909	0.00415313	-0.124722	0.813888	0.0634173	0.905002
chr07_AA_01068	chr07_AA_01068	NA	NA	brown	-0.119099	0.822197	-0.103202	0.845747	-0.1743	0.741197	0.574104	0.233455	-0.391397	0.442884	0.449113	0.371625	0.689976	0.129273	-0.549508	0.258703	-0.0047215	0.992918	0.550642	0.257516	-0.447727	0.373285	0.693338	0.126643	-0.320982	0.535062	0.00168596	0.997471	-0.0393165	0.941056	-0.491052	0.322627	0.958748	0.00251754	-0.0926767	0.861383	0.0532234	0.92024
chr06_AA_00482	chr06_AA_00482	NA	NA	brown	0.116141	0.826572	0.130877	0.804805	0.241377	0.644966	0.752071	0.0845833	-0.374117	0.465006	0.25963	0.619305	0.309173	0.551018	-0.371461	0.468436	-0.0458612	0.931256	0.676629	0.139946	-0.772471	0.0717647	0.797823	0.057181	-0.104855	0.843293	-0.017674	0.973492	-0.477181	0.338556	-0.445747	0.375663	0.884286	0.0193099	0.209469	0.690393	-0.0534358	0.919923
chr02_AA_00053	chr02_AA_00053	NA	NA	brown	-0.115812	0.827059	-0.120518	0.820098	0.0641387	0.903924	0.593483	0.214294	-0.470313	0.346545	0.290115	0.577036	0.548705	0.259544	-0.243333	0.642205	-0.280982	0.589618	0.806515	0.0525329	-0.664974	0.149561	0.584697	0.2229	-0.141079	0.789785	-0.167152	0.751608	-0.251452	0.630771	-0.475779	0.340182	0.9406	0.00518781	0.278718	0.592749	0.224317	0.669168
chr09_AA_01188	chr09_AA_01188	NA	NA	brown	-0.111525	0.833406	-0.125009	0.813463	-0.260822	0.617639	0.553466	0.254571	-0.122901	0.816576	0.4502	0.370323	0.714414	0.110693	-0.362222	0.480429	-0.264248	0.612854	0.484297	0.330348	-0.297824	0.566473	0.496609	0.316323	-0.523267	0.286737	-0.247849	0.635838	-0.085411	0.872195	-0.113492	0.830493	0.974604	0.000959232	-0.191128	0.716799	-0.0654487	0.901967
chr07_AA_00113	chr07_AA_00113	NA	NA	brown	-0.110183	0.835394	-0.121818	0.818177	0.0858676	0.871515	0.586513	0.22111	-0.403668	0.427386	0.195326	0.710737	0.470706	0.346086	-0.119738	0.821251	-0.378255	0.459677	0.818515	0.0464166	-0.659897	0.153835	0.53995	0.268785	-0.133787	0.800517	-0.207887	0.692662	-0.388968	0.445973	-0.298751	0.565205	0.933795	0.00642964	0.30616	0.555109	0.105554	0.842257
chr10_AA_01165	chr10_AA_01165	NA	NA	brown	0.110149	0.835444	0.129064	0.807479	0.365183	0.476575	0.710739	0.113406	-0.482696	0.332189	0.138267	0.793921	0.182857	0.728772	-0.277992	0.593754	-0.0446012	0.933143	0.75357	0.0836089	-0.867901	0.0250226	0.784114	0.0648792	0.0775966	0.883839	0.0392384	0.941173	-0.55813	0.249737	-0.522635	0.287425	0.797344	0.057443	0.3882	0.44695	0.0144768	0.978286
chr06_AA_00312	chr06_AA_00312	NA	NA	brown	0.110035	0.835613	0.0762992	0.885773	0.219652	0.675821	0.69267	0.127164	-0.209735	0.69001	0.519284	0.291088	0.531912	0.277379	-0.22539	0.66764	-0.378177	0.459778	0.692456	0.12733	-0.667044	0.147834	0.424496	0.401503	-0.324493	0.530345	-0.497315	0.315526	-0.0894189	0.866229	-0.501216	0.311134	0.823569	0.0439461	0.275219	0.597594	0.485618	0.328834
chr09_AA_00878	chr09_AA_00878	NA	NA	brown	-0.108979	0.837179	-0.11733	0.824813	-0.458118	0.360896	0.460538	0.358031	0.00856579	0.987152	0.622818	0.18657	0.837877	0.0372952	-0.553369	0.254672	-0.0934534	0.860228	0.21308	0.685218	-0.0398478	0.94026	0.430409	0.394253	-0.697843	0.123155	-0.21575	0.681396	0.228328	0.66346	-0.128468	0.808358	0.876722	0.0218594	-0.48489	0.329669	-0.0525306	0.921277
chr11_AA_01741	chr11_AA_01741	NA	NA	brown	-0.106419	0.840974	-0.0937832	0.859738	0.0566668	0.915091	0.60262	0.205491	-0.520738	0.289497	0.248139	0.635431	0.498481	0.314211	-0.335922	0.51507	-0.131181	0.804357	0.764677	0.0765499	-0.674567	0.141627	0.700937	0.120784	-0.085772	0.871658	-0.00468878	0.992967	-0.306274	0.554954	-0.507069	0.304585	0.937195	0.00579289	0.226905	0.665484	0.0922012	0.86209
chr11_AA_00390	chr11_AA_00390	NA	NA	brown	0.106408	0.840991	0.055705	0.916529	0.418469	0.408937	-0.368256	0.472586	0.240197	0.646633	-0.418886	0.40842	-0.592165	0.215576	0.788426	0.0624101	-0.428327	0.396801	-0.0687891	0.896979	0.0645163	0.90336	-0.707689	0.11568	0.363824	0.478343	-0.356246	0.488237	-0.134255	0.799828	0.350183	0.496196	-0.695337	0.12509	0.529144	0.280362	0.314251	0.54414
chr01_AA_00005	chr01_AA_00005	NA	NA	brown	-0.104646	0.843604	-0.0962576	0.85606	-0.259759	0.619125	-0.730604	0.0990859	0.363653	0.478566	-0.428137	0.397034	-0.455166	0.364401	0.329374	0.523806	0.196757	0.708672	-0.732406	0.0978288	0.768803	0.0739992	-0.623751	0.185714	0.182336	0.729527	0.260007	0.618778	0.22161	0.673027	0.606843	0.201473	-0.859465	0.0282374	-0.29914	0.564675	-0.343015	0.505657
chr11_AA_01126	chr11_AA_01126	NA	NA	brown	-0.104521	0.843789	-0.122606	0.817012	-0.372182	0.467504	0.476128	0.339776	-0.0688061	0.896954	0.711291	0.112997	0.89892	0.0148092	-0.537864	0.271005	-0.159439	0.762868	0.31399	0.544494	-0.130365	0.805561	0.373877	0.465316	-0.667695	0.147292	-0.33107	0.521539	0.35511	0.489725	-0.336675	0.514069	0.866424	0.0255721	-0.340126	0.509485	0.252686	0.629037
chr08_AA_00614	chr08_AA_00614	NA	NA	brown	0.102096	0.847388	0.0584359	0.912446	-0.0476594	0.928565	0.619153	0.189947	0.174843	0.740409	0.432959	0.391141	0.501843	0.310429	-0.133907	0.80034	-0.464216	0.353694	0.410152	0.419271	-0.323114	0.532196	0.313744	0.544825	-0.595427	0.212409	-0.534101	0.275029	-0.229158	0.66228	0.140718	0.790317	0.82762	0.0420112	-0.110097	0.835522	-0.0712249	0.893343
chr09_AA_00424	chr09_AA_00424	NA	NA	brown	0.101917	0.847655	0.12201	0.817892	-0.0144238	0.978366	0.728473	0.100581	-0.218883	0.676918	0.431489	0.392934	0.484713	0.329871	-0.583242	0.224338	0.0869494	0.869905	0.443342	0.378557	-0.526003	0.283762	0.812227	0.0495778	-0.354602	0.490391	0.0156796	0.976483	-0.264799	0.612085	-0.354457	0.490581	0.924	0.00844446	-0.150899	0.77537	-0.195051	0.711134
chr05_AA_00124	chr05_AA_00124	NA	NA	brown	0.100301	0.850054	0.0769989	0.88473	0.181258	0.73109	0.738195	0.0938403	-0.200557	0.703198	0.41598	0.412021	0.478903	0.336563	-0.23331	0.656384	-0.345319	0.50261	0.697493	0.123424	-0.678524	0.138408	0.547692	0.260607	-0.320529	0.535672	-0.38224	0.454565	-0.295572	0.569553	-0.338584	0.511532	0.914701	0.0106036	0.206751	0.694292	0.190418	0.717826
chr07_AA_00969	chr07_AA_00969	NA	NA	brown	0.0984687	0.852774	0.0796742	0.880742	0.227923	0.664035	0.737781	0.0941236	-0.263447	0.613972	0.380713	0.456521	0.442109	0.380044	-0.228471	0.663256	-0.319695	0.536795	0.735212	0.0958865	-0.730727	0.0989994	0.575034	0.232521	-0.248008	0.635616	-0.338672	0.511415	-0.325154	0.529457	-0.399858	0.432178	0.900347	0.0144012	0.270208	0.604552	0.214962	0.682523
chr05_AA_00892	chr05_AA_00892	NA	NA	brown	-0.0944504	0.858746	-0.0979444	0.853553	-0.40594	0.424536	0.502854	0.309295	-0.0537827	0.919404	0.617782	0.191216	0.822524	0.0444516	-0.580709	0.226851	-0.0624662	0.906423	0.265865	0.610599	-0.118777	0.822673	0.496904	0.31599	-0.650847	0.161579	-0.180222	0.732594	0.188368	0.72079	-0.206948	0.694009	0.904854	0.0131484	-0.432807	0.391327	-0.0347184	0.947943
chr11_AA_00558	chr11_AA_00558	NA	NA	brown	-0.0933568	0.860372	-0.104019	0.844535	-0.109804	0.835956	0.609388	0.199067	-0.256534	0.62364	0.394677	0.438724	0.646745	0.165143	-0.320317	0.535957	-0.281213	0.5893	0.634783	0.175719	-0.478632	0.336876	0.56161	0.246153	-0.382241	0.454562	-0.228946	0.662581	-0.188558	0.720515	-0.254728	0.626173	0.994081	5.24399e-05	0.00389234	0.994162	0.0333622	0.949975
chr08_AA_00907	chr08_AA_00907	NA	NA	brown	-0.0904632	0.864675	-0.0926222	0.861464	-0.171508	0.74526	0.583618	0.223966	-0.198406	0.706296	0.336152	0.514765	0.593982	0.21381	-0.34432	0.50393	-0.206955	0.693999	0.536465	0.272498	-0.398556	0.433821	0.594473	0.213334	-0.397317	0.435385	-0.132612	0.802248	-0.253732	0.627569	-0.121826	0.818165	0.972298	0.00114047	-0.109804	0.835955	-0.174032	0.741588
chr07_AA_00115	chr07_AA_00115	NA	NA	brown	0.0898626	0.865569	0.0452915	0.932109	0.083496	0.875047	0.673552	0.142458	-0.0602358	0.909756	0.577844	0.229706	0.621509	0.187773	-0.216213	0.680734	-0.454976	0.364626	0.604112	0.204067	-0.52254	0.287529	0.347928	0.499167	-0.494713	0.318469	-0.592211	0.215532	-0.0331715	0.950261	-0.316644	0.540908	0.862178	0.0271835	0.116833	0.825547	0.395694	0.437436
chr03_AA_00283	chr03_AA_00283	NA	NA	brown	0.0875452	0.869018	0.0728474	0.890922	-0.0474996	0.928804	0.723823	0.103878	-0.0700923	0.895034	0.540584	0.268112	0.613404	0.195295	-0.42828	0.396859	-0.205016	0.696785	0.488627	0.32539	-0.466104	0.351475	0.592965	0.214798	-0.52763	0.282	-0.312732	0.546195	-0.15208	0.773639	-0.235206	0.653698	0.960003	0.00236761	-0.123301	0.815985	0.00177015	0.997345
chr09_AA_00225	chr09_AA_00225	NA	NA	brown	-0.0875204	0.869055	-0.127555	0.809706	0.0164576	0.975316	0.563289	0.244431	-0.212064	0.686673	0.373043	0.466391	0.60888	0.199547	-0.0696035	0.895763	-0.549124	0.259105	0.741544	0.0915666	-0.526165	0.283587	0.327874	0.525812	-0.348399	0.498547	-0.490443	0.32332	-0.164927	0.754852	-0.227127	0.665168	0.906443	0.01272	0.226697	0.66578	0.304903	0.556818
chr11_AA_01568	chr11_AA_01568	NA	NA	brown	0.0862641	0.870925	0.11472	0.828674	-0.0501807	0.924792	0.69836	0.122757	-0.241069	0.645401	0.418618	0.408753	0.478699	0.336799	-0.632331	0.17792	0.167026	0.751791	0.398207	0.434261	-0.490239	0.323552	0.839395	0.0366196	-0.334438	0.517046	0.0982233	0.853139	-0.242061	0.644	-0.372713	0.466818	0.900119	0.0144661	-0.197064	0.708231	-0.23903	0.648283
chr07_AA_00714	chr07_AA_00714	NA	NA	brown	-0.0852415	0.872447	-0.0829381	0.875878	-0.130206	0.805795	0.466395	0.351134	-0.113734	0.830135	0.0542153	0.918757	0.321075	0.534937	-0.139488	0.792125	-0.220063	0.675234	0.446744	0.374465	-0.326217	0.528033	0.519162	0.291222	-0.256009	0.624375	-0.0220774	0.966889	-0.511704	0.299436	0.192793	0.714393	0.806172	0.052713	-0.0836607	0.874802	-0.484644	0.32995
chr07_AA_00163	chr07_AA_00163	NA	NA	brown	-0.0819526	0.877346	-0.0866522	0.870347	0.100843	0.849248	0.607449	0.200899	-0.47667	0.339148	0.341079	0.508221	0.552532	0.255544	-0.28044	0.590367	-0.247934	0.635719	0.79461	0.0589451	-0.685184	0.133063	0.584162	0.223428	-0.139534	0.792057	-0.18316	0.728332	-0.190462	0.717762	-0.564201	0.243497	0.911815	0.0113219	0.293536	0.572342	0.313623	0.544989
chr05_AA_00523	chr05_AA_00523	NA	NA	brown	-0.0787654	0.882096	-0.0818506	0.877498	-0.0205282	0.969212	0.628372	0.181499	-0.334527	0.516928	0.309326	0.55081	0.553222	0.254826	-0.295545	0.569589	-0.247005	0.637028	0.69439	0.125824	-0.574102	0.233457	0.624617	0.184921	-0.265865	0.610599	-0.152376	0.773206	-0.303457	0.558787	-0.296904	0.567731	0.981572	0.000506265	0.101408	0.848409	0.000987187	0.998519
chr04_AA_00387	chr04_AA_00387	NA	NA	brown	-0.0775407	0.883922	-0.107177	0.83985	-0.311302	0.548131	0.527584	0.28205	-0.00949505	0.985758	0.654774	0.158199	0.847499	0.0331116	-0.414211	0.414216	-0.301085	0.562019	0.384682	0.45144	-0.18836	0.720802	0.350171	0.496213	-0.681115	0.136318	-0.429983	0.394774	0.202498	0.700405	-0.196189	0.709492	0.913014	0.0110208	-0.27222	0.601756	0.186603	0.723344
chr10_AA_00272	chr10_AA_00272	NA	NA	brown	-0.077128	0.884537	-0.075393	0.887125	-0.251359	0.630902	0.52034	0.289933	-0.2501	0.632672	0.673898	0.142174	0.823034	0.0442046	-0.632685	0.177601	0.00445662	0.993315	0.385371	0.450559	-0.285406	0.583515	0.528363	0.281206	-0.496316	0.316655	-0.162567	0.758298	0.304872	0.556861	-0.575339	0.232214	0.853198	0.0307443	-0.225491	0.667496	0.30324	0.559083
chr01_AA_00237	chr01_AA_00237	NA	NA	brown	0.0768389	0.884968	0.0826897	0.876248	-0.0512316	0.92322	-0.590725	0.216981	0.312798	0.546106	-0.138233	0.793971	-0.39762	0.435002	0.128707	0.808005	0.325379	0.529156	-0.722852	0.104572	0.59875	0.209201	-0.577471	0.230078	0.165056	0.754664	0.140823	0.790163	0.49324	0.320139	0.133155	0.801448	-0.920903	0.00913701	-0.197036	0.708271	0.12472	0.81389
chr07_AA_00161	chr07_AA_00161	NA	NA	brown	0.0756863	0.886687	0.0895508	0.866033	-0.172497	0.743821	-0.555338	0.252626	0.489781	0.324074	-0.345254	0.502696	-0.524772	0.285099	0.199032	0.705394	0.30851	0.551916	-0.815859	0.0477397	0.699658	0.121761	-0.468473	0.348698	0.085239	0.872451	0.266833	0.60925	0.110455	0.834991	0.639866	0.171191	-0.81267	0.049352	-0.406797	0.423463	-0.509071	0.302357
chr07_AA_00598	chr07_AA_00598	NA	NA	brown	-0.073095	0.890553	-0.0627864	0.905944	-0.0447045	0.932988	0.63221	0.178029	-0.410518	0.418814	0.3992	0.433008	0.610386	0.198128	-0.461657	0.35671	-0.0817657	0.877625	0.647889	0.164145	-0.571276	0.236306	0.703119	0.119124	-0.256678	0.623439	-0.05293	0.920679	-0.16447	0.75552	-0.494393	0.318832	0.968806	0.00144444	0.0457691	0.931394	0.0838204	0.874564
chr11_AA_00515	chr11_AA_00515	NA	NA	brown	0.0726618	0.891199	0.0484489	0.927384	-0.157565	0.765609	0.663925	0.15044	0.066368	0.900594	0.582903	0.224673	0.664576	0.149895	-0.405611	0.424949	-0.254747	0.626146	0.375827	0.462801	-0.311253	0.548197	0.480806	0.334366	-0.651078	0.16138	-0.39101	0.443376	-0.0605259	0.909322	-0.0894007	0.866256	0.925248	0.00817285	-0.252457	0.629359	-0.0363913	0.945437
chr08_AA_00570	chr08_AA_00570	NA	NA	brown	-0.0721072	0.892027	-0.0919424	0.862475	0.00421366	0.99368	0.606161	0.20212	-0.332387	0.519781	0.475975	0.339954	0.673341	0.142631	-0.297073	0.567499	-0.32684	0.527197	0.714094	0.110928	-0.566993	0.24065	0.483659	0.331081	-0.324312	0.530587	-0.338478	0.511672	-0.0440569	0.933957	-0.486297	0.328055	0.931098	0.00695769	0.167495	0.751107	0.370045	0.470268
chr04_AA_00460	chr04_AA_00460	NA	NA	brown	0.0691519	0.896437	0.0446587	0.933057	0.108012	0.838612	0.713936	0.111044	-0.159572	0.762674	0.405849	0.42465	0.50674	0.304952	-0.224741	0.668564	-0.36529	0.476437	0.664878	0.149642	-0.611835	0.196765	0.528815	0.280718	-0.368273	0.472564	-0.381748	0.455194	-0.297494	0.566923	-0.244587	0.640435	0.934384	0.00631697	0.138327	0.793834	0.110885	0.834354
chr10_AA_01168	chr10_AA_01168	NA	NA	brown	-0.0681201	0.897978	-0.0573273	0.914103	0.216418	0.680441	0.594699	0.213114	-0.591876	0.215858	0.187823	0.721579	0.38558	0.450292	-0.249654	0.633299	-0.152484	0.773047	0.83759	0.0374234	-0.787915	0.0627001	0.666577	0.148223	0.0574259	0.913956	-0.0208419	0.968742	-0.347285	0.500015	-0.616356	0.192541	0.844764	0.034277	0.414923	0.413332	0.236121	0.652401
chr06_AA_00253	chr06_AA_00253	NA	NA	brown	-0.0650352	0.902585	-0.0794784	0.881033	-0.278279	0.593356	0.568766	0.238847	-0.0451238	0.93236	0.507349	0.304273	0.721202	0.105757	-0.409881	0.419608	-0.228032	0.663881	0.403944	0.42704	-0.250793	0.631698	0.491175	0.322486	-0.592358	0.215388	-0.26887	0.606413	-0.0402793	0.939614	-0.0890276	0.866811	0.9538	0.00315234	-0.272743	0.60103	-0.0882531	0.867964
chr03_AA_00285	chr03_AA_00285	NA	NA	brown	0.0625122	0.906354	0.0495508	0.925735	0.0265069	0.960249	0.724844	0.10315	-0.170387	0.746892	0.463431	0.354618	0.565881	0.241782	-0.364743	0.477148	-0.23862	0.648863	0.596111	0.211747	-0.562818	0.244913	0.61246	0.196179	-0.41562	0.412467	-0.286778	0.581625	-0.233799	0.655691	-0.29046	0.576563	0.967556	0.00156188	0.0124846	0.981274	0.0441346	0.933841
chr09_AA_00038	chr09_AA_00038	NA	NA	brown	-0.0608749	0.9088	-0.0501624	0.92482	-0.390328	0.444243	0.518041	0.292451	-0.0705388	0.894367	0.573648	0.233913	0.747518	0.0875735	-0.649247	0.162965	0.0679666	0.898207	0.213012	0.685315	-0.129405	0.806975	0.592806	0.214953	-0.603133	0.205001	-0.0474246	0.928916	0.118731	0.82274	-0.210045	0.689566	0.882882	0.0197717	-0.477437	0.338259	-0.168754	0.749272
chr08_AA_00793	chr08_AA_00793	NA	NA	brown	0.0595495	0.910781	0.0503247	0.924577	-0.305585	0.55589	0.605519	0.202729	0.0775375	0.883927	0.712207	0.112319	0.767168	0.0750052	-0.625718	0.183915	-0.0357888	0.94634	0.191967	0.715586	-0.155407	0.768766	0.514424	0.29643	-0.732242	0.0979432	-0.26977	0.605162	0.180987	0.731484	-0.204342	0.697753	0.873206	0.023096	-0.468937	0.348154	-0.0270117	0.959492
chr11_AA_01053	chr11_AA_01053	NA	NA	brown	-0.058152	0.91287	-0.0651906	0.902353	0.13786	0.79452	0.626563	0.183144	-0.457308	0.361857	0.321137	0.534854	0.516511	0.294132	-0.247641	0.636133	-0.273724	0.599669	0.807082	0.0522361	-0.710845	0.113328	0.582723	0.224852	-0.131917	0.803272	-0.204169	0.698002	-0.242154	0.643868	-0.532024	0.277259	0.90957	0.0118966	0.319606	0.536915	0.293445	0.572467
chr09_AA_00980	chr09_AA_00980	NA	NA	brown	0.0552982	0.917137	0.05725	0.914219	0.0605431	0.909296	0.726789	0.101769	-0.264381	0.612669	0.383042	0.453538	0.495039	0.318099	-0.400337	0.431576	-0.136006	0.79725	0.617254	0.191707	-0.618957	0.190128	0.711227	0.113045	-0.306548	0.554582	-0.140205	0.79107	-0.321623	0.5342	-0.342258	0.506659	0.961737	0.00216803	0.0454757	0.931833	-0.0397833	0.940357
chr09_AA_00969	chr09_AA_00969	NA	NA	brown	0.0548196	0.917853	0.0645148	0.903362	0.225547	0.667416	0.659769	0.153944	-0.335011	0.516283	0.0643346	0.903631	0.194491	0.711941	-0.172483	0.743841	-0.165296	0.754314	0.68931	0.129797	-0.719888	0.106705	0.704193	0.118311	-0.0341027	0.948866	-0.00814529	0.987782	-0.648833	0.163325	-0.195894	0.709918	0.835789	0.0382338	0.257837	0.621815	-0.226365	0.666252
chr03_AA_00725	chr03_AA_00725	NA	NA	brown	-0.0531622	0.920332	-0.100378	0.849939	0.0856567	0.871829	0.475786	0.340174	-0.0552405	0.917224	0.103837	0.844805	0.332429	0.519725	0.203939	0.698333	-0.66447	0.149983	0.670901	0.144637	-0.46407	0.353866	0.202049	0.701051	-0.257742	0.621948	-0.490519	0.323233	-0.456802	0.362457	0.16614	0.753084	0.75628	0.0818605	0.274033	0.59924	0.00551201	0.991732
chr10_AA_01146	chr10_AA_01146	NA	NA	brown	-0.0530023	0.920571	-0.0234098	0.964892	-0.0340698	0.948915	0.622595	0.186774	-0.438318	0.384628	0.28758	0.580522	0.485212	0.329299	-0.510526	0.300742	0.0735193	0.88992	0.582607	0.224967	-0.571249	0.236333	0.813447	0.0489567	-0.165703	0.75372	0.142664	0.787455	-0.294687	0.570765	-0.448751	0.372057	0.927255	0.00774529	-0.00129791	0.998053	-0.136638	0.796318
chr05_AA_00730	chr05_AA_00730	NA	NA	brown	0.05182	0.92234	0.0233278	0.965015	-0.201219	0.702245	0.457484	0.361648	0.275136	0.59771	0.266487	0.609732	0.379864	0.457611	-0.115289	0.827832	-0.3351	0.516164	0.186409	0.723626	-0.0921329	0.862192	0.275202	0.597618	-0.574002	0.233558	-0.334119	0.517471	-0.292573	0.573663	0.416909	0.410869	0.690735	0.128678	-0.310211	0.549609	-0.425281	0.400537
chr07_AA_00992	chr07_AA_00992	NA	NA	brown	0.0509745	0.923604	0.00713647	0.989295	-0.205823	0.695625	0.581656	0.22591	0.191602	0.716114	0.59962	0.208365	0.692056	0.127644	-0.277338	0.594659	-0.407219	0.422935	0.325554	0.528921	-0.193395	0.713525	0.284056	0.585376	-0.732403	0.0978313	-0.556297	0.251632	0.0289159	0.956638	0.0467542	0.92992	0.85493	0.0300413	-0.267116	0.608856	0.0426461	0.93607
chr09_AA_00154	chr09_AA_00154	NA	NA	brown	0.0466718	0.930043	0.0381991	0.942729	-0.0053731	0.99194	-0.606525	0.201774	0.295251	0.569993	-0.153841	0.77106	-0.382018	0.454849	0.254758	0.62613	0.169769	0.747793	-0.621726	0.187573	0.555081	0.252893	-0.674734	0.14149	0.186924	0.72288	0.0151116	0.977334	0.4937	0.319617	0.132969	0.801722	-0.91683	0.0100882	-0.0689594	0.896725	0.265526	0.611071
chr07_AA_01007	chr07_AA_01007	NA	NA	brown	-0.0457611	0.931406	-0.0647393	0.903027	-0.260492	0.6181	0.571659	0.235919	-0.0871856	0.869553	0.684843	0.133335	0.837836	0.0373136	-0.510675	0.300577	-0.191268	0.716597	0.399856	0.432182	-0.260968	0.617434	0.4467	0.374517	-0.630773	0.179325	-0.351259	0.494781	0.215442	0.681836	-0.346299	0.501315	0.91918	0.00953381	-0.250339	0.632335	0.226667	0.665822
chr06_AA_00638	chr06_AA_00638	NA	NA	brown	-0.0457142	0.931476	-0.0348343	0.94777	-0.195958	0.709825	0.591038	0.216675	-0.285986	0.582716	0.607392	0.200953	0.751188	0.0851598	-0.649239	0.162972	0.0491101	0.926394	0.429425	0.395457	-0.374653	0.464315	0.650366	0.161996	-0.444055	0.377698	-0.0778705	0.88343	0.13975	0.79174	-0.551441	0.256681	0.909119	0.0120138	-0.202027	0.701082	0.158695	0.763956
chr09_AA_00810	chr09_AA_00810	NA	NA	brown	-0.0439749	0.93408	-0.0307518	0.953887	-0.249312	0.633781	0.590703	0.217003	-0.227356	0.664842	0.587177	0.220457	0.74154	0.0915698	-0.661162	0.152765	0.0671657	0.899403	0.373631	0.465632	-0.319533	0.537013	0.66869	0.146466	-0.48886	0.325124	-0.0476532	0.928574	0.0947609	0.858284	-0.439808	0.382824	0.924603	0.00831271	-0.28975	0.577538	0.0174723	0.973794
chr02_AA_00119	chr02_AA_00119	NA	NA	brown	-0.0434323	0.934893	-0.049432	0.925912	-0.11007	0.835562	0.634176	0.176263	-0.192666	0.714577	0.384022	0.452284	0.594941	0.21288	-0.354468	0.490567	-0.22151	0.673169	0.562697	0.245038	-0.455322	0.364215	0.603465	0.204685	-0.408385	0.421477	-0.187277	0.722369	-0.243929	0.641364	-0.181923	0.730126	0.980751	0.000552232	-0.0699208	0.89529	-0.0972055	0.854651
chr10_AA_01103	chr10_AA_01103	NA	NA	brown	-0.0422303	0.936692	-0.048997	0.926563	-0.134783	0.799049	0.64261	0.168767	-0.206767	0.69427	0.486815	0.327462	0.679507	0.137614	-0.432456	0.391755	-0.19027	0.718039	0.549115	0.259114	-0.442692	0.379341	0.60069	0.207338	-0.455378	0.364148	-0.216045	0.680974	-0.110305	0.835214	-0.296556	0.568206	0.990021	0.000148888	-0.0992588	0.851601	0.0263135	0.960539
chr07_AA_01047	chr07_AA_01047	NA	NA	brown	0.0418619	0.937244	0.0173164	0.974028	0.113504	0.830476	0.685511	0.132803	-0.175834	0.738967	0.332631	0.519455	0.466828	0.350625	-0.160935	0.760682	-0.398755	0.43357	0.690305	0.129015	-0.615212	0.193607	0.511651	0.299495	-0.322011	0.533678	-0.363591	0.478647	-0.361733	0.481067	-0.189112	0.719714	0.924087	0.00842536	0.176728	0.737668	0.0662345	0.900794
chr10_AA_00828	chr10_AA_00828	NA	NA	brown	0.0417813	0.937365	0.0310312	0.953468	-0.0657781	0.901475	0.698805	0.122416	-0.126747	0.810898	0.494863	0.318299	0.614742	0.194045	-0.415701	0.412366	-0.201727	0.701514	0.522266	0.287828	-0.472889	0.343541	0.607725	0.200638	-0.482389	0.332542	-0.263829	0.613439	-0.176043	0.738663	-0.241838	0.644314	0.97368	0.00102999	-0.0998175	0.850771	-0.0177509	0.973376
chr10_AA_00873	chr10_AA_00873	NA	NA	brown	0.0407322	0.938935	0.0116427	0.982537	-0.236603	0.651718	0.602209	0.205883	0.0577785	0.913429	0.750408	0.0856696	0.81729	0.0470245	-0.500204	0.31227	-0.222531	0.671713	0.315069	0.543035	-0.218894	0.676903	0.387752	0.447522	-0.728302	0.100701	-0.459819	0.358881	0.242917	0.642791	-0.267854	0.607827	0.876536	0.0219241	-0.308691	0.551671	0.226941	0.665433
chr05_AA_00385	chr05_AA_00385	NA	NA	brown	-0.0389863	0.94155	-0.0151359	0.977298	0.403228	0.42794	-0.494809	0.31836	-0.204488	0.697543	-0.800966	0.0554797	-0.841913	0.0355119	0.591906	0.215829	0.0962491	0.856072	-0.0633715	0.90507	-0.0245565	0.963173	-0.31602	0.541751	0.845034	0.034161	0.400402	0.431494	-0.403689	0.42736	0.149417	0.777543	-0.764014	0.0769629	0.560682	0.247106	-0.105767	0.84194
chr11_AA_01713	chr11_AA_01713	NA	NA	brown	-0.0361164	0.945849	-0.0240548	0.963925	0.125072	0.81337	0.654395	0.158524	-0.471019	0.345722	0.232673	0.657288	0.425205	0.400631	-0.322929	0.532445	-0.12608	0.811882	0.751547	0.0849248	-0.716318	0.109299	0.729567	0.099812	-0.085324	0.872325	-0.0166612	0.97501	-0.392883	0.440998	-0.462364	0.355876	0.927022	0.00779441	0.236749	0.651512	0.0286391	0.957053
chr06_AA_00870	chr06_AA_00870	NA	NA	brown	-0.0355117	0.946755	-0.0796644	0.880756	-0.277345	0.594649	0.514997	0.295798	0.145218	0.783705	0.567988	0.239637	0.741434	0.0916412	-0.245362	0.639343	-0.442351	0.379752	0.350944	0.495195	-0.147298	0.780651	0.242733	0.643051	-0.715676	0.109768	-0.539871	0.268869	0.0661116	0.900977	0.0596276	0.910665	0.865136	0.0260559	-0.262879	0.614765	0.0602882	0.909677
chr09_AA_00009	chr09_AA_00009	NA	NA	brown	0.0336186	0.949591	0.0565267	0.9153	0.326601	0.527518	0.646289	0.165541	-0.552055	0.256041	0.0637431	0.904515	0.181582	0.730621	-0.238683	0.648774	-0.0521863	0.921792	0.78617	0.0636962	-0.849881	0.0321122	0.770025	0.0732515	0.143329	0.786478	0.100317	0.850029	-0.573685	0.233877	-0.512945	0.298063	0.79141	0.0607271	0.419307	0.4079	-0.00411429	0.993829
chr04_AA_00403	chr04_AA_00403	NA	NA	brown	0.0330388	0.95046	-0.0174333	0.973853	0.131826	0.803407	0.613191	0.195494	-0.0949789	0.85796	0.405959	0.424513	0.521489	0.288676	-0.0211614	0.968263	-0.588428	0.219228	0.697801	0.123187	-0.55742	0.25047	0.27497	0.59794	-0.379415	0.458187	-0.604309	0.20388	-0.190395	0.717859	-0.190048	0.718361	0.833929	0.0390793	0.259075	0.620083	0.346299	0.501317
chr09_AA_01221	chr09_AA_01221	NA	NA	brown	-0.0326292	0.951074	-0.052987	0.920594	-0.265613	0.61095	0.566371	0.241283	-0.0634742	0.904917	0.714001	0.110996	0.846907	0.0333622	-0.524857	0.285007	-0.181954	0.730081	0.370299	0.46994	-0.239456	0.647681	0.427541	0.397764	-0.652825	0.159874	-0.369082	0.471516	0.257944	0.621666	-0.356305	0.488159	0.89872	0.014867	-0.271013	0.603432	0.253583	0.627778
chr08_AA_00053	chr08_AA_00053	NA	NA	brown	-0.0274295	0.958866	-0.00701538	0.989477	0.0571057	0.914435	0.64838	0.163719	-0.488114	0.325977	0.374061	0.465079	0.526339	0.283398	-0.500435	0.31201	0.0202335	0.969654	0.659811	0.153908	-0.655532	0.15755	0.765178	0.0762378	-0.146791	0.781395	0.0314429	0.952851	-0.18742	0.722162	-0.629001	0.180928	0.910088	0.0117628	0.122538	0.817112	0.129788	0.806411
chr02_AA_00140	chr02_AA_00140	NA	NA	brown	0.0250323	0.962459	-0.0175893	0.973619	0.181566	0.730644	0.589049	0.218621	-0.107564	0.839276	0.195915	0.709887	0.346656	0.500845	0.0962428	0.856082	-0.59295	0.214813	0.718902	0.107419	-0.590366	0.217332	0.313252	0.545491	-0.252977	0.62863	-0.489467	0.324433	-0.444473	0.377195	-0.0144243	0.978365	0.804849	0.0534099	0.316264	0.54142	0.101125	0.848829
chr10_AA_01347	chr10_AA_01347	NA	NA	brown	0.0245508	0.963181	0.0597686	0.910454	-0.249072	0.634118	0.534846	0.27423	-0.232742	0.657191	0.623248	0.186175	0.662347	0.151767	-0.840817	0.035992	0.358501	0.485287	0.17223	0.74421	-0.240809	0.645768	0.724686	0.103263	-0.434944	0.388725	0.143384	0.786397	0.228525	0.66318	-0.58368	0.223905	0.754261	0.0831616	-0.408022	0.421931	0.000335081	0.999497
chr11_AA_01007	chr11_AA_01007	NA	NA	brown	0.024497	0.963262	0.0427159	0.935965	-0.0365003	0.945274	0.691376	0.128175	-0.317043	0.54037	0.437241	0.385934	0.557042	0.25086	-0.563976	0.243727	0.0413304	0.93804	0.527626	0.282004	-0.546239	0.262135	0.783512	0.0652278	-0.315653	0.542246	0.00268849	0.995967	-0.196656	0.708819	-0.450498	0.369967	0.950566	0.0036052	-0.0788495	0.881971	-0.0614216	0.907983
chr10_AA_00394	chr10_AA_00394	NA	NA	brown	0.0199953	0.970011	0.00245904	0.996311	-0.234019	0.65538	0.62279	0.186595	-0.0221053	0.966847	0.696731	0.124012	0.795199	0.0586202	-0.539853	0.268889	-0.156813	0.766709	0.353514	0.491819	-0.268401	0.607067	0.488564	0.325462	-0.66639	0.148379	-0.347841	0.499281	0.160723	0.760991	-0.296074	0.568865	0.921493	0.00900301	-0.298343	0.565764	0.137486	0.79507
chr04_AA_00353	chr04_AA_00353	NA	NA	brown	0.0194568	0.970819	0.0162603	0.975612	-0.115605	0.827365	0.682285	0.135379	-0.162851	0.757883	0.526401	0.283331	0.657079	0.156229	-0.496401	0.316559	-0.121622	0.818467	0.490349	0.323427	-0.442381	0.379715	0.643074	0.168359	-0.486674	0.327624	-0.198539	0.706105	-0.107541	0.83931	-0.307039	0.553915	0.97686	0.000796997	-0.153628	0.771371	-0.0125523	0.981173
chr03_AA_00604	chr03_AA_00604	NA	NA	brown	-0.0170434	0.974437	-0.00619587	0.990706	-0.101367	0.848471	0.656741	0.156517	-0.256192	0.62412	0.398864	0.433432	0.573433	0.23413	-0.487006	0.327244	-0.0504106	0.924448	0.520036	0.290265	-0.479677	0.335669	0.720712	0.10611	-0.363387	0.478912	-0.0447575	0.932909	-0.230807	0.659937	-0.298502	0.565545	0.970269	0.00131272	-0.114429	0.829106	-0.140011	0.791356
chr01_AA_00048	chr01_AA_00048	NA	NA	brown	-0.0148578	0.977715	-0.0219308	0.967109	0.116918	0.825421	0.674422	0.141746	-0.380399	0.456924	0.35429	0.4908	0.52041	0.289856	-0.288741	0.578925	-0.255121	0.625621	0.756463	0.0817433	-0.688473	0.130457	0.619284	0.189826	-0.20823	0.692169	-0.214135	0.683706	-0.272191	0.601796	-0.459582	0.359163	0.942873	0.00480196	0.233601	0.655972	0.193458	0.713433
chr03_AA_00263	chr03_AA_00263	NA	NA	brown	-0.0148369	0.977746	0.00864447	0.987034	-0.245297	0.639434	0.535379	0.27366	-0.256945	0.623064	0.653512	0.159282	0.733127	0.097328	-0.776661	0.0692501	0.23416	0.65518	0.262945	0.614673	-0.270167	0.604609	0.661354	0.152603	-0.452917	0.367078	0.0323383	0.951509	0.269729	0.605218	-0.612882	0.195784	0.797979	0.0570961	-0.331185	0.521385	0.137444	0.795132
chr01_AA_00471	chr01_AA_00471	NA	NA	brown	-0.0144772	0.978286	-0.0217548	0.967373	0.0111436	0.983285	0.678798	0.138186	-0.305722	0.555704	0.450322	0.370177	0.612916	0.195752	-0.381087	0.456042	-0.215944	0.681119	0.665971	0.148728	-0.590636	0.217068	0.62149	0.18779	-0.334398	0.5171	-0.228616	0.663051	-0.169888	0.747619	-0.428264	0.396878	0.973746	0.00102483	0.0817933	0.877584	0.156968	0.766482
chr02_AA_00117	chr02_AA_00117	NA	NA	brown	0.0144514	0.978324	-0.00408175	0.993877	0.0719292	0.892292	0.687783	0.131002	-0.234393	0.654849	0.385875	0.449915	0.53743	0.271468	-0.247657	0.636109	-0.336995	0.513643	0.694412	0.125807	-0.612685	0.195968	0.556049	0.251889	-0.330409	0.522423	-0.319314	0.537308	-0.281909	0.588338	-0.29255	0.573694	0.956227	0.00283216	0.146003	0.782551	0.116088	0.82665
chr10_AA_00986	chr10_AA_00986	NA	NA	brown	-0.0129089	0.980638	-0.0378265	0.943287	-0.306954	0.554029	0.560608	0.247182	0.096643	0.855487	0.592713	0.215043	0.744567	0.089536	-0.412358	0.416522	-0.25594	0.624473	0.297381	0.567078	-0.158229	0.764637	0.400766	0.431035	-0.708968	0.114724	-0.377116	0.461142	0.0571113	0.914426	-0.0200882	0.969872	0.901831	0.0139828	-0.36279	0.479689	-0.0573634	0.914049
chr05_AA_00615	chr05_AA_00615	NA	NA	brown	0.0125914	0.981114	0.0201769	0.969739	0.254948	0.625864	0.618082	0.190939	-0.545246	0.26318	0.33383	0.517856	0.42069	0.406192	-0.342526	0.506305	-0.0876433	0.868872	0.761158	0.078756	-0.775895	0.0697071	0.63661	0.174086	-0.00196599	0.997051	-0.0876731	0.868827	-0.173983	0.741659	-0.76142	0.0785906	0.777735	0.0686123	0.383049	0.453528	0.41321	0.415461
chr10_AA_01032	chr10_AA_01032	NA	NA	brown	0.0113819	0.982928	0.039151	0.941304	-0.179745	0.733286	0.621695	0.187601	-0.269437	0.605624	0.54227	0.266324	0.640618	0.170525	-0.725676	0.102559	0.204194	0.697965	0.345599	0.50224	-0.377421	0.46075	0.774039	0.0708191	-0.405307	0.42533	0.0820954	0.877134	0.0163604	0.975462	-0.497213	0.315641	0.88751	0.0182693	-0.282349	0.587732	-0.0677824	0.898482
chr06_AA_00966	chr06_AA_00966	NA	NA	brown	-0.00933918	0.985992	-0.0231055	0.965348	0.123596	0.81555	0.670607	0.14488	-0.354619	0.49037	0.382825	0.453815	0.539299	0.269477	-0.26258	0.615182	-0.302416	0.560205	0.760157	0.0793885	-0.680627	0.136711	0.57058	0.237009	-0.233754	0.655756	-0.27993	0.591073	-0.23373	0.65579	-0.46008	0.358573	0.932565	0.00666793	0.24827	0.635246	0.258611	0.620731
chr07_AA_00842	chr07_AA_00842	NA	NA	brown	0.00625279	0.990621	-0.019491	0.970767	-0.294494	0.57103	0.57446	0.233098	0.0612179	0.908288	0.720392	0.106341	0.825742	0.0429032	-0.504156	0.307838	-0.208539	0.691726	0.291842	0.574666	-0.172609	0.743659	0.394357	0.43913	-0.73586	0.0954404	-0.415882	0.412142	0.228211	0.663626	-0.209548	0.690278	0.887355	0.0183187	-0.357658	0.486388	0.145258	0.783646
chr01_AA_00033	chr01_AA_00033	NA	NA	brown	0.0054949	0.991758	0.0063003	0.99055	0.180903	0.731606	0.684704	0.133445	-0.424297	0.401748	0.277072	0.595028	0.428262	0.39688	-0.276665	0.595591	-0.206001	0.69537	0.774956	0.0702686	-0.746649	0.0881489	0.674625	0.141579	-0.118864	0.822544	-0.133643	0.800729	-0.37397	0.465195	-0.4678	0.349486	0.919214	0.00952598	0.285645	0.583186	0.12663	0.81107
chr11_AA_00939	chr11_AA_00939	NA	NA	brown	-0.00532916	0.992006	0.0367593	0.944886	-0.00438787	0.993418	-0.607296	0.201044	0.128379	0.808489	-0.587397	0.22024	-0.699292	0.122042	0.236261	0.652202	0.445985	0.375377	-0.616279	0.192612	0.47397	0.342284	-0.320807	0.535298	0.482174	0.332789	0.559874	0.247938	-0.0660075	0.901133	0.376482	0.461958	-0.866866	0.025407	-0.106451	0.840926	-0.464187	0.353729
chr10_AA_00342	chr10_AA_00342	NA	NA	brown	-0.00505665	0.992415	0.00812512	0.987813	-0.401024	0.43071	0.485466	0.329008	-0.0364807	0.945303	0.723174	0.104342	0.792957	0.0598624	-0.782693	0.0657026	0.200743	0.702931	0.0764449	0.885556	-0.0540057	0.91907	0.549027	0.259206	-0.652356	0.160277	-0.0556739	0.916575	0.365811	0.47576	-0.382393	0.454368	0.767451	0.0748303	-0.558372	0.249487	0.0117388	0.982393
chr08_AA_00715	chr08_AA_00715	NA	NA	brown	0.00237748	0.996434	0.0466028	0.930146	-0.0322261	0.951678	-0.611195	0.197366	0.0785885	0.88236	-0.402665	0.428646	-0.565683	0.241984	0.0771615	0.884487	0.54694	0.261397	-0.657658	0.155736	0.49564	0.317419	-0.326435	0.52774	0.432211	0.392053	0.539376	0.269395	0.206655	0.69443	0.114881	0.828437	-0.892133	0.0168255	-0.146469	0.781867	-0.204851	0.697021
chr10_AA_01540	chr10_AA_01540	NA	NA	brown	0.000874606	0.998688	0.0189875	0.971522	0.11316	0.830985	0.677982	0.138847	-0.47324	0.343132	0.3309	0.521766	0.468895	0.348203	-0.448779	0.372024	-0.0173059	0.974044	0.690612	0.128774	-0.702908	0.119284	0.774224	0.070708	-0.123352	0.815911	0.0134322	0.979853	-0.281785	0.58851	-0.580404	0.227154	0.915282	0.0104616	0.16939	0.748346	0.0870278	0.869788
chr06_AA_00759	chr06_AA_00759	NA	NA	brown	0.000522841	0.999216	-0.00147677	0.997785	0.0591283	0.911411	0.691822	0.127826	-0.348846	0.497957	0.419701	0.407414	0.567182	0.240457	-0.388839	0.446136	-0.176962	0.737328	0.686614	0.131927	-0.640078	0.171003	0.662564	0.151584	-0.27547	0.597247	-0.180529	0.732149	-0.212777	0.685651	-0.472668	0.343799	0.961779	0.00216332	0.124295	0.814518	0.150369	0.776147
chr08_AA_01250	chr08_AA_01250	NA	NA	cyan	-0.727577	0.101213	-0.72387	0.103844	-0.212417	0.686166	-0.765334	0.0761411	-0.65216	0.160446	-0.644965	0.166699	-0.0208293	0.968761	0.616246	0.192644	-0.308428	0.552028	0.365923	0.475614	0.17358	0.742244	-0.513764	0.297159	0.703312	0.118978	0.263427	0.614	0.139574	0.791999	-0.0892303	0.86651	-0.310231	0.549582	0.582805	0.224771	0.419123	0.408128
chr09_AA_01138	chr09_AA_01138	NA	NA	cyan	-0.657474	0.155893	-0.694088	0.12606	-0.171209	0.745696	-0.649014	0.163167	-0.458745	0.360153	-0.464117	0.353811	0.115367	0.827717	0.742572	0.090874	-0.631404	0.178755	0.450262	0.370249	0.143835	0.785735	-0.674208	0.141921	0.468277	0.348927	-0.147206	0.780786	0.201021	0.70253	0.011724	0.982415	-0.202234	0.700785	0.624484	0.185042	0.629056	0.180879
chr07_AA_00746	chr07_AA_00746	NA	NA	cyan	-0.641106	0.170094	-0.621292	0.187973	-0.180586	0.732065	-0.502177	0.310054	-0.794434	0.0590425	-0.35144	0.494544	0.195542	0.710425	0.242449	0.643452	-0.109722	0.836078	0.463093	0.355017	-0.0289487	0.956589	-0.192255	0.715171	0.593894	0.213895	0.31251	0.546495	0.259873	0.618965	-0.497923	0.31484	-0.0577185	0.913518	0.517333	0.293228	0.568267	0.239354
chr01_AA_00060	chr01_AA_00060	NA	NA	cyan	-0.622512	0.18685	-0.646552	0.16531	0.0313411	0.953004	-0.430547	0.394085	-0.635721	0.174879	-0.655395	0.157667	-0.0273678	0.958959	0.803342	0.0542088	-0.676776	0.139826	0.746823	0.0880341	-0.204563	0.697436	-0.379727	0.457787	0.643823	0.167701	-0.0302995	0.954565	-0.280765	0.589919	0.0282378	0.957655	0.0310335	0.953465	0.849688	0.0321926	0.385547	0.450335
chr06_AA_00176	chr06_AA_00176	NA	NA	cyan	-0.601925	0.206155	-0.593151	0.214617	0.0767614	0.885084	-0.290308	0.576772	-0.809872	0.0507866	-0.736972	0.0946772	-0.0911379	0.863672	0.62353	0.185916	-0.452291	0.367826	0.827329	0.0421487	-0.378468	0.459404	-0.0376238	0.943591	0.760575	0.0791243	0.261243	0.61705	-0.520991	0.28922	-0.0728618	0.890901	0.184642	0.726185	0.837297	0.0375549	0.115851	0.827001
chr06_AA_00676	chr06_AA_00676	NA	NA	cyan	-0.600336	0.207678	-0.583954	0.223634	-0.0419934	0.937047	-0.544885	0.26356	-0.777725	0.0686186	-0.514569	0.29627	-0.00551191	0.991732	0.417205	0.410502	-0.167876	0.750552	0.48134	0.33375	-0.0804913	0.879524	-0.263386	0.614057	0.734797	0.0961728	0.310918	0.548652	0.097968	0.853518	-0.399906	0.432118	-0.184825	0.72592	0.664096	0.150297	0.525384	0.284434
chr03_AA_00231	chr03_AA_00231	NA	NA	cyan	-0.598483	0.209458	-0.62903	0.180902	0.0225605	0.966165	-0.446156	0.375171	-0.604367	0.203825	-0.527546	0.28209	0.0463766	0.930485	0.750141	0.0858451	-0.665411	0.149196	0.695544	0.12493	-0.161842	0.759357	-0.450944	0.369434	0.580678	0.226881	-0.114603	0.828848	-0.0896119	0.865942	-0.0861335	0.871119	-0.0198196	0.970274	0.824541	0.0434782	0.576748	0.230802
chr09_AA_01379	chr09_AA_01379	NA	NA	cyan	-0.587842	0.219804	-0.575932	0.23162	0.103644	0.845091	-0.404914	0.425823	-0.773528	0.0711267	-0.826987	0.0423109	-0.223266	0.670666	0.689445	0.129691	-0.397372	0.435316	0.717618	0.108351	-0.298372	0.565724	-0.134623	0.799285	0.848023	0.0328906	0.317299	0.540025	-0.504391	0.307574	-0.0240286	0.963964	-0.000379441	0.999431	0.847635	0.0330539	0.0980571	0.853386
chr07_AA_00428	chr07_AA_00428	NA	NA	cyan	-0.587324	0.220312	-0.559738	0.248078	0.0717735	0.892525	-0.357998	0.485944	-0.919952	0.00935505	-0.62368	0.185779	-0.0596673	0.910605	0.415453	0.412674	-0.18866	0.720368	0.710861	0.113316	-0.338709	0.511365	-0.00496548	0.992552	0.829358	0.0411937	0.407759	0.422261	-0.246801	0.637315	-0.401606	0.429978	0.0440941	0.933902	0.793157	0.0597512	0.327018	0.526959
chr01_AA_00062	chr01_AA_00062	NA	NA	cyan	-0.582809	0.224767	-0.582419	0.225154	0.120484	0.820148	-0.346549	0.500986	-0.788603	0.0623093	-0.6985	0.12265	-0.102975	0.846083	0.667254	0.147659	-0.480668	0.334525	0.796686	0.0578025	-0.352457	0.493206	-0.157055	0.766354	0.776523	0.0693323	0.179611	0.733481	-0.396737	0.436118	-0.143448	0.786303	0.0720986	0.892039	0.89321	0.0164974	0.300936	0.562223
chr09_AA_00160	chr09_AA_00160	NA	NA	cyan	-0.576375	0.231175	-0.57141	0.23617	0.114038	0.829685	-0.298863	0.565053	-0.780719	0.0668542	-0.745639	0.088821	-0.12961	0.806674	0.661897	0.152146	-0.473658	0.342646	0.814583	0.0483822	-0.379736	0.457775	-0.0777909	0.883549	0.770787	0.0727869	0.227136	0.665155	-0.524038	0.285897	-0.0579917	0.91311	0.139767	0.791714	0.864526	0.0262867	0.142595	0.787557
chr08_AA_00351	chr08_AA_00351	NA	NA	cyan	-0.574855	0.2327	-0.598635	0.209312	0.0771583	0.884492	-0.509321	0.30208	-0.562393	0.245349	-0.721444	0.105583	-0.16214	0.758921	0.865633	0.0258688	-0.636215	0.174438	0.63292	0.17739	-0.138301	0.793872	-0.469058	0.348013	0.698373	0.122747	-0.00980436	0.985294	-0.280702	0.590005	0.0956332	0.856987	-0.138964	0.792896	0.850278	0.031947	0.358143	0.485755
chr10_AA_01307	chr10_AA_01307	NA	NA	cyan	0.570098	0.237497	0.560872	0.24691	-0.137973	0.794354	0.369041	0.471569	0.806853	0.0523559	0.748559	0.0868853	0.171967	0.744592	-0.648759	0.163389	0.399125	0.433103	-0.75592	0.0820917	0.347714	0.499449	0.12686	0.810731	-0.835789	0.038234	-0.269451	0.605606	0.429175	0.395763	0.148906	0.778291	-0.0187132	0.971934	-0.886168	0.0186992	-0.23814	0.649543
chr08_AA_01133	chr08_AA_01133	NA	NA	cyan	-0.555209	0.25276	-0.580179	0.227378	0.109268	0.836751	-0.343915	0.504467	-0.609763	0.198714	-0.66079	0.15308	-0.0783828	0.882667	0.808481	0.0515068	-0.689564	0.129597	0.779642	0.0674862	-0.286963	0.581371	-0.318022	0.53905	0.639904	0.171157	-0.0516889	0.922536	-0.391909	0.442233	0.0530416	0.920512	0.0714243	0.893046	0.879102	0.021041	0.327753	0.525975
chr10_AA_00744	chr10_AA_00744	NA	NA	cyan	0.545552	0.262858	0.573808	0.233753	0.0698915	0.895334	0.572249	0.235323	0.480602	0.334602	0.353964	0.491228	-0.0922441	0.862026	-0.597453	0.210451	0.479362	0.336033	-0.406442	0.423908	-0.0670812	0.899529	0.588029	0.21962	-0.481029	0.334108	0.114157	0.829508	-0.282549	0.587454	0.199458	0.704781	0.24653	0.637697	-0.626581	0.183127	-0.744064	0.0898728
chr11_AA_00484	chr11_AA_00484	NA	NA	cyan	-0.530296	0.279119	-0.541525	0.267113	0.129694	0.806549	-0.129107	0.807415	-0.779255	0.0677142	-0.473782	0.342502	0.104149	0.844341	0.543223	0.265316	-0.570735	0.236853	0.931358	0.0069059	-0.487015	0.327233	-0.0358024	0.946319	0.587051	0.220581	0.00587313	0.99119	-0.359509	0.483969	-0.261275	0.617005	0.327611	0.526164	0.872363	0.0233971	0.420544	0.406373
chr03_AA_00060	chr03_AA_00060	NA	NA	cyan	-0.528773	0.280764	-0.526333	0.283405	0.154957	0.769425	-0.350432	0.495869	-0.685075	0.13315	-0.825637	0.0429534	-0.261558	0.616609	0.749008	0.0865895	-0.477402	0.3383	0.724631	0.103301	-0.325441	0.529073	-0.154716	0.769778	0.800637	0.0556567	0.224288	0.669209	-0.584192	0.223399	0.0742911	0.888768	0.0155762	0.976638	0.860571	0.0278053	0.0575129	0.913826
chr09_AA_00095	chr09_AA_00095	NA	NA	cyan	-0.528238	0.281341	-0.487738	0.326407	-0.789371	0.0618745	-0.589876	0.217811	-0.185355	0.725151	0.0129338	0.9806	0.416371	0.411535	-0.296786	0.567891	0.370292	0.469949	-0.388684	0.446334	0.716711	0.109012	-0.176366	0.738193	-0.0562165	0.915764	0.475754	0.340211	0.704138	0.118352	-0.0483373	0.92755	-0.150806	0.775506	-0.548726	0.259522	-0.0625188	0.906344
chr08_AA_01323	chr08_AA_01323	NA	NA	cyan	0.525867	0.28391	0.508176	0.303353	0.0917497	0.862762	0.726011	0.102321	0.557998	0.249872	0.544544	0.263921	0.162011	0.75911	-0.437576	0.385528	0.0343634	0.948475	-0.141135	0.789703	-0.186414	0.723618	0.45536	0.36417	-0.709836	0.114077	-0.350401	0.49591	-0.240085	0.646792	0.23512	0.653819	0.505064	0.306822	-0.486914	0.32735	-0.438979	0.383827
chr11_AA_00200	chr11_AA_00200	NA	NA	cyan	-0.525068	0.284778	-0.52791	0.281696	0.187047	0.722701	-0.370474	0.469713	-0.731597	0.0983925	-0.717207	0.10865	-0.192209	0.715237	0.713227	0.111566	-0.474695	0.34144	0.739646	0.0928526	-0.340565	0.508903	-0.218818	0.677011	0.803831	0.053949	0.151756	0.774114	-0.394903	0.438438	-0.123418	0.815812	-0.0350318	0.947474	0.920519	0.00922471	0.32792	0.525751
chr03_AA_00477	chr03_AA_00477	NA	NA	cyan	-0.522273	0.287821	-0.514287	0.296582	0.187924	0.721433	-0.281821	0.58846	-0.78859	0.062317	-0.74054	0.0922458	-0.188225	0.720996	0.642748	0.168646	-0.420675	0.40621	0.798492	0.0568169	-0.421287	0.405455	-0.0607531	0.908982	0.813399	0.0489811	0.244644	0.640355	-0.524883	0.284979	-0.125489	0.812754	0.0864315	0.870676	0.900637	0.0143189	0.182405	0.729427
chr06_AA_00743	chr06_AA_00743	NA	NA	cyan	-0.514135	0.29675	-0.565114	0.242565	-0.0763105	0.885756	-0.577395	0.230154	-0.295907	0.569095	-0.354776	0.490162	0.0780841	0.883112	0.750891	0.0853536	-0.672683	0.143171	0.37533	0.463442	0.137155	0.795558	-0.739233	0.0931335	0.365287	0.476441	-0.313119	0.545672	0.243572	0.641867	0.0346009	0.948119	-0.262112	0.615835	0.607772	0.200593	0.711153	0.113099
chr10_AA_00965	chr10_AA_00965	NA	NA	cyan	0.513817	0.2971	0.517818	0.292696	-0.171829	0.744793	0.484658	0.329935	0.675417	0.140933	0.708249	0.115261	0.235782	0.652881	-0.72662	0.101889	0.421445	0.40526	-0.605573	0.202678	0.222713	0.671454	0.345894	0.501851	-0.81896	0.0461966	-0.151084	0.775098	0.250114	0.632653	0.13541	0.798126	0.20968	0.69009	-0.885359	0.0189606	-0.412883	0.415868
chr06_AA_00414	chr06_AA_00414	NA	NA	cyan	0.513055	0.297942	0.516709	0.293914	-0.128634	0.808114	0.0887316	0.867252	0.832517	0.0397269	0.389467	0.445337	-0.160018	0.762022	-0.419446	0.407729	0.473648	0.342658	-0.927159	0.0077655	0.517852	0.292658	-0.0408771	0.938718	-0.575754	0.231798	-0.0499863	0.925083	0.278197	0.593469	0.411031	0.418175	-0.356005	0.488552	-0.844067	0.0345767	-0.488483	0.325555
chr02_AA_00054	chr02_AA_00054	NA	NA	cyan	-0.510292	0.301001	-0.530699	0.278685	0.165401	0.754161	-0.409799	0.419712	-0.56938	0.238225	-0.745056	0.0892095	-0.224647	0.668698	0.855181	0.0299403	-0.6236	0.185852	0.684624	0.133509	-0.248221	0.635316	-0.366441	0.474941	0.72139	0.105622	0.00880103	0.986799	-0.424657	0.401305	0.100848	0.849241	-0.082064	0.87718	0.891211	0.0171088	0.274435	0.598683
chr09_AA_00380	chr09_AA_00380	NA	NA	cyan	-0.507158	0.304486	-0.533789	0.275362	0.131558	0.803801	-0.137723	0.794721	-0.679656	0.137493	-0.423865	0.402278	0.127836	0.809291	0.611186	0.197375	-0.678666	0.138294	0.909212	0.0119896	-0.444016	0.377745	-0.148339	0.779124	0.508857	0.302595	-0.140638	0.790434	-0.302501	0.560088	-0.196097	0.709625	0.300347	0.563027	0.870702	0.0239962	0.500356	0.3121
chr01_AA_00199	chr01_AA_00199	NA	NA	cyan	-0.505652	0.306165	-0.509057	0.302373	0.162609	0.758237	-0.473347	0.343008	-0.689529	0.129625	-0.633481	0.176886	-0.182001	0.730013	0.662001	0.152058	-0.38605	0.449692	0.593886	0.213903	-0.22109	0.673768	-0.337982	0.512332	0.791148	0.0608737	0.139118	0.792669	-0.156973	0.766474	-0.229081	0.66239	-0.206037	0.695317	0.865948	0.0257505	0.500854	0.31154
chr07_AA_00344	chr07_AA_00344	NA	NA	cyan	-0.50073	0.311679	-0.520641	0.289603	0.13799	0.794329	-0.0951538	0.8577	-0.677593	0.139163	-0.513382	0.297581	0.0632926	0.905188	0.626032	0.183628	-0.666262	0.148486	0.930085	0.00716135	-0.479834	0.335488	-0.0587745	0.91194	0.532726	0.276503	-0.0652186	0.902311	-0.479494	0.33588	-0.082037	0.877221	0.358844	0.484838	0.854919	0.0300458	0.294893	0.570483
chr11_AA_00691	chr11_AA_00691	NA	NA	cyan	0.500384	0.312068	0.520833	0.289393	0.00699094	0.989514	0.663535	0.150768	0.434395	0.389392	0.4966	0.316334	0.111681	0.833174	-0.670409	0.145043	0.394032	0.439541	-0.288178	0.5797	-0.119745	0.82124	0.63876	0.172172	-0.600003	0.207997	0.0100631	0.984906	-0.200758	0.702909	0.102952	0.846118	0.436715	0.386573	-0.639206	0.171775	-0.622859	0.186531
chr11_AA_00207	chr11_AA_00207	NA	NA	cyan	-0.500133	0.312351	-0.521223	0.288967	0.13654	0.796463	-0.22102	0.673869	-0.708356	0.115181	-0.382425	0.454327	0.115616	0.827348	0.553978	0.254039	-0.567071	0.24057	0.819282	0.0460373	-0.386601	0.44899	-0.205574	0.695983	0.557639	0.250244	-0.0942824	0.858995	-0.129755	0.80646	-0.341335	0.507882	0.159598	0.762636	0.864625	0.0262492	0.648187	0.163886
chr08_AA_00200	chr08_AA_00200	NA	NA	cyan	-0.499721	0.312814	-0.541791	0.266832	0.0570175	0.914566	-0.237673	0.650203	-0.556756	0.251157	-0.267884	0.607786	0.226322	0.666314	0.599859	0.208135	-0.708963	0.114728	0.765245	0.0761961	-0.273641	0.599783	-0.35448	0.490551	0.383467	0.452993	-0.296732	0.567965	0.0055443	0.991684	-0.237016	0.651133	0.166621	0.752381	0.783502	0.0652334	0.738892	0.0933656
chr02_AA_00252	chr02_AA_00252	NA	NA	cyan	-0.495453	0.317631	-0.529122	0.280386	0.136613	0.796355	-0.477677	0.337982	-0.458574	0.360356	-0.682346	0.13533	-0.201671	0.701594	0.90223	0.0138712	-0.682449	0.135247	0.592883	0.214878	-0.138495	0.793585	-0.523842	0.286111	0.647051	0.164875	-0.113748	0.830114	-0.279747	0.591325	0.142837	0.787201	-0.182351	0.729506	0.852409	0.0310672	0.389411	0.445409
chr08_AA_00757	chr08_AA_00757	NA	NA	cyan	-0.492855	0.320577	-0.470188	0.346691	0.190837	0.717219	-0.215619	0.681584	-0.817465	0.0469377	-0.765776	0.0758668	-0.223872	0.669801	0.547371	0.260943	-0.303952	0.558113	0.786867	0.0632976	-0.465529	0.35215	0.0908526	0.864096	0.830104	0.0408451	0.373902	0.465283	-0.631822	0.178379	-0.125066	0.813379	0.145686	0.783017	0.843115	0.0349886	0.0122929	0.981562
chr11_AA_00985	chr11_AA_00985	NA	NA	cyan	-0.49156	0.322048	-0.484971	0.329576	0.212124	0.686586	-0.275941	0.596593	-0.737967	0.0939959	-0.778231	0.0683186	-0.24796	0.635682	0.680807	0.136566	-0.43345	0.390544	0.773589	0.0710901	-0.416502	0.411373	-0.06967	0.895664	0.814006	0.0486737	0.238398	0.649177	-0.591811	0.215922	-0.0436455	0.934573	0.0633218	0.905144	0.895499	0.0158101	0.108018	0.838603
chr11_AA_01484	chr11_AA_01484	NA	NA	cyan	-0.489993	0.323833	-0.545641	0.262763	-0.0251505	0.962282	-0.132208	0.802844	-0.454254	0.365486	-0.130945	0.804705	0.385035	0.450988	0.558376	0.249482	-0.822576	0.0444262	0.791707	0.0605607	-0.257327	0.622529	-0.336793	0.513911	0.177753	0.736178	-0.449591	0.371052	0.0297524	0.955385	-0.152566	0.772927	0.337765	0.51262	0.677148	0.139524	0.717093	0.108733
chr11_AA_01375	chr11_AA_01375	NA	NA	cyan	0.489857	0.323987	0.483338	0.331451	0.904564	0.0132275	0.618978	0.190109	-0.200034	0.703951	-0.00211867	0.996822	-0.406929	0.423299	0.0770948	0.884587	-0.0870428	0.869765	0.535692	0.273325	-0.939083	0.00545325	0.415026	0.413205	0.323465	0.531725	-0.191937	0.71563	-0.625111	0.184469	-0.479578	0.335783	0.161997	0.75913	0.725442	0.102725	0.292244	0.574114
chr06_AA_00407	chr06_AA_00407	NA	NA	cyan	-0.486779	0.327503	-0.457275	0.361896	0.0580968	0.912953	-0.616434	0.192469	-0.68754	0.131194	-0.649778	0.162505	-0.274819	0.598149	0.443871	0.37792	0.00254758	0.996179	0.287788	0.580235	-0.0233951	0.964914	-0.281936	0.588301	0.855479	0.0298203	0.455433	0.364083	0.00203377	0.996949	-0.303989	0.558063	-0.428048	0.397143	0.635584	0.175001	0.350237	0.496125
chr11_AA_01757	chr11_AA_01757	NA	NA	cyan	-0.486744	0.327543	-0.452108	0.368044	-0.776717	0.0692168	-0.655063	0.157952	-0.0696595	0.89568	-0.0217987	0.967307	0.327188	0.526732	-0.223389	0.670491	0.356592	0.487784	-0.499942	0.312565	0.805618	0.0530043	-0.287813	0.580202	-0.0653244	0.902153	0.436867	0.386388	0.716216	0.109373	0.0686577	0.897175	-0.282007	0.588204	-0.578741	0.228811	-0.0942915	0.858982
chr11_AA_00971	chr11_AA_00971	NA	NA	cyan	0.484708	0.329877	0.510001	0.301324	0.0350622	0.947428	0.656027	0.157127	0.384641	0.451491	0.422348	0.404147	0.0594521	0.910927	-0.639676	0.171359	0.40303	0.428188	-0.251001	0.631405	-0.157922	0.765086	0.668597	0.146543	-0.527499	0.282141	0.0677755	0.898492	-0.281448	0.588975	0.110837	0.834425	0.434883	0.388798	-0.589184	0.218488	-0.672324	0.143465
chr09_AA_00808	chr09_AA_00808	NA	NA	cyan	-0.482725	0.332155	-0.492198	0.321323	0.153022	0.772258	-0.130585	0.805236	-0.787999	0.0626527	-0.346892	0.500534	0.146916	0.781212	0.434994	0.388664	-0.474834	0.341279	0.868593	0.0247672	-0.476351	0.339518	-0.050166	0.924814	0.567317	0.24032	-0.00940441	0.985894	-0.171917	0.744665	-0.449858	0.370733	0.25786	0.621782	0.852696	0.0309497	0.608585	0.199825
chr10_AA_00036	chr10_AA_00036	NA	NA	cyan	0.480345	0.334898	0.467233	0.35015	0.877922	0.0214449	0.5821	0.225469	-0.19306	0.714008	0.101442	0.84836	-0.323156	0.532139	0.0463596	0.93051	-0.0962935	0.856006	0.507041	0.304617	-0.891333	0.0170712	0.33304	0.51891	0.27709	0.595003	-0.268111	0.60747	-0.439833	0.382794	-0.584704	0.222893	0.119884	0.821036	0.715781	0.109691	0.483253	0.331548
chr09_AA_00192	chr09_AA_00192	NA	NA	cyan	0.479735	0.335602	0.462898	0.355247	0.903138	0.013619	0.516076	0.29461	-0.156426	0.767275	0.0225692	0.966152	-0.408305	0.421577	0.145893	0.782714	-0.133641	0.800732	0.475563	0.340432	-0.854271	0.0303081	0.247233	0.636707	0.325972	0.52836	-0.279365	0.591854	-0.472656	0.343813	-0.500659	0.311759	0.0259686	0.961056	0.753574	0.0836066	0.464737	0.353082
chr05_AA_00506	chr05_AA_00506	NA	NA	cyan	-0.474884	0.341221	-0.463444	0.354603	0.0777593	0.883596	-0.512635	0.298407	-0.685331	0.132946	-0.477741	0.337907	-0.106599	0.840707	0.427498	0.397817	-0.142528	0.787656	0.409059	0.420635	-0.104896	0.843234	-0.302818	0.559657	0.732677	0.0976409	0.245816	0.638702	0.108062	0.838539	-0.41905	0.408218	-0.294684	0.570769	0.68916	0.129915	0.585318	0.222288
chr08_AA_01089	chr08_AA_01089	NA	NA	cyan	-0.471776	0.344838	-0.502178	0.310053	0.187149	0.722555	-0.30391	0.55817	-0.595649	0.212194	-0.507775	0.303799	-0.0395415	0.940719	0.730897	0.0988812	-0.650957	0.161485	0.752674	0.0841906	-0.3235	0.531678	-0.348117	0.498918	0.603403	0.204743	-0.144816	0.784294	-0.219489	0.676054	-0.143884	0.785663	0.0146926	0.977963	0.906673	0.0126585	0.572783	0.234785
chr09_AA_01298	chr09_AA_01298	NA	NA	cyan	-0.469521	0.347471	-0.486224	0.328139	0.1796	0.733497	-0.0612017	0.908312	-0.739336	0.0930631	-0.406593	0.42372	0.11596	0.82684	0.523373	0.286621	-0.592048	0.21569	0.941637	0.00500997	-0.532	0.277284	-0.0232375	0.96515	0.538291	0.27055	-0.068008	0.898145	-0.352704	0.492883	-0.290955	0.575883	0.351898	0.493942	0.880606	0.0205315	0.471505	0.345154
chr10_AA_01224	chr10_AA_01224	NA	NA	cyan	-0.464989	0.352785	-0.450687	0.369741	0.249399	0.633658	-0.330839	0.521847	-0.75254	0.0842778	-0.80673	0.0524203	-0.329083	0.524194	0.660856	0.153024	-0.331319	0.521207	0.699728	0.121708	-0.393229	0.440558	-0.0860742	0.871208	0.889337	0.0176917	0.314552	0.543733	-0.550966	0.257178	-0.103118	0.845871	-0.0589557	0.911669	0.903438	0.0135361	0.131666	0.803642
chr06_AA_00885	chr06_AA_00885	NA	NA	cyan	-0.464288	0.353609	-0.471606	0.345036	0.249607	0.633365	-0.304027	0.55801	-0.713366	0.111464	-0.644212	0.167359	-0.179586	0.733517	0.684873	0.133311	-0.484207	0.330452	0.758746	0.0802845	-0.399077	0.433163	-0.202919	0.699799	0.771921	0.0720979	0.0843045	0.873843	-0.37192	0.467843	-0.193133	0.713902	-0.0185335	0.972203	0.946893	0.00415564	0.413209	0.415463
chr02_AA_00324	chr02_AA_00324	NA	NA	cyan	-0.462221	0.356045	-0.460332	0.358275	0.102232	0.847186	-0.569795	0.237804	-0.602547	0.205561	-0.539536	0.269225	-0.18382	0.727376	0.551481	0.25664	-0.224136	0.669426	0.370872	0.469199	-0.055238	0.917227	-0.419665	0.407458	0.742722	0.0907731	0.17864	0.734891	0.0772028	0.884426	-0.292265	0.574085	-0.384575	0.451576	0.718006	0.108069	0.571562	0.236017
chr09_AA_01266	chr09_AA_01266	NA	NA	cyan	-0.460639	0.357912	-0.434591	0.389154	0.24726	0.636669	-0.303989	0.558063	-0.840617	0.0360799	-0.737482	0.0943277	-0.280098	0.59084	0.522844	0.287198	-0.202379	0.700576	0.698255	0.122838	-0.428758	0.396273	0.00663624	0.990046	0.9098	0.0118372	0.400113	0.431858	-0.465918	0.351694	-0.284536	0.584715	-0.0400379	0.939975	0.883372	0.01961	0.200922	0.702673
chr06_AA_00031	chr06_AA_00031	NA	NA	cyan	-0.460302	0.358311	-0.449812	0.370787	0.254947	0.625866	-0.373307	0.466051	-0.756055	0.0820052	-0.73464	0.0962809	-0.293094	0.572949	0.639935	0.17113	-0.316712	0.540816	0.665752	0.148911	-0.361456	0.481428	-0.160084	0.761926	0.883673	0.019511	0.267718	0.608017	-0.395401	0.437807	-0.213961	0.683956	-0.132413	0.802541	0.917049	0.0100359	0.307733	0.552972
chr11_AA_00862	chr11_AA_00862	NA	NA	cyan	-0.45935	0.359437	-0.458853	0.360026	0.223051	0.670971	-0.0713067	0.893221	-0.815835	0.047752	-0.504291	0.307686	0.00685023	0.989725	0.486381	0.327959	-0.458588	0.360339	0.926449	0.00791567	-0.573103	0.234462	0.0733483	0.890175	0.66073	0.153131	0.102996	0.846053	-0.450372	0.370118	-0.325901	0.528455	0.308561	0.551848	0.90021	0.0144402	0.356334	0.488121
chr08_AA_00569	chr08_AA_00569	NA	NA	cyan	-0.455518	0.363982	-0.468019	0.34923	0.230131	0.660898	-0.370758	0.469345	-0.571402	0.236179	-0.793294	0.0596753	-0.318292	0.538684	0.837057	0.0376625	-0.55466	0.25333	0.670314	0.145122	-0.29931	0.564443	-0.29252	0.573735	0.771713	0.0722237	0.0804902	0.879525	-0.528935	0.280588	0.110836	0.834426	-0.0990365	0.851931	0.901255	0.0141444	0.174806	0.740461
chr07_AA_00331	chr07_AA_00331	NA	NA	cyan	-0.455026	0.364567	-0.462597	0.355601	-0.8479	0.0329422	-0.0898541	0.865582	-0.019949	0.97008	0.473981	0.34227	0.928759	0.0074321	-0.402531	0.428815	-0.0869544	0.869897	-0.0379489	0.943104	0.475109	0.34096	-0.00600608	0.990991	-0.616577	0.192336	-0.0922704	0.861987	0.66362	0.150696	4.06693e-05	0.999939	0.53216	0.277112	-0.628282	0.181581	0.0667991	0.89995
chr11_AA_01152	chr11_AA_01152	NA	NA	cyan	-0.453271	0.366657	-0.46206	0.356235	0.209385	0.690513	-0.0492311	0.926213	-0.78036	0.0670649	-0.423269	0.403012	0.0801952	0.879965	0.483295	0.3315	-0.520462	0.289799	0.938967	0.00547394	-0.565267	0.242409	0.0325048	0.95126	0.586141	0.221477	0.00188974	0.997165	-0.376167	0.462364	-0.345051	0.502964	0.339421	0.510421	0.891413	0.0170464	0.450904	0.369481
chr11_AA_00052	chr11_AA_00052	NA	NA	cyan	-0.450705	0.36972	-0.430481	0.394165	0.26358	0.613786	-0.340487	0.509006	-0.782748	0.0656708	-0.785823	0.0638952	-0.338285	0.511929	0.606673	0.201634	-0.254264	0.626823	0.670678	0.144821	-0.395639	0.437506	-0.0661319	0.900947	0.917899	0.00983426	0.361618	0.481216	-0.498858	0.313786	-0.189305	0.719434	-0.0987111	0.852414	0.899279	0.0147062	0.174597	0.740766
chr04_AA_00798	chr04_AA_00798	NA	NA	cyan	-0.450631	0.369808	-0.453448	0.366446	0.270217	0.60454	-0.262279	0.615602	-0.718462	0.107738	-0.69789	0.123119	-0.225211	0.667895	0.690298	0.12902	-0.474507	0.341658	0.7833	0.0653501	-0.44179	0.380429	-0.133224	0.801346	0.792138	0.0603194	0.130766	0.804969	-0.494851	0.318312	-0.134935	0.798825	0.0253837	0.961933	0.949052	0.0038275	0.288819	0.578817
chr08_AA_01064	chr08_AA_01064	NA	NA	cyan	-0.449597	0.371045	-0.418732	0.408611	0.228287	0.663518	-0.4338	0.390116	-0.746449	0.0882821	-0.869981	0.0242583	-0.440327	0.382197	0.60235	0.205749	-0.14091	0.790033	0.535034	0.274029	-0.291382	0.575297	-0.0888594	0.867062	0.96998	0.00133824	0.486241	0.32812	-0.506163	0.305595	-0.109635	0.836206	-0.226607	0.665908	0.822746	0.0443438	0.0406248	0.939096
chr11_AA_01521	chr11_AA_01521	NA	NA	cyan	-0.448884	0.371899	-0.423023	0.403315	0.245979	0.638474	-0.149006	0.778146	-0.890885	0.0172095	-0.627549	0.182246	-0.150186	0.776415	0.41766	0.409938	-0.225315	0.667747	0.818564	0.046392	-0.547708	0.26059	0.153315	0.771829	0.823444	0.044006	0.359726	0.483686	-0.49784	0.314933	-0.374654	0.464313	0.167275	0.751427	0.8749	0.0224963	0.215811	0.681309
chr10_AA_00127	chr10_AA_00127	NA	NA	cyan	-0.446935	0.374236	-0.455127	0.364448	0.212559	0.685963	-0.53669	0.272258	-0.558574	0.249277	-0.739935	0.0926558	-0.349094	0.497631	0.786711	0.0633868	-0.409681	0.419858	0.485032	0.329505	-0.15103	0.775177	-0.442136	0.380011	0.821856	0.0447761	0.122659	0.816934	-0.245706	0.638858	-0.039257	0.941145	-0.356398	0.488038	0.862025	0.0272423	0.383	0.453591
chr09_AA_00510	chr09_AA_00510	NA	NA	cyan	-0.446001	0.375357	-0.423554	0.402661	0.265323	0.611354	-0.228172	0.663681	-0.826058	0.0427524	-0.740244	0.0924467	-0.268483	0.606951	0.540657	0.268034	-0.264468	0.612547	0.762653	0.0778149	-0.488582	0.325442	0.0579873	0.913117	0.874709	0.0225635	0.360687	0.482431	-0.567588	0.240044	-0.227197	0.665068	0.0558269	0.916347	0.896044	0.0156486	0.134287	0.79978
chr11_AA_00603	chr11_AA_00603	NA	NA	cyan	-0.444785	0.376819	-0.417756	0.409819	0.245537	0.639097	-0.379017	0.458698	-0.810481	0.0504724	-0.724593	0.103329	-0.314658	0.54359	0.514943	0.295858	-0.143232	0.786621	0.600498	0.207522	-0.354466	0.490569	-0.0694905	0.895932	0.928138	0.00756061	0.412724	0.416066	-0.357612	0.486449	-0.318345	0.538614	-0.167756	0.750726	0.859678	0.0281539	0.26884	0.606455
chr08_AA_01187	chr08_AA_01187	NA	NA	cyan	-0.442446	0.379637	-0.439711	0.382942	0.281934	0.588304	-0.30467	0.557135	-0.733702	0.0969297	-0.712381	0.112191	-0.26667	0.609476	0.670179	0.145233	-0.403394	0.427731	0.732985	0.0974268	-0.418255	0.409201	-0.144709	0.784452	0.838761	0.036901	0.185783	0.724532	-0.454615	0.365056	-0.179848	0.733137	-0.0522161	0.921747	0.946912	0.0041527	0.308514	0.551911
chr09_AA_00224	chr09_AA_00224	NA	NA	cyan	0.442359	0.379742	0.41418	0.414255	-0.238728	0.648711	0.436095	0.387326	0.77095	0.0726876	0.780432	0.0670224	0.38037	0.456961	-0.555394	0.252568	0.12601	0.811986	-0.535856	0.27315	0.296909	0.567723	0.117024	0.825265	-0.953834	0.00314781	-0.441356	0.380953	0.371806	0.467991	0.244591	0.64043	0.247418	0.636446	-0.840113	0.036302	-0.210553	0.688837
chr10_AA_01095	chr10_AA_01095	NA	NA	cyan	-0.441223	0.381114	-0.416413	0.411484	0.267805	0.607896	-0.324307	0.530593	-0.815444	0.0479483	-0.746635	0.0881588	-0.316426	0.541203	0.542897	0.265661	-0.197144	0.708115	0.666539	0.148254	-0.41271	0.416084	-0.0273288	0.959017	0.921688	0.00895902	0.391332	0.442967	-0.455198	0.364363	-0.274154	0.599071	-0.0931988	0.860607	0.88979	0.0175499	0.214055	0.683821
chr04_AA_00408	chr04_AA_00408	NA	NA	cyan	-0.441049	0.381323	-0.408163	0.421755	0.243617	0.641804	-0.390513	0.444007	-0.778615	0.0680918	-0.841634	0.0356339	-0.415446	0.412683	0.562863	0.244867	-0.126055	0.811919	0.570579	0.23701	-0.338093	0.512183	-0.037405	0.943919	0.966851	0.00163006	0.492385	0.321111	-0.511978	0.299133	-0.165927	0.753393	-0.180368	0.732381	0.83394	0.0390743	0.0593016	0.911152
chr06_AA_00992	chr06_AA_00992	NA	NA	cyan	-0.440281	0.382252	-0.473675	0.342626	0.151251	0.774854	-0.228978	0.662535	-0.591988	0.215749	-0.295401	0.569788	0.126543	0.811198	0.570611	0.236979	-0.609014	0.19942	0.741679	0.0914761	-0.328968	0.524349	-0.3117	0.547592	0.473261	0.343108	-0.222987	0.671064	-0.0204892	0.96927	-0.324881	0.529824	0.087776	0.868674	0.832538	0.0397172	0.75323	0.0838298
chr06_AA_00218	chr06_AA_00218	NA	NA	cyan	-0.438244	0.384719	-0.461333	0.357092	0.24432	0.640812	-0.311711	0.547576	-0.551311	0.256817	-0.700013	0.12149	-0.236721	0.651551	0.832637	0.0396714	-0.635541	0.17504	0.724111	0.103672	-0.337904	0.512435	-0.308838	0.551471	0.696858	0.123914	-0.0406798	0.939014	-0.478126	0.337462	0.0667842	0.899973	-0.0333439	0.950003	0.922472	0.00878286	0.289491	0.577893
chr07_AA_00662	chr07_AA_00662	NA	NA	cyan	-0.437091	0.386116	-0.408153	0.421767	0.26215	0.615783	-0.334155	0.517423	-0.788401	0.062424	-0.822319	0.0445511	-0.383702	0.452693	0.570782	0.236805	-0.180409	0.732322	0.637513	0.17328	-0.394478	0.438976	-0.00716141	0.989258	0.943166	0.00475343	0.446473	0.37479	-0.553551	0.254483	-0.168792	0.749217	-0.105396	0.842492	0.863749	0.0265818	0.0694755	0.895954
chr09_AA_00347	chr09_AA_00347	NA	NA	cyan	-0.435323	0.388264	-0.43149	0.392933	0.239896	0.647059	-0.11665	0.825818	-0.833169	0.039427	-0.437806	0.38525	0.0106749	0.983988	0.420443	0.406497	-0.365571	0.476072	0.855667	0.0297448	-0.54081	0.267872	0.0346553	0.948038	0.682762	0.134997	0.119818	0.821133	-0.291542	0.575077	-0.472499	0.343996	0.203281	0.699278	0.89471	0.0160454	0.507091	0.304561
chr03_AA_00396	chr03_AA_00396	NA	NA	cyan	-0.435121	0.38851	-0.466554	0.350947	0.229243	0.662159	-0.231844	0.658465	-0.590213	0.217481	-0.492792	0.320648	-0.0439747	0.93408	0.720235	0.106454	-0.667357	0.147574	0.793768	0.0594117	-0.388526	0.446535	-0.293498	0.572394	0.586644	0.220981	-0.167372	0.751287	-0.284917	0.584189	-0.144264	0.785105	0.0722039	0.891882	0.924335	0.00837114	0.547545	0.260761
chr08_AA_00627	chr08_AA_00627	NA	NA	cyan	-0.432598	0.391582	-0.4467	0.374518	0.259503	0.619484	-0.122924	0.816543	-0.717895	0.108149	-0.516337	0.294323	-0.0426733	0.936029	0.607883	0.200488	-0.562778	0.244954	0.888264	0.0180299	-0.524026	0.28591	-0.0767465	0.885106	0.644478	0.167126	-0.0215819	0.967632	-0.421105	0.40568	-0.238698	0.648753	0.20871	0.69148	0.939788	0.00532901	0.42957	0.39528
chr10_AA_01527	chr10_AA_01527	NA	NA	cyan	-0.431807	0.392547	-0.435404	0.388165	0.256962	0.623041	-0.0786479	0.882271	-0.790338	0.0613289	-0.485867	0.328548	-0.0118544	0.982219	0.505338	0.306516	-0.471146	0.345573	0.909285	0.0119705	-0.571748	0.235829	0.030281	0.954592	0.660706	0.153151	0.0603839	0.909534	-0.416523	0.411348	-0.343909	0.504474	0.262088	0.61587	0.922362	0.00880752	0.419962	0.407091
chr02_AA_00405	chr02_AA_00405	NA	NA	cyan	0.427856	0.397378	0.413989	0.414493	-0.265184	0.611548	0.457532	0.361591	0.689275	0.129825	0.793183	0.0597368	0.405481	0.425112	-0.670593	0.144892	0.248921	0.634331	-0.536572	0.272384	0.273639	0.599786	0.230526	0.660336	-0.925324	0.00815661	-0.317637	0.539568	0.380232	0.457139	0.14698	0.781117	0.287891	0.580094	-0.88025	0.0206513	-0.252874	0.628775
chr08_AA_01230	chr08_AA_01230	NA	NA	cyan	0.427595	0.397698	0.468564	0.348591	-0.201267	0.702176	0.373395	0.465938	0.44151	0.380766	0.563747	0.243962	0.145503	0.783286	-0.853332	0.0306899	0.713983	0.11101	-0.640789	0.170374	0.222379	0.67193	0.491732	0.321852	-0.580141	0.227416	0.220048	0.675256	0.240904	0.645635	-0.0438951	0.9342	0.119604	0.82145	-0.880286	0.0206393	-0.512081	0.299019
chr10_AA_00704	chr10_AA_00704	NA	NA	cyan	-0.427427	0.397903	-0.457258	0.361916	0.0859157	0.871443	-0.30111	0.561985	-0.548472	0.259789	-0.199513	0.704701	0.167795	0.75067	0.469904	0.347024	-0.492867	0.320563	0.591858	0.215876	-0.204614	0.697362	-0.370893	0.469171	0.425035	0.400839	-0.201045	0.702495	0.191644	0.716054	-0.407197	0.422963	-0.0229243	0.96562	0.720024	0.106607	0.845164	0.0341053
chr06_AA_00026	chr06_AA_00026	NA	NA	cyan	-0.427153	0.39824	-0.426557	0.39897	0.26941	0.605663	-0.0893979	0.86626	-0.804899	0.0533832	-0.512027	0.299079	-0.0458045	0.931341	0.499376	0.313202	-0.434425	0.389355	0.895989	0.0156649	-0.574814	0.232742	0.0448156	0.932822	0.6945	0.125739	0.103183	0.845774	-0.433604	0.390356	-0.352035	0.493761	0.236836	0.651388	0.926895	0.00782111	0.396101	0.436922
chr06_AA_00025	chr06_AA_00025	NA	NA	cyan	-0.424654	0.401308	-0.422672	0.403748	0.27504	0.597843	-0.267451	0.608389	-0.658292	0.155197	-0.79739	0.0574177	-0.332689	0.519377	0.73007	0.0994598	-0.449808	0.370792	0.728453	0.100595	-0.416032	0.411956	-0.108577	0.837774	0.812921	0.049224	0.196033	0.709717	-0.636833	0.173886	0.0230061	0.965497	-0.00205812	0.996913	0.907076	0.012551	0.0814216	0.878138
chr10_AA_00720	chr10_AA_00720	NA	NA	cyan	-0.422639	0.403789	-0.419772	0.407326	0.284044	0.585393	-0.193403	0.713513	-0.794312	0.0591105	-0.54541	0.263007	-0.118881	0.822518	0.526074	0.283686	-0.375708	0.462955	0.80386	0.0539336	-0.503135	0.308981	-0.0477348	0.928452	0.760755	0.07901	0.138775	0.793174	-0.347819	0.49931	-0.379005	0.458713	0.0753501	0.887189	0.937245	0.00578379	0.460069	0.358587
chr09_AA_01022	chr09_AA_01022	NA	NA	cyan	-0.422493	0.403968	-0.417749	0.409828	0.26183	0.61623	-0.0427185	0.935961	-0.789384	0.0618672	-0.574832	0.232723	-0.0823555	0.876746	0.508839	0.302615	-0.438206	0.384765	0.915332	0.0104496	-0.600052	0.20795	0.122198	0.817616	0.689733	0.129464	0.150723	0.775627	-0.583553	0.22403	-0.238768	0.648654	0.307084	0.553853	0.898166	0.0150271	0.212622	0.685873
chr09_AA_00759	chr09_AA_00759	NA	NA	cyan	0.422188	0.404344	0.422856	0.40352	-0.280449	0.590355	0.163042	0.757604	0.78736	0.0630165	0.518682	0.291748	0.0842733	0.873889	-0.525357	0.284464	0.412305	0.416588	-0.832968	0.0395197	0.520701	0.289537	0.0400139	0.940011	-0.727321	0.101394	-0.0991196	0.851807	0.351846	0.494009	0.375551	0.463158	-0.121275	0.818979	-0.938395	0.0055758	-0.472835	0.343604
chr08_AA_01177	chr08_AA_01177	NA	NA	cyan	-0.421432	0.405276	-0.436042	0.38739	0.282292	0.58781	-0.295757	0.569299	-0.603723	0.204438	-0.717384	0.108521	-0.273963	0.599337	0.790146	0.061437	-0.560745	0.247041	0.730622	0.0990729	-0.382849	0.453784	-0.246145	0.63824	0.753582	0.0836015	0.0332772	0.950103	-0.504175	0.307816	-0.00220461	0.996693	-0.043555	0.934709	0.944009	0.00461472	0.277543	0.594375
chr10_AA_00393	chr10_AA_00393	NA	NA	cyan	-0.420709	0.406169	-0.434772	0.388934	0.238887	0.648486	-0.01333	0.980006	-0.717376	0.108527	-0.458443	0.360511	0.0339872	0.949039	0.542788	0.265775	-0.582002	0.225567	0.948501	0.0039099	-0.583194	0.224385	0.0298553	0.95523	0.563695	0.244015	-0.0422597	0.936648	-0.480861	0.334303	-0.230746	0.660024	0.360342	0.482882	0.897494	0.0152227	0.362212	0.480442
chr06_AA_00755	chr06_AA_00755	NA	NA	cyan	-0.418167	0.409311	-0.424316	0.401724	0.21886	0.676952	-0.531102	0.27825	-0.562241	0.245505	-0.661489	0.15249	-0.31893	0.537826	0.710691	0.113442	-0.344348	0.503893	0.444369	0.37732	-0.143135	0.786763	-0.437845	0.385202	0.802836	0.0544785	0.121816	0.818179	-0.138966	0.792893	-0.14705	0.781015	-0.387446	0.447911	0.837092	0.0376467	0.477312	0.338405
chr05_AA_00541	chr05_AA_00541	NA	NA	cyan	-0.417532	0.410097	-0.402477	0.428882	0.301712	0.561164	-0.176992	0.737285	-0.814419	0.0484648	-0.674342	0.141811	-0.228074	0.663822	0.538795	0.270014	-0.316255	0.541433	0.804692	0.0534929	-0.534864	0.274211	0.0509249	0.923679	0.834275	0.0389216	0.272712	0.601073	-0.539392	0.269378	-0.275181	0.597648	0.0921353	0.862188	0.92918	0.00734553	0.229016	0.662482
chr03_AA_00314	chr03_AA_00314	NA	NA	cyan	-0.417222	0.41048	-0.431344	0.393112	0.288316	0.579509	-0.338461	0.511694	-0.600774	0.207258	-0.713598	0.111293	-0.292729	0.573449	0.790791	0.0610742	-0.532484	0.276764	0.689757	0.129446	-0.351982	0.493831	-0.288815	0.578824	0.774985	0.0702511	0.0399836	0.940057	-0.444116	0.377624	-0.0350085	0.947509	-0.113559	0.830394	0.947241	0.0041018	0.331109	0.521487
chr05_AA_00128	chr05_AA_00128	NA	NA	cyan	0.415269	0.412903	0.451314	0.368992	-0.229857	0.661287	0.264629	0.612322	0.540773	0.267911	0.460979	0.357511	0.0482531	0.927677	-0.730732	0.0989964	0.67096	0.144588	-0.737927	0.0940236	0.340648	0.508793	0.362885	0.479566	-0.563563	0.244151	0.212354	0.686257	0.209075	0.690957	0.1455	0.78329	-0.00529708	0.992054	-0.908322	0.0122219	-0.610453	0.198064
chr10_AA_00900	chr10_AA_00900	NA	NA	cyan	-0.413585	0.414995	-0.413478	0.415128	0.306948	0.554038	-0.243122	0.642503	-0.746583	0.0881932	-0.622646	0.186727	-0.206603	0.694505	0.613675	0.195042	-0.404674	0.426124	0.766699	0.0752946	-0.468759	0.348362	-0.113379	0.83066	0.797445	0.0573873	0.134478	0.799498	-0.400763	0.431039	-0.278375	0.593224	-0.00381215	0.994282	0.957532	0.00266694	0.406825	0.423428
chr11_AA_00408	chr11_AA_00408	NA	NA	cyan	-0.412383	0.41649	-0.430584	0.394039	0.252055	0.629924	-0.251377	0.630877	-0.53228	0.276983	-0.739138	0.0931977	-0.274499	0.598593	0.817692	0.0468249	-0.616805	0.192124	0.732157	0.0980022	-0.372146	0.467551	-0.221154	0.673677	0.687139	0.131511	0.00547452	0.991788	-0.609826	0.198654	0.148263	0.779235	0.0289028	0.956658	0.889729	0.0175692	0.127277	0.810116
chr08_AA_00965	chr08_AA_00965	NA	NA	cyan	-0.411042	0.41816	-0.407927	0.42205	0.304056	0.557971	-0.187603	0.721897	-0.721794	0.105332	-0.715255	0.110076	-0.26016	0.618564	0.653268	0.159492	-0.436638	0.386666	0.802986	0.0543985	-0.504032	0.307976	-0.0312749	0.953103	0.795247	0.0585936	0.177562	0.736456	-0.605683	0.202573	-0.114915	0.828387	0.0841146	0.874126	0.937824	0.00567862	0.175959	0.738786
chr08_AA_00857	chr08_AA_00857	NA	NA	cyan	-0.409333	0.420293	-0.426327	0.399253	0.266313	0.609974	-0.0572011	0.914292	-0.699624	0.121787	-0.471176	0.345538	-0.00577173	0.991343	0.583031	0.224547	-0.58866	0.219001	0.918335	0.00973136	-0.560732	0.247055	-0.0367023	0.944971	0.591643	0.216086	-0.0637406	0.904519	-0.443938	0.377839	-0.236826	0.651402	0.279495	0.591674	0.927058	0.00778682	0.420805	0.40605
chr10_AA_01418	chr10_AA_01418	NA	NA	cyan	-0.409257	0.420388	-0.37089	0.469175	-0.795598	0.0584002	-0.404619	0.426192	-0.0770897	0.884595	0.212931	0.685431	0.522124	0.287983	-0.474672	0.341467	0.417582	0.410035	-0.427411	0.397923	0.677022	0.139626	-0.0446933	0.933005	-0.256404	0.623823	0.395986	0.437067	0.732307	0.097898	-0.0794006	0.881149	-0.00631224	0.990532	-0.695985	0.124588	-0.101826	0.847789
chr10_AA_00607	chr10_AA_00607	NA	NA	cyan	-0.40755	0.422521	-0.419828	0.407256	0.292686	0.573507	-0.116956	0.825366	-0.712437	0.112149	-0.536069	0.272921	-0.087381	0.869262	0.612689	0.195965	-0.541973	0.266639	0.877036	0.0217505	-0.539496	0.269267	-0.0664619	0.900454	0.668581	0.146557	-0.00440009	0.9934	-0.451918	0.368271	-0.235831	0.652812	0.183475	0.727876	0.952551	0.00332375	0.408888	0.420849
chr05_AA_00255	chr05_AA_00255	NA	NA	cyan	-0.407315	0.422816	-0.426165	0.399452	0.28855	0.579187	-0.284335	0.584991	-0.629086	0.180851	-0.575139	0.232415	-0.173874	0.741817	0.71081	0.113354	-0.541688	0.266941	0.731476	0.0984767	-0.390548	0.443963	-0.27528	0.59751	0.70948	0.114342	-0.0381739	0.942767	-0.313677	0.544916	-0.187798	0.721615	-0.0534173	0.91995	0.952505	0.0033301	0.508532	0.302956
chr09_AA_00156	chr09_AA_00156	NA	NA	cyan	-0.405175	0.425496	-0.409385	0.420228	0.161728	0.759523	-0.600812	0.207221	-0.501501	0.310813	-0.604963	0.203258	-0.306765	0.554286	0.651982	0.1606	-0.26053	0.618047	0.305514	0.555987	-0.0237765	0.964342	-0.501919	0.310344	0.761159	0.0787552	0.137473	0.795089	0.0116497	0.982526	-0.165128	0.754559	-0.49183	0.321741	0.735844	0.0954514	0.515144	0.295637
chr03_AA_00173	chr03_AA_00173	NA	NA	cyan	-0.404485	0.426361	-0.374864	0.464043	0.290244	0.576859	-0.140142	0.791163	-0.851408	0.031479	-0.69864	0.122543	-0.255227	0.625472	0.446913	0.374261	-0.196169	0.70952	0.782304	0.0659286	-0.5567	0.251215	0.17669	0.737722	0.858672	0.0285488	0.404578	0.426244	-0.608535	0.199872	-0.289274	0.578193	0.128138	0.808845	0.871869	0.0235746	0.0896673	0.865859
chr07_AA_00521	chr07_AA_00521	NA	NA	cyan	0.40292	0.428326	0.437511	0.385606	-0.242076	0.643978	0.306229	0.555015	0.44161	0.380647	0.666097	0.148623	0.234299	0.654982	-0.881207	0.0203294	0.711538	0.112814	-0.683492	0.134413	0.293966	0.571753	0.384785	0.451308	-0.617524	0.191456	0.149939	0.776776	0.462094	0.356195	-0.161372	0.760043	0.051584	0.922693	-0.89165	0.0169737	-0.295064	0.570249
chr07_AA_00806	chr07_AA_00806	NA	NA	cyan	-0.402522	0.428827	-0.388342	0.446769	0.287493	0.580641	-0.401679	0.429886	-0.724577	0.10334	-0.693694	0.126365	-0.338591	0.511522	0.587154	0.22048	-0.217931	0.678279	0.564656	0.243033	-0.324782	0.529957	-0.186842	0.722998	0.896088	0.0156355	0.290761	0.576149	-0.300358	0.563011	-0.287469	0.580674	-0.247257	0.636672	0.888068	0.0180919	0.37117	0.468813
chr07_AA_00205	chr07_AA_00205	NA	NA	cyan	-0.402071	0.429393	-0.434839	0.388852	0.247176	0.636787	-0.0954026	0.85733	-0.589743	0.217941	-0.439847	0.382777	0.0124515	0.981324	0.669551	0.145753	-0.702633	0.119493	0.878296	0.0213165	-0.48602	0.328373	-0.175095	0.740041	0.515644	0.295086	-0.204825	0.697058	-0.380819	0.456386	-0.13969	0.791828	0.232621	0.657362	0.913742	0.0108398	0.484487	0.33013
chr05_AA_00445	chr05_AA_00445	NA	NA	cyan	-0.402031	0.429444	-0.396644	0.436235	0.31916	0.537516	-0.157393	0.765861	-0.765193	0.0762284	-0.658121	0.155342	-0.21906	0.676666	0.592289	0.215456	-0.401724	0.42983	0.826026	0.0427674	-0.542269	0.266325	0.00590962	0.991136	0.793711	0.0594436	0.180497	0.732194	-0.552057	0.256039	-0.22525	0.667839	0.107374	0.839558	0.950098	0.00367317	0.256653	0.623474
chr07_AA_00964	chr07_AA_00964	NA	NA	cyan	-0.400522	0.431342	-0.386311	0.449359	0.313166	0.545607	-0.143639	0.786023	-0.831886	0.0400176	-0.598843	0.209112	-0.17668	0.737737	0.48344	0.331333	-0.299907	0.563627	0.818385	0.0464806	-0.561632	0.24613	0.0691245	0.896478	0.8073	0.0521221	0.244081	0.641149	-0.470286	0.346578	-0.37146	0.468438	0.114422	0.829116	0.931338	0.0069099	0.322402	0.533152
chr11_AA_01110	chr11_AA_01110	NA	NA	cyan	-0.398812	0.433497	-0.429224	0.395703	0.248935	0.63431	-0.435619	0.387904	-0.441199	0.381142	-0.673399	0.142584	-0.296968	0.567642	0.877334	0.0216475	-0.612578	0.196068	0.559907	0.247904	-0.199063	0.705349	-0.49326	0.320116	0.689802	0.12941	-0.100528	0.849716	-0.305565	0.555918	0.0785281	0.88245	-0.252113	0.629842	0.890287	0.017395	0.413948	0.414544
chr10_AA_01014	chr10_AA_01014	NA	NA	cyan	-0.398649	0.433703	-0.423985	0.402131	0.28649	0.582022	-0.169811	0.747732	-0.618417	0.190628	-0.522112	0.287996	-0.0938503	0.859638	0.697926	0.123091	-0.629856	0.180154	0.828295	0.0416928	-0.46694	0.350494	-0.203259	0.699311	0.623618	0.185836	-0.117436	0.824656	-0.388902	0.446057	-0.157416	0.765827	0.108603	0.837736	0.951321	0.00349684	0.475549	0.340449
chr10_AA_01480	chr10_AA_01480	NA	NA	cyan	-0.396727	0.436131	-0.410419	0.418937	0.274755	0.598238	-0.0566299	0.915146	-0.733943	0.096763	-0.406014	0.424444	0.0270605	0.959419	0.51142	0.299752	-0.524514	0.28538	0.901066	0.0141979	-0.567116	0.240524	-0.0248528	0.962728	0.595136	0.21269	-0.0502957	0.92462	-0.343415	0.505128	-0.364025	0.478081	0.255924	0.624495	0.9238	0.00848853	0.52576	0.284026
chr08_AA_00128	chr08_AA_00128	NA	NA	cyan	0.396627	0.436257	0.350791	0.495397	0.750619	0.0855315	0.492896	0.32053	0.0756152	0.886793	-0.0899549	0.865432	-0.369748	0.470653	0.41407	0.414391	-0.486589	0.327721	0.501697	0.310593	-0.713314	0.111502	0.0864393	0.870664	0.137969	0.79436	-0.493787	0.319519	-0.679631	0.137513	0.0317182	0.952439	0.157166	0.766193	0.665375	0.149226	0.172282	0.744134
chr09_AA_00990	chr09_AA_00990	NA	NA	cyan	-0.396142	0.43687	-0.385366	0.450565	0.328319	0.525216	-0.181692	0.730461	-0.78727	0.0630676	-0.664314	0.150114	-0.244619	0.64039	0.564242	0.243455	-0.33859	0.511524	0.794063	0.0592482	-0.533134	0.276065	0.0121318	0.981803	0.830443	0.0406869	0.23079	0.659962	-0.522228	0.287869	-0.273733	0.599656	0.0588355	0.911849	0.948007	0.00398463	0.271733	0.602432
chr09_AA_00096	chr09_AA_00096	NA	NA	cyan	-0.394925	0.43841	-0.403242	0.427922	0.322597	0.532891	-0.235216	0.653683	-0.655933	0.157207	-0.692451	0.127335	-0.27076	0.603784	0.723917	0.103811	-0.504741	0.307183	0.766643	0.0753295	-0.456824	0.362431	-0.156855	0.766647	0.773965	0.0708632	0.0741504	0.888978	-0.527485	0.282156	-0.0931121	0.860735	-0.000274536	0.999588	0.962768	0.00205351	0.285874	0.58287
chr08_AA_00893	chr08_AA_00893	NA	NA	cyan	-0.394272	0.439237	-0.39991	0.432113	0.32779	0.525926	-0.269449	0.605608	-0.669213	0.146033	-0.693297	0.126675	-0.287952	0.580011	0.711918	0.112532	-0.463655	0.354354	0.73544	0.0957295	-0.437699	0.385379	-0.176159	0.738495	0.802911	0.0544383	0.100538	0.849701	-0.480935	0.334217	-0.13547	0.798038	-0.0554954	0.916842	0.965921	0.00172223	0.324472	0.530372
chr10_AA_01117	chr10_AA_01117	NA	NA	cyan	-0.394198	0.439331	-0.387577	0.447744	0.332377	0.519794	-0.231519	0.658926	-0.757702	0.0809497	-0.66611	0.148612	-0.263947	0.613274	0.602129	0.20596	-0.354548	0.490462	0.755788	0.0821772	-0.490357	0.323417	-0.0649833	0.902662	0.836863	0.0377499	0.198625	0.705981	-0.46828	0.348923	-0.265138	0.611613	-0.0143395	0.978492	0.957433	0.00267939	0.328085	0.525529
chr10_AA_00354	chr10_AA_00354	NA	NA	cyan	0.39378	0.439861	0.369248	0.4713	-0.305267	0.556323	0.207488	0.693235	0.852799	0.0309074	0.607499	0.200852	0.220758	0.674243	-0.425307	0.400506	0.171317	0.745538	-0.72645	0.10201	0.508952	0.30249	-0.0657299	0.901547	-0.860741	0.0277393	-0.343505	0.505009	0.394074	0.439488	0.439863	0.382758	-0.00813444	0.987799	-0.895259	0.0158814	-0.333673	0.518066
chr09_AA_00793	chr09_AA_00793	NA	NA	cyan	-0.392671	0.441267	-0.433756	0.39017	0.230282	0.660683	-0.102295	0.847093	-0.513468	0.297485	-0.430197	0.394513	0.0175286	0.97371	0.716336	0.109285	-0.767761	0.0746393	0.853055	0.0308026	-0.444306	0.377396	-0.234923	0.654098	0.460232	0.358393	-0.278159	0.593523	-0.378238	0.459699	-0.0504734	0.924354	0.225211	0.667895	0.888525	0.0179473	0.470839	0.345932
chr05_AA_00048	chr05_AA_00048	NA	NA	cyan	-0.391496	0.442758	-0.379176	0.458494	0.307338	0.553508	-0.179076	0.734257	-0.717462	0.108464	-0.768949	0.0739098	-0.324827	0.529896	0.626752	0.182972	-0.362451	0.480131	0.76464	0.0765724	-0.503022	0.309108	0.032453	0.951338	0.824576	0.0434611	0.27008	0.60473	-0.688366	0.130541	-0.0676425	0.898691	0.074915	0.887838	0.899461	0.0146541	0.0372518	0.944148
chr11_AA_01464	chr11_AA_01464	NA	NA	cyan	0.391172	0.44317	0.395258	0.437988	0.845363	0.0340199	0.0388779	0.941712	-0.0774693	0.884029	-0.441229	0.381106	-0.856777	0.0293002	0.416943	0.410827	0.0506913	0.924028	0.106922	0.840228	-0.491365	0.322269	-0.0535594	0.919738	0.661635	0.152367	0.0584331	0.91245	-0.53771	0.271169	-0.147161	0.780851	-0.546853	0.261488	0.716431	0.109216	0.144718	0.784438
chr09_AA_00179	chr09_AA_00179	NA	NA	cyan	-0.39047	0.444062	-0.40416	0.426769	0.301445	0.561529	-0.183291	0.728142	-0.605048	0.203177	-0.690155	0.129132	-0.245919	0.638558	0.747085	0.0878598	-0.575025	0.232529	0.794411	0.0590556	-0.465423	0.352275	-0.136202	0.796961	0.707078	0.116138	0.0235994	0.964607	-0.604575	0.203627	0.0114272	0.98286	0.0837138	0.874723	0.932738	0.00663403	0.196732	0.708709
chr09_AA_01282	chr09_AA_01282	NA	NA	cyan	-0.389187	0.445694	-0.402201	0.42923	0.294211	0.571417	-0.0412073	0.938224	-0.703882	0.118546	-0.504408	0.307556	-0.0528823	0.92075	0.581129	0.226433	-0.560203	0.247599	0.916313	0.0102121	-0.585163	0.22244	-0.000360179	0.99946	0.620075	0.189095	-0.0248981	0.962661	-0.5046	0.307341	-0.222253	0.672109	0.275043	0.59784	0.934118	0.00636776	0.361907	0.480841
chr07_AA_00471	chr07_AA_00471	NA	NA	cyan	-0.388984	0.445952	-0.36148	0.481397	-0.855608	0.0297685	-0.365037	0.476765	0.0527892	0.92089	0.265989	0.610426	0.576279	0.231271	-0.459481	0.359282	0.332745	0.519303	-0.464257	0.353646	0.736226	0.0951886	-0.0757574	0.886581	-0.398653	0.433699	0.290157	0.576979	0.72077	0.106068	0.0712636	0.893286	0.0565584	0.915253	-0.793452	0.059587	-0.182416	0.729411
chr10_AA_00324	chr10_AA_00324	NA	NA	cyan	-0.388224	0.44692	-0.40433	0.426555	0.286571	0.58191	-0.0299098	0.955149	-0.696968	0.123829	-0.464453	0.353415	-0.0155884	0.976619	0.569328	0.238277	-0.578042	0.229508	0.923351	0.00858741	-0.584568	0.223027	-0.0104492	0.984327	0.589454	0.218224	-0.0616088	0.907704	-0.466079	0.351505	-0.244544	0.640495	0.29181	0.574709	0.928988	0.00738505	0.408003	0.421955
chr07_AA_00877	chr07_AA_00877	NA	NA	cyan	0.387624	0.447685	0.358148	0.485748	0.813994	0.0486796	0.522164	0.287939	-0.0825977	0.876385	-0.133152	0.801452	-0.406793	0.423469	0.342748	0.506011	-0.370818	0.469268	0.575825	0.231727	-0.827692	0.0419774	0.217859	0.678381	0.26873	0.606609	-0.348092	0.49895	-0.733183	0.0972892	-0.134664	0.799225	0.178691	0.734816	0.745889	0.0886543	0.182457	0.729351
chr05_AA_00552	chr05_AA_00552	NA	NA	cyan	-0.387368	0.448011	-0.385209	0.450766	0.330534	0.522255	-0.122574	0.817059	-0.765978	0.0757412	-0.600815	0.207218	-0.176604	0.737848	0.567124	0.240516	-0.417272	0.410419	0.848223	0.0328064	-0.567871	0.239756	0.0131306	0.980305	0.760951	0.0788865	0.134873	0.798918	-0.514707	0.296119	-0.276243	0.596175	0.138049	0.794242	0.957131	0.0027172	0.323196	0.532086
chr10_AA_00660	chr10_AA_00660	NA	NA	cyan	-0.386444	0.449189	-0.374317	0.464748	0.337755	0.512633	-0.176909	0.737405	-0.7802	0.0671583	-0.683075	0.134746	-0.269323	0.605783	0.568926	0.238685	-0.329784	0.523257	0.787624	0.0628659	-0.537548	0.271342	0.0236545	0.964525	0.839288	0.036667	0.245768	0.638771	-0.554099	0.253913	-0.252132	0.629816	0.0544634	0.918386	0.945968	0.00430032	0.234606	0.654547
chr05_AA_00296	chr05_AA_00296	NA	NA	cyan	0.383518	0.452928	0.355871	0.488729	-0.106446	0.840934	0.592457	0.215292	0.59388	0.213909	0.560742	0.247044	0.307614	0.553134	-0.38339	0.453092	-0.0710911	0.893543	-0.178296	0.735389	-0.0024869	0.99627	0.305053	0.556614	-0.802989	0.0543967	-0.412728	0.416061	-0.08767	0.868832	0.346519	0.501026	0.513899	0.29701	-0.582175	0.225395	-0.407476	0.422614
chr01_AA_00165	chr01_AA_00165	NA	NA	cyan	0.382661	0.454025	0.37392	0.46526	0.886097	0.018722	0.468327	0.348869	-0.262258	0.615631	-0.158047	0.764903	-0.470228	0.346645	0.240706	0.645914	-0.165742	0.753663	0.570037	0.237559	-0.88818	0.0180565	0.287482	0.580657	0.452864	0.367142	-0.161402	0.759999	-0.648347	0.163747	-0.410453	0.418896	0.0647909	0.90295	0.829674	0.0410458	0.313096	0.545702
chr10_AA_00854	chr10_AA_00854	NA	NA	cyan	-0.382309	0.454476	-0.365042	0.476759	0.327004	0.526977	-0.259753	0.619134	-0.718373	0.107802	-0.810628	0.0503972	-0.403077	0.428129	0.638196	0.172672	-0.289791	0.577481	0.685722	0.132635	-0.453327	0.36659	-0.0207077	0.968943	0.895145	0.0159154	0.328652	0.524771	-0.639845	0.171209	-0.0924284	0.861752	-0.0595331	0.910806	0.906696	0.0126524	0.0620309	0.907073
chr11_AA_00927	chr11_AA_00927	NA	NA	cyan	-0.381867	0.455042	-0.373191	0.466201	0.344891	0.503176	-0.264494	0.612511	-0.735846	0.09545	-0.710501	0.113583	-0.325879	0.528486	0.626888	0.182848	-0.330161	0.522753	0.712025	0.112454	-0.464288	0.35361	-0.0868622	0.870034	0.868098	0.0249497	0.228762	0.662842	-0.490459	0.323302	-0.224623	0.668732	-0.0760135	0.886199	0.953535	0.00318839	0.284872	0.584251
chr05_AA_00319	chr05_AA_00319	NA	NA	cyan	-0.38022	0.457154	-0.371009	0.469021	0.34269	0.506087	-0.157761	0.765322	-0.787299	0.0630511	-0.62715	0.182609	-0.224569	0.668809	0.544669	0.263789	-0.34062	0.50883	0.804076	0.0538189	-0.552498	0.255579	0.0193395	0.970994	0.813421	0.0489698	0.205139	0.696607	-0.498531	0.314154	-0.312314	0.546761	0.0719116	0.892319	0.953898	0.00313905	0.315697	0.542187
chr09_AA_00932	chr09_AA_00932	NA	NA	cyan	-0.380151	0.457242	-0.391908	0.442235	0.26656	0.609631	-0.474032	0.34221	-0.443118	0.378827	-0.84791	0.0329379	-0.479748	0.335587	0.885665	0.0188616	-0.475899	0.340042	0.477161	0.33858	-0.17892	0.734484	-0.411539	0.417542	0.806543	0.0525184	0.10582	0.841862	-0.492313	0.321192	0.205371	0.696275	-0.330061	0.522887	0.851443	0.0314644	0.128779	0.807899
chr08_AA_00304	chr08_AA_00304	NA	NA	cyan	0.379483	0.458099	0.36705	0.474151	0.885565	0.0188939	0.446444	0.374824	-0.239088	0.648201	-0.16929	0.748491	-0.480717	0.334469	0.278146	0.59354	-0.196981	0.70835	0.560711	0.247077	-0.867665	0.02511	0.244236	0.64093	0.450302	0.370201	-0.189424	0.719263	-0.642514	0.168852	-0.377504	0.460643	0.0399402	0.940122	0.837446	0.0374882	0.323924	0.531108
chr10_AA_00032	chr10_AA_00032	NA	NA	cyan	-0.379428	0.458171	-0.38114	0.455974	0.315782	0.542072	-0.0799471	0.880335	-0.703339	0.118958	-0.641383	0.169849	-0.193402	0.713514	0.614191	0.194559	-0.484024	0.330662	0.864198	0.0264111	-0.570842	0.236744	0.0354056	0.946914	0.713609	0.111285	0.107633	0.839174	-0.641195	0.170015	-0.122311	0.817449	0.206106	0.695219	0.926517	0.00790134	0.173147	0.742875
chr11_AA_00757	chr11_AA_00757	NA	NA	cyan	-0.377579	0.460546	-0.366876	0.474376	0.337953	0.512369	-0.127222	0.810196	-0.765772	0.075869	-0.681127	0.136309	-0.256867	0.623174	0.569066	0.238543	-0.360016	0.483308	0.819191	0.0460823	-0.56704	0.240602	0.0636189	0.9047	0.807822	0.0518497	0.22839	0.663372	-0.617465	0.191511	-0.208651	0.691565	0.120595	0.819984	0.936659	0.00589098	0.175636	0.739255
chr10_AA_00681	chr10_AA_00681	NA	NA	cyan	-0.375807	0.462828	-0.366743	0.47455	0.349088	0.497638	-0.254423	0.6266	-0.714742	0.110452	-0.752096	0.0845667	-0.360557	0.4826	0.653978	0.158882	-0.343945	0.504426	0.712847	0.111846	-0.467992	0.349261	-0.0727322	0.891094	0.871387	0.0237482	0.240464	0.646256	-0.56509	0.24259	-0.152255	0.773382	-0.0641577	0.903895	0.947885	0.00400322	0.199649	0.704505
chr11_AA_00858	chr11_AA_00858	NA	NA	cyan	-0.375214	0.463592	-0.420495	0.406433	0.215226	0.682146	-0.0453567	0.932012	-0.505413	0.306432	-0.312874	0.546003	0.116263	0.826391	0.644092	0.167464	-0.776093	0.0695887	0.868997	0.0246184	-0.461234	0.35721	-0.214616	0.683019	0.377249	0.46097	-0.345589	0.502254	-0.289613	0.577726	-0.1324	0.802561	0.289164	0.578343	0.858283	0.0287023	0.566756	0.240891
chr08_AA_00850	chr08_AA_00850	NA	NA	cyan	-0.374936	0.46395	-0.381219	0.455873	0.290592	0.576381	0.0212333	0.968155	-0.769193	0.0737603	-0.39621	0.436784	0.0333831	0.949944	0.441973	0.380209	-0.473682	0.342618	0.936605	0.005901	-0.634575	0.175904	0.0929365	0.860997	0.593036	0.214729	0.00456746	0.993149	-0.416052	0.411931	-0.395417	0.437787	0.337978	0.512337	0.909024	0.0120385	0.450397	0.370088
chr02_AA_00249	chr02_AA_00249	NA	NA	cyan	0.374252	0.464831	0.371912	0.467853	0.889479	0.0176473	0.213611	0.684457	-0.213922	0.684012	-0.295575	0.569548	-0.667068	0.147814	0.337991	0.512319	-0.0465662	0.930201	0.346294	0.501322	-0.694761	0.125536	0.0772529	0.884351	0.606161	0.20212	-0.0512309	0.923221	-0.525517	0.28429	-0.364964	0.476861	-0.296471	0.568323	0.825994	0.0427829	0.341653	0.50746
chr02_AA_00521	chr02_AA_00521	NA	NA	cyan	-0.372513	0.467077	-0.363121	0.479259	0.353556	0.491764	-0.23562	0.653111	-0.753141	0.0838876	-0.675299	0.14103	-0.299803	0.563769	0.591956	0.21578	-0.317471	0.539793	0.729263	0.100026	-0.490817	0.322894	-0.0584986	0.912352	0.857068	0.0291844	0.22372	0.670019	-0.472491	0.344005	-0.275657	0.596987	-0.0492899	0.926125	0.956068	0.00285268	0.317675	0.539517
chr03_AA_00309	chr03_AA_00309	NA	NA	cyan	-0.369902	0.470453	-0.401915	0.42959	0.290912	0.575941	-0.345096	0.502905	-0.478529	0.336995	-0.592853	0.214906	-0.236826	0.651403	0.819787	0.0457888	-0.621952	0.187365	0.633249	0.177094	-0.290495	0.576514	-0.426232	0.39937	0.660032	0.153721	-0.144786	0.784338	-0.294235	0.571385	-0.0295324	0.955714	-0.166341	0.75279	0.924139	0.00841407	0.497761	0.315023
[truncated: 2,979 more rows]

## Sheet: P10-M1_geneInfo
Supplementary table. 5 Genes involved in each gene module based on WGCNA analysis.
[truncated: 3,978 more rows]

## Sheet: YFBC_geneInfo
Supplementary table. 5 Genes involved in each gene module based on WGCNA analysis.
[truncated: 3,978 more rows]

## Sheet: FBC_geneInfo
Supplementary table. 5 Genes involved in each gene module based on WGCNA analysis.
[truncated: 3,978 more rows]

## Sheet: YFBS_geneInfo
Supplementary table. 5 Genes involved in each gene module based on WGCNA analysis.
[truncated: 3,978 more rows]

## Sheet: FBS_geneInfo
Supplementary table. 5 Genes involved in each gene module based on WGCNA analysis.
[truncated: 3,978 more rows]
