# Supplementary material for: Transcriptome data reveal conserved patterns of fruiting body development and response to heat stress in the mushroom-forming fungus Flammulina filiformis
Source: PLoS One. 2020 Oct 16;15(10):e0239890. doi: 10.1371/journal.pone.0239890 (PMC7567395; doi:10.1371/journal.pone.0239890)
Supplement: S6 Table — (XLS) [file pone.0239890.s011.xls]

## Sheet: P10-M1 vs. VM
Supplementary table. 6 Go enrichment of the DEGs in each successive developmental stages.
Compare group	Accession	Description	Pval	#Test	#Ref	#notAnnotTest	#notAnnotRef	Genes
P10-M1_up	GO:0005506	iron ion binding	2.72266e-08	36	134	418	4280	chr11_AA_01512;chr02_AA_00162;chr04_AA_00510;chr10_AA_01506;chr11_AA_01113;chr05_AA_00641;chr11_AA_00089;chr04_AA_00444;chr05_AA_00521;chr08_AA_01254;chr09_AA_00563;chr10_AA_01349;chr05_AA_00222;chr10_AA_00961;chr05_AA_00664;chr01_AA_00292;chr06_AA_00017;chr10_AA_01129;chr09_AA_01388;chr11_AA_01450;chr06_AA_00367;chr11_AA_01183;chr10_AA_00561;chr11_AA_00251;chr06_AA_00877;chr10_AA_00976;chr03_AA_…
P10-M1_up	GO:0016705	oxidoreductase activity, acting on paired donors, with incorporation or reduction of molecular oxygen	5.73832e-08	33	120	421	4294	chr11_AA_01512;chr02_AA_00162;chr04_AA_00510;chr10_AA_01506;chr11_AA_01113;chr05_AA_00641;chr11_AA_00089;chr04_AA_00444;chr05_AA_00521;chr08_AA_01254;chr09_AA_00563;chr10_AA_01349;chr05_AA_00222;chr10_AA_00961;chr05_AA_00664;chr06_AA_00017;chr10_AA_01129;chr09_AA_01388;chr11_AA_01450;chr06_AA_00367;chr11_AA_01183;chr10_AA_00561;chr11_AA_00251;chr06_AA_00877;chr10_AA_00976;chr10_AA_00971;chr09_AA_…
P10-M1_up	GO:0020037	heme binding	1.09436e-07	38	153	416	4261	chr11_AA_01512;chr02_AA_00162;chr06_AA_00794;chr04_AA_00510;chr10_AA_01506;chr11_AA_01113;chr05_AA_00641;chr11_AA_00089;chr04_AA_00444;chr05_AA_00521;chr08_AA_01254;chr09_AA_00723;chr09_AA_00563;chr10_AA_01349;chr10_AA_01055;chr05_AA_00222;chr10_AA_00961;chr05_AA_00664;chr06_AA_00017;chr10_AA_01129;chr09_AA_01388;chr11_AA_01450;chr06_AA_00367;chr11_AA_01183;chr10_AA_00561;chr11_AA_00251;chr06_AA_…
P10-M1_up	GO:0055114	oxidation-reduction process	5.6038e-07	85	500	369	3914	chr11_AA_01512;chr09_AA_00566;chr02_AA_00162;chr01_AA_00057;chr06_AA_00794;chr04_AA_00510;chr03_AA_00311;chr07_AA_00250;chr10_AA_01506;chr10_AA_01133;chr11_AA_01113;chr05_AA_00641;chr09_AA_00430;chr11_AA_00089;chr05_AA_00204;chr07_AA_00645;chr04_AA_00444;chr09_AA_00185;chr07_AA_00251;chr10_AA_01391;chr05_AA_00521;chr08_AA_01254;chr07_AA_01065;chr06_AA_00148;chr05_AA_00470;chr07_AA_00831;chr11_AA_…
P10-M1_up	GO:0006807	nitrogen compound metabolic process	0.00103352	6	13	448	4401	chr08_AA_01064;chr05_AA_00513;chr06_AA_00042;chr10_AA_01362;chr10_AA_00715;chr10_AA_00446
P10-M1_up	GO:0016021	integral to membrane	0.0012427	49	312	405	4102	chr06_AA_00149;chr10_AA_00610;chr06_AA_00368;chr11_AA_00557;chr10_AA_00592;chr09_AA_00223;chr01_AA_00369;chr10_AA_00669;chr08_AA_01320;chr11_AA_01388;chr10_AA_00688;chr11_AA_00444;chr10_AA_01207;chr07_AA_00695;chr09_AA_00233;chr06_AA_00758;chr10_AA_00510;chr08_AA_01014;chr07_AA_00148;chr05_AA_00621;chr08_AA_00719;chr03_AA_00106;chr01_AA_00064;chr07_AA_00080;chr09_AA_01055;chr10_AA_01269;chr10_AA_…
P10-M1_up	GO:0016491	oxidoreductase activity	0.00141219	45	282	409	4132	chr10_AA_00968;chr09_AA_00566;chr10_AA_01527;chr03_AA_00447;chr10_AA_01133;chr05_AA_00204;chr07_AA_00645;chr10_AA_01391;chr07_AA_00375;chr07_AA_01065;chr06_AA_00148;chr05_AA_00470;chr07_AA_00831;chr11_AA_01731;chr11_AA_01677;chr08_AA_01103;chr07_AA_00856;chr09_AA_01067;chr05_AA_00402;chr11_AA_01152;chr09_AA_00714;chr01_AA_00229;chr01_AA_00368;chr09_AA_01278;chr01_AA_00292;chr07_AA_01017;chr07_AA_…
P10-M1_up	GO:0055085	transmembrane transport	0.00283789	39	244	415	4170	chr06_AA_00149;chr06_AA_00409;chr10_AA_00610;chr06_AA_00368;chr11_AA_01331;chr01_AA_00369;chr10_AA_00669;chr08_AA_01320;chr11_AA_01388;chr10_AA_00688;chr11_AA_00444;chr10_AA_01207;chr06_AA_00911;chr10_AA_00510;chr07_AA_00148;chr05_AA_00621;chr08_AA_00719;chr06_AA_00524;chr01_AA_00064;chr09_AA_01109;chr01_AA_00277;chr09_AA_01055;chr10_AA_01269;chr10_AA_00462;chr09_AA_01311;chr07_AA_00187;chr11_AA_…
P10-M1_up	GO:0010181	FMN binding	0.00563386	8	28	446	4386	chr10_AA_01391;chr07_AA_00831;chr08_AA_01103;chr07_AA_00856;chr07_AA_00501;chr11_AA_00731;chr10_AA_01406;chr01_AA_00065
P10-M1_up	GO:0016020	membrane	0.00841716	28	172	426	4242	chr11_AA_01624;chr05_AA_00225;chr11_AA_00336;chr09_AA_00579;chr06_AA_00668;chr11_AA_01331;chr11_AA_01349;chr06_AA_00911;chr11_AA_01479;chr08_AA_01014;chr08_AA_01198;chr10_AA_01047;chr02_AA_00260;chr06_AA_00524;chr11_AA_01678;chr10_AA_00507;chr04_AA_00389;chr10_AA_00462;chr11_AA_01662;chr11_AA_00629;chr07_AA_00381;chr06_AA_00708;chr06_AA_00947;chr09_AA_00747;chr07_AA_00131;chr06_AA_00589;chr07_AA_…
P10-M1_up	GO:0016841	ammonia-lyase activity	0.0105116	2	2	452	4412	chr07_AA_00713;chr07_AA_00938
P10-M1_up	GO:0004190	aspartic-type endopeptidase activity	0.0108682	8	31	446	4383	chr11_AA_00532;chr09_AA_01273;chr09_AA_01177;chr06_AA_00226;chr11_AA_01081;chr07_AA_00447;chr05_AA_00657;chr08_AA_00115
P10-M1_up	GO:0004733	pyridoxamine-phosphate oxidase activity	0.0293859	2	3	452	4411	chr07_AA_00501;chr01_AA_00065
P10-M1_up	GO:0004356	glutamate-ammonia ligase activity	0.0293859	2	3	452	4411	chr05_AA_00513;chr10_AA_00446
P10-M1_up	GO:0000981	sequence-specific DNA binding RNA polymerase II transcription factor activity	0.0361815	9	45	445	4369	chr09_AA_01255;chr09_AA_01228;chr10_AA_00598;chr06_AA_00270;chr05_AA_00491;chr11_AA_01663;chr05_AA_00384;chr11_AA_01530;chr10_AA_00699
P10-M1_up	GO:0004806	triglyceride lipase activity	0.0405987	3	8	451	4406	chr04_AA_00090;chr11_AA_01323;chr06_AA_00971
P10-M1_up	GO:0008270	zinc ion binding	0.045498	34	248	420	4166	chr07_AA_00932;chr09_AA_01255;chr05_AA_00574;chr09_AA_01228;chr01_AA_00067;chr10_AA_00598;chr06_AA_00270;chr08_AA_00855;chr08_AA_01106;chr07_AA_00165;chr06_AA_00148;chr06_AA_00592;chr11_AA_00829;chr05_AA_00491;chr11_AA_01663;chr03_AA_00448;chr07_AA_00807;chr01_AA_00228;chr06_AA_00254;chr03_AA_00236;chr11_AA_01140;chr09_AA_00334;chr03_AA_00383;chr08_AA_00658;chr05_AA_00685;chr10_AA_00751;chr08_AA_…
P10-M1_up	GO:0009277	fungal-type cell wall	0.0476162	4	14	450	4400	chr11_AA_00874;chr03_AA_00276;chr05_AA_00590;chr01_AA_00146
P10-M1_up	GO:0005199	structural constituent of cell wall	0.0476162	4	14	450	4400	chr11_AA_00874;chr03_AA_00276;chr05_AA_00590;chr01_AA_00146
P10-M1_up	GO:0006351	transcription, DNA-dependent	0.0490329	14	85	440	4329	chr05_AA_00574;chr09_AA_01228;chr08_AA_00855;chr06_AA_00592;chr11_AA_01663;chr01_AA_00228;chr06_AA_00254;chr09_AA_00334;chr03_AA_00383;chr10_AA_00830;chr05_AA_00384;chr07_AA_00587;chr11_AA_01530;chr10_AA_00699
VM-up	GO:0008152	metabolic process	1.22397e-08	65	275	460	4139	chr11_AA_01002;chr03_AA_00057;chr09_AA_01180;chr04_AA_00527;chr09_AA_00310;chr10_AA_00351;chr09_AA_00771;chr07_AA_00737;chr04_AA_00481;chr09_AA_00575;chr04_AA_00274;chr07_AA_00915;chr06_AA_00343;chr10_AA_00562;chr11_AA_01103;chr06_AA_00375;chr09_AA_01087;chr09_AA_00614;chr07_AA_00617;chr05_AA_00327;chr09_AA_00255;chr11_AA_00236;chr10_AA_00356;chr09_AA_00761;chr09_AA_00762;chr09_AA_01392;chr11_AA_…
VM-up	GO:0055114	oxidation-reduction process	2.06685e-06	93	500	432	3914	chr08_AA_00287;chr10_AA_00283;chr11_AA_01050;chr09_AA_01207;chr01_AA_00418;chr07_AA_00159;chr08_AA_01074;chr09_AA_00351;chr01_AA_00163;chr10_AA_00646;chr09_AA_01372;chr11_AA_00287;chr01_AA_00112;chr10_AA_01023;chr07_AA_00864;chr04_AA_00646;chr10_AA_00991;chr08_AA_00139;chr09_AA_01078;chr03_AA_00242;chr07_AA_01009;chr08_AA_00481;chr05_AA_00674;chr09_AA_01087;chr10_AA_00693;chr05_AA_00734;chr07_AA_…
VM-up	GO:0055085	transmembrane transport	2.21016e-06	54	244	471	4170	chr06_AA_00752;chr01_AA_00202;chr11_AA_00060;chr05_AA_00173;chr10_AA_00733;chr05_AA_00845;chr11_AA_00800;chr06_AA_00694;chr09_AA_01099;chr10_AA_00938;chr11_AA_01035;chr08_AA_00936;chr10_AA_01220;chr04_AA_00063;chr08_AA_00258;chr11_AA_01495;chr11_AA_00801;chr11_AA_00917;chr11_AA_00309;chr01_AA_00113;chr11_AA_01276;chr10_AA_00937;chr06_AA_00979;chr11_AA_00802;chr02_AA_00442;chr01_AA_00447;chr11_AA_…
VM-up	GO:0005975	carbohydrate metabolic process	3.07938e-06	41	168	484	4246	chr09_AA_01313;chr08_AA_01212;chr05_AA_00728;chr07_AA_01018;chr03_AA_00387;chr09_AA_00036;chr10_AA_00718;chr11_AA_00528;chr10_AA_01597;chr03_AA_00260;chr06_AA_00639;chr04_AA_00319;chr08_AA_00250;chr07_AA_00553;chr11_AA_01097;chr06_AA_00028;chr09_AA_00780;chr09_AA_00956;chr09_AA_00287;chr06_AA_00608;chr09_AA_00203;chr07_AA_00796;chr07_AA_00886;chr05_AA_00082;chr10_AA_00992;chr10_AA_00735;chr05_AA_…
VM-up	GO:0022857	transmembrane transporter activity	7.66032e-06	18	50	507	4364	chr05_AA_00845;chr11_AA_00800;chr09_AA_01099;chr11_AA_01035;chr10_AA_01220;chr04_AA_00063;chr08_AA_00258;chr11_AA_00801;chr11_AA_00309;chr11_AA_00802;chr01_AA_00447;chr08_AA_00585;chr09_AA_00913;chr07_AA_00167;chr11_AA_01135;chr09_AA_00247;chr09_AA_01152;chr08_AA_00613
VM-up	GO:0016829	lyase activity	9.21381e-06	10	18	515	4396	chr05_AA_00688;chr09_AA_00614;chr10_AA_00661;chr10_AA_00356;chr08_AA_00750;chr09_AA_01392;chr02_AA_00442;chr10_AA_01430;chr08_AA_00832;chr08_AA_00957
VM-up	GO:0004553	hydrolase activity, hydrolyzing O-glycosyl compounds	1.28684e-05	29	108	496	4306	chr09_AA_01313;chr08_AA_01212;chr09_AA_00036;chr10_AA_00718;chr10_AA_01597;chr04_AA_00319;chr10_AA_00618;chr07_AA_00553;chr11_AA_01097;chr06_AA_00028;chr09_AA_00956;chr09_AA_00287;chr09_AA_00203;chr07_AA_00796;chr07_AA_00886;chr05_AA_00082;chr10_AA_00735;chr05_AA_00675;chr09_AA_00570;chr07_AA_00494;chr09_AA_00265;chr11_AA_01185;chr08_AA_00019;chr03_AA_00398;chr05_AA_00667;chr11_AA_00771;chr09_AA_…
VM-up	GO:0003824	catalytic activity	0.000151606	41	196	484	4218	chr09_AA_01180;chr01_AA_00418;chr09_AA_00771;chr07_AA_00737;chr09_AA_00053;chr04_AA_00274;chr07_AA_00915;chr06_AA_00343;chr10_AA_00562;chr11_AA_01103;chr05_AA_00327;chr09_AA_00255;chr09_AA_00762;chr11_AA_01147;chr02_AA_00228;chr10_AA_00695;chr07_AA_00914;chr06_AA_00608;chr10_AA_01433;chr10_AA_00766;chr02_AA_00274;chr11_AA_01548;chr11_AA_01031;chr04_AA_00145;chr10_AA_00289;chr05_AA_00852;chr09_AA_…
VM-up	GO:0050661	NADP binding	0.000288148	7	13	518	4401	chr10_AA_00646;chr08_AA_00517;chr10_AA_00358;chr08_AA_00771;chr11_AA_01573;chr11_AA_00704;chr03_AA_00179
VM-up	GO:0016021	integral to membrane	0.000405181	57	312	468	4102	chr06_AA_00752;chr07_AA_00669;chr04_AA_00648;chr01_AA_00202;chr11_AA_00060;chr05_AA_00173;chr05_AA_00845;chr11_AA_00800;chr09_AA_01099;chr08_AA_00493;chr11_AA_01035;chr08_AA_00936;chr10_AA_01220;chr04_AA_00063;chr08_AA_00258;chr11_AA_01495;chr11_AA_00801;chr11_AA_00917;chr11_AA_00309;chr01_AA_00113;chr03_AA_00414;chr11_AA_01276;chr06_AA_00979;chr11_AA_00802;chr02_AA_00442;chr07_AA_00115;chr01_AA_…
VM-up	GO:0016491	oxidoreductase activity	0.000584204	52	282	473	4132	chr11_AA_01002;chr03_AA_00057;chr11_AA_01050;chr07_AA_00159;chr08_AA_01074;chr01_AA_00163;chr01_AA_00112;chr04_AA_00481;chr09_AA_00575;chr04_AA_00646;chr08_AA_00139;chr09_AA_01078;chr07_AA_01009;chr08_AA_00481;chr02_AA_00341;chr09_AA_01087;chr10_AA_00693;chr09_AA_00869;chr10_AA_01388;chr11_AA_00236;chr07_AA_00950;chr09_AA_00761;chr11_AA_00982;chr04_AA_00267;chr03_AA_00227;chr08_AA_00839;chr01_AA_…
VM-up	GO:0006749	glutathione metabolic process	0.00166457	3	3	522	4411	chr08_AA_01097;chr09_AA_00867;chr07_AA_00833
VM-up	GO:0003840	gamma-glutamyltransferase activity	0.00166457	3	3	522	4411	chr08_AA_01097;chr09_AA_00867;chr07_AA_00833
VM-up	GO:0050660	flavin adenine dinucleotide binding	0.00237181	19	81	506	4333	chr09_AA_01207;chr07_AA_00159;chr10_AA_00646;chr11_AA_00287;chr10_AA_01023;chr09_AA_01078;chr08_AA_00481;chr07_AA_01046;chr05_AA_00405;chr11_AA_00982;chr06_AA_00372;chr09_AA_01234;chr07_AA_00951;chr11_AA_01064;chr06_AA_00591;chr09_AA_00055;chr08_AA_00306;chr05_AA_00240;chr09_AA_00064
VM-up	GO:0000287	magnesium ion binding	0.00485914	8	24	517	4390	chr05_AA_00688;chr10_AA_00661;chr02_AA_00442;chr08_AA_00510;chr10_AA_01430;chr10_AA_00766;chr11_AA_00400;chr11_AA_00500
VM-up	GO:0020037	heme binding	0.00641185	29	153	496	4261	chr08_AA_00287;chr10_AA_00283;chr09_AA_00351;chr09_AA_01372;chr07_AA_00864;chr10_AA_00991;chr05_AA_00734;chr06_AA_00378;chr07_AA_00950;chr10_AA_01339;chr03_AA_00071;chr08_AA_00644;chr10_AA_01110;chr02_AA_00189;chr05_AA_00748;chr10_AA_01128;chr10_AA_00997;chr09_AA_01234;chr06_AA_00648;chr08_AA_00905;chr09_AA_01118;chr07_AA_00463;chr08_AA_00018;chr04_AA_00320;chr08_AA_00463;chr09_AA_00192;chr08_AA_…
VM-up	GO:0004089	carbonate dehydratase activity	0.00928375	4	8	521	4406	chr10_AA_00526;chr08_AA_00633;chr09_AA_00774;chr10_AA_00387
VM-up	GO:0016705	oxidoreductase activity, acting on paired donors, with incorporation or reduction of molecular oxygen	0.0125989	23	120	502	4294	chr08_AA_00287;chr10_AA_00283;chr09_AA_00351;chr09_AA_01372;chr07_AA_00864;chr10_AA_00991;chr05_AA_00734;chr06_AA_00378;chr10_AA_01339;chr03_AA_00071;chr08_AA_00644;chr10_AA_01110;chr05_AA_00748;chr10_AA_01128;chr10_AA_00997;chr06_AA_00648;chr09_AA_01118;chr07_AA_00463;chr08_AA_00018;chr08_AA_00463;chr09_AA_00192;chr07_AA_00464;chr08_AA_00984
VM-up	GO:0005506	iron ion binding	0.0133338	25	134	500	4280	chr08_AA_00287;chr10_AA_00283;chr09_AA_00351;chr09_AA_01372;chr07_AA_00864;chr10_AA_00991;chr03_AA_00242;chr05_AA_00734;chr06_AA_00378;chr10_AA_01339;chr03_AA_00071;chr01_AA_00156;chr08_AA_00644;chr10_AA_01110;chr05_AA_00748;chr10_AA_01128;chr10_AA_00997;chr06_AA_00648;chr09_AA_01118;chr07_AA_00463;chr08_AA_00018;chr08_AA_00463;chr09_AA_00192;chr07_AA_00464;chr08_AA_00984
VM-up	GO:0030245	cellulose catabolic process	0.0140691	2	2	523	4412	chr10_AA_00618;chr09_AA_00126
VM-up	GO:0016301	kinase activity	0.0140691	2	2	523	4412	chr09_AA_01083;chr09_AA_01252
VM-up	GO:0016614	oxidoreductase activity, acting on CH-OH group of donors	0.0166285	8	29	517	4385	chr09_AA_01207;chr11_AA_00287;chr10_AA_01023;chr07_AA_01046;chr06_AA_00372;chr06_AA_00591;chr09_AA_00055;chr08_AA_00306
VM-up	GO:0010333	terpene synthase activity	0.0229374	4	10	521	4404	chr05_AA_00688;chr10_AA_00661;chr02_AA_00442;chr10_AA_01430
VM-up	GO:0006396	RNA processing	0.0251725	5	15	520	4399	chr11_AA_00715;chr10_AA_00356;chr05_AA_00455;chr09_AA_00285;chr11_AA_01025
VM-up	GO:0004650	polygalacturonase activity	0.0252513	3	6	522	4408	chr03_AA_00387;chr10_AA_00992;chr04_AA_00471
VM-up	GO:0004525	ribonuclease III activity	0.0252513	3	6	522	4408	chr11_AA_00715;chr09_AA_00285;chr11_AA_01025
VM-up	GO:0030976	thiamine pyrophosphate binding	0.0388782	2	3	523	4411	chr10_AA_00766;chr03_AA_00258
VM-up	GO:0008677	2-dehydropantoate 2-reductase activity	0.0388782	2	3	523	4411	chr08_AA_00517;chr11_AA_01573
VM-up	GO:0008237	metallopeptidase activity	0.0388782	2	3	523	4411	chr08_AA_00425;chr10_AA_00138
VM-up	GO:0030170	pyridoxal phosphate binding	0.0408475	7	28	518	4386	chr07_AA_00156;chr07_AA_01040;chr06_AA_00672;chr11_AA_00809;chr06_AA_00268;chr04_AA_00040;chr06_AA_00588
VM-up	GO:0006812	cation transport	0.0446139	4	12	521	4402	chr02_AA_00442;chr11_AA_01046;chr08_AA_00260;chr08_AA_00892

## Sheet: YFBC vs. P10-M1
Supplementary table. 6 Go enrichment of the DEGs in each successive developmental stages.
Compare group	Accession	Description	Pval	#Test	#Ref	#notAnnotTest	#notAnnotRef	Genes
YFBC_up	GO:0005840	ribosome	2.31541e-08	23	84	309	4330	chr09_AA_00734;chr06_AA_00333;chr01_AA_00394;chr10_AA_00609;chr07_AA_00477;chr07_AA_00354;chr10_AA_00239;chr11_AA_00598;chr08_AA_00715;chr11_AA_00567;chr11_AA_00134;chr08_AA_00866;chr07_AA_00753;chr07_AA_00436;chr11_AA_01525;chr11_AA_00139;chr07_AA_00438;chr07_AA_00368;chr08_AA_00965;chr05_AA_00588;chr11_AA_00662;chr11_AA_01614;chr10_AA_00357
YFBC_up	GO:0003735	structural constituent of ribosome	3.76805e-08	23	86	309	4328	chr09_AA_00734;chr06_AA_00333;chr01_AA_00394;chr10_AA_00609;chr07_AA_00477;chr07_AA_00354;chr10_AA_00239;chr11_AA_00598;chr08_AA_00715;chr11_AA_00567;chr11_AA_00134;chr08_AA_00866;chr07_AA_00753;chr07_AA_00436;chr11_AA_01525;chr11_AA_00139;chr07_AA_00438;chr07_AA_00368;chr08_AA_00965;chr05_AA_00588;chr11_AA_00662;chr11_AA_01614;chr10_AA_00357
YFBC_up	GO:0006412	translation	1.13495e-07	22	84	310	4330	chr09_AA_00734;chr06_AA_00333;chr01_AA_00394;chr10_AA_00609;chr07_AA_00477;chr07_AA_00354;chr10_AA_00239;chr11_AA_00598;chr08_AA_00715;chr11_AA_00567;chr08_AA_00866;chr07_AA_00753;chr07_AA_00436;chr11_AA_01525;chr11_AA_00139;chr07_AA_00438;chr07_AA_00368;chr08_AA_00965;chr05_AA_00588;chr11_AA_00662;chr11_AA_01614;chr10_AA_00357
YFBC_up	GO:0044267	cellular protein metabolic process	3.1803e-06	7	11	325	4403	chr10_AA_00172;chr10_AA_00428;chr07_AA_00342;chr09_AA_00554;chr09_AA_01017;chr08_AA_00404;chr07_AA_00643
YFBC_up	GO:0006260	DNA replication	8.81343e-06	10	26	322	4388	chr11_AA_00649;chr05_AA_00713;chr07_AA_00348;chr08_AA_00656;chr07_AA_00689;chr06_AA_00940;chr08_AA_00704;chr11_AA_01690;chr11_AA_01003;chr11_AA_01689
YFBC_up	GO:0003677	DNA binding	1.27777e-05	30	176	302	4238	chr03_AA_00288;chr10_AA_00146;chr06_AA_00223;chr06_AA_00224;chr11_AA_00649;chr10_AA_01249;chr10_AA_00830;chr10_AA_00673;chr10_AA_01311;chr07_AA_00348;chr10_AA_01471;chr04_AA_00335;chr06_AA_00215;chr03_AA_00144;chr08_AA_00656;chr07_AA_00689;chr07_AA_00787;chr05_AA_00307;chr10_AA_01312;chr11_AA_00850;chr08_AA_00704;chr09_AA_01282;chr11_AA_01020;chr11_AA_01690;chr11_AA_01003;chr05_AA_00365;chr08_AA_…
YFBC_up	GO:0005622	intracellular	1.72733e-05	21	103	311	4311	chr06_AA_00333;chr01_AA_00394;chr10_AA_00609;chr07_AA_00877;chr10_AA_00239;chr11_AA_00598;chr08_AA_00715;chr11_AA_00567;chr11_AA_00134;chr04_AA_00357;chr09_AA_00270;chr07_AA_00753;chr07_AA_00436;chr11_AA_01525;chr11_AA_00139;chr07_AA_00438;chr08_AA_00965;chr05_AA_00588;chr11_AA_00662;chr11_AA_01614;chr10_AA_00357
YFBC_up	GO:0051276	chromosome organization	0.00157933	3	4	329	4410	chr07_AA_00298;chr11_AA_00761;chr06_AA_00546
YFBC_up	GO:0006457	protein folding	0.0045229	6	22	326	4392	chr11_AA_01541;chr07_AA_00674;chr10_AA_00198;chr11_AA_00914;chr08_AA_01096;chr07_AA_00177
YFBC_up	GO:0006364	rRNA processing	0.0045349	4	10	328	4404	chr08_AA_00547;chr11_AA_00612;chr09_AA_01422;chr11_AA_01617
YFBC_up	GO:0042254	ribosome biogenesis	0.0045349	4	10	328	4404	chr07_AA_00238;chr08_AA_00810;chr02_AA_00131;chr11_AA_00134
YFBC_up	GO:0005730	nucleolus	0.00560758	2	2	330	4412	chr08_AA_00810;chr11_AA_00612
YFBC_up	GO:0005634	nucleus	0.0103137	23	185	309	4229	chr06_AA_00270;chr07_AA_00238;chr03_AA_00288;chr10_AA_00146;chr07_AA_00584;chr03_AA_00144;chr07_AA_00760;chr07_AA_00689;chr06_AA_00940;chr09_AA_01282;chr02_AA_00131;chr06_AA_00331;chr09_AA_00924;chr01_AA_00030;chr08_AA_01050;chr11_AA_01657;chr09_AA_00279;chr05_AA_00491;chr11_AA_01020;chr06_AA_00567;chr02_AA_00123;chr08_AA_00691;chr09_AA_00178
YFBC_up	GO:0003899	DNA-directed RNA polymerase activity	0.0108187	6	26	326	4388	chr10_AA_00830;chr09_AA_01418;chr11_AA_00850;chr09_AA_01282;chr11_AA_01020;chr09_AA_00105
YFBC_up	GO:0005094	Rho GDP-dissociation inhibitor activity	0.0159864	2	3	330	4411	chr11_AA_00788;chr11_AA_00787
YFBC_up	GO:0006606	protein import into nucleus	0.0159864	2	3	330	4411	chr01_AA_00030;chr08_AA_01050
YFBC_up	GO:0016833	oxo-acid-lyase activity	0.0159864	2	3	330	4411	chr10_AA_00191;chr08_AA_00540
YFBC_up	GO:0005694	chromosome	0.0249779	3	9	329	4405	chr07_AA_00298;chr11_AA_00761;chr06_AA_00546
YFBC_up	GO:0008565	protein transporter activity	0.0303935	2	4	330	4410	chr01_AA_00030;chr08_AA_01050
YFBC_up	GO:0042597	periplasmic space	0.0303935	2	4	330	4410	chr03_AA_00373;chr08_AA_00820
YFBC_up	GO:0000105	histidine biosynthetic process	0.0303935	2	4	330	4410	chr10_AA_00585;chr11_AA_00597
YFBC_up	GO:0045135	poly(beta-D-mannuronate) lyase activity	0.0303935	2	4	330	4410	chr03_AA_00373;chr08_AA_00820
YFBC_up	GO:0042122	alginic acid catabolic process	0.0303935	2	4	330	4410	chr03_AA_00373;chr08_AA_00820
YFBC_up	GO:0051087	chaperone binding	0.0303935	2	4	330	4410	chr10_AA_00743;chr07_AA_00623
YFBC_up	GO:0008026	ATP-dependent helicase activity	0.0314414	10	69	322	4345	chr10_AA_00582;chr11_AA_00592;chr10_AA_01378;chr08_AA_01225;chr07_AA_00760;chr07_AA_00445;chr10_AA_00200;chr08_AA_00635;chr08_AA_00926;chr08_AA_01083
YFBC_up	GO:0003755	peptidyl-prolyl cis-trans isomerase activity	0.0337392	3	10	329	4404	chr11_AA_01541;chr11_AA_00914;chr07_AA_00177
YFBC_up	GO:0005524	ATP binding	0.0397684	52	549	280	3865	chr10_AA_00296;chr07_AA_00685;chr10_AA_00582;chr10_AA_00687;chr08_AA_00616;chr06_AA_00340;chr10_AA_00668;chr08_AA_00679;chr07_AA_00777;chr07_AA_00929;chr11_AA_00592;chr10_AA_00165;chr10_AA_01378;chr08_AA_01225;chr05_AA_00713;chr07_AA_00348;chr06_AA_00278;chr10_AA_00198;chr06_AA_00491;chr01_AA_00412;chr03_AA_00062;chr10_AA_00523;chr07_AA_00760;chr08_AA_00656;chr07_AA_00689;chr07_AA_00298;chr10_AA_…
YFBC_up	GO:0004386	helicase activity	0.0467014	12	94	320	4320	chr10_AA_00582;chr08_AA_00679;chr11_AA_00592;chr08_AA_01225;chr07_AA_00760;chr07_AA_00445;chr10_AA_00200;chr08_AA_00635;chr09_AA_01341;chr08_AA_01168;chr08_AA_00926;chr08_AA_01083
YFBC_up	GO:0005815	microtubule organizing center	0.0481699	2	5	330	4409	chr09_AA_01065;chr11_AA_00611
YFBC_up	GO:0000922	spindle pole	0.0481699	2	5	330	4409	chr09_AA_01065;chr11_AA_00611
YFBC_up	GO:0006164	purine nucleotide biosynthetic process	0.0481699	2	5	330	4409	chr06_AA_00278;chr02_AA_00182
YFBC_up	GO:0006334	nucleosome assembly	0.0481699	2	5	330	4409	chr10_AA_00146;chr08_AA_00691
P10-M1_up	GO:0055114	oxidation-reduction process	2.38898e-07	81	500	337	3914	chr10_AA_01414;chr09_AA_00051;chr03_AA_00247;chr08_AA_01254;chr09_AA_00566;chr07_AA_00617;chr11_AA_00317;chr09_AA_00714;chr06_AA_00877;chr10_AA_01347;chr11_AA_01140;chr09_AA_00386;chr07_AA_01017;chr10_AA_01506;chr08_AA_00306;chr01_AA_00368;chr08_AA_00650;chr04_AA_00510;chr03_AA_00192;chr11_AA_01508;chr08_AA_01120;chr01_AA_00292;chr05_AA_00222;chr09_AA_00563;chr07_AA_01065;chr10_AA_00991;chr10_AA_…
P10-M1_up	GO:0016020	membrane	9.30218e-07	37	172	381	4242	chr11_AA_01630;chr11_AA_00336;chr11_AA_01478;chr11_AA_01678;chr05_AA_00225;chr11_AA_01624;chr07_AA_00334;chr08_AA_00333;chr11_AA_01274;chr10_AA_01286;chr01_AA_00234;chr01_AA_00373;chr11_AA_00672;chr11_AA_00629;chr04_AA_00674;chr01_AA_00444;chr11_AA_00564;chr08_AA_01198;chr07_AA_00381;chr11_AA_01479;chr06_AA_00911;chr10_AA_00507;chr10_AA_00593;chr02_AA_00260;chr10_AA_00179;chr07_AA_00901;chr11_AA_…
P10-M1_up	GO:0016705	oxidoreductase activity, acting on paired donors, with incorporation or reduction of molecular oxygen	1.2297e-06	29	120	389	4294	chr08_AA_01254;chr06_AA_00877;chr10_AA_01347;chr10_AA_01506;chr04_AA_00510;chr03_AA_00192;chr11_AA_01508;chr05_AA_00222;chr09_AA_00563;chr10_AA_00991;chr10_AA_01349;chr03_AA_00188;chr10_AA_01110;chr05_AA_00210;chr06_AA_00367;chr08_AA_00856;chr09_AA_00838;chr08_AA_00984;chr11_AA_00254;chr07_AA_01034;chr10_AA_01128;chr09_AA_00957;chr03_AA_00187;chr11_AA_01113;chr10_AA_00989;chr10_AA_01339;chr03_AA_…
P10-M1_up	GO:0005506	iron ion binding	1.44745e-06	31	134	387	4280	chr03_AA_00247;chr08_AA_01254;chr06_AA_00877;chr10_AA_01347;chr10_AA_01506;chr04_AA_00510;chr03_AA_00192;chr11_AA_01508;chr01_AA_00292;chr05_AA_00222;chr09_AA_00563;chr10_AA_00991;chr10_AA_01349;chr03_AA_00188;chr10_AA_01110;chr05_AA_00210;chr06_AA_00367;chr08_AA_00856;chr09_AA_00838;chr08_AA_00984;chr11_AA_00254;chr07_AA_01034;chr10_AA_01128;chr09_AA_00957;chr03_AA_00187;chr11_AA_01113;chr10_AA_…
P10-M1_up	GO:0020037	heme binding	3.49031e-06	33	153	385	4261	chr08_AA_01254;chr06_AA_00877;chr10_AA_01347;chr10_AA_01506;chr04_AA_00510;chr03_AA_00192;chr11_AA_01508;chr05_AA_00222;chr09_AA_00563;chr10_AA_00991;chr10_AA_01349;chr03_AA_00188;chr10_AA_01110;chr07_AA_00804;chr05_AA_00210;chr06_AA_00367;chr04_AA_00320;chr08_AA_00856;chr09_AA_00838;chr08_AA_00984;chr11_AA_00254;chr09_AA_00723;chr07_AA_01034;chr10_AA_01128;chr09_AA_00957;chr03_AA_00187;chr11_AA_…
P10-M1_up	GO:0055085	transmembrane transport	2.95547e-05	43	244	375	4170	chr06_AA_00368;chr10_AA_01269;chr07_AA_00187;chr07_AA_00032;chr11_AA_01522;chr04_AA_00063;chr09_AA_01055;chr10_AA_00510;chr05_AA_00845;chr10_AA_00610;chr08_AA_00405;chr01_AA_00444;chr06_AA_00149;chr10_AA_00944;chr11_AA_00086;chr06_AA_00745;chr09_AA_01070;chr07_AA_00829;chr09_AA_00253;chr08_AA_00260;chr06_AA_00506;chr05_AA_00408;chr10_AA_00675;chr01_AA_00369;chr08_AA_00719;chr11_AA_01046;chr11_AA_…
P10-M1_up	GO:0009277	fungal-type cell wall	0.000121796	7	14	411	4400	chr05_AA_00737;chr11_AA_00874;chr05_AA_00700;chr05_AA_00590;chr05_AA_00699;chr01_AA_00146;chr03_AA_00276
P10-M1_up	GO:0005199	structural constituent of cell wall	0.000121796	7	14	411	4400	chr05_AA_00737;chr11_AA_00874;chr05_AA_00700;chr05_AA_00590;chr05_AA_00699;chr01_AA_00146;chr03_AA_00276
P10-M1_up	GO:0016491	oxidoreductase activity	0.000446506	44	282	374	4132	chr10_AA_00968;chr03_AA_00247;chr09_AA_00566;chr04_AA_00433;chr10_AA_01576;chr11_AA_00317;chr09_AA_00714;chr11_AA_01140;chr09_AA_00386;chr07_AA_01017;chr08_AA_01068;chr01_AA_00368;chr08_AA_00650;chr01_AA_00292;chr07_AA_00897;chr07_AA_01065;chr06_AA_00667;chr05_AA_00440;chr11_AA_01695;chr08_AA_00839;chr11_AA_00797;chr08_AA_00948;chr08_AA_00383;chr06_AA_00725;chr09_AA_01150;chr04_AA_00320;chr09_AA_…
P10-M1_up	GO:0016021	integral to membrane	0.000641478	47	312	371	4102	chr06_AA_00368;chr10_AA_01269;chr07_AA_00187;chr11_AA_01522;chr10_AA_00479;chr08_AA_00333;chr04_AA_00063;chr10_AA_00148;chr09_AA_01055;chr10_AA_00510;chr05_AA_00845;chr10_AA_00610;chr08_AA_00405;chr03_AA_00192;chr06_AA_00149;chr10_AA_00944;chr07_AA_01064;chr11_AA_00086;chr06_AA_00745;chr09_AA_01070;chr07_AA_00829;chr09_AA_00253;chr08_AA_01114;chr08_AA_00260;chr06_AA_00506;chr05_AA_00408;chr10_AA_…
P10-M1_up	GO:0022857	transmembrane transporter activity	0.00187361	12	50	406	4364	chr04_AA_00063;chr05_AA_00845;chr10_AA_00944;chr11_AA_00086;chr06_AA_00745;chr07_AA_00829;chr10_AA_00675;chr01_AA_00369;chr09_AA_00752;chr11_AA_01135;chr08_AA_01086;chr07_AA_01038
P10-M1_up	GO:0008270	zinc ion binding	0.00289556	37	248	381	4166	chr08_AA_00633;chr01_AA_00067;chr10_AA_00598;chr10_AA_00943;chr01_AA_00228;chr11_AA_01140;chr09_AA_01255;chr10_AA_00220;chr08_AA_01106;chr09_AA_00334;chr09_AA_00782;chr06_AA_00592;chr08_AA_00440;chr11_AA_01551;chr08_AA_00855;chr09_AA_00783;chr01_AA_00428;chr09_AA_01150;chr07_AA_00561;chr11_AA_00794;chr02_AA_00284;chr07_AA_00587;chr07_AA_00807;chr07_AA_00142;chr11_AA_01523;chr06_AA_00254;chr03_AA_…
P10-M1_up	GO:0000981	sequence-specific DNA binding RNA polymerase II transcription factor activity	0.00787901	10	45	408	4369	chr10_AA_00598;chr10_AA_00943;chr09_AA_01255;chr11_AA_01551;chr09_AA_00783;chr07_AA_00561;chr11_AA_00794;chr09_AA_00964;chr07_AA_00743;chr07_AA_00875
P10-M1_up	GO:0004553	hydrolase activity, hydrolyzing O-glycosyl compounds	0.0115311	18	108	400	4306	chr07_AA_00374;chr05_AA_00295;chr05_AA_00514;chr11_AA_01097;chr11_AA_01425;chr07_AA_00834;chr09_AA_00570;chr08_AA_00467;chr06_AA_00823;chr11_AA_00891;chr08_AA_01278;chr10_AA_01021;chr09_AA_00269;chr07_AA_00886;chr10_AA_00936;chr09_AA_00287;chr09_AA_00284;chr11_AA_00796
P10-M1_up	GO:0050662	coenzyme binding	0.0133285	5	16	413	4398	chr02_AA_00393;chr03_AA_00194;chr11_AA_01601;chr03_AA_00308;chr04_AA_00302
P10-M1_up	GO:0015205	nucleobase transmembrane transporter activity	0.0134737	3	6	415	4408	chr10_AA_01286;chr11_AA_00672;chr11_AA_00564
P10-M1_up	GO:0015299	solute:hydrogen antiporter activity	0.0134737	3	6	415	4408	chr09_AA_00253;chr11_AA_01046;chr02_AA_00442
P10-M1_up	GO:0015851	nucleobase transport	0.0134737	3	6	415	4408	chr10_AA_01286;chr11_AA_00672;chr11_AA_00564
P10-M1_up	GO:0006812	cation transport	0.0210298	4	12	414	4402	chr09_AA_00253;chr08_AA_00260;chr11_AA_01046;chr02_AA_00442
P10-M1_up	GO:0004571	mannosyl-oligosaccharide 1,2-alpha-mannosidase activity	0.021944	3	7	415	4407	chr11_AA_01478;chr11_AA_01479;chr06_AA_00594
P10-M1_up	GO:0008272	sulfate transport	0.0250414	2	3	416	4411	chr10_AA_00148;chr07_AA_01064
P10-M1_up	GO:0015116	sulfate transmembrane transporter activity	0.0250414	2	3	416	4411	chr10_AA_00148;chr07_AA_01064
P10-M1_up	GO:0005507	copper ion binding	0.0280305	5	19	413	4395	chr09_AA_00566;chr07_AA_01017;chr06_AA_00725;chr11_AA_01706;chr08_AA_00265
P10-M1_up	GO:0006355	regulation of transcription, DNA-dependent	0.0281433	19	127	399	4287	chr03_AA_00042;chr11_AA_00101;chr10_AA_00598;chr10_AA_00943;chr09_AA_01255;chr08_AA_01106;chr11_AA_01551;chr09_AA_00783;chr07_AA_00561;chr11_AA_01706;chr11_AA_00794;chr11_AA_00699;chr08_AA_01307;chr07_AA_00603;chr03_AA_00003;chr08_AA_00849;chr09_AA_00964;chr07_AA_00743;chr07_AA_00875
P10-M1_up	GO:0044237	cellular metabolic process	0.034566	5	20	413	4394	chr02_AA_00393;chr03_AA_00194;chr11_AA_01601;chr03_AA_00308;chr04_AA_00302
P10-M1_up	GO:0004222	metalloendopeptidase activity	0.034566	5	20	413	4394	chr01_AA_00067;chr10_AA_00295;chr09_AA_01075;chr09_AA_00183;chr04_AA_00526
P10-M1_up	GO:0004197	cysteine-type endopeptidase activity	0.0366152	6	27	412	4387	chr11_AA_01794;chr11_AA_00332;chr11_AA_01816;chr11_AA_01812;chr09_AA_01101;chr07_AA_00481
P10-M1_up	GO:0005634	nucleus	0.0405423	25	185	393	4229	chr10_AA_00598;chr10_AA_00943;chr01_AA_00228;chr09_AA_01255;chr10_AA_00220;chr09_AA_00334;chr09_AA_00782;chr06_AA_00592;chr11_AA_01551;chr08_AA_00855;chr09_AA_00783;chr07_AA_00561;chr11_AA_01706;chr11_AA_00794;chr07_AA_00587;chr08_AA_01307;chr07_AA_00142;chr07_AA_00603;chr06_AA_00254;chr11_AA_00660;chr08_AA_00849;chr09_AA_00964;chr05_AA_00833;chr07_AA_00743;chr07_AA_00875
P10-M1_up	GO:0006810	transport	0.0428618	10	58	408	4356	chr11_AA_01630;chr11_AA_01624;chr08_AA_00333;chr01_AA_00373;chr01_AA_00444;chr05_AA_00408;chr07_AA_00381;chr06_AA_00911;chr08_AA_00777;chr07_AA_00216
P10-M1_up	GO:0032012	regulation of ARF protein signal transduction	0.046968	2	4	416	4410	chr07_AA_00626;chr07_AA_00836
P10-M1_up	GO:0005086	ARF guanyl-nucleotide exchange factor activity	0.046968	2	4	416	4410	chr07_AA_00626;chr07_AA_00836
P10-M1_up	GO:0016209	antioxidant activity	0.046968	2	4	416	4410	chr05_AA_00440;chr08_AA_00085
P10-M1_up	GO:0042597	periplasmic space	0.046968	2	4	416	4410	chr03_AA_00425;chr03_AA_00375
P10-M1_up	GO:0045135	poly(beta-D-mannuronate) lyase activity	0.046968	2	4	416	4410	chr03_AA_00425;chr03_AA_00375
P10-M1_up	GO:0042122	alginic acid catabolic process	0.046968	2	4	416	4410	chr03_AA_00425;chr03_AA_00375

## Sheet: FBC vs. YFBC
Supplementary table. 6 Go enrichment of the DEGs in each successive developmental stages.
Compare group	Accession	Description	Pval	#Test	#Ref	#notAnnotTest	#notAnnotRef	Genes
FBC_up	GO:0006810	transport	2.48996e-05	19	58	513	4356	chr07_AA_00381;chr11_AA_01624;chr05_AA_00408;chr08_AA_00333;chr05_AA_00360;chr01_AA_00373;chr11_AA_01630;chr07_AA_00288;chr06_AA_00911;chr11_AA_01331;chr10_AA_00462;chr09_AA_01287;chr01_AA_00455;chr09_AA_00194;chr09_AA_00741;chr08_AA_00469;chr07_AA_00736;chr01_AA_00127;chr04_AA_00265
FBC_up	GO:0055085	transmembrane transport	7.09956e-05	50	244	482	4170	chr03_AA_00062;chr10_AA_00688;chr05_AA_00275;chr10_AA_01114;chr05_AA_00408;chr05_AA_00360;chr01_AA_00202;chr08_AA_00936;chr10_AA_01045;chr10_AA_00937;chr09_AA_01109;chr10_AA_01269;chr09_AA_01053;chr09_AA_01082;chr07_AA_00288;chr06_AA_00911;chr06_AA_00409;chr11_AA_01331;chr10_AA_00675;chr11_AA_01046;chr10_AA_00462;chr09_AA_01106;chr10_AA_01013;chr07_AA_00032;chr09_AA_01287;chr01_AA_00455;chr07_AA_…
FBC_up	GO:0005975	carbohydrate metabolic process	0.000304397	36	168	496	4246	chr11_AA_00509;chr11_AA_00595;chr09_AA_00036;chr10_AA_01335;chr09_AA_00215;chr07_AA_00411;chr05_AA_00722;chr08_AA_00319;chr11_AA_01425;chr10_AA_00992;chr09_AA_00284;chr11_AA_01238;chr08_AA_00467;chr04_AA_00311;chr11_AA_00796;chr09_AA_00039;chr07_AA_00374;chr06_AA_00282;chr10_AA_00735;chr07_AA_01018;chr06_AA_00823;chr08_AA_00250;chr07_AA_01023;chr10_AA_00936;chr09_AA_00780;chr09_AA_00318;chr06_AA_…
FBC_up	GO:0005215	transporter activity	0.000404156	6	10	526	4404	chr11_AA_01624;chr01_AA_00373;chr11_AA_01630;chr10_AA_00632;chr09_AA_00194;chr01_AA_00127
FBC_up	GO:0004100	chitin synthase activity	0.000937673	4	5	528	4409	chr06_AA_00493;chr01_AA_00241;chr08_AA_00385;chr07_AA_00424
FBC_up	GO:0006031	chitin biosynthetic process	0.000937673	4	5	528	4409	chr06_AA_00493;chr01_AA_00241;chr08_AA_00385;chr07_AA_00424
FBC_up	GO:0016020	membrane	0.00100661	35	172	497	4242	chr06_AA_00253;chr02_AA_00297;chr11_AA_01328;chr07_AA_00381;chr11_AA_01624;chr07_AA_00334;chr08_AA_00333;chr08_AA_01198;chr11_AA_00629;chr04_AA_00389;chr11_AA_01478;chr09_AA_01075;chr01_AA_00373;chr11_AA_01630;chr11_AA_00564;chr01_AA_00234;chr06_AA_00911;chr11_AA_01331;chr09_AA_00802;chr10_AA_00462;chr01_AA_00455;chr10_AA_00632;chr09_AA_00194;chr08_AA_00420;chr10_AA_00507;chr08_AA_00630;chr09_AA_…
FBC_up	GO:0043169	cation binding	0.00205789	5	9	527	4405	chr09_AA_00039;chr07_AA_01023;chr06_AA_00608;chr10_AA_00314;chr05_AA_00315
FBC_up	GO:0004553	hydrolase activity, hydrolyzing O-glycosyl compounds	0.00397008	23	108	509	4306	chr11_AA_00509;chr09_AA_00036;chr10_AA_01335;chr07_AA_00411;chr08_AA_00319;chr11_AA_01425;chr09_AA_00284;chr11_AA_01238;chr08_AA_00467;chr04_AA_00311;chr11_AA_00796;chr07_AA_00374;chr06_AA_00282;chr10_AA_00735;chr06_AA_00823;chr10_AA_00936;chr09_AA_00318;chr05_AA_00725;chr05_AA_00082;chr07_AA_00152;chr08_AA_01278;chr09_AA_00287;chr05_AA_00667
FBC_up	GO:0008270	zinc ion binding	0.00434551	44	248	488	4166	chr01_AA_00067;chr11_AA_01551;chr09_AA_00782;chr09_AA_00783;chr11_AA_01663;chr10_AA_00943;chr07_AA_00142;chr11_AA_00794;chr10_AA_00658;chr09_AA_00284;chr08_AA_00440;chr10_AA_00699;chr08_AA_01077;chr11_AA_00660;chr07_AA_00561;chr10_AA_00220;chr01_AA_00121;chr06_AA_00675;chr05_AA_00833;chr10_AA_00375;chr06_AA_00846;chr02_AA_00234;chr07_AA_00835;chr09_AA_01150;chr03_AA_00144;chr09_AA_01228;chr01_AA_…
FBC_up	GO:0007165	signal transduction	0.00535399	9	29	523	4385	chr11_AA_01620;chr07_AA_00337;chr10_AA_01659;chr06_AA_00221;chr08_AA_00630;chr06_AA_00383;chr05_AA_00510;chr07_AA_00867;chr09_AA_00921
FBC_up	GO:0016614	oxidoreductase activity, acting on CH-OH group of donors	0.00535399	9	29	523	4385	chr09_AA_01207;chr07_AA_00251;chr09_AA_00563;chr08_AA_01120;chr07_AA_01046;chr07_AA_01023;chr09_AA_00051;chr07_AA_00892;chr09_AA_00055
FBC_up	GO:0016887	ATPase activity	0.00710046	13	52	519	4362	chr11_AA_00372;chr05_AA_00408;chr08_AA_00333;chr07_AA_00288;chr09_AA_00802;chr09_AA_01287;chr09_AA_01474;chr09_AA_00741;chr08_AA_00380;chr08_AA_00615;chr08_AA_00273;chr08_AA_00469;chr07_AA_00736
FBC_up	GO:0006812	cation transport	0.00949695	5	12	527	4402	chr11_AA_01046;chr07_AA_00148;chr09_AA_00253;chr08_AA_00892;chr07_AA_00944
FBC_up	GO:0016021	integral to membrane	0.01174	51	312	481	4102	chr07_AA_00669;chr03_AA_00062;chr10_AA_00688;chr05_AA_00275;chr10_AA_01114;chr05_AA_00408;chr11_AA_01316;chr08_AA_00333;chr05_AA_00360;chr01_AA_00202;chr08_AA_00936;chr10_AA_01045;chr03_AA_00518;chr10_AA_01269;chr09_AA_01053;chr09_AA_01082;chr03_AA_00178;chr07_AA_00288;chr10_AA_00479;chr05_AA_00830;chr07_AA_00522;chr10_AA_00675;chr11_AA_01046;chr06_AA_00758;chr09_AA_01106;chr10_AA_00291;chr10_AA_…
FBC_up	GO:0008324	cation transmembrane transporter activity	0.0143614	3	5	529	4409	chr07_AA_00148;chr08_AA_00892;chr07_AA_00944
FBC_up	GO:0042578	phosphoric ester hydrolase activity	0.0143614	3	5	529	4409	chr10_AA_00450;chr10_AA_00480;chr08_AA_00692
FBC_up	GO:0071805	potassium ion transmembrane transport	0.0144479	2	2	530	4412	chr02_AA_00297;chr05_AA_00225
FBC_up	GO:0003843	1,3-beta-D-glucan synthase activity	0.0144479	2	2	530	4412	chr11_AA_01436;chr10_AA_00279
FBC_up	GO:0000148	1,3-beta-D-glucan synthase complex	0.0144479	2	2	530	4412	chr11_AA_01436;chr10_AA_00279
FBC_up	GO:0015079	potassium ion transmembrane transporter activity	0.0144479	2	2	530	4412	chr02_AA_00297;chr05_AA_00225
FBC_up	GO:0006075	(1->3)-beta-D-glucan biosynthetic process	0.0144479	2	2	530	4412	chr11_AA_01436;chr10_AA_00279
FBC_up	GO:0042802	identical protein binding	0.0144479	2	2	530	4412	chr11_AA_00812;chr10_AA_00500
FBC_up	GO:0042626	ATPase activity, coupled to transmembrane movement of substances	0.0144557	8	28	524	4386	chr05_AA_00408;chr08_AA_00333;chr05_AA_00360;chr07_AA_00288;chr09_AA_01287;chr09_AA_00741;chr08_AA_00469;chr07_AA_00736
FBC_up	GO:0000981	sequence-specific DNA binding RNA polymerase II transcription factor activity	0.0151988	11	45	521	4369	chr11_AA_01551;chr09_AA_00783;chr11_AA_01663;chr10_AA_00943;chr11_AA_00794;chr10_AA_00658;chr10_AA_00699;chr07_AA_00561;chr02_AA_00234;chr09_AA_01228;chr03_AA_00286
FBC_up	GO:0006508	proteolysis	0.0152484	28	154	504	4260	chr09_AA_00237;chr10_AA_00295;chr10_AA_01079;chr06_AA_00204;chr07_AA_00481;chr09_AA_01101;chr07_AA_00334;chr06_AA_00735;chr11_AA_01004;chr09_AA_01075;chr06_AA_00226;chr07_AA_00447;chr11_AA_01812;chr11_AA_00332;chr05_AA_00811;chr10_AA_00556;chr05_AA_00705;chr11_AA_00596;chr07_AA_00878;chr11_AA_00887;chr02_AA_00117;chr09_AA_00183;chr10_AA_00500;chr09_AA_00063;chr10_AA_01664;chr11_AA_01013;chr05_AA_…
FBC_up	GO:0008233	peptidase activity	0.0195735	5	14	527	4400	chr10_AA_01079;chr06_AA_00735;chr11_AA_00887;chr02_AA_00117;chr11_AA_01013
FBC_up	GO:0006351	transcription, DNA-dependent	0.0225609	17	85	515	4329	chr09_AA_00782;chr09_AA_00783;chr11_AA_01663;chr07_AA_00142;chr08_AA_00568;chr10_AA_00699;chr11_AA_00660;chr10_AA_00220;chr01_AA_00121;chr05_AA_00833;chr08_AA_00138;chr02_AA_00234;chr03_AA_00144;chr09_AA_01228;chr07_AA_01092;chr09_AA_01426;chr07_AA_00795
FBC_up	GO:0030983	mismatched DNA binding	0.0239937	4	10	528	4404	chr08_AA_00048;chr08_AA_00037;chr05_AA_00259;chr10_AA_00686
FBC_up	GO:0006298	mismatch repair	0.0341966	4	11	528	4403	chr08_AA_00048;chr08_AA_00037;chr05_AA_00259;chr10_AA_00686
FBC_up	GO:0016779	nucleotidyltransferase activity	0.0341966	4	11	528	4403	chr07_AA_00652;chr08_AA_01310;chr11_AA_01096;chr07_AA_00395
FBC_up	GO:0005089	Rho guanyl-nucleotide exchange factor activity	0.0348751	5	16	527	4398	chr03_AA_00226;chr11_AA_00548;chr11_AA_00552;chr07_AA_00305;chr11_AA_00675
FBC_up	GO:0035023	regulation of Rho protein signal transduction	0.0348751	5	16	527	4398	chr03_AA_00226;chr11_AA_00548;chr11_AA_00552;chr07_AA_00305;chr11_AA_00675
FBC_up	GO:0030151	molybdenum ion binding	0.039879	2	3	530	4411	chr09_AA_01321;chr06_AA_00412
FBC_up	GO:0008237	metallopeptidase activity	0.039879	2	3	530	4411	chr08_AA_00398;chr08_AA_00425
FBC_up	GO:0016151	nickel cation binding	0.039879	2	3	530	4411	chr11_AA_01007;chr07_AA_00440
FBC_up	GO:0016757	transferase activity, transferring glycosyl groups	0.0465464	4	12	528	4402	chr03_AA_00153;chr08_AA_00570;chr10_AA_01167;chr05_AA_00790
FBC_up	GO:0008236	serine-type peptidase activity	0.0496846	6	23	526	4391	chr06_AA_00204;chr11_AA_01004;chr05_AA_00705;chr11_AA_01366;chr09_AA_00063;chr10_AA_01401
YFBC_up	GO:0003735	structural constituent of ribosome	0	36	86	283	4328	chr11_AA_00199;chr11_AA_00621;chr05_AA_00016;chr06_AA_00486;chr11_AA_01614;chr11_AA_00139;chr10_AA_00609;chr06_AA_00103;chr06_AA_00333;chr01_AA_00394;chr11_AA_01525;chr06_AA_00442;chr07_AA_00952;chr11_AA_00598;chr11_AA_00567;chr05_AA_00013;chr07_AA_00368;chr10_AA_00239;chr06_AA_00726;chr06_AA_00401;chr08_AA_00715;chr05_AA_00387;chr08_AA_00933;chr11_AA_00844;chr09_AA_00078;chr07_AA_00436;chr07_AA_…
YFBC_up	GO:0006412	translation	0	35	84	284	4330	chr11_AA_00199;chr11_AA_00621;chr05_AA_00016;chr06_AA_00486;chr11_AA_01614;chr11_AA_00139;chr10_AA_00609;chr06_AA_00103;chr06_AA_00333;chr01_AA_00394;chr11_AA_01525;chr06_AA_00442;chr07_AA_00952;chr11_AA_00598;chr11_AA_00567;chr05_AA_00013;chr07_AA_00368;chr10_AA_00239;chr06_AA_00726;chr08_AA_00715;chr05_AA_00387;chr08_AA_00933;chr11_AA_00844;chr09_AA_00078;chr07_AA_00436;chr07_AA_00630;chr07_AA_…
YFBC_up	GO:0005840	ribosome	0	35	84	284	4330	chr11_AA_00199;chr11_AA_00621;chr05_AA_00016;chr06_AA_00486;chr11_AA_01614;chr11_AA_00139;chr10_AA_00609;chr06_AA_00103;chr06_AA_00333;chr01_AA_00394;chr11_AA_01525;chr06_AA_00442;chr07_AA_00952;chr11_AA_00598;chr11_AA_00567;chr05_AA_00013;chr07_AA_00368;chr10_AA_00239;chr06_AA_00726;chr06_AA_00401;chr08_AA_00715;chr05_AA_00387;chr08_AA_00933;chr11_AA_00844;chr09_AA_00078;chr07_AA_00436;chr07_AA_…
YFBC_up	GO:0005622	intracellular	1.54101e-09	27	103	292	4311	chr11_AA_00199;chr10_AA_00993;chr06_AA_00486;chr11_AA_01614;chr11_AA_00139;chr10_AA_00609;chr06_AA_00103;chr06_AA_00333;chr01_AA_00394;chr11_AA_01525;chr07_AA_00952;chr11_AA_00598;chr11_AA_00567;chr10_AA_00239;chr06_AA_00726;chr06_AA_00401;chr08_AA_00715;chr05_AA_00387;chr08_AA_00933;chr07_AA_00436;chr07_AA_00753;chr08_AA_00901;chr03_AA_00273;chr08_AA_00965;chr11_AA_00555;chr09_AA_00270;chr10_AA_…
YFBC_up	GO:0030248	cellulose binding	0.00149351	5	13	314	4401	chr07_AA_01174;chr10_AA_00718;chr05_AA_00535;chr11_AA_01645;chr11_AA_00255
YFBC_up	GO:0009277	fungal-type cell wall	0.00218765	5	14	314	4400	chr01_AA_00109;chr11_AA_00874;chr01_AA_00105;chr03_AA_00276;chr05_AA_00699
YFBC_up	GO:0005199	structural constituent of cell wall	0.00218765	5	14	314	4400	chr01_AA_00109;chr11_AA_00874;chr01_AA_00105;chr03_AA_00276;chr05_AA_00699
YFBC_up	GO:0030245	cellulose catabolic process	0.00517512	2	2	317	4412	chr09_AA_00126;chr10_AA_00618
YFBC_up	GO:0008171	O-methyltransferase activity	0.00628852	3	6	316	4408	chr11_AA_01432;chr03_AA_00193;chr11_AA_00125
YFBC_up	GO:0008080	N-acetyltransferase activity	0.00731501	6	25	313	4389	chr10_AA_00750;chr07_AA_00194;chr10_AA_00755;chr07_AA_00566;chr08_AA_00417;chr04_AA_00408
YFBC_up	GO:0005576	extracellular region	0.0118393	5	20	314	4394	chr07_AA_01174;chr10_AA_00718;chr05_AA_00535;chr11_AA_01645;chr11_AA_00255
YFBC_up	GO:0010181	FMN binding	0.0129635	6	28	313	4386	chr10_AA_01391;chr07_AA_00831;chr10_AA_01388;chr11_AA_01187;chr08_AA_01103;chr10_AA_01396
YFBC_up	GO:0006508	proteolysis	0.0137676	19	154	300	4260	chr03_AA_00266;chr05_AA_00720;chr05_AA_00717;chr10_AA_01491;chr05_AA_00657;chr08_AA_00115;chr10_AA_01380;chr03_AA_00336;chr11_AA_00553;chr11_AA_01081;chr08_AA_00058;chr08_AA_00201;chr05_AA_00695;chr05_AA_00529;chr09_AA_00592;chr11_AA_00937;chr03_AA_00681;chr08_AA_00438;chr03_AA_00274
YFBC_up	GO:0016833	oxo-acid-lyase activity	0.014784	2	3	317	4411	chr08_AA_00541;chr10_AA_00191
YFBC_up	GO:0005094	Rho GDP-dissociation inhibitor activity	0.014784	2	3	317	4411	chr11_AA_00788;chr11_AA_00787
YFBC_up	GO:0005739	mitochondrion	0.014784	2	3	317	4411	chr03_AA_00371;chr06_AA_00749
YFBC_up	GO:0004252	serine-type endopeptidase activity	0.0148144	7	37	312	4377	chr05_AA_00720;chr05_AA_00717;chr10_AA_01491;chr05_AA_00695;chr05_AA_00529;chr11_AA_00937;chr03_AA_00681
YFBC_up	GO:0004190	aspartic-type endopeptidase activity	0.0211253	6	31	313	4383	chr05_AA_00657;chr08_AA_00115;chr11_AA_00553;chr11_AA_01081;chr08_AA_00058;chr08_AA_00201
YFBC_up	GO:0004553	hydrolase activity, hydrolyzing O-glycosyl compounds	0.0218479	14	108	305	4306	chr07_AA_01174;chr05_AA_00675;chr10_AA_00718;chr09_AA_00126;chr09_AA_00269;chr05_AA_00535;chr09_AA_01045;chr09_AA_00271;chr11_AA_01645;chr11_AA_00255;chr02_AA_00152;chr11_AA_00214;chr11_AA_00508;chr10_AA_00618
YFBC_up	GO:0004411	homogentisate 1,2-dioxygenase activity	0.0281649	2	4	317	4410	chr11_AA_00094;chr05_AA_00668
YFBC_up	GO:0000105	histidine biosynthetic process	0.0281649	2	4	317	4410	chr11_AA_00597;chr10_AA_00585
YFBC_up	GO:0006570	tyrosine metabolic process	0.0281649	2	4	317	4410	chr11_AA_00094;chr05_AA_00668
YFBC_up	GO:0019843	rRNA binding	0.0281649	2	4	317	4410	chr11_AA_00621;chr06_AA_00442
YFBC_up	GO:0006559	L-phenylalanine catabolic process	0.0281649	2	4	317	4410	chr11_AA_00094;chr05_AA_00668
YFBC_up	GO:0009058	biosynthetic process	0.0358764	7	44	312	4370	chr05_AA_00854;chr08_AA_00541;chr01_AA_00310;chr05_AA_00437;chr05_AA_00808;chr04_AA_00314;chr10_AA_00191
YFBC_up	GO:0006950	response to stress	0.036122	4	18	315	4396	chr09_AA_00233;chr09_AA_00227;chr09_AA_00223;chr06_AA_00246
YFBC_up	GO:0016747	transferase activity, transferring acyl groups other than amino-acyl groups	0.0396044	3	11	316	4403	chr11_AA_01763;chr08_AA_00960;chr11_AA_00052

## Sheet: YFBS vs. P10-M1
Supplementary table. 6 Go enrichment of the DEGs in each successive developmental stages.
Compare group	Accession	Description	Pval	FDR	#Test	#Ref	#notAnnotTest	#notAnnotRef	Genes
YFBS_up	GO:0016021	integral to membrane	2.58213e-06	0.000154928	33	312	168	4102	chr01_AA_00354;chr11_AA_00060;chr07_AA_00470;chr11_AA_01316;chr10_AA_01114;chr10_AA_01207;chr10_AA_00510;chr09_AA_01215;chr06_AA_00396;chr08_AA_00719;chr07_AA_01038;chr05_AA_00830;chr07_AA_00695;chr03_AA_00518;chr09_AA_00247;chr07_AA_00115;chr11_AA_00955;chr07_AA_00148;chr07_AA_00172;chr10_AA_00563;chr07_AA_00216;chr08_AA_01071;chr11_AA_01639;chr03_AA_00318;chr10_AA_01013;chr07_AA_00522;chr10_AA_…
YFBS_up	GO:0005351	sugar:hydrogen symporter activity	9.16952e-05	0.0018339	3	3	198	4411	chr07_AA_00522;chr10_AA_00189;chr10_AA_00378
YFBS_up	GO:0008643	carbohydrate transport	9.16952e-05	0.0018339	3	3	198	4411	chr07_AA_00522;chr10_AA_00189;chr10_AA_00378
YFBS_up	GO:0006810	transport	0.000225917	0.002711	10	58	191	4356	chr11_AA_01630;chr06_AA_00911;chr08_AA_00777;chr01_AA_00455;chr01_AA_00373;chr07_AA_00216;chr09_AA_00194;chr03_AA_00337;chr07_AA_00381;chr10_AA_00462
YFBS_up	GO:0055085	transmembrane transport	0.00021961	0.002711	24	244	177	4170	chr01_AA_00354;chr11_AA_00060;chr10_AA_01114;chr10_AA_01207;chr10_AA_00510;chr09_AA_01215;chr08_AA_00719;chr07_AA_01038;chr06_AA_00911;chr02_AA_00145;chr09_AA_00247;chr08_AA_00777;chr11_AA_00955;chr07_AA_00148;chr01_AA_00455;chr10_AA_00563;chr08_AA_01071;chr11_AA_01639;chr08_AA_00487;chr10_AA_01013;chr10_AA_00675;chr08_AA_00585;chr06_AA_00409;chr10_AA_00462
YFBS_up	GO:0055114	oxidation-reduction process	0.000375843	0.00322151	39	500	162	3914	chr09_AA_00051;chr08_AA_01026;chr05_AA_00786;chr07_AA_01034;chr03_AA_00311;chr04_AA_00510;chr10_AA_01129;chr11_AA_01028;chr01_AA_00371;chr06_AA_00017;chr11_AA_00317;chr07_AA_01009;chr09_AA_01278;chr11_AA_00265;chr09_AA_00397;chr08_AA_00464;chr05_AA_00210;chr07_AA_00116;chr10_AA_00971;chr11_AA_00678;chr05_AA_00204;chr11_AA_01677;chr07_AA_01017;chr10_AA_00991;chr09_AA_00525;chr05_AA_00207;chr09_AA_…
YFBS_up	GO:0000139	Golgi membrane	0.000354495	0.00322151	3	4	198	4410	chr07_AA_00522;chr10_AA_00189;chr10_AA_00378
YFBS_up	GO:0035023	regulation of Rho protein signal transduction	0.000527019	0.00351346	5	16	196	4398	chr11_AA_00675;chr08_AA_00778;chr06_AA_00899;chr11_AA_00548;chr07_AA_00305
YFBS_up	GO:0005089	Rho guanyl-nucleotide exchange factor activity	0.000527019	0.00351346	5	16	196	4398	chr11_AA_00675;chr08_AA_00778;chr06_AA_00899;chr11_AA_00548;chr07_AA_00305
YFBS_up	GO:0035434	copper ion transmembrane transport	0.00204323	0.0111449	2	2	199	4412	chr11_AA_01316;chr07_AA_00115
YFBS_up	GO:0005375	copper ion transmembrane transporter activity	0.00204323	0.0111449	2	2	199	4412	chr11_AA_01316;chr07_AA_00115
YFBS_up	GO:0016020	membrane	0.00448003	0.0224001	16	172	185	4242	chr11_AA_01630;chr05_AA_00225;chr08_AA_01198;chr06_AA_00911;chr02_AA_00145;chr08_AA_00777;chr04_AA_00279;chr01_AA_00455;chr04_AA_00389;chr11_AA_00564;chr01_AA_00373;chr07_AA_00216;chr09_AA_00194;chr09_AA_00698;chr07_AA_00381;chr10_AA_00462
YFBS_up	GO:0030151	molybdenum ion binding	0.00594629	0.0274444	2	3	199	4411	chr08_AA_00325;chr09_AA_01321
YFBS_up	GO:0005215	transporter activity	0.00868236	0.0306436	3	10	198	4404	chr11_AA_01630;chr01_AA_00373;chr09_AA_00194
YFBS_up	GO:0015171	amino acid transmembrane transporter activity	0.00868236	0.0306436	3	10	198	4404	chr08_AA_01198;chr04_AA_00279;chr04_AA_00389
YFBS_up	GO:0016705	oxidoreductase activity, acting on paired donors, with incorporation or reduction of molecular oxygen	0.00760454	0.0306436	12	120	189	4294	chr08_AA_01026;chr05_AA_00786;chr07_AA_01034;chr04_AA_00510;chr10_AA_01129;chr06_AA_00017;chr09_AA_00397;chr08_AA_00464;chr05_AA_00210;chr10_AA_00971;chr10_AA_00991;chr09_AA_00525
YFBS_up	GO:0003333	amino acid transmembrane transport	0.00868236	0.0306436	3	10	198	4404	chr08_AA_01198;chr04_AA_00279;chr04_AA_00389
YFBS_up	GO:0005506	iron ion binding	0.0174696	0.058232	12	134	189	4280	chr08_AA_01026;chr05_AA_00786;chr07_AA_01034;chr04_AA_00510;chr10_AA_01129;chr06_AA_00017;chr09_AA_00397;chr08_AA_00464;chr05_AA_00210;chr10_AA_00971;chr10_AA_00991;chr09_AA_00525
YFBS_up	GO:0020037	heme binding	0.0203575	0.064287	13	153	188	4261	chr08_AA_01026;chr05_AA_00786;chr07_AA_01034;chr04_AA_00510;chr10_AA_01129;chr06_AA_00017;chr09_AA_00397;chr08_AA_00464;chr05_AA_00210;chr10_AA_00971;chr10_AA_00991;chr09_AA_00525;chr06_AA_00559
YFBS_up	GO:0004197	cysteine-type endopeptidase activity	0.0316796	0.0905133	4	27	197	4387	chr11_AA_01801;chr11_AA_01812;chr07_AA_00481;chr10_AA_00971
YFBS_up	GO:0016616	oxidoreductase activity, acting on the CH-OH group of donors, NAD or NADP as acceptor	0.0316796	0.0905133	4	27	197	4387	chr03_AA_00311;chr11_AA_00678;chr11_AA_00635;chr07_AA_00427
YFBS_up	GO:0004932	mating-type factor pheromone receptor activity	0.0369041	0.100648	2	7	199	4407	chr05_AA_00830;chr03_AA_00518
YFBS_up	GO:0008152	metabolic process	0.0412357	0.107571	19	275	182	4139	chr11_AA_01467;chr05_AA_00451;chr09_AA_00565;chr08_AA_00480;chr07_AA_00855;chr08_AA_01209;chr09_AA_01308;chr05_AA_00204;chr08_AA_00409;chr08_AA_01057;chr09_AA_01274;chr04_AA_00061;chr11_AA_00252;chr08_AA_01117;chr07_AA_00645;chr07_AA_00694;chr08_AA_00730;chr09_AA_01008;chr11_AA_01147
YFBS_up	GO:0016810	hydrolase activity, acting on carbon-nitrogen (but not peptide) bonds	0.0452474	0.113118	3	18	198	4396	chr09_AA_00780;chr08_AA_00250;chr09_AA_00517
YFBS_up	GO:0004089	carbonate dehydratase activity	0.0477609	0.114626	2	8	199	4406	chr05_AA_00563;chr09_AA_00774
P10-M1_up	GO:0050661	NADP binding	0.000459233	0.0172809	5	13	242	4401	chr08_AA_00770;chr09_AA_01115;chr10_AA_01364;chr08_AA_00771;chr10_AA_00646
P10-M1_up	GO:0005199	structural constituent of cell wall	0.00068214	0.0172809	5	14	242	4400	chr05_AA_00700;chr05_AA_00590;chr05_AA_00737;chr11_AA_00874;chr01_AA_00146
P10-M1_up	GO:0009277	fungal-type cell wall	0.00068214	0.0172809	5	14	242	4400	chr05_AA_00700;chr05_AA_00590;chr05_AA_00737;chr11_AA_00874;chr01_AA_00146
P10-M1_up	GO:0008152	metabolic process	0.00116795	0.0175959	28	275	219	4139	chr10_AA_00968;chr11_AA_01002;chr03_AA_00447;chr08_AA_01068;chr07_AA_00617;chr10_AA_00247;chr07_AA_00897;chr09_AA_01087;chr09_AA_00762;chr11_AA_00236;chr10_AA_00349;chr07_AA_01104;chr09_AA_00310;chr08_AA_01237;chr09_AA_00574;chr08_AA_00401;chr05_AA_00291;chr11_AA_01024;chr09_AA_00909;chr10_AA_00474;chr06_AA_00683;chr10_AA_00219;chr11_AA_01548;chr09_AA_01392;chr11_AA_01103;chr06_AA_00719;chr09_AA_…
P10-M1_up	GO:0006164	purine nucleotide biosynthetic process	0.00157286	0.0175959	3	5	244	4409	chr02_AA_00182;chr06_AA_00278;chr02_AA_00183
P10-M1_up	GO:0006096	glycolysis	0.00157286	0.0175959	3	5	244	4409	chr08_AA_00266;chr08_AA_01082;chr09_AA_00514
P10-M1_up	GO:0000287	magnesium ion binding	0.00162067	0.0175959	6	24	241	4390	chr05_AA_00410;chr10_AA_00661;chr08_AA_00266;chr09_AA_01281;chr08_AA_01082;chr10_AA_00585
P10-M1_up	GO:0004066	asparagine synthase (glutamine-hydrolyzing) activity	0.0030941	0.0213774	2	2	245	4412	chr08_AA_00770;chr10_AA_00219
P10-M1_up	GO:0004019	adenylosuccinate synthase activity	0.0030941	0.0213774	2	2	245	4412	chr02_AA_00182;chr02_AA_00183
P10-M1_up	GO:0006529	asparagine biosynthetic process	0.0030941	0.0213774	2	2	245	4412	chr08_AA_00770;chr10_AA_00219
P10-M1_up	GO:0043022	ribosome binding	0.0030941	0.0213774	2	2	245	4412	chr04_AA_00338;chr09_AA_00856
P10-M1_up	GO:0016491	oxidoreductase activity	0.00350005	0.022167	27	282	220	4132	chr10_AA_00968;chr11_AA_01002;chr03_AA_00447;chr09_AA_00714;chr04_AA_00320;chr08_AA_01068;chr07_AA_00825;chr02_AA_00284;chr11_AA_01140;chr05_AA_00461;chr07_AA_00897;chr09_AA_01087;chr11_AA_00236;chr06_AA_00704;chr09_AA_00566;chr04_AA_00278;chr01_AA_00292;chr05_AA_00291;chr10_AA_00693;chr11_AA_01187;chr06_AA_01017;chr09_AA_01115;chr11_AA_00653;chr10_AA_01364;chr06_AA_00719;chr05_AA_00582;chr09_AA_…
P10-M1_up	GO:0004089	carbonate dehydratase activity	0.00776894	0.0421743	3	8	244	4406	chr08_AA_00633;chr10_AA_00536;chr08_AA_00658
P10-M1_up	GO:0004806	triglyceride lipase activity	0.00776894	0.0421743	3	8	244	4406	chr04_AA_00090;chr10_AA_00441;chr06_AA_00971
P10-M1_up	GO:0019239	deaminase activity	0.00894008	0.0452964	2	3	245	4411	chr04_AA_00419;chr08_AA_00272
P10-M1_up	GO:0055114	oxidation-reduction process	0.0168092	0.0798438	39	500	208	3914	chr09_AA_00714;chr04_AA_00320;chr10_AA_01023;chr06_AA_00877;chr08_AA_00644;chr02_AA_00284;chr11_AA_01140;chr05_AA_00461;chr10_AA_00561;chr09_AA_01118;chr07_AA_00617;chr09_AA_01087;chr06_AA_00704;chr09_AA_00566;chr04_AA_00278;chr01_AA_00292;chr08_AA_00770;chr09_AA_00351;chr10_AA_01110;chr04_AA_00123;chr06_AA_00367;chr10_AA_00693;chr11_AA_01187;chr10_AA_01128;chr10_AA_01349;chr09_AA_01115;chr04_AA_…
P10-M1_up	GO:0016757	transferase activity, transferring glycosyl groups	0.0258611	0.115615	3	12	244	4402	chr08_AA_00834;chr11_AA_00128;chr08_AA_00503
P10-M1_up	GO:0006807	nitrogen compound metabolic process	0.0322656	0.1266	3	13	244	4401	chr11_AA_01007;chr10_AA_01362;chr10_AA_00715
P10-M1_up	GO:0016705	oxidoreductase activity, acting on paired donors, with incorporation or reduction of molecular oxygen	0.0338847	0.1266	12	120	235	4294	chr06_AA_00877;chr08_AA_00644;chr10_AA_00561;chr09_AA_01118;chr09_AA_00351;chr10_AA_01110;chr06_AA_00367;chr10_AA_01128;chr10_AA_01349;chr11_AA_01113;chr09_AA_00838;chr11_AA_01508
P10-M1_up	GO:0005506	iron ion binding	0.0346062	0.1266	13	134	234	4280	chr06_AA_00877;chr08_AA_00644;chr10_AA_00561;chr09_AA_01118;chr01_AA_00292;chr09_AA_00351;chr10_AA_01110;chr06_AA_00367;chr10_AA_01128;chr10_AA_01349;chr11_AA_01113;chr09_AA_00838;chr11_AA_01508
P10-M1_up	GO:0006418	tRNA aminoacylation for protein translation	0.0360906	0.1266	4	23	243	4391	chr09_AA_01059;chr10_AA_00534;chr07_AA_00619;chr09_AA_00174
P10-M1_up	GO:0006098	pentose-phosphate shunt	0.0399789	0.1266	2	6	245	4408	chr08_AA_00770;chr08_AA_00771
P10-M1_up	GO:0004616	phosphogluconate dehydrogenase (decarboxylating) activity	0.0399789	0.1266	2	6	245	4408	chr08_AA_00770;chr08_AA_00771
P10-M1_up	GO:0008171	O-methyltransferase activity	0.0399789	0.1266	2	6	245	4408	chr11_AA_01432;chr03_AA_00193
P10-M1_up	GO:0020037	heme binding	0.044427	0.135058	14	153	233	4261	chr04_AA_00320;chr06_AA_00877;chr08_AA_00644;chr10_AA_00561;chr09_AA_01118;chr09_AA_00351;chr10_AA_00613;chr10_AA_01110;chr06_AA_00367;chr10_AA_01128;chr10_AA_01349;chr11_AA_01113;chr09_AA_00838;chr11_AA_01508
P10-M1_up	GO:0004812	aminoacyl-tRNA ligase activity	0.0472928	0.13824	4	25	243	4389	chr09_AA_01059;chr10_AA_00534;chr07_AA_00619;chr09_AA_00174

## Sheet: FBS vs. YFBS
Supplementary table. 6 Go enrichment of the DEGs in each successive developmental stages.
Compare group	Accession	Description	Pval	FDR	#Test	#Ref	#notAnnotTest	#notAnnotRef	Genes
FBS_up	GO:0055085	transmembrane transport	4.88009e-09	2.24484e-07	27	244	113	4170	chr08_AA_01046;chr08_AA_01185;chr11_AA_01276;chr06_AA_00232;chr09_AA_01311;chr09_AA_00301;chr09_AA_01109;chr10_AA_00688;chr07_AA_00288;chr08_AA_01320;chr10_AA_00937;chr06_AA_00752;chr04_AA_00063;chr05_AA_00360;chr10_AA_01269;chr11_AA_01482;chr11_AA_00955;chr09_AA_00408;chr10_AA_01357;chr05_AA_00666;chr06_AA_00745;chr11_AA_01331;chr11_AA_01550;chr08_AA_00936;chr09_AA_01256;chr09_AA_01106;chr10_AA_…
FBS_up	GO:0016021	integral to membrane	8.76134e-05	0.00201511	23	312	117	4102	chr11_AA_01316;chr08_AA_01046;chr11_AA_01276;chr06_AA_00232;chr09_AA_01311;chr10_AA_00688;chr07_AA_00288;chr08_AA_01320;chr06_AA_00752;chr04_AA_00063;chr05_AA_00360;chr10_AA_01269;chr11_AA_01482;chr11_AA_00955;chr09_AA_00408;chr10_AA_01357;chr06_AA_00745;chr10_AA_01183;chr11_AA_01550;chr08_AA_00936;chr09_AA_01256;chr09_AA_01106;chr08_AA_00333
FBS_up	GO:0006096	glycolysis	0.000291814	0.00447448	3	5	137	4409	chr08_AA_01082;chr09_AA_00131;chr08_AA_00266
FBS_up	GO:0042626	ATPase activity, coupled to transmembrane movement of substances	0.0015783	0.0181505	5	28	135	4386	chr07_AA_00288;chr05_AA_00360;chr10_AA_01357;chr10_AA_01183;chr08_AA_00333
FBS_up	GO:0006810	transport	0.0020727	0.0190688	7	58	133	4356	chr07_AA_00288;chr05_AA_00360;chr11_AA_01630;chr10_AA_01357;chr11_AA_01331;chr10_AA_01183;chr08_AA_00333
FBS_up	GO:0022857	transmembrane transporter activity	0.00444544	0.0340817	6	50	134	4364	chr09_AA_01311;chr08_AA_01320;chr04_AA_00063;chr11_AA_01482;chr06_AA_00745;chr09_AA_01256
FBS_up	GO:0016813	hydrolase activity, acting on carbon-nitrogen (but not peptide) bonds, in linear amidines	0.00566673	0.0372385	2	4	138	4410	chr10_AA_01601;chr09_AA_00302
FBS_up	GO:0005199	structural constituent of cell wall	0.00862094	0.0393445	3	14	137	4400	chr11_AA_00874;chr05_AA_00699;chr05_AA_00700
FBS_up	GO:0009277	fungal-type cell wall	0.00862094	0.0393445	3	14	137	4400	chr11_AA_00874;chr05_AA_00699;chr05_AA_00700
FBS_up	GO:0004197	cysteine-type endopeptidase activity	0.00940847	0.0393445	4	27	136	4387	chr10_AA_00981;chr11_AA_00332;chr10_AA_01664;chr07_AA_00481
FBS_up	GO:0016020	membrane	0.00744351	0.0393445	12	172	128	4242	chr11_AA_01678;chr04_AA_00686;chr02_AA_00297;chr07_AA_00334;chr11_AA_01630;chr05_AA_00666;chr11_AA_01331;chr10_AA_01183;chr01_AA_00234;chr11_AA_00564;chr08_AA_00333;chr10_AA_00733
FBS_up	GO:0005507	copper ion binding	0.020462	0.0784375	3	19	137	4395	chr11_AA_00580;chr11_AA_01073;chr04_AA_00631
FBS_up	GO:0005576	extracellular region	0.0235293	0.0832576	3	20	137	4394	chr09_AA_01390;chr07_AA_00374;chr09_AA_00956
FBS_up	GO:0009055	electron carrier activity	0.0306562	0.100727	2	9	138	4405	chr10_AA_00633;chr06_AA_00412
FBS_up	GO:0000287	magnesium ion binding	0.0381417	0.116968	3	24	137	4390	chr11_AA_00400;chr08_AA_01082;chr08_AA_00266
YFBS_up	GO:0003824	catalytic activity	0.096902	0.129203	3	196	23	4218	chr07_AA_00915;chr11_AA_01103;chr04_AA_00302
YFBS_up	GO:0005506	iron ion binding	0.00625729	0.0317454	4	134	22	4280	chr11_AA_01512;chr08_AA_01254;chr06_AA_00367;chr01_AA_00043
YFBS_up	GO:0055085	transmembrane transport	0.0105818	0.0317454	5	244	21	4170	chr01_AA_00354;chr06_AA_00149;chr08_AA_00719;chr06_AA_00368;chr03_AA_00710
YFBS_up	GO:0008152	metabolic process	0.0662929	0.0994393	4	275	22	4139	chr07_AA_00617;chr04_AA_00433;chr07_AA_00915;chr11_AA_01103
YFBS_up	GO:0008270	zinc ion binding	0.162848	0.195418	3	248	23	4166	chr07_AA_01009;chr10_AA_00598;chr03_AA_00710
YFBS_up	GO:0016021	integral to membrane	0.0280823	0.0673975	5	312	21	4102	chr01_AA_00354;chr06_AA_00149;chr08_AA_00719;chr06_AA_00368;chr03_AA_00710
YFBS_up	GO:0016491	oxidoreductase activity	0.481041	0.524772	2	282	24	4132	chr07_AA_01009;chr04_AA_00433
YFBS_up	GO:0006355	regulation of transcription, DNA-dependent	0.0337165	0.067433	3	127	23	4287	chr10_AA_00598;chr03_AA_00710;chr07_AA_00787
YFBS_up	GO:0005515	protein binding	0.745637	0.745637	2	455	24	3959	chr11_AA_01314;chr07_AA_00597
YFBS_up	GO:0020037	heme binding	0.00994567	0.0317454	4	153	22	4261	chr11_AA_01512;chr08_AA_01254;chr06_AA_00367;chr01_AA_00043
YFBS_up	GO:0016705	oxidoreductase activity, acting on paired donors, with incorporation or reduction of molecular oxygen	0.0042231	0.0317454	4	120	22	4294	chr11_AA_01512;chr08_AA_01254;chr06_AA_00367;chr01_AA_00043
