# Supplementary material for: Transcriptome data reveal conserved patterns of fruiting body development and response to heat stress in the mushroom-forming fungus Flammulina filiformis
Source: PLoS One. 2020 Oct 16;15(10):e0239890. doi: 10.1371/journal.pone.0239890 (PMC7567395; doi:10.1371/journal.pone.0239890)
Supplement: S7 Table — (XLS) [file pone.0239890.s012.xls]

## Sheet: sheet 1
Supplementary table. 7 The CAZymes genes annotated in F. filiformis.
Gene_ID	CAZy_family	Evidence	hmmscan_evalue	hmmscan_aligned_ratio	blastp_evalue	blastp_hitNumber
chr01_AA_00163	AA1	both	8e-73	0.307529	3.38e-114	51
chr01_AA_00163	AA1_1	both	8.4e-57	0.887821	2.68e-73	128
chr01_AA_00163	AA1_2	both	3.5e-136	0.991176	0	319
chr01_AA_00165	GH32	both	7.2e-92	0.96587	2.6e-174	411
chr01_AA_00241	GT2	blastp	-	-	0	500
chr01_AA_00243	PL3	both	2.9e-34	0.436548	2.07e-25	14
chr01_AA_00243	PL3_1	both	2.6e-13	0.454023	6.28e-15	176
chr01_AA_00243	PL3_2	both	2.5e-38	0.443299	1.05e-49	155
chr01_AA_00243	PL3_4	both	4.2e-11	0.377358	1e-18	57
chr01_AA_00246	AA5	both	3.1e-133	0.416862	9.87e-48	103
chr01_AA_00246	AA5_1	both	4e-206	0.98579	0	62
chr01_AA_00246	AA5_2	both	3e-19	0.373333	3.12e-11	107
chr01_AA_00275	CBM50	both	5.2e-08	0.975	9.52e-34	12
chr01_AA_00278	CE16	both	5.1e-42	0.861423	7.84e-86	48
chr01_AA_00279	CE16	both	8.2e-35	0.808989	1.53e-69	19
chr01_AA_00280	CE16	both	2.1e-31	0.734082	1.59e-57	21
chr01_AA_00302	AA3	both	6e-62	0.519417	1.38e-27	330
chr01_AA_00302	AA3_1	both	9.5e-269	0.992011	0	87
chr01_AA_00302	AA8	both	1.4e-285	0.942331	0	61
chr01_AA_00351	CBM13	both	7.5e-26	0.648936	3.75e-149	204
chr01_AA_00375	GH105	both	4.7e-37	0.412651	9.62e-34	475
chr01_AA_00453	AA3	both	9.9e-87	0.522654	1.23e-70	419
chr01_AA_00453	AA3_2	both	1.7e-120	0.998246	0	81
chr01_AA_00473	AA2	both	3.9e-15	0.454902	3.22e-22	141
chr01_AA_00528	AA9	both	3.8e-35	0.477273	1.83e-31	287
chr02_AA_00152	GH5	both	5.1e-34	0.778182	1.99e-49	24
chr02_AA_00152	GH5_14	both	5.5e-36	0.978495	9.64e-26	24
chr02_AA_00152	GH5_15	both	2e-26	0.983389	8.38e-24	21
chr02_AA_00152	GH5_44	both	2.7e-17	0.393443	4.42e-19	11
chr02_AA_00152	GH5_45	both	1.7e-32	0.923333	3.24e-39	18
chr02_AA_00152	GH5_49	both	9.7e-65	0.969072	6.71e-50	145
chr02_AA_00152	GH5_50	both	4.5e-92	0.996479	4.24e-109	21
chr02_AA_00152	GH5_9	both	8.6e-43	0.764706	9.59e-31	233
chr02_AA_00189	AA2	both	4.1e-75	0.945098	6.03e-92	449
chr02_AA_00290	GH125	both	1.8e-46	0.30597	1.36e-62	498
chr02_AA_00419	PL14	both	4.3e-41	0.97	6.09e-52	24
chr02_AA_00419	PL14_3	both	3e-41	0.979167	7.58e-41	29
chr02_AA_00419	PL14_4	both	1.1e-29	0.96347	4.14e-21	5
chr02_AA_00419	PL14_5	both	1.5e-46	0.985714	8.36e-39	2
chr02_AA_00420	PL14	both	1.7e-43	0.975	5.54e-58	44
chr02_AA_00420	PL14_3	both	5.7e-45	0.979167	8.31e-40	37
chr02_AA_00420	PL14_4	both	2.9e-36	0.968037	1.12e-26	5
chr02_AA_00420	PL14_5	both	9.6e-45	0.985714	9.37e-39	2
chr02_AA_00481	GH114	both	1.4e-47	0.873684	3.16e-77	316
chr02_AA_00488	PL14	both	4.3e-41	0.97	6.09e-52	24
chr02_AA_00488	PL14_3	both	3e-41	0.979167	7.58e-41	29
chr02_AA_00488	PL14_4	both	1.1e-29	0.96347	4.14e-21	5
chr02_AA_00488	PL14_5	both	1.5e-46	0.985714	8.36e-39	2
chr02_AA_00489	PL14	both	1.7e-43	0.975	5.54e-58	44
chr02_AA_00489	PL14_3	both	5.7e-45	0.979167	8.31e-40	37
chr02_AA_00489	PL14_4	both	2.9e-36	0.968037	1.12e-26	5
chr02_AA_00489	PL14_5	both	9.6e-45	0.985714	9.37e-39	2
chr03_AA_00101	GH105	both	1.8e-18	0.60241	2.72e-19	16
chr03_AA_00153	GT8	both	2e-37	0.891051	1.79e-62	458
chr03_AA_00224	GH35	both	1.7e-31	0.583062	0	282
chr03_AA_00229	CE3	both	1.1e-47	0.994845	1.05e-50	232
chr03_AA_00253	GH125	both	3.3e-107	1	0	499
chr03_AA_00254	GH125	both	1.8e-46	0.30597	1.36e-62	498
chr03_AA_00323	GT69	both	4.3e-51	0.953975	3.01e-19	500
chr03_AA_00325	GH105	both	4.3e-21	0.545181	1.86e-24	57
chr03_AA_00327	GT3	both	1.1e-295	0.99686	0	500
chr03_AA_00387	GH28	both	1.1e-51	0.806154	8.8e-128	500
chr03_AA_00398	GH5	both	7e-41	0.745455	3.82e-30	61
chr03_AA_00398	GH5_22	both	6.6e-106	0.933099	0	54
chr03_AA_00398	GH5_29	hmmscan	4e-15	0.420118	-	-
chr03_AA_00398	GH5_36	both	1.7e-21	0.940767	1.01e-13	11
chr03_AA_00398	GH5_37	both	6.4e-24	0.564103	4.41e-16	24
chr03_AA_00398	GH5_44	both	6.8e-10	0.262295	2.38e-09	8
chr03_AA_00398	GH5_45	both	1.8e-13	0.783333	2.04e-11	15
chr03_AA_00398	GH5_46	both	2e-45	0.684783	6.2e-36	112
chr03_AA_00398	GH5_47	both	3.8e-12	0.708333	2.21e-29	14
chr03_AA_00398	GH5_48	both	4.3e-14	0.5623	2.85e-11	69
chr03_AA_00398	GH5_50	both	1.7e-19	0.964789	1.3e-11	8
chr03_AA_00398	GH5_52	both	5.5e-12	0.562937	2.76e-07	1
chr03_AA_00420	GT35	both	1.2e-262	0.995549	0	500
chr03_AA_00660	GH79	both	4.4e-39	0.643956	1.33e-144	141
chr03_AA_00677	GH13	both	2e-52	0.959866	5.01e-52	111
chr03_AA_00677	GH13_1	both	4.6e-112	1	0	176
chr03_AA_00677	GH13_2	both	1.1e-45	0.993421	1.11e-32	47
chr03_AA_00677	GH13_20	both	4.6e-32	0.996491	1.07e-28	9
chr03_AA_00691	GH28	both	7.4e-64	0.910769	2.95e-91	498
chr03_AA_00709	AA9	both	7.4e-68	0.986364	1.44e-57	340
chr03_AA_00738	PL1	both	1.8e-60	0.836634	6.16e-113	125
chr03_AA_00738	PL1_10	both	3.5e-54	0.971751	4.68e-59	9
chr03_AA_00738	PL1_11	both	3e-26	0.954802	1.39e-34	4
chr03_AA_00738	PL1_12	hmmscan	4.9e-27	0.988889	-	-
chr03_AA_00738	PL1_3	both	3.4e-32	0.822115	3.37e-29	10
chr03_AA_00738	PL1_5	both	1.3e-40	0.907692	3.31e-53	146
chr03_AA_00738	PL1_6	both	2.7e-39	0.944186	3.95e-36	61
chr03_AA_00738	PL1_7	both	8.2e-54	0.952632	5.43e-63	44
chr03_AA_00738	PL1_9	both	1.3e-86	0.978378	3.87e-123	5
chr04_AA_00185	PL14	both	1.7e-43	0.975	5.54e-58	44
chr04_AA_00185	PL14_3	both	5.7e-45	0.979167	8.31e-40	37
chr04_AA_00185	PL14_4	both	2.9e-36	0.968037	1.12e-26	5
chr04_AA_00185	PL14_5	both	9.6e-45	0.985714	9.37e-39	2
chr04_AA_00186	PL14	both	4.3e-41	0.97	6.09e-52	24
chr04_AA_00186	PL14_3	both	3e-41	0.979167	7.58e-41	29
chr04_AA_00186	PL14_4	both	1.1e-29	0.96347	4.14e-21	5
chr04_AA_00186	PL14_5	both	1.5e-46	0.985714	8.36e-39	2
chr04_AA_00277	GT20	both	2.2e-131	0.911579	0	500
chr04_AA_00311	GH35	both	2.2e-44	0.459283	7.45e-32	260
chr04_AA_00312	GH47	both	5.1e-144	1	0	499
chr04_AA_00319	GH35	both	4.2e-79	0.990228	0	451
chr04_AA_00334	GT2	both	5.9e-16	0.547619	0	491
chr04_AA_00352	GT8	both	1.7e-13	0.793774	1.42e-07	18
chr04_AA_00373	GT69	both	4.3e-83	0.995816	0	500
chr04_AA_00395	AA7	both	1.2e-21	0.395197	7.47e-10	20
chr04_AA_00466	GT90	both	1.1e-36	0.908	5.95e-99	467
chr04_AA_00468	GT90	both	1.7e-57	0.872	1.8e-129	486
chr04_AA_00471	GH28	both	1.3e-53	0.867692	2.7e-165	498
chr04_AA_00494	GH16	both	2.7e-11	0.862434	1.51e-156	362
chr04_AA_00631	AA1	both	8.1e-98	0.283139	7.13e-91	18
chr04_AA_00631	AA1_1	both	5.7e-127	0.990385	0	466
chr04_AA_00631	AA1_2	both	7e-54	0.982353	1.19e-62	13
chr04_AA_00631	AA1_3	hmmscan	7.1e-64	0.919872	-	-
chr04_AA_00774	GH16	both	4.9e-35	0.835979	2.06e-94	444
chr05_AA_00056	GH20	both	4.2e-48	0.727003	3.58e-111	494
chr05_AA_00062	AA3	both	1.9e-82	0.506472	9.88e-47	374
chr05_AA_00062	AA3_2	both	2.8e-65	0.984211	8.66e-127	125
chr05_AA_00077	GH71	both	5.2e-138	0.997333	0	124
chr05_AA_00082	GH20	both	5.8e-56	0.851632	0	499
chr05_AA_00101	AA5_1	both	1.2e-101	0.460036	4.16e-103	57
chr05_AA_00118	GH37	both	3.8e-122	0.995927	0	500
chr05_AA_00142	AA3_3	both	1.7e-18	0.27242	4.15e-33	47
chr05_AA_00163	GH51	both	8.1e-63	0.460317	9.13e-163	473
chr05_AA_00215	CBM1	both	8.3e-14	0.965517	0	17
chr05_AA_00215	CE15	both	1.3e-94	0.996283	0	198
chr05_AA_00248	GH131	both	1e-80	0.996078	2.15e-130	25
chr05_AA_00249	GH131	both	4.6e-83	0.996078	1.79e-131	26
chr05_AA_00292	CE16	both	4.8e-68	0.902622	4.35e-67	180
chr05_AA_00293	CE16	both	1.1e-40	0.531835	3.58e-39	57
chr05_AA_00294	GH16	both	3e-10	0.941799	0	357
chr05_AA_00295	GH17	both	3.4e-23	0.92283	1.12e-114	477
chr05_AA_00296	GH16	both	1e-12	0.973545	0	359
chr05_AA_00315	GH13	both	1.8e-53	0.956522	8.29e-65	98
chr05_AA_00315	GH13_1	both	9.8e-124	1	0	176
chr05_AA_00315	GH13_2	both	2e-50	0.993421	3.01e-42	65
chr05_AA_00315	GH13_20	both	2.7e-36	0.996491	2.25e-35	11
chr05_AA_00339	AA5	both	3.2e-157	0.544887	5.1e-57	104
chr05_AA_00339	AA5_1	both	1.4e-142	0.94849	0	62
chr05_AA_00339	AA5_2	both	1.8e-21	0.356667	1.22e-10	122
chr05_AA_00397	GH18	both	2.7e-15	0.807432	0	86
chr05_AA_00425	AA5	both	6.5e-135	0.409055	5.57e-50	106
chr05_AA_00425	AA5_1	both	3.9e-205	0.98579	0	62
chr05_AA_00425	AA5_2	both	2.9e-22	0.375	9.98e-15	46
chr05_AA_00436	GT1	both	5.6e-53	0.981675	0	500
chr05_AA_00475	GH71	both	2e-46	0.896	1.58e-122	134
chr05_AA_00514	GH5_15	hmmscan	1.5e-20	0.681063	-	-
chr05_AA_00514	GH5_44	both	2.1e-35	0.996721	1.6e-30	10
chr05_AA_00514	GH5_9	both	7e-96	0.993464	0	485
chr05_AA_00535	AA9	both	1e-74	0.986364	0	334
chr05_AA_00535	CBM1	both	2.6e-14	0.965517	0	91
chr05_AA_00536	AA9	both	3.1e-39	0.568182	2.79e-87	198
chr05_AA_00547	GH15	both	2.6e-18	0.415512	1.38e-142	500
chr05_AA_00596	GH3	both	1.8e-36	0.569444	0	500
chr05_AA_00599	GH2	both	5.8e-92	0.666223	0	498
chr05_AA_00606	GH16	both	1.4e-10	0.984127	0	363
chr05_AA_00619	AA9	both	1.3e-59	0.986364	5.46e-104	318
chr05_AA_00630	AA7	both	4.5e-46	0.580786	2.14e-45	298
chr05_AA_00631	AA7	both	4.3e-46	0.430131	2.14e-42	280
chr05_AA_00667	GH27	both	3.9e-26	0.642667	4.04e-176	396
chr05_AA_00675	GH43	hmmscan	4.8e-46	0.995968	-	-
chr05_AA_00675	GH43_3	both	4.6e-44	0.979021	2.7e-32	14
chr05_AA_00675	GH43_4	both	8.4e-38	0.911565	2.08e-38	35
chr05_AA_00675	GH43_5	both	1.1e-89	0.996377	1.05e-126	382
chr05_AA_00675	GH43_6	both	1.5e-65	0.996575	1.38e-59	35
chr05_AA_00675	GH43_7	both	5.1e-32	0.996283	1.34e-29	4
chr05_AA_00686	GH95	both	2.9e-163	0.966759	0	460
chr05_AA_00719	CBM1	both	1.5e-14	0.965517	8.46e-16	11
chr05_AA_00719	CE3	both	2.4e-58	1	1.69e-56	250
chr05_AA_00722	CE4	both	9.6e-09	0.707692	1.18e-114	491
chr05_AA_00725	CBM20	both	3.2e-29	0.977778	0	88
chr05_AA_00725	GH15	both	5.4e-75	0.975069	0	339
chr05_AA_00728	CE4	both	4e-19	0.876923	3.65e-109	495
chr05_AA_00733	CE15	both	1.5e-60	0.747212	7.13e-86	192
chr05_AA_00820	CE8	both	2e-11	0.336806	4.05e-37	67
chr05_AA_00885	GT15	both	3.3e-119	0.996337	1.66e-140	500
chr06_AA_00028	GH20	both	4.1e-89	0.976261	0	493
chr06_AA_00133	GH105	both	2.4e-30	0.674699	2.22e-29	169
chr06_AA_00140	GH79	both	3.6e-42	0.821978	2.52e-135	150
chr06_AA_00155	GH13	both	2e-52	0.959866	5.01e-52	111
chr06_AA_00155	GH13_1	both	4.6e-112	1	0	176
chr06_AA_00155	GH13_2	both	1.1e-45	0.993421	1.11e-32	47
chr06_AA_00155	GH13_20	both	4.6e-32	0.996491	1.07e-28	9
chr06_AA_00166	GH28	both	7.4e-64	0.910769	2.95e-91	498
chr06_AA_00184	AA9	both	7.4e-68	0.986364	1.44e-57	340
chr06_AA_00212	PL1	both	1.8e-60	0.836634	6.16e-113	125
chr06_AA_00212	PL1_10	both	3.5e-54	0.971751	4.68e-59	9
chr06_AA_00212	PL1_11	both	3e-26	0.954802	1.39e-34	4
chr06_AA_00212	PL1_12	hmmscan	4.9e-27	0.988889	-	-
chr06_AA_00212	PL1_3	both	3.4e-32	0.822115	3.37e-29	10
chr06_AA_00212	PL1_5	both	1.3e-40	0.907692	3.31e-53	146
chr06_AA_00212	PL1_6	both	2.7e-39	0.944186	3.95e-36	61
chr06_AA_00212	PL1_7	both	8.2e-54	0.952632	5.43e-63	44
chr06_AA_00212	PL1_9	both	1.3e-86	0.978378	3.87e-123	5
chr06_AA_00234	CBM67	both	9.8e-34	1	7.93e-141	13
chr06_AA_00241	GH71	both	2.6e-80	0.989333	4.07e-98	111
chr06_AA_00281	GH105	both	1.5e-77	0.948795	1.12e-122	492
chr06_AA_00282	GH16	both	4.4e-17	0.640212	2.9e-21	273
chr06_AA_00372	AA3	both	7.3e-94	0.524272	2.2e-89	476
chr06_AA_00372	AA3_2	both	3.4e-186	0.992982	0	24
chr06_AA_00433	GH5_44	both	1.6e-24	0.262295	3.74e-25	13
chr06_AA_00433	GH5_9	both	6.2e-89	0.990196	0	482
chr06_AA_00435	GH133	both	1.4e-149	0.975806	0	303
chr06_AA_00435	GH13_25	both	1.6e-215	0.993304	0	195
chr06_AA_00481	GT20	both	1.1e-139	0.972632	0	500
chr06_AA_00484	GT39	both	3.5e-69	0.995516	0	500
chr06_AA_00493	GT2	blastp	-	-	0	500
chr06_AA_00498	GT2	both	2.7e-12	0.494048	0	439
chr06_AA_00590	AA3	both	5.7e-60	0.360841	6.73e-57	478
chr06_AA_00590	AA3_2	both	4e-112	0.685965	4.68e-111	22
chr06_AA_00591	AA3	both	1.1e-90	0.509709	2.31e-94	488
chr06_AA_00591	AA3_2	both	6.6e-166	0.994737	1.59e-164	12
chr06_AA_00594	GH47	both	4.1e-69	0.872197	3.94e-141	499
chr06_AA_00608	GH13	both	8.1e-48	0.949833	1.88e-45	101
chr06_AA_00608	GH13_1	both	6.1e-103	0.993421	5e-155	176
chr06_AA_00608	GH13_2	both	9.7e-42	0.993421	7.28e-35	61
chr06_AA_00669	GH47	both	2.9e-65	0.939462	2.21e-117	500
chr06_AA_00697	GH71	both	2.3e-92	0.922667	1.92e-117	113
chr06_AA_00708	GH47	both	8.7e-56	0.919283	2.94e-120	498
chr06_AA_00725	AA1	both	2.5e-90	0.292683	3.55e-84	25
chr06_AA_00725	AA1_1	both	7.3e-129	0.987179	0	466
chr06_AA_00725	AA1_2	both	1.9e-46	0.664706	7.62e-55	6
chr06_AA_00754	CE4	both	2.3e-27	0.853846	2.28e-163	491
chr06_AA_00756	GH30	both	2.9e-50	0.630695	5.76e-27	25
chr06_AA_00756	GH30_1	both	6e-40	0.524823	3.34e-26	55
chr06_AA_00756	GH30_3	both	1.4e-58	0.598558	4.29e-171	330
chr06_AA_00762	GH31	both	4.3e-149	0.997658	0	499
chr06_AA_00786	GH43_26	both	2.3e-64	0.808219	5.93e-66	414
chr06_AA_00787	GT39	both	2.5e-70	0.995516	0	500
chr06_AA_00802	GH16	both	2.3e-12	0.835979	1.84e-73	151
chr06_AA_00805	GH16	both	8.7e-20	0.825397	4.48e-100	182
chr06_AA_00823	GH31	both	4.4e-121	0.997658	0	499
chr06_AA_00920	AA12	both	2.1e-92	0.982544	7.97e-129	34
chr06_AA_00936	GT2	both	5.1e-26	0.583333	4.25e-95	498
chr06_AA_00970	GH5_15	both	4.8e-14	0.418605	1.01e-10	3
chr06_AA_00980	CE4	both	1.2e-19	0.876923	4.99e-127	488
chr06_AA_01031	GH43	both	4.4e-43	0.979839	3.77e-63	11
chr06_AA_01031	GH43_1	both	2.3e-159	1	1.07e-173	345
chr06_AA_01031	GH43_2	both	5.6e-50	1	7.77e-60	38
chr06_AA_01031	GH43_29	both	9.1e-35	0.996296	5.35e-45	35
chr06_AA_01033	CBM50	both	3.5e-12	0.975	4.69e-30	52
chr07_AA_00016	GH109	both	9.8e-20	0.984127	1.45e-13	100
chr07_AA_00021	GH35	both	2.2e-58	0.986971	0	450
chr07_AA_00048	AA9	both	5.4e-60	0.990909	1.79e-90	323
chr07_AA_00089	GH35	both	6.7e-74	0.986971	0	453
chr07_AA_00093	GH109	both	9.8e-20	0.984127	1.45e-13	100
chr07_AA_00118	GT69	both	8e-58	0.991632	3.62e-49	500
chr07_AA_00119	AA2	both	1.4e-60	0.976471	8.21e-22	44
chr07_AA_00128	GH128	both	1.8e-69	0.973214	1.82e-69	211
chr07_AA_00152	GH18	both	1.2e-62	0.929054	4.81e-151	286
chr07_AA_00159	AA7	both	8.1e-43	0.355895	6.2e-35	241
chr07_AA_00171	GH92	both	1.9e-118	0.991853	0	495
chr07_AA_00195	AA5	both	3.9e-147	0.36612	3.91e-78	105
chr07_AA_00195	AA5_1	both	1.4e-227	0.946714	0	62
chr07_AA_00195	AA5_2	both	2.8e-22	0.353333	2.94e-14	125
chr07_AA_00220	AA9	both	5.9e-55	0.990909	2.07e-73	322
chr07_AA_00250	AA3_2	both	5.4e-26	0.278947	1.09e-17	44
chr07_AA_00250	AA3_3	both	3.5e-90	0.426396	1.56e-72	60
chr07_AA_00251	AA3_2	both	2.8e-24	0.322807	3.64e-25	14
chr07_AA_00251	AA3_3	both	2.9e-59	0.306261	3e-51	59
chr07_AA_00282	PL1	both	5.4e-53	0.955446	1.3e-79	165
chr07_AA_00282	PL1_10	both	4.8e-43	0.977401	2.3e-49	9
chr07_AA_00282	PL1_11	both	5.6e-24	0.841808	2.44e-29	3
chr07_AA_00282	PL1_12	hmmscan	6.2e-25	0.861111	-	-
chr07_AA_00282	PL1_5	both	5.2e-36	0.933333	1.19e-56	110
chr07_AA_00282	PL1_6	both	4.5e-30	0.948837	8.99e-30	73
chr07_AA_00282	PL1_7	both	2.8e-65	0.994737	8.91e-122	44
chr07_AA_00282	PL1_9	both	6e-55	0.972973	4.91e-54	5
chr07_AA_00303	GH16	both	4.1e-21	0.984127	1.91e-99	401
chr07_AA_00411	GH16	both	3.1e-16	0.84127	9.87e-96	165
chr07_AA_00424	GT2	blastp	-	-	0	500
chr07_AA_00494	GH5	both	5.6e-44	0.88	7.95e-42	63
chr07_AA_00494	GH5_14	both	2.4e-23	0.949821	1.23e-18	19
chr07_AA_00494	GH5_22	both	6.7e-129	0.996479	0	54
chr07_AA_00494	GH5_29	hmmscan	4.2e-09	0.434911	-	-
chr07_AA_00494	GH5_36	both	6.8e-23	0.940767	4.4e-13	11
chr07_AA_00494	GH5_37	both	5e-25	0.586538	8.07e-17	22
chr07_AA_00494	GH5_44	both	3e-14	0.390164	7.11e-13	27
chr07_AA_00494	GH5_45	both	3.1e-12	0.646667	1.32e-13	13
chr07_AA_00494	GH5_46	both	5.2e-45	0.818841	4.06e-43	113
chr07_AA_00494	GH5_47	both	1.5e-11	0.875	1.18e-40	14
chr07_AA_00494	GH5_50	both	2e-25	0.971831	2.08e-17	11
chr07_AA_00494	GH5_52	hmmscan	4e-12	0.587413	-	-
chr07_AA_00494	GH5_9	both	1.9e-23	0.627451	4.59e-18	48
chr07_AA_00521	GT2	both	1.9e-13	0.494048	0	461
chr07_AA_00553	GH18	both	1.3e-63	0.939189	9.09e-95	302
chr07_AA_00558	GH23	both	8.1e-07	0.585185	1.3e-51	23
chr07_AA_00576	CE1	both	7.7e-21	0.823789	2.37e-112	400
chr07_AA_00641	GH1	both	2e-155	0.972028	0	499
chr07_AA_00642	GH1	both	1.9e-163	0.988345	0	499
chr07_AA_00779	PL14	both	9.8e-60	0.965	5.23e-74	40
chr07_AA_00779	PL14_3	both	3.7e-62	0.973958	2.83e-74	47
chr07_AA_00779	PL14_4	both	7.7e-52	0.972603	9.99e-41	5
chr07_AA_00779	PL14_5	both	1.9e-95	0.990476	5.72e-107	2
chr07_AA_00796	CBM18	both	0.00011	0.763158	3.94e-113	245
chr07_AA_00796	GH16	both	9.9e-24	0.878307	3.94e-113	255
chr07_AA_00834	CBM1	both	4.4e-11	0.965517	0	36
chr07_AA_00834	GH5	both	4.5e-34	0.825455	1.54e-27	34
chr07_AA_00834	GH5_30	both	2.4e-43	0.687646	6.09e-54	7
chr07_AA_00834	GH5_41	hmmscan	1.4e-13	0.92	-	-
chr07_AA_00834	GH5_7	both	2.5e-90	0.969231	0	345
chr07_AA_00886	GH43	both	3.6e-44	0.987903	5.34e-87	8
chr07_AA_00886	GH43_11	both	5.3e-69	0.996575	4.94e-69	308
chr07_AA_00886	GH43_12	both	2.1e-76	0.99654	7.07e-89	171
chr07_AA_00886	GH43_13	both	1e-98	0.993377	6.19e-117	12
chr07_AA_00892	AA3	both	1.8e-93	0.511327	6.95e-92	479
chr07_AA_00892	AA3_2	both	1.5e-184	0.992982	0	21
chr07_AA_00895	GT58	both	1.3e-120	0.997253	5.36e-118	327
chr07_AA_00901	GT17	both	1.5e-49	0.549296	2.07e-38	159
chr07_AA_00917	GT69	both	7.2e-64	0.995816	5.78e-77	500
chr07_AA_00919	GH105	both	5.1e-24	0.614458	9.54e-24	142
chr07_AA_00922	GT49	both	5.4e-45	0.851632	2.28e-142	91
chr07_AA_00984	GH12	both	9.1e-43	0.987179	3.52e-104	398
chr07_AA_01010	GT2	both	5.5e-41	0.988095	1.52e-150	500
chr07_AA_01017	AA1	both	1.3e-77	0.306469	0	14
chr07_AA_01017	AA1_1	both	2.1e-90	0.919872	0	458
chr07_AA_01017	AA1_2	both	3.3e-51	0.979412	3.28e-62	15
chr07_AA_01017	AA1_3	both	4.1e-56	0.932692	2.76e-62	10
chr07_AA_01018	CE4	both	6.1e-19	0.876923	0	492
chr07_AA_01023	AA3	hmmscan	1.4e-88	0.569579	-	-
chr07_AA_01023	AA3_2	both	1.8e-161	0.996491	0	7
chr07_AA_01023	GH13_5	both	4e-138	0.997085	0	487
chr07_AA_01024	AA3	both	2.6e-91	0.514563	6.42e-90	478
chr07_AA_01024	AA3_2	both	2.3e-117	0.910526	2.97e-163	22
chr07_AA_01032	GH92	both	5.6e-57	0.869654	1.62e-147	490
chr07_AA_01044	AA3	both	2.3e-92	0.511327	2.07e-86	477
chr07_AA_01044	AA3_2	both	1.6e-162	0.991228	2.37e-174	23
chr07_AA_01045	AA3	both	2.9e-81	0.456311	1.27e-80	487
chr07_AA_01045	AA3_2	both	6.8e-148	0.9	8.2e-156	13
chr07_AA_01046	AA3	both	4.6e-81	0.423948	1.61e-84	488
chr07_AA_01046	AA3_2	both	4.7e-152	0.898246	1.32e-163	12
chr07_AA_01061	GH71	both	8e-92	0.941333	2.65e-133	110
chr07_AA_01065	AA7	both	3.6e-36	0.362445	3.74e-36	232
chr07_AA_01174	CBM1	hmmscan	3.6e-13	0.965517	-	-
chr08_AA_00019	CBM1	both	1.1e-12	1	0	136
chr08_AA_00019	GH7	both	6.2e-191	0.99759	0	364
chr08_AA_00062	AA5	both	1.7e-134	0.386417	2.02e-73	108
chr08_AA_00062	AA5_1	both	3.4e-200	0.973357	0	62
chr08_AA_00062	AA5_2	both	1.8e-32	0.615	9.94e-23	127
chr08_AA_00195	AA9	both	5.5e-54	0.990909	1.71e-78	321
chr08_AA_00246	CBM50	both	5.6e-11	1	1.95e-29	18
chr08_AA_00250	CE4	both	1.8e-08	0.938462	9.49e-44	14
chr08_AA_00306	AA3	both	5e-85	0.511327	5.14e-103	388
chr08_AA_00306	AA3_2	both	2e-121	0.989474	6.81e-129	111
chr08_AA_00309	CE16	both	7.7e-07	0.441948	1.26e-51	12
chr08_AA_00321	GT8	both	3.6e-21	0.910506	8.14e-65	216
chr08_AA_00385	GT2	both	2.9e-07	0.982143	0	500
chr08_AA_00453	GH131	both	2.9e-47	0.74902	5.95e-51	32
chr08_AA_00467	GH5	hmmscan	4.3e-38	0.945455	-	-
chr08_AA_00467	GH5_15	hmmscan	1.8e-33	0.956811	-	-
chr08_AA_00467	GH5_44	hmmscan	7.5e-33	0.904918	-	-
chr08_AA_00467	GH5_45	both	6.7e-38	0.803333	4.28e-52	7
chr08_AA_00467	GH5_9	both	1.5e-113	0.996732	0	488
chr08_AA_00484	AA7	both	3.3e-35	0.270742	1.62e-21	175
chr08_AA_00503	GT22	both	1.4e-84	0.992288	0	253
chr08_AA_00570	GT8	both	1.3e-42	0.879377	0	451
chr08_AA_00638	GH16	both	2.6e-18	0.534392	4.4e-68	156
chr08_AA_00649	GT59	both	6.4e-93	0.883663	3.21e-104	191
chr08_AA_00683	CBM43	both	4.5e-12	0.831325	9.78e-173	243
chr08_AA_00683	GH72	both	2.4e-100	0.990385	9.78e-173	257
chr08_AA_00685	GT1	both	4.3e-63	0.981675	0	500
chr08_AA_00690	CE4	both	4.5e-28	0.9	1.83e-162	476
chr08_AA_00776	GH74	both	3.8e-24	0.699571	0	344
chr08_AA_00834	GT8	both	4.8e-35	0.957198	2.87e-77	283
chr08_AA_00845	GH3	both	5e-46	0.805556	2.24e-119	492
chr08_AA_00896	GH5	both	1.9e-33	0.818182	2.18e-21	32
chr08_AA_00896	GH5_30	both	1.4e-27	0.664336	1.39e-48	7
chr08_AA_00896	GH5_41	both	1.5e-10	0.565	5.17e-12	6
chr08_AA_00896	GH5_7	both	1.3e-74	0.992308	0	355
chr08_AA_00957	PL8	both	3.7e-51	0.992278	4.91e-51	304
chr08_AA_00957	PL8_1	both	4.8e-11	0.916667	1.44e-19	100
chr08_AA_00957	PL8_3	both	4.3e-39	0.984	7.52e-43	25
chr08_AA_00958	PL8	both	7.6e-47	0.992278	5.89e-55	323
chr08_AA_00958	PL8_1	both	8.8e-06	0.809524	8.05e-13	55
chr08_AA_00958	PL8_3	both	1.1e-35	0.988	3.7e-44	25
chr08_AA_01028	GT31	both	3e-13	0.380208	6.16e-155	25
chr08_AA_01120	AA3	both	2e-82	0.519417	3.45e-88	409
chr08_AA_01120	AA3_2	both	7.6e-117	0.961404	0	90
chr08_AA_01128	GH16	both	7.4e-12	0.984127	0	366
chr08_AA_01137	GT21	both	4.2e-89	1	1.29e-131	500
chr08_AA_01172	CE1	hmmscan	2.8e-34	0.920705	-	-
chr08_AA_01187	AA7	both	1.9e-45	0.960699	2e-69	273
chr08_AA_01212	CBM35	both	3.3e-19	0.98374	0	30
chr08_AA_01212	GH43_24	both	3.3e-84	1	0	319
chr08_AA_01212	GH43_25	both	3.6e-16	0.885321	4.45e-32	1
chr08_AA_01212	GH43_37	both	6.4e-33	0.848485	2.05e-27	11
chr08_AA_01213	GT25	both	2.5e-22	0.933702	5.08e-17	18
chr08_AA_01267	GT33	both	8.3e-138	0.955294	5.53e-164	215
chr08_AA_01278	GH43	both	4.1e-18	0.475806	4.27e-33	12
chr08_AA_01278	GH43_1	both	2.2e-70	0.464516	5.1e-70	342
chr08_AA_01278	GH43_2	both	4.5e-21	0.488152	3.8e-35	41
chr08_AA_01278	GH43_29	both	3e-17	0.507407	6.77e-24	31
chr08_AA_01306	CBM21	both	1.1e-25	0.878505	1.13e-17	62
chr09_AA_00005	GH115	both	2.8e-216	0.855093	0	496
chr09_AA_00036	GH18	both	7.7e-76	0.966216	0	498
chr09_AA_00039	GH13	both	1e-57	0.953177	1.13e-52	95
chr09_AA_00039	GH13_1	both	2.1e-118	1	0	175
chr09_AA_00039	GH13_2	both	1.6e-51	0.996711	2.38e-45	78
chr09_AA_00051	AA3	both	1.9e-84	0.532362	2.83e-65	435
chr09_AA_00051	AA3_3	both	3e-258	0.998308	0	63
chr09_AA_00052	AA3	both	3.4e-55	0.346278	2.3e-38	430
chr09_AA_00052	AA3_2	both	1.8e-35	0.668421	4.64e-41	7
chr09_AA_00052	AA3_3	both	1.7e-174	0.703892	0	63
chr09_AA_00055	AA3	both	2.2e-55	0.34466	6.59e-57	433
chr09_AA_00055	AA3_2	both	3.2e-128	0.666667	1.96e-150	67
chr09_AA_00064	AA7	both	2.5e-76	0.582969	3.64e-86	481
chr09_AA_00099	CBM50	blastp	-	-	4.29e-33	128
chr09_AA_00120	GT57	both	8.3e-120	0.966736	1.63e-121	394
chr09_AA_00126	GH6	both	4e-85	0.959184	0	296
chr09_AA_00190	GH55	both	5.6e-123	0.468919	0	136
chr09_AA_00191	GH55	both	2.1e-48	0.277027	4.83e-92	100
chr09_AA_00203	GH5_15	hmmscan	3.5e-27	0.807309	-	-
chr09_AA_00203	GH5_44	hmmscan	7.6e-28	0.803279	-	-
chr09_AA_00203	GH5_45	both	7.7e-25	0.986667	2.77e-32	5
chr09_AA_00203	GH5_9	both	7e-99	0.990196	0	491
chr09_AA_00207	GT1	both	5.6e-53	0.727749	0	500
chr09_AA_00211	GT1	both	1.9e-43	0.732984	0	500
chr09_AA_00214	GT1	both	3.5e-42	0.675393	0	500
chr09_AA_00215	GT1	both	4.8e-49	0.924084	0	500
chr09_AA_00239	GH55	both	2.2e-239	0.989189	0	145
chr09_AA_00242	GH88	both	1.9e-95	0.969605	2.95e-157	495
chr09_AA_00252	AA4	both	8.6e-18	0.431034	5.36e-14	48
chr09_AA_00265	GH3	both	3.6e-55	0.981481	0	483
chr09_AA_00269	CBM60	both	1.7e-08	0.842593	1.55e-65	30
chr09_AA_00269	GH11	both	1.9e-67	0.99435	1.99e-126	376
chr09_AA_00271	CBM1	both	0.00024	0.37931	1.92e-144	43
chr09_AA_00271	GH10	both	3.9e-89	0.983498	1.92e-144	288
chr09_AA_00284	GH38	both	2.9e-79	0.936803	0	500
chr09_AA_00287	GH3	both	3.3e-29	0.527778	0	487
chr09_AA_00306	CE12	both	2.4e-39	0.966667	8.74e-53	455
chr09_AA_00318	GH5	both	6.1e-32	0.865455	2.06e-94	35
chr09_AA_00318	GH5_12	both	7.3e-186	0.998155	0	229
chr09_AA_00318	GH5_28	both	8.4e-15	0.364706	7.09e-14	11
chr09_AA_00318	GH5_29	both	8.6e-09	0.257396	3.27e-08	7
chr09_AA_00318	GH5_43	both	1.2e-09	0.338843	7.85e-11	11
chr09_AA_00335	CBM21	both	5.1e-27	0.953271	6.83e-58	128
chr09_AA_00357	PL14	both	2.3e-50	0.905	4.07e-50	51
chr09_AA_00357	PL14_1	both	1.4e-11	0.360577	3.81e-07	9
chr09_AA_00357	PL14_3	both	2.6e-51	0.911458	1.43e-56	43
chr09_AA_00357	PL14_4	both	2.2e-45	0.908676	4.28e-33	5
chr09_AA_00357	PL14_5	both	1.7e-44	0.895238	3.68e-34	2
chr09_AA_00385	GH5	both	1e-28	0.858182	7.09e-173	24
chr09_AA_00385	GH5_12	both	5.6e-204	0.998155	0	229
chr09_AA_00385	GH5_28	blastp	-	-	1.05e-14	13
chr09_AA_00385	GH5_43	both	4e-10	0.5427	9.17e-09	7
chr09_AA_00508	GH3	both	6.3e-65	0.990741	0	500
chr09_AA_00534	GT4	both	4e-22	0.875	9.42e-152	335
chr09_AA_00555	GT39	both	8.9e-74	0.995516	0	500
chr09_AA_00563	AA3	both	1.5e-78	0.516181	6.56e-75	385
chr09_AA_00563	AA3_2	both	1.7e-60	0.892982	9.29e-134	115
chr09_AA_00566	AA1	both	3.2e-40	0.322375	0	247
chr09_AA_00566	AA1_1	both	1.1e-15	0.557692	5.92e-21	52
chr09_AA_00566	AA1_2	both	4.4e-21	0.488235	2.11e-22	124
chr09_AA_00566	AA1_3	both	4.4e-27	0.554487	2.95e-24	47
chr09_AA_00570	GH31	both	7.4e-125	0.974239	0	500
chr09_AA_00606	CE12	both	5.3e-49	0.990476	5.12e-95	463
chr09_AA_00717	CE4	both	1.3e-26	0.892308	1.06e-102	471
chr09_AA_00720	CE4	both	3.4e-09	0.484615	1.44e-139	464
chr09_AA_00721	CE4	both	3.1e-14	0.561538	3.72e-58	369
chr09_AA_00739	CBM1	blastp	-	-	0	126
chr09_AA_00739	GH7	both	1.4e-201	0.995181	0	374
chr09_AA_00780	CE4	both	3.5e-26	0.892308	7.81e-123	470
chr09_AA_00857	GH37	both	5.2e-134	0.991853	0	500
chr09_AA_00860	GT90	both	8e-55	0.9	3.34e-126	496
chr09_AA_00869	AA1	blastp	-	-	4.93e-120	31
chr09_AA_00869	AA1_1	both	2.7e-68	0.621795	1.45e-158	464
chr09_AA_00940	AA3	both	7.1e-84	0.480583	7.08e-105	494
chr09_AA_00940	AA3_2	both	1.4e-101	0.963158	3.65e-100	6
chr09_AA_00955	CBM1	both	2.5e-06	0.62069	2.06e-153	53
chr09_AA_00955	GH10	both	7.8e-105	0.980198	1.64e-166	334
chr09_AA_00956	CBM1	both	2.3e-15	0.931034	8.83e-89	67
chr09_AA_00956	GH10	both	2.3e-33	0.389439	8.83e-89	303
chr09_AA_00969	GT22	both	9.8e-76	0.933162	4.22e-118	230
chr09_AA_00998	PL1	both	5.4e-28	0.490099	5.32e-27	83
chr09_AA_00998	PL1_10	both	1.4e-31	0.542373	4.82e-26	8
chr09_AA_00998	PL1_12	both	2.4e-11	0.5	3.84e-08	3
chr09_AA_00998	PL1_3	both	1.9e-10	0.4375	6.49e-08	6
chr09_AA_00998	PL1_5	both	3.6e-16	0.517949	7.51e-19	63
chr09_AA_00998	PL1_6	both	8.3e-15	0.562791	2.65e-14	122
chr09_AA_00998	PL1_7	both	5.3e-27	0.521053	2.77e-22	42
chr09_AA_00998	PL1_9	both	1.7e-27	0.513514	1.2e-19	5
chr09_AA_01045	GH5_5	both	1.6e-92	0.996479	3.4e-142	465
chr09_AA_01112	GH28	both	1.1e-36	0.372308	1.24e-73	493
chr09_AA_01131	AA7	both	2.3e-50	0.969432	2.1e-49	381
chr09_AA_01137	AA7	both	4.5e-51	0.971616	1.9e-49	391
chr09_AA_01159	GH5	hmmscan	1.5e-34	0.905455	-	-
chr09_AA_01159	GH5_15	hmmscan	3.2e-29	0.956811	-	-
chr09_AA_01159	GH5_45	both	7.9e-36	0.996667	7.8e-47	8
chr09_AA_01159	GH5_9	both	5.9e-96	0.996732	3.96e-174	488
chr09_AA_01279	GH92	both	9.4e-141	0.983707	0	497
chr09_AA_01313	GH43_26	both	6.1e-80	1	6.4e-98	385
chr09_AA_01359	GH18	both	7.2e-24	0.679054	2.69e-127	353
chr09_AA_01390	PL3_2	both	2.9e-20	0.35567	5.53e-47	70
chr10_AA_00034	GH105	both	8.1e-30	0.753012	6.86e-37	228
chr10_AA_00070	GH5_44	both	2.1e-31	0.996721	1.42e-31	12
chr10_AA_00070	GH5_9	both	6.5e-94	0.990196	0	483
chr10_AA_00113	GH63	both	2.4e-30	0.436842	0	500
chr10_AA_00114	GH63	both	3.7e-18	0.37193	0	500
chr10_AA_00181	GT4	both	4.2e-32	0.95	0	499
chr10_AA_00279	GT48	both	0	0.983762	0	499
chr10_AA_00300	GT15	both	5.2e-59	0.465201	1.04e-93	499
chr10_AA_00301	GT15	both	7.6e-103	0.996337	4.26e-141	500
chr10_AA_00314	GH13	both	1e-29	0.929766	0	46
chr10_AA_00314	GH13_22	both	7.4e-172	1	0	45
chr10_AA_00314	GT5	both	7.9e-57	0.989407	0	252
chr10_AA_00346	CE16	both	2.5e-17	0.449438	2.92e-26	15
chr10_AA_00347	CE16	both	1.7e-19	0.498127	1.24e-43	35
chr10_AA_00351	CE5	both	1.5e-23	0.862434	2.31e-24	90
chr10_AA_00354	CE16	both	1.2e-40	0.988764	1.37e-53	77
chr10_AA_00399	AA9	both	7.8e-58	0.986364	3.68e-69	326
chr10_AA_00487	GT66	both	1.2e-191	0.854257	0	430
chr10_AA_00493	GT22	both	1.5e-57	0.902314	1.28e-134	218
chr10_AA_00495	AA5	both	4.4e-135	0.366901	3.55e-78	80
chr10_AA_00495	AA5_1	both	2.6e-217	0.978686	0	62
chr10_AA_00495	AA5_2	both	1.6e-28	0.605	3.41e-14	119
chr10_AA_00499	GH43_24	both	3.5e-13	0.319672	1.71e-51	30
chr10_AA_00503	GH16	both	5.4e-14	0.936508	1.75e-109	150
chr10_AA_00618	CBM1	blastp	-	-	0	67
chr10_AA_00618	GH6	both	2.2e-93	0.952381	0	299
chr10_AA_00620	CE16	both	1.3e-20	0.490637	8.29e-24	27
chr10_AA_00657	AA3_2	both	1e-15	0.347368	5.25e-16	11
chr10_AA_00657	AA3_3	both	2.4e-41	0.524535	1.26e-55	63
chr10_AA_00692	AA7	both	7.6e-34	0.949782	8.16e-36	214
chr10_AA_00709	GH16	both	7.9e-10	0.984127	0	366
chr10_AA_00718	CBM1	both	1.1e-13	0.965517	7.62e-138	19
chr10_AA_00718	CE1	both	1.4e-19	0.828194	7.62e-138	401
chr10_AA_00728	AA9	both	4.5e-50	0.995455	1.85e-90	287
chr10_AA_00732	CBM50	blastp	-	-	6.53e-69	124
chr10_AA_00735	GH31	both	6.3e-124	0.997658	0	500
chr10_AA_00741	GH18	both	3.6e-57	0.945946	3.88e-87	298
chr10_AA_00793	GH16	both	5.1e-11	0.984127	0	418
chr10_AA_00914	AA9	both	3.2e-54	0.990909	8.1e-78	322
chr10_AA_00936	GH5_15	hmmscan	2.9e-28	0.807309	-	-
chr10_AA_00936	GH5_44	hmmscan	9e-27	0.996721	-	-
chr10_AA_00936	GH5_45	both	5e-25	0.983333	5.49e-33	6
chr10_AA_00936	GH5_9	both	1.7e-91	0.990196	0	484
chr10_AA_00992	GH28	both	4.6e-38	0.476923	1.76e-101	496
chr10_AA_01020	GH16	both	3.5e-40	0.878307	8.96e-97	458
chr10_AA_01021	GH17	both	4.8e-20	0.845659	2.16e-88	100
chr10_AA_01023	AA3	both	1.6e-94	0.511327	2.79e-111	411
chr10_AA_01023	AA3_2	both	1.8e-126	0.991228	9.63e-131	88
chr10_AA_01064	GH43_23	both	7.6e-27	0.429293	3.44e-54	48
chr10_AA_01065	GT90	both	5.3e-65	0.968	2.41e-154	445
chr10_AA_01066	GT90	both	9.8e-65	0.968	0	458
chr10_AA_01133	AA7	both	7.4e-31	0.331878	1.38e-24	170
chr10_AA_01135	AA7	both	5.7e-37	0.421397	2.14e-30	214
chr10_AA_01157	GH53	both	4.8e-92	0.906433	1.47e-120	415
chr10_AA_01159	GH29	both	3.4e-82	0.910405	1.02e-153	497
chr10_AA_01167	GT24	both	1.6e-111	1	0	233
chr10_AA_01173	GH16	both	1.6e-19	0.814815	1.45e-119	182
chr10_AA_01174	GH16	both	1.4e-14	0.677249	2.47e-112	151
chr10_AA_01322	AA1	both	3.2e-98	0.355249	1.08e-118	21
chr10_AA_01322	AA1_1	both	3.8e-141	0.99359	0	467
chr10_AA_01322	AA1_3	both	1.8e-60	0.907051	8.53e-64	8
chr10_AA_01323	AA1	both	1.9e-109	0.354189	4.54e-118	17
chr10_AA_01323	AA1_1	both	1.8e-153	0.99359	0	466
chr10_AA_01323	AA1_2	both	9.5e-57	0.985294	8.84e-74	12
chr10_AA_01323	AA1_3	hmmscan	4.1e-70	0.913462	-	-
chr10_AA_01324	AA1	both	4.5e-99	0.33298	2.48e-120	21
chr10_AA_01324	AA1_1	both	2.8e-138	0.913462	0	467
chr10_AA_01324	AA1_2	both	5.5e-55	0.935294	2.05e-60	7
chr10_AA_01326	AA1	both	2e-104	0.311771	5.26e-116	17
chr10_AA_01326	AA1_1	both	1.1e-150	0.99359	0	466
chr10_AA_01326	AA1_2	both	1.9e-57	0.979412	1.9e-74	10
chr10_AA_01326	AA1_3	both	2.2e-70	0.907051	7.29e-73	6
chr10_AA_01331	AA9	both	8.5e-63	0.959091	2.41e-105	328
chr10_AA_01332	AA9	both	3e-66	0.986364	2.76e-115	333
chr10_AA_01334	GH3	both	2.4e-47	0.837963	0	500
chr10_AA_01335	GH3	both	2.6e-62	0.990741	0	500
chr10_AA_01341	GH88	both	3.5e-82	0.948328	4.05e-157	495
chr10_AA_01350	AA7	both	3.3e-38	0.947598	2.74e-38	234
chr10_AA_01433	GT20	both	1.7e-154	0.922105	0	498
chr10_AA_01534	GH25	both	6e-58	0.99435	1.34e-96	498
chr10_AA_01553	CBM63	both	6.9e-22	0.871795	9.03e-129	310
chr10_AA_01579	AA7	both	5.6e-43	0.414847	3.35e-31	332
chr10_AA_01582	GH3	both	2.5e-63	0.981481	0	499
chr11_AA_00006	AA9	both	4.1e-50	0.986364	9.74e-65	312
chr11_AA_00025	GH18	both	1.8e-14	0.641892	1.15e-71	76
chr11_AA_00031	AA9	both	5.3e-63	0.986364	1.96e-99	314
chr11_AA_00033	GH145	both	2.1e-74	0.871622	0	81
chr11_AA_00033	PL24	both	5.8e-10	0.690987	6.97e-12	6
chr11_AA_00034	GH145	both	1.8e-77	0.871622	0	82
chr11_AA_00034	PL24	both	5e-10	0.693133	1.75e-12	7
chr11_AA_00043	PL1	both	1.9e-52	0.89604	5.32e-81	143
chr11_AA_00043	PL1_10	both	1.9e-41	0.977401	1.26e-49	9
chr11_AA_00043	PL1_11	both	1.5e-22	0.762712	8.52e-30	4
chr11_AA_00043	PL1_12	hmmscan	5.2e-25	0.961111	-	-
chr11_AA_00043	PL1_5	both	2.2e-37	0.964103	8.76e-56	145
chr11_AA_00043	PL1_6	both	2e-30	0.95814	1.4e-27	48
chr11_AA_00043	PL1_7	both	4.5e-66	0.994737	8.95e-156	44
chr11_AA_00043	PL1_9	both	7.8e-53	0.978378	3.07e-57	5
chr11_AA_00083	AA3_2	both	1.6e-39	0.284211	1.12e-43	124
chr11_AA_00109	GH5	both	1.7e-21	0.741818	3.16e-56	8
chr11_AA_00109	GH5_15	both	1.4e-19	0.528239	5.71e-24	3
chr11_AA_00109	GH5_9	both	6.8e-77	0.990196	0	487
chr11_AA_00120	GT2	both	3.7e-13	0.982143	0	442
chr11_AA_00127	PL3	both	2.7e-67	0.979695	1.84e-53	23
chr11_AA_00127	PL3_1	both	1.7e-29	0.827586	1.14e-26	99
chr11_AA_00127	PL3_2	both	7.8e-79	0.984536	2.18e-130	230
chr11_AA_00127	PL3_3	both	2e-29	0.874396	3.9e-19	45
chr11_AA_00127	PL3_4	both	1.7e-30	0.836478	2.77e-56	72
chr11_AA_00127	PL3_5	both	4.8e-31	0.86	2.2e-31	6
chr11_AA_00214	GH18	both	2.7e-59	0.861486	2.41e-108	270
chr11_AA_00222	GH18	both	3.8e-71	0.915541	0	498
chr11_AA_00255	CBM1	both	6.9e-13	0.965517	0	55
chr11_AA_00255	GH5	hmmscan	2.1e-36	0.84	-	-
chr11_AA_00255	GH5_5	both	7e-110	0.992958	0	445
chr11_AA_00287	AA3	both	1.5e-83	0.508091	1.94e-67	438
chr11_AA_00287	AA3_3	both	6.3e-128	0.954315	0	61
chr11_AA_00369	GH105	both	8.1e-30	0.753012	6.86e-37	228
chr11_AA_00402	GH5_44	both	2.1e-31	0.996721	1.42e-31	12
chr11_AA_00402	GH5_9	both	6.5e-94	0.990196	0	483
chr11_AA_00407	GT76	both	2.7e-64	0.737101	6.92e-66	220
chr11_AA_00508	GH18	both	4.2e-58	0.945946	6.49e-103	275
chr11_AA_00509	GH18	both	6e-32	0.516892	2.11e-170	284
chr11_AA_00527	GH128	both	1.6e-44	0.977679	1.28e-106	95
chr11_AA_00581	AA1	both	2.3e-89	0.33404	9.03e-89	16
chr11_AA_00581	AA1_1	both	1.4e-122	0.980769	0	460
chr11_AA_00581	AA1_2	both	3e-40	0.823529	5.79e-67	16
chr11_AA_00581	AA1_3	both	4.1e-60	0.919872	4.35e-63	7
chr11_AA_00595	CE4	both	1.6e-22	0.876923	3.88e-99	474
chr11_AA_00618	GT32	both	6e-22	0.944444	1.63e-137	476
chr11_AA_00685	GT57	both	5.8e-121	0.87526	0	383
chr11_AA_00745	AA1_1	both	1.2e-42	0.666667	1.14e-51	138
chr11_AA_00745	AA1_2	both	1.7e-79	0.826471	0	316
chr11_AA_00745	AA1_3	both	7e-43	0.705128	1.24e-46	6
chr11_AA_00749	GT4	both	6.3e-32	0.89375	0	498
chr11_AA_00758	GH47	both	3.8e-132	0.993274	0	499
chr11_AA_00771	GH2	both	2.4e-73	0.62766	0	498
chr11_AA_00774	GT2	blastp	-	-	0	500
chr11_AA_00777	GH105	both	3e-95	0.942771	6.51e-140	500
chr11_AA_00796	GH9	both	2e-97	0.995215	0	322
chr11_AA_00814	GH93	both	3.5e-103	0.990228	1.35e-131	132
chr11_AA_00891	GH17	both	8.3e-25	0.932476	4.79e-127	490
chr11_AA_00922	CBM48	both	1e-10	0.578947	0	247
chr11_AA_00922	GH13_8	both	1.5e-138	1	0	252
chr11_AA_00933	PL9	both	1.4e-113	0.959893	4.72e-67	38
chr11_AA_00933	PL9_1	both	1.7e-56	0.996269	3.81e-52	335
chr11_AA_00933	PL9_3	both	1e-144	0.988571	0	40
chr11_AA_00944	CE16	both	1.4e-46	0.550562	4.39e-46	50
chr11_AA_00953	AA4	both	3e-16	0.256705	3.44e-13	18
chr11_AA_01010	GH18	both	3.9e-43	0.625	2.54e-102	275
chr11_AA_01011	GH18	both	9.9e-43	0.625	4.1e-98	279
chr11_AA_01064	AA7	both	8.8e-36	0.569869	4.2e-20	217
chr11_AA_01097	GH3	both	2.1e-55	0.981481	0	483
chr11_AA_01129	GH13_29	both	2.7e-115	0.991304	4.25e-166	11
chr11_AA_01129	GH13_31	both	1.6e-147	0.994286	0	412
chr11_AA_01129	GH13_40	both	1.8e-169	1	0	74
chr11_AA_01130	CE15	both	8.5e-55	0.918216	2.51e-100	186
chr11_AA_01152	AA6	both	4.5e-84	1	8.15e-109	500
chr11_AA_01174	CE16	both	3.3e-23	0.513109	1.89e-23	21
chr11_AA_01185	GH16	both	9.8e-18	0.973545	3.4e-74	153
chr11_AA_01228	GH43_26	both	2.3e-64	0.808219	5.93e-66	414
chr11_AA_01230	GT39	both	2.5e-70	0.995516	0	500
chr11_AA_01238	GH18	both	3e-23	0.682432	7.33e-99	38
chr11_AA_01241	GH16	both	1.4e-10	0.391534	3.93e-62	151
chr11_AA_01242	GH16	both	2.4e-14	0.867725	1.72e-72	151
chr11_AA_01245	GH16	both	3.2e-14	0.825397	2.09e-95	150
chr11_AA_01424	GH16	both	4.1e-32	0.656085	2.89e-80	412
chr11_AA_01425	GH16	both	1e-35	0.883598	5.85e-114	447
chr11_AA_01436	GT48	both	0	0.983762	0	499
chr11_AA_01461	CBM13	both	9.3e-09	0.409574	2.19e-55	8
chr11_AA_01478	GH47	both	7.9e-129	0.995516	1.02e-122	500
chr11_AA_01479	GH47	both	3.2e-121	0.995516	1.52e-115	500
chr11_AA_01527	GT90	both	1.6e-61	0.916	5.72e-65	482
chr11_AA_01529	GH28	both	1.4e-07	0.252308	6.53e-19	108
chr11_AA_01635	CBM1	blastp	-	-	0	128
chr11_AA_01635	GH7	both	4.6e-199	0.99759	0	372
chr11_AA_01645	CBM1	both	1.5e-12	1	1.01e-71	12
chr11_AA_01731	AA6	both	9.9e-82	1	9.92e-104	500
chr11_AA_01733	GH76	both	3.4e-13	0.371508	1.71e-09	31
