# Supplementary material for: Transcriptome data reveal conserved patterns of fruiting body development and response to heat stress in the mushroom-forming fungus Flammulina filiformis
Source: PLoS One. 2020 Oct 16;15(10):e0239890. doi: 10.1371/journal.pone.0239890 (PMC7567395; doi:10.1371/journal.pone.0239890)
Supplement: S8 Table — (XLS) [file pone.0239890.s013.xls]

## Sheet: Sheet1
Supplementary table. 8 The F-Box genes annotated in F. filiformis.
Gene_ID	PFAM annotation
chr01_AA_00031	PF12937|F-box-like
chr01_AA_00061	PF12937|F-box-like
chr01_AA_00074	PF12937|F-box-like
chr01_AA_00075	PF12937|F-box-like
chr01_AA_00092	PF12937|F-box-like
chr01_AA_00130	PF00646|F-box domain
chr01_AA_00143	PF12937|F-box-like
chr01_AA_00151	PF12937|F-box-like
chr01_AA_00159	PF12937|F-box-like
chr01_AA_00189	PF12937|F-box-like
chr01_AA_00204	PF12937|F-box-like
chr01_AA_00212	PF12937|F-box-like
chr01_AA_00413	PF12937|F-box-like;PF00400|WD domain, G-beta repeat;PF00400|WD domain, G-beta repeat;PF00400|WD domain, G-beta repeat;PF00400|WD domain, G-beta repeat;PF00400|WD domain, G-beta repeat
chr01_AA_00415	PF12937|F-box-like
chr01_AA_00419	PF12937|F-box-like
chr01_AA_00499	PF12937|F-box-like
chr01_AA_00527	PF12937|F-box-like
chr02_AA_00018	PF12937|F-box-like
chr02_AA_00049	PF12937|F-box-like
chr02_AA_00074	PF12937|F-box-like
chr02_AA_00076	PF12937|F-box-like
chr02_AA_00109	PF12937|F-box-like
chr02_AA_00344	PF12937|F-box-like
chr02_AA_00365	PF00646|F-box domain;PF13923|Zinc finger, C3HC4 type (RING finger)
chr02_AA_00391	PF12937|F-box-like
chr02_AA_00392	PF12937|F-box-like
chr02_AA_00511	PF12937|F-box-like
chr03_AA_00077	PF12937|F-box-like
chr03_AA_00078	PF12937|F-box-like
chr03_AA_00132	PF12937|F-box-like
chr03_AA_00150	PF12937|F-box-like
chr03_AA_00243	PF12937|F-box-like
chr03_AA_00382	PF12937|F-box-like
chr03_AA_00509	PF12937|F-box-like
chr03_AA_00597	PF12937|F-box-like
chr03_AA_00598	PF12937|F-box-like;PF12937|F-box-like
chr03_AA_00604	PF12937|F-box-like
chr03_AA_00605	PF12937|F-box-like
chr03_AA_00606	PF12937|F-box-like
chr03_AA_00608	PF12937|F-box-like
chr03_AA_00609	PF12937|F-box-like
chr03_AA_00611	PF12937|F-box-like
chr03_AA_00617	PF12937|F-box-like
chr03_AA_00667	PF12937|F-box-like
chr03_AA_00690	PF12937|F-box-like
chr04_AA_00003	PF12937|F-box-like
chr04_AA_00005	PF12937|F-box-like
chr04_AA_00006	PF12937|F-box-like
chr04_AA_00007	PF12937|F-box-like
chr04_AA_00086	PF00646|F-box domain
chr04_AA_00163	PF12937|F-box-like
chr04_AA_00292	PF12937|F-box-like
chr04_AA_00293	PF12937|F-box-like
chr04_AA_00296	PF12937|F-box-like
chr04_AA_00369	PF12937|F-box-like
chr04_AA_00393	PF12937|F-box-like
chr04_AA_00531	PF12937|F-box-like
chr04_AA_00622	PF00646|F-box domain
chr04_AA_00735	PF12937|F-box-like
chr04_AA_00736	PF12937|F-box-like
chr04_AA_00739	PF12937|F-box-like
chr04_AA_00746	PF12937|F-box-like
chr04_AA_00757	PF12937|F-box-like
chr04_AA_00758	PF12937|F-box-like
chr04_AA_00771	PF12937|F-box-like
chr04_AA_00794	PF12937|F-box-like
chr05_AA_00252	PF12937|F-box-like
chr05_AA_00255	PF12937|F-box-like
chr05_AA_00269	PF12937|F-box-like
chr05_AA_00317	PF12937|F-box-like
chr05_AA_00336	PF12937|F-box-like
chr05_AA_00338	PF00646|F-box domain
chr05_AA_00448	PF12937|F-box-like
chr05_AA_00534	PF00646|F-box domain
chr05_AA_00565	PF12937|F-box-like
chr05_AA_00680	PF12937|F-box-like
chr05_AA_00804	PF12937|F-box-like
chr05_AA_00886	PF12937|F-box-like
chr06_AA_00008	PF12937|F-box-like
chr06_AA_00022	PF12937|F-box-like
chr06_AA_00024	PF12937|F-box-like
chr06_AA_00029	PF12937|F-box-like
chr06_AA_00030	PF12937|F-box-like
chr06_AA_00035	PF12937|F-box-like
chr06_AA_00040	PF12937|F-box-like
chr06_AA_00044	PF12937|F-box-like
chr06_AA_00045	PF12937|F-box-like
chr06_AA_00049	PF12937|F-box-like
chr06_AA_00053	PF12937|F-box-like
chr06_AA_00054	PF12937|F-box-like
chr06_AA_00139	PF00083|Sugar (and other) transporter;PF12937|F-box-like;PF08501|Shikimate dehydrogenase substrate binding domain
chr06_AA_00147	PF12937|F-box-like
chr06_AA_00222	PF12937|F-box-like
chr06_AA_00283	PF00646|F-box domain
chr06_AA_00380	PF12937|F-box-like
chr06_AA_00386	PF12937|F-box-like
chr06_AA_00416	PF12937|F-box-like
chr06_AA_00558	PF12937|F-box-like
chr06_AA_00610	PF12937|F-box-like
chr06_AA_00689	PF00400|WD domain, G-beta repeat;PF00400|WD domain, G-beta repeat;PF00400|WD domain, G-beta repeat;PF00400|WD domain, G-beta repeat;PF00400|WD domain, G-beta repeat;PF00400|WD domain, G-beta repeat;PF12937|F-box-like
chr06_AA_00796	PF12937|F-box-like
chr06_AA_00800	PF12937|F-box-like
chr06_AA_00813	PF12937|F-box-like
chr06_AA_00895	PF12937|F-box-like
chr06_AA_00906	PF12937|F-box-like
chr06_AA_00918	PF12937|F-box-like
chr06_AA_00967	PF12937|F-box-like
chr06_AA_01042	PF12937|F-box-like
chr07_AA_00134	PF12937|F-box-like
chr07_AA_00144	PF12937|F-box-like
chr07_AA_00242	PF00646|F-box domain
chr07_AA_00663	PF12937|F-box-like
chr07_AA_00768	PF12937|F-box-like
chr07_AA_00770	PF12937|F-box-like
chr07_AA_00942	PF12937|F-box-like
chr08_AA_00016	PF12937|F-box-like
chr08_AA_00160	PF05183|RNA dependent RNA polymerase;PF12937|F-box-like
chr08_AA_00501	PF12937|F-box-like
chr08_AA_00522	PF01926|50S ribosome-binding GTPase;PF12937|F-box-like
chr08_AA_00593	PF00400|WD domain, G-beta repeat;PF00400|WD domain, G-beta repeat;PF00400|WD domain, G-beta repeat;PF00400|WD domain, G-beta repeat;PF00400|WD domain, G-beta repeat;PF00400|WD domain, G-beta repeat;PF12937|F-box-like
chr08_AA_01021	PF12937|F-box-like
chr08_AA_01115	PF12937|F-box-like
chr08_AA_01262	PF12937|F-box-like
chr08_AA_01276	PF12937|F-box-like
chr09_AA_00067	PF12937|F-box-like;PF07859|alpha/beta hydrolase fold
chr09_AA_00080	PF12937|F-box-like
chr09_AA_00107	PF12937|F-box-like
chr09_AA_00110	PF12937|F-box-like
chr09_AA_00218	PF12937|F-box-like
chr09_AA_00272	PF12937|F-box-like
chr09_AA_00292	PF12937|F-box-like
chr09_AA_00364	PF12937|F-box-like
chr09_AA_00403	PF12937|F-box-like
chr09_AA_00433	PF00646|F-box domain
chr09_AA_00926	PF12937|F-box-like
chr09_AA_01167	PF12937|F-box-like
chr09_AA_01316	PF12937|F-box-like
chr09_AA_01319	PF12937|F-box-like
chr09_AA_01338	PF12937|F-box-like
chr09_AA_01347	PF12937|F-box-like
chr09_AA_01355	PF12937|F-box-like
chr09_AA_01356	PF12937|F-box-like
chr09_AA_01357	PF12937|F-box-like
chr09_AA_01374	PF12937|F-box-like
chr09_AA_01377	PF12937|F-box-like
chr09_AA_01385	PF12937|F-box-like
chr09_AA_01471	PF12937|F-box-like
chr10_AA_00011	PF12937|F-box-like
chr10_AA_00112	PF00400|WD domain, G-beta repeat;PF00400|WD domain, G-beta repeat;PF00400|WD domain, G-beta repeat;PF00400|WD domain, G-beta repeat;PF00400|WD domain, G-beta repeat;PF00400|WD domain, G-beta repeat;PF00400|WD domain, G-beta repeat;PF12937|F-box-like
chr10_AA_00128	PF00646|F-box domain;PF00400|WD domain, G-beta repeat;PF00400|WD domain, G-beta repeat
chr10_AA_00306	PF12937|F-box-like;PF12937|F-box-like
chr10_AA_00483	PF12937|F-box-like
chr10_AA_00517	PF00646|F-box domain
chr10_AA_00520	PF12937|F-box-like
chr10_AA_00564	PF12937|F-box-like
chr10_AA_00701	PF12937|F-box-like;PF00400|WD domain, G-beta repeat;PF00400|WD domain, G-beta repeat;PF00400|WD domain, G-beta repeat;PF00400|WD domain, G-beta repeat;PF00400|WD domain, G-beta repeat;PF00400|WD domain, G-beta repeat;PF00400|WD domain, G-beta repeat
chr10_AA_00702	PF00400|WD domain, G-beta repeat;PF00400|WD domain, G-beta repeat;PF00400|WD domain, G-beta repeat;PF00400|WD domain, G-beta repeat;PF00400|WD domain, G-beta repeat;PF00400|WD domain, G-beta repeat;PF00400|WD domain, G-beta repeat;PF12937|F-box-like
chr10_AA_00745	PF12937|F-box-like;PF00400|WD domain, G-beta repeat;PF00400|WD domain, G-beta repeat;PF00400|WD domain, G-beta repeat;PF00400|WD domain, G-beta repeat;PF00400|WD domain, G-beta repeat;PF00400|WD domain, G-beta repeat;PF00400|WD domain, G-beta repeat
chr10_AA_00756	PF12937|F-box-like
chr10_AA_00767	PF00646|F-box domain
chr10_AA_00791	PF12937|F-box-like
chr10_AA_00796	PF12937|F-box-like
chr10_AA_00858	PF12937|F-box-like;PF00378|Enoyl-CoA hydratase/isomerase family
chr10_AA_00860	PF12937|F-box-like
chr10_AA_00983	PF12937|F-box-like
chr10_AA_01092	PF12937|F-box-like
chr10_AA_01108	PF12937|F-box-like
chr10_AA_01221	PF12937|F-box-like
chr10_AA_01243	PF12937|F-box-like;PF12937|F-box-like
chr10_AA_01272	PF12937|F-box-like
chr10_AA_01469	PF12937|F-box-like
chr10_AA_01513	PF12937|F-box-like
chr10_AA_01514	PF12937|F-box-like
chr10_AA_01525	PF12937|F-box-like
chr10_AA_01529	PF12937|F-box-like
chr11_AA_00013	PF12937|F-box-like
chr11_AA_00032	PF12937|F-box-like
chr11_AA_00054	PF12937|F-box-like
chr11_AA_00105	PF12937|F-box-like
chr11_AA_00119	PF12937|F-box-like
chr11_AA_00130	PF12937|F-box-like
chr11_AA_00232	PF12937|F-box-like
chr11_AA_00238	PF04082|Fungal specific transcription factor domain;PF12937|F-box-like
chr11_AA_00288	PF00646|F-box domain
chr11_AA_00304	PF12937|F-box-like
chr11_AA_00314	PF12937|F-box-like
chr11_AA_00348	PF12937|F-box-like
chr11_AA_00458	PF12937|F-box-like;PF00378|Enoyl-CoA hydratase/isomerase family
chr11_AA_00463	PF12937|F-box-like;PF00400|WD domain, G-beta repeat
chr11_AA_00562	PF12937|F-box-like
chr11_AA_00718	PF12937|F-box-like
chr11_AA_00941	PF12937|F-box-like
chr11_AA_00946	PF12937|F-box-like
chr11_AA_00984	PF12937|F-box-like
chr11_AA_00988	PF12937|F-box-like
chr11_AA_00993	PF00646|F-box domain;PF13460|NADH(P)-binding
chr11_AA_01167	PF12937|F-box-like
chr11_AA_01195	PF12937|F-box-like
chr11_AA_01207	PF12937|F-box-like
chr11_AA_01231	PF12937|F-box-like
chr11_AA_01237	PF12937|F-box-like
chr11_AA_01240	PF12937|F-box-like
chr11_AA_01253	PF12937|F-box-like
chr11_AA_01559	PF00646|F-box domain;PF07393|Exocyst complex component Sec10
chr11_AA_01633	PF00646|F-box domain
chr11_AA_01675	PF13013|F-box-like domain
chr11_AA_01719	PF00646|F-box domain
chr11_AA_01819	PF12937|F-box-like
chr11_AA_01823	PF12937|F-box-like
chr11_AA_01838	PF00646|F-box domain
