# Supplementary material for: Transcriptome data reveal conserved patterns of fruiting body development and response to heat stress in the mushroom-forming fungus Flammulina filiformis
Source: PLoS One. 2020 Oct 16;15(10):e0239890. doi: 10.1371/journal.pone.0239890 (PMC7567395; doi:10.1371/journal.pone.0239890)
Supplement: S9 Table — (XLS) [file pone.0239890.s014.xls]

## Sheet: P18-M1 vs. P10-M1
Supplementary table. 9 GO enrichment of the DEGs in each developmental stage of M1 and XR grown at 18°C relative to 10°C respectively.
Compare group	Accession	Description	Pval	#Test	#Ref	#notAnnotTest	#notAnnotRef	Genes
P18-M1_up	GO:0006412	translation	8.89632e-05	8	84	70	4330	chr09_AA_00734;chr07_AA_00438;chr11_AA_00844;chr01_AA_00394;chr11_AA_00555;chr07_AA_00368;chr08_AA_00937;chr07_AA_00477
P18-M1_up	GO:0005840	ribosome	8.89632e-05	8	84	70	4330	chr09_AA_00734;chr07_AA_00438;chr11_AA_00844;chr01_AA_00394;chr11_AA_00555;chr07_AA_00368;chr08_AA_00937;chr07_AA_00477
P18-M1_up	GO:0003735	structural constituent of ribosome	0.000105283	8	86	70	4328	chr09_AA_00734;chr07_AA_00438;chr11_AA_00844;chr01_AA_00394;chr11_AA_00555;chr07_AA_00368;chr08_AA_00937;chr07_AA_00477
P18-M1_up	GO:0006457	protein folding	0.000493401	4	22	74	4392	chr11_AA_01541;chr07_AA_00674;chr10_AA_00198;chr07_AA_00177
P18-M1_up	GO:0005094	Rho GDP-dissociation inhibitor activity	0.000891065	2	3	76	4411	chr11_AA_00787;chr11_AA_00788
P18-M1_up	GO:0008026	ATP-dependent helicase activity	0.00116001	6	69	72	4345	chr07_AA_00413;chr08_AA_00953;chr08_AA_01225;chr08_AA_01083;chr07_AA_00445;chr11_AA_00592
P18-M1_up	GO:0051087	chaperone binding	0.00176196	2	4	76	4410	chr10_AA_00743;chr06_AA_00272
P18-M1_up	GO:0004843	ubiquitin-specific protease activity	0.00430594	2	6	76	4408	chr07_AA_00877;chr08_AA_00301
P18-M1_up	GO:0004386	helicase activity	0.00558532	6	94	72	4320	chr07_AA_00413;chr08_AA_00953;chr08_AA_01225;chr08_AA_01083;chr07_AA_00445;chr11_AA_00592
P18-M1_up	GO:0005622	intracellular	0.0086692	6	103	72	4311	chr07_AA_00877;chr07_AA_00438;chr01_AA_00394;chr11_AA_00555;chr04_AA_00357;chr08_AA_00301
P18-M1_up	GO:0003755	peptidyl-prolyl cis-trans isomerase activity	0.0123461	2	10	76	4404	chr11_AA_01541;chr07_AA_00177
P18-M1_up	GO:0006950	response to stress	0.0383706	2	18	76	4396	chr10_AA_00198;chr10_AA_00743
P18-M1_up	GO:0008762	UDP-N-acetylmuramate dehydrogenase activity	0.0424089	2	19	76	4395	chr10_AA_01133;chr10_AA_01135
P18-M1_up	GO:0003676	nucleic acid binding	0.0475738	8	232	70	4182	chr07_AA_00413;chr08_AA_00953;chr08_AA_01225;chr08_AA_01083;chr07_AA_00445;chr11_AA_00592;chr11_AA_01246;chr07_AA_00841
P10-M1_up	GO:0055085	transmembrane transport	6.93347e-05	24	244	163	4170	chr05_AA_00360;chr08_AA_00405;chr10_AA_00939;chr10_AA_01269;chr09_AA_01055;chr01_AA_00369;chr05_AA_00408;chr08_AA_00936;chr01_AA_00064;chr11_AA_01046;chr07_AA_00032;chr04_AA_00337;chr05_AA_00845;chr07_AA_00148;chr09_AA_00253;chr10_AA_00688;chr09_AA_01170;chr06_AA_00506;chr06_AA_00694;chr05_AA_00275;chr11_AA_01468;chr08_AA_00719;chr01_AA_00455;chr06_AA_00409
P10-M1_up	GO:0016020	membrane	8.95995e-05	19	172	168	4242	chr11_AA_00629;chr10_AA_01286;chr11_AA_00336;chr02_AA_00297;chr11_AA_01478;chr08_AA_00333;chr06_AA_00253;chr11_AA_00672;chr01_AA_00234;chr10_AA_00507;chr01_AA_00373;chr11_AA_00564;chr11_AA_01624;chr11_AA_01436;chr06_AA_00694;chr04_AA_00389;chr01_AA_00455;chr08_AA_01014;chr06_AA_00594
P10-M1_up	GO:0006812	cation transport	0.00115797	4	12	183	4402	chr11_AA_01046;chr07_AA_00148;chr09_AA_00253;chr11_AA_01468
P10-M1_up	GO:0015205	nucleobase transmembrane transporter activity	0.00134038	3	6	184	4408	chr10_AA_01286;chr11_AA_00672;chr11_AA_00564
P10-M1_up	GO:0015299	solute:hydrogen antiporter activity	0.00134038	3	6	184	4408	chr11_AA_01046;chr09_AA_00253;chr11_AA_01468
P10-M1_up	GO:0015851	nucleobase transport	0.00134038	3	6	184	4408	chr10_AA_01286;chr11_AA_00672;chr11_AA_00564
P10-M1_up	GO:0016021	integral to membrane	0.00261074	24	312	163	4102	chr05_AA_00360;chr08_AA_00405;chr08_AA_00333;chr10_AA_01269;chr09_AA_01055;chr01_AA_00369;chr05_AA_00408;chr08_AA_00936;chr01_AA_00064;chr11_AA_01046;chr04_AA_00337;chr10_AA_00148;chr05_AA_00845;chr07_AA_00148;chr09_AA_00253;chr10_AA_00688;chr09_AA_01170;chr06_AA_00506;chr07_AA_01064;chr05_AA_00275;chr11_AA_01468;chr08_AA_00719;chr05_AA_00830;chr08_AA_01014
P10-M1_up	GO:0008272	sulfate transport	0.00515221	2	3	185	4411	chr10_AA_00148;chr07_AA_01064
P10-M1_up	GO:0015116	sulfate transmembrane transporter activity	0.00515221	2	3	185	4411	chr10_AA_00148;chr07_AA_01064
P10-M1_up	GO:0055114	oxidation-reduction process	0.00937056	32	500	155	3914	chr03_AA_00247;chr06_AA_00877;chr10_AA_01506;chr10_AA_01347;chr07_AA_00063;chr01_AA_00292;chr09_AA_00566;chr03_AA_00188;chr08_AA_00948;chr10_AA_01110;chr09_AA_00957;chr09_AA_00714;chr08_AA_00429;chr05_AA_00538;chr08_AA_00306;chr10_AA_01408;chr08_AA_00650;chr10_AA_01414;chr01_AA_00368;chr03_AA_00311;chr10_AA_00693;chr08_AA_00839;chr08_AA_00018;chr08_AA_00085;chr06_AA_00609;chr08_AA_00856;chr04_AA_…
P10-M1_up	GO:0005506	iron ion binding	0.0102277	12	134	175	4280	chr03_AA_00247;chr06_AA_00877;chr10_AA_01506;chr10_AA_01347;chr01_AA_00292;chr03_AA_00188;chr10_AA_01110;chr09_AA_00957;chr08_AA_00018;chr08_AA_00856;chr10_AA_01128;chr08_AA_00858
P10-M1_up	GO:0006810	transport	0.0102611	7	58	180	4356	chr05_AA_00360;chr08_AA_00333;chr05_AA_00408;chr01_AA_00373;chr11_AA_01624;chr01_AA_00455;chr08_AA_01014
P10-M1_up	GO:0006633	fatty acid biosynthetic process	0.0236855	2	6	185	4408	chr03_AA_00247;chr01_AA_00292
P10-M1_up	GO:0042626	ATPase activity, coupled to transmembrane movement of substances	0.0283083	4	28	183	4386	chr05_AA_00360;chr08_AA_00333;chr05_AA_00408;chr08_AA_01014
P10-M1_up	GO:0016705	oxidoreductase activity, acting on paired donors, with incorporation or reduction of molecular oxygen	0.0288348	10	120	177	4294	chr06_AA_00877;chr10_AA_01506;chr10_AA_01347;chr03_AA_00188;chr10_AA_01110;chr09_AA_00957;chr08_AA_00018;chr08_AA_00856;chr10_AA_01128;chr08_AA_00858
P10-M1_up	GO:0004571	mannosyl-oligosaccharide 1,2-alpha-mannosidase activity	0.0322504	2	7	185	4407	chr11_AA_01478;chr06_AA_00594
P10-M1_up	GO:0004553	hydrolase activity, hydrolyzing O-glycosyl compounds	0.0371713	9	108	178	4306	chr04_AA_00311;chr08_AA_00319;chr08_AA_01278;chr09_AA_00287;chr11_AA_01425;chr11_AA_00796;chr05_AA_00295;chr11_AA_00891;chr09_AA_00284
P10-M1_up	GO:0006470	protein dephosphorylation	0.0376748	3	18	184	4396	chr04_AA_00385;chr08_AA_01284;chr02_AA_00164
P10-M1_up	GO:0005615	extracellular space	0.0418256	2	8	185	4406	chr01_AA_00067;chr03_AA_00238
P10-M1_up	GO:0004222	metalloendopeptidase activity	0.049512	3	20	184	4394	chr01_AA_00067;chr10_AA_00295;chr03_AA_00238

## Sheet: YFB18-M1 vs. YFB10-M1
Supplementary table. 9 GO enrichment of the DEGs in each developmental stage of M1 and XR grown at 18°C relative to 10°C respectively.
Compare group	Accession	Description	Pval	#Test	#Ref	#notAnnotTest	#notAnnotRef	Genes
YFB18-M1_up	GO:0051287	NAD binding	0.000313306	3	21	27	4393	chr08_AA_01020;chr11_AA_01453;chr07_AA_00063
YFB18-M1_up	GO:0016616	oxidoreductase activity, acting on the CH-OH group of donors, NAD or NADP as acceptor	0.000671007	3	27	27	4387	chr08_AA_01020;chr11_AA_01453;chr07_AA_00063
YFB18-M1_up	GO:0005199	structural constituent of cell wall	0.00361215	2	14	28	4400	chr11_AA_00874;chr05_AA_00737
YFB18-M1_up	GO:0048037	cofactor binding	0.00361215	2	14	28	4400	chr08_AA_01020;chr07_AA_00063
YFB18-M1_up	GO:0009277	fungal-type cell wall	0.00361215	2	14	28	4400	chr11_AA_00874;chr05_AA_00737
YFB18-M1_up	GO:0055114	oxidation-reduction process	0.0389969	7	500	23	3914	chr06_AA_00367;chr08_AA_01020;chr11_AA_01453;chr09_AA_00091;chr05_AA_00250;chr02_AA_00181;chr07_AA_00063
YFB18-M1_up	GO:0016021	integral to membrane	0.0498984	5	312	25	4102	chr03_AA_00319;chr06_AA_00368;chr09_AA_00091;chr06_AA_00396;chr07_AA_00216
YFB10-M1_up	GO:0055114	oxidation-reduction process	4.25905e-05	23	500	63	3914	chr07_AA_00831;chr07_AA_00864;chr09_AA_00212;chr08_AA_01077;chr07_AA_00617;chr06_AA_00148;chr08_AA_01074;chr09_AA_00838;chr07_AA_01023;chr05_AA_00668;chr01_AA_00356;chr09_AA_00699;chr02_AA_00284;chr11_AA_00094;chr07_AA_00928;chr04_AA_00123;chr11_AA_01064;chr05_AA_00687;chr10_AA_00646;chr05_AA_00786;chr09_AA_01131;chr09_AA_00222;chr04_AA_00395
YFB10-M1_up	GO:0016491	oxidoreductase activity	0.00025424	15	282	71	4132	chr07_AA_00831;chr07_AA_00301;chr09_AA_00212;chr08_AA_01077;chr09_AA_00575;chr09_AA_01493;chr06_AA_00148;chr08_AA_01074;chr09_AA_00761;chr09_AA_00699;chr02_AA_00284;chr07_AA_00928;chr11_AA_01064;chr09_AA_01131;chr04_AA_00395
YFB10-M1_up	GO:0004411	homogentisate 1,2-dioxygenase activity	0.00214451	2	4	84	4410	chr05_AA_00668;chr11_AA_00094
YFB10-M1_up	GO:0006559	L-phenylalanine catabolic process	0.00214451	2	4	84	4410	chr05_AA_00668;chr11_AA_00094
YFB10-M1_up	GO:0006570	tyrosine metabolic process	0.00214451	2	4	84	4410	chr05_AA_00668;chr11_AA_00094
YFB10-M1_up	GO:0008762	UDP-N-acetylmuramate dehydrogenase activity	0.00534453	3	19	83	4395	chr11_AA_01064;chr09_AA_01131;chr04_AA_00395
YFB10-M1_up	GO:0050660	flavin adenine dinucleotide binding	0.0191923	5	81	81	4333	chr07_AA_01023;chr11_AA_01064;chr10_AA_00646;chr09_AA_01131;chr04_AA_00395
YFB10-M1_up	GO:0048037	cofactor binding	0.0287026	2	14	84	4400	chr07_AA_00617;chr09_AA_00222
YFB10-M1_up	GO:0016810	hydrolase activity, acting on carbon-nitrogen (but not peptide) bonds	0.0459282	2	18	84	4396	chr11_AA_00595;chr10_AA_00715
YFB10-M1_up	GO:0006950	response to stress	0.0459282	2	18	84	4396	chr10_AA_00421;chr10_AA_00571

## Sheet: FB18-M1 vs. FB10-M1
Supplementary table. 9 GO enrichment of the DEGs in each developmental stage of M1 and XR grown at 18°C relative to 10°C respectively.
Compare group	Accession	Description	Pval	#Test	#Ref	#notAnnotTest	#notAnnotRef	Genes
FB18-M1_up	GO:0004129	cytochrome-c oxidase activity	9.44878e-05	3	3	200	4411	chr08_AA_00086;chr09_AA_01093;chr05_AA_00341
FB18-M1_up	GO:0005740	mitochondrial envelope	0.0020844	2	2	201	4412	chr09_AA_01093;chr04_AA_00281
FB18-M1_up	GO:0055114	oxidation-reduction process	0.0105036	34	500	169	3914	chr08_AA_01026;chr04_AA_00510;chr05_AA_00440;chr10_AA_01396;chr10_AA_01400;chr07_AA_01034;chr10_AA_01393;chr10_AA_01349;chr10_AA_00991;chr07_AA_00418;chr05_AA_00204;chr11_AA_01512;chr05_AA_00250;chr11_AA_01028;chr06_AA_00725;chr09_AA_01150;chr06_AA_00367;chr08_AA_01254;chr01_AA_00065;chr01_AA_00302;chr06_AA_00444;chr01_AA_00368;chr06_AA_00372;chr11_AA_00499;chr09_AA_01435;chr09_AA_00566;chr01_AA_…
FB18-M1_up	GO:0046933	proton-transporting ATP synthase activity, rotational mechanism	0.0117633	2	4	201	4410	chr10_AA_00610;chr07_AA_00513
FB18-M1_up	GO:0005840	ribosome	0.0137947	9	84	194	4330	chr11_AA_00199;chr06_AA_00486;chr05_AA_00016;chr11_AA_00621;chr07_AA_00630;chr11_AA_00844;chr10_AA_00412;chr06_AA_00401;chr07_AA_01080
FB18-M1_up	GO:0003735	structural constituent of ribosome	0.0159331	9	86	194	4328	chr11_AA_00199;chr06_AA_00486;chr05_AA_00016;chr11_AA_00621;chr07_AA_00630;chr11_AA_00844;chr10_AA_00412;chr06_AA_00401;chr07_AA_01080
FB18-M1_up	GO:0005506	iron ion binding	0.0187594	12	134	191	4280	chr08_AA_01026;chr04_AA_00510;chr08_AA_00043;chr07_AA_01034;chr10_AA_01349;chr10_AA_00991;chr11_AA_01512;chr06_AA_00367;chr08_AA_01254;chr01_AA_00292;chr09_AA_01388;chr09_AA_00397
FB18-M1_up	GO:0046961	proton-transporting ATPase activity, rotational mechanism	0.0190174	2	5	201	4409	chr10_AA_00610;chr07_AA_00513
FB18-M1_up	GO:0016651	oxidoreductase activity, acting on NAD(P)H	0.0276738	2	6	201	4408	chr05_AA_00246;chr09_AA_01435
FB18-M1_up	GO:0004185	serine-type carboxypeptidase activity	0.0276738	2	6	201	4408	chr09_AA_01315;chr10_AA_00121
FB18-M1_up	GO:0000145	exocyst	0.0276738	2	6	201	4408	chr06_AA_00330;chr10_AA_00846
FB18-M1_up	GO:0006412	translation	0.0370237	8	84	195	4330	chr11_AA_00199;chr06_AA_00486;chr05_AA_00016;chr11_AA_00621;chr07_AA_00630;chr11_AA_00844;chr10_AA_00412;chr07_AA_01080
FB18-M1_up	GO:0015986	ATP synthesis coupled proton transport	0.0375901	2	7	201	4407	chr10_AA_00610;chr07_AA_00513
FB18-M1_up	GO:0016614	oxidoreductase activity, acting on CH-OH group of donors	0.0412445	4	29	199	4385	chr01_AA_00302;chr06_AA_00372;chr06_AA_00591;chr11_AA_00083
FB18-M1_up	GO:0020037	heme binding	0.0461884	12	153	191	4261	chr08_AA_01026;chr04_AA_00510;chr08_AA_00043;chr07_AA_01034;chr10_AA_01349;chr10_AA_00991;chr11_AA_01026;chr11_AA_01512;chr06_AA_00367;chr08_AA_01254;chr09_AA_01388;chr09_AA_00397
FB18-M1_up	GO:0016810	hydrolase activity, acting on carbon-nitrogen (but not peptide) bonds	0.0463883	3	18	200	4396	chr09_AA_00780;chr08_AA_00250;chr09_AA_00720
FB18-M1_up	GO:0016705	oxidoreductase activity, acting on paired donors, with incorporation or reduction of molecular oxygen	0.0467464	10	120	193	4294	chr08_AA_01026;chr04_AA_00510;chr07_AA_01034;chr10_AA_01349;chr10_AA_00991;chr11_AA_01512;chr06_AA_00367;chr08_AA_01254;chr09_AA_01388;chr09_AA_00397
FB10-M1_up	GO:0006096	glycolysis	4.19626e-07	5	5	232	4409	chr08_AA_00266;chr08_AA_01082;chr07_AA_00404;chr09_AA_00514;chr09_AA_00131
FB10-M1_up	GO:0016887	ATPase activity	6.93956e-05	11	52	226	4362	chr09_AA_01474;chr11_AA_00708;chr07_AA_00288;chr05_AA_00408;chr10_AA_01357;chr11_AA_00762;chr08_AA_00273;chr09_AA_01473;chr07_AA_00675;chr09_AA_01287;chr10_AA_01183
FB10-M1_up	GO:0003824	catalytic activity	0.000254192	23	196	214	4218	chr07_AA_01023;chr08_AA_00586;chr06_AA_00253;chr01_AA_00418;chr07_AA_00737;chr04_AA_00274;chr10_AA_00614;chr11_AA_00838;chr09_AA_00574;chr07_AA_00697;chr09_AA_00140;chr09_AA_00163;chr11_AA_00108;chr10_AA_00766;chr03_AA_00173;chr10_AA_01433;chr07_AA_00929;chr07_AA_00914;chr08_AA_00873;chr08_AA_01098;chr08_AA_00713;chr11_AA_01129;chr09_AA_00579
FB10-M1_up	GO:0042626	ATPase activity, coupled to transmembrane movement of substances	0.000514285	7	28	230	4386	chr07_AA_00288;chr05_AA_00408;chr05_AA_00360;chr10_AA_01357;chr07_AA_00675;chr09_AA_01287;chr10_AA_01183
FB10-M1_up	GO:0000981	sequence-specific DNA binding RNA polymerase II transcription factor activity	0.00228392	8	45	229	4369	chr05_AA_00491;chr09_AA_00783;chr09_AA_00551;chr11_AA_01551;chr11_AA_00794;chr11_AA_01663;chr10_AA_00943;chr11_AA_01469
FB10-M1_up	GO:0006351	transcription, DNA-dependent	0.00513654	11	85	226	4329	chr09_AA_00783;chr09_AA_00782;chr07_AA_00142;chr06_AA_00531;chr11_AA_01663;chr08_AA_00568;chr07_AA_01092;chr08_AA_00138;chr11_AA_01469;chr04_AA_00353;chr10_AA_00182
FB10-M1_up	GO:0016151	nickel cation binding	0.0082395	2	3	235	4411	chr11_AA_01007;chr07_AA_00440
FB10-M1_up	GO:0006810	transport	0.0111683	8	58	229	4356	chr07_AA_00288;chr11_AA_01331;chr05_AA_00408;chr05_AA_00360;chr10_AA_01357;chr07_AA_00675;chr09_AA_01287;chr10_AA_01183
FB10-M1_up	GO:0008270	zinc ion binding	0.0121319	22	248	215	4166	chr05_AA_00491;chr11_AA_00654;chr09_AA_00783;chr07_AA_00176;chr09_AA_00551;chr11_AA_01551;chr02_AA_00284;chr09_AA_00782;chr07_AA_00142;chr05_AA_00459;chr06_AA_00531;chr11_AA_00794;chr11_AA_01663;chr10_AA_00943;chr11_AA_00676;chr08_AA_00633;chr07_AA_00228;chr08_AA_00425;chr07_AA_01092;chr06_AA_00675;chr11_AA_01469;chr01_AA_00096
FB10-M1_up	GO:0000105	histidine biosynthetic process	0.0158989	2	4	235	4410	chr08_AA_01018;chr11_AA_00676
FB10-M1_up	GO:0051056	regulation of small GTPase mediated signal transduction	0.0180863	3	11	234	4403	chr09_AA_00640;chr08_AA_00939;chr11_AA_01109
FB10-M1_up	GO:0050660	flavin adenine dinucleotide binding	0.0276748	9	81	228	4333	chr07_AA_01023;chr05_AA_00405;chr10_AA_01023;chr07_AA_00251;chr09_AA_00303;chr04_AA_00395;chr09_AA_01288;chr05_AA_00240;chr07_AA_00892
FB10-M1_up	GO:0000166	nucleotide binding	0.0282574	7	56	230	4358	chr07_AA_00619;chr06_AA_00454;chr06_AA_00569;chr10_AA_00534;chr07_AA_00703;chr10_AA_00187;chr07_AA_00431
FB10-M1_up	GO:0006418	tRNA aminoacylation for protein translation	0.0316168	4	23	233	4391	chr07_AA_00619;chr06_AA_00454;chr10_AA_00534;chr07_AA_00431
FB10-M1_up	GO:0000287	magnesium ion binding	0.0363985	4	24	233	4390	chr11_AA_00400;chr08_AA_00266;chr08_AA_01082;chr10_AA_00766
FB10-M1_up	GO:0008536	Ran GTPase binding	0.0370163	2	6	235	4408	chr06_AA_00295;chr01_AA_00115
FB10-M1_up	GO:0005634	nucleus	0.0371858	16	185	221	4229	chr05_AA_00491;chr09_AA_00783;chr10_AA_01079;chr09_AA_00551;chr11_AA_01551;chr09_AA_00782;chr07_AA_00142;chr06_AA_00531;chr11_AA_00794;chr10_AA_00161;chr08_AA_01307;chr11_AA_01663;chr10_AA_00943;chr05_AA_00498;chr07_AA_01092;chr11_AA_01469
FB10-M1_up	GO:0004812	aminoacyl-tRNA ligase activity	0.0415746	4	25	233	4389	chr07_AA_00619;chr06_AA_00454;chr10_AA_00534;chr07_AA_00431
FB10-M1_up	GO:0008033	tRNA processing	0.0426074	3	15	234	4399	chr05_AA_00405;chr05_AA_00240;chr04_AA_00328
FB10-M1_up	GO:0003677	DNA binding	0.0477507	15	176	222	4238	chr09_AA_00783;chr09_AA_00782;chr07_AA_00142;chr05_AA_00365;chr06_AA_00531;chr06_AA_00569;chr09_AA_01465;chr10_AA_00161;chr11_AA_01663;chr08_AA_00568;chr07_AA_01092;chr08_AA_00138;chr11_AA_01469;chr04_AA_00353;chr10_AA_00182

## Sheet: P18-XR vs. P10-XR
Supplementary table. 9 GO enrichment of the DEGs in each developmental stage of M1 and XR grown at 18°C relative to 10°C respectively.
Compare group	Accession	Description	Pval	#Test	#Ref	#notAnnotTest	#notAnnotRef	Genes
P18-XR_up	GO:0005515	protein binding	0.00977557	6	455	14	3959	chr03_AA_00462;chr03_AA_00488;chr05_AA_00112;chr01_AA_00457;chr10_AA_01274;chr09_AA_00603
P18-XR_up	GO:0050660	flavin adenine dinucleotide binding	0.0464854	2	81	18	4333	chr10_AA_00646;chr06_AA_00667
P10-XR_up	GO:0005506	iron ion binding	0.0159848	3	134	16	4280	chr11_AA_01113;chr04_AA_00444;chr11_AA_01037
P10-XR_up	GO:0055114	oxidation-reduction process	0.0448452	5	500	14	3914	chr11_AA_01113;chr01_AA_00421;chr07_AA_01065;chr04_AA_00444;chr11_AA_01037

## Sheet: YFB18-XR vs. YFB10-XR
Supplementary table. 9 GO enrichment of the DEGs in each developmental stage of M1 and XR grown at 18°C relative to 10°C respectively.
Compare group	Accession	Description	Pval	#Test	#Ref	#notAnnotTest	#notAnnotRef	Genes
YFB18-XR_up	GO:0030151	molybdenum ion binding	0.00150214	2	3	99	4411	chr08_AA_00325;chr09_AA_01321
YFB18-XR_up	GO:0016491	oxidoreductase activity	0.00410925	14	282	87	4132	chr09_AA_00714;chr10_AA_01396;chr10_AA_01391;chr06_AA_00927;chr07_AA_00417;chr11_AA_01704;chr05_AA_00440;chr10_AA_00634;chr09_AA_01150;chr08_AA_00383;chr09_AA_00372;chr07_AA_00287;chr09_AA_01321;chr10_AA_01576
YFB18-XR_up	GO:0008152	metabolic process	0.00852138	13	275	88	4139	chr02_AA_00274;chr04_AA_00527;chr11_AA_01704;chr10_AA_00351;chr11_AA_00515;chr10_AA_00634;chr09_AA_01274;chr11_AA_01466;chr08_AA_00383;chr09_AA_00372;chr07_AA_00287;chr08_AA_00480;chr10_AA_01576
YFB18-XR_up	GO:0000079	regulation of cyclin-dependent protein serine/threonine kinase activity	0.00990842	2	7	99	4407	chr01_AA_00531;chr01_AA_00147
YFB18-XR_up	GO:0019901	protein kinase binding	0.0130173	2	8	99	4406	chr01_AA_00531;chr01_AA_00147
YFB18-XR_up	GO:0005975	carbohydrate metabolic process	0.035503	8	168	93	4246	chr09_AA_00780;chr11_AA_01185;chr10_AA_00503;chr09_AA_00739;chr10_AA_01021;chr09_AA_00269;chr11_AA_00595;chr07_AA_00062
YFB18-XR_up	GO:0016788	hydrolase activity, acting on ester bonds	0.0496106	2	16	99	4398	chr08_AA_01191;chr05_AA_00854
YFB10-XR_up	GO:0003677	DNA binding	0.000211915	24	176	254	4238	chr08_AA_01125;chr05_AA_00307;chr09_AA_00783;chr09_AA_01465;chr09_AA_00782;chr07_AA_00142;chr06_AA_00531;chr10_AA_00161;chr11_AA_01663;chr03_AA_00288;chr08_AA_00568;chr07_AA_01092;chr06_AA_00569;chr11_AA_00485;chr06_AA_00341;chr07_AA_00603;chr10_AA_00364;chr04_AA_00353;chr06_AA_00452;chr08_AA_00138;chr08_AA_00980;chr01_AA_00069;chr09_AA_00241;chr09_AA_01426
YFB10-XR_up	GO:0016614	oxidoreductase activity, acting on CH-OH group of donors	0.000292663	8	29	270	4385	chr09_AA_00051;chr09_AA_01207;chr10_AA_01023;chr07_AA_01023;chr07_AA_00251;chr08_AA_00306;chr09_AA_00940;chr07_AA_00892
YFB10-XR_up	GO:0000981	sequence-specific DNA binding RNA polymerase II transcription factor activity	0.00158328	9	45	269	4369	chr03_AA_00286;chr09_AA_00551;chr11_AA_01551;chr06_AA_00270;chr09_AA_00783;chr11_AA_00794;chr11_AA_01663;chr10_AA_00943;chr05_AA_00491
YFB10-XR_up	GO:0008131	primary amine oxidase activity	0.00392485	2	2	276	4412	chr11_AA_01073;chr08_AA_00265
YFB10-XR_up	GO:0071805	potassium ion transmembrane transport	0.00392485	2	2	276	4412	chr02_AA_00297;chr05_AA_00225
YFB10-XR_up	GO:0015079	potassium ion transmembrane transporter activity	0.00392485	2	2	276	4412	chr02_AA_00297;chr05_AA_00225
YFB10-XR_up	GO:0016891	endoribonuclease activity, producing 5'-phosphomonoesters	0.00392485	2	2	276	4412	chr09_AA_00285;chr11_AA_01053
YFB10-XR_up	GO:0009308	amine metabolic process	0.00392485	2	2	276	4412	chr11_AA_01073;chr08_AA_00265
YFB10-XR_up	GO:0005634	nucleus	0.00538971	21	185	257	4229	chr03_AA_00286;chr09_AA_00551;chr10_AA_01079;chr11_AA_01551;chr06_AA_00270;chr09_AA_00783;chr09_AA_00782;chr11_AA_00794;chr08_AA_01307;chr07_AA_00142;chr06_AA_00531;chr10_AA_00161;chr11_AA_01663;chr03_AA_00288;chr07_AA_01092;chr10_AA_00943;chr07_AA_00603;chr09_AA_00279;chr05_AA_00491;chr01_AA_00069;chr09_AA_01426
YFB10-XR_up	GO:0008270	zinc ion binding	0.00602563	26	248	252	4166	chr03_AA_00286;chr09_AA_00551;chr11_AA_01551;chr05_AA_00551;chr06_AA_00270;chr09_AA_00783;chr09_AA_00782;chr01_AA_00067;chr11_AA_00794;chr10_AA_01548;chr05_AA_00685;chr07_AA_00142;chr09_AA_00284;chr06_AA_00531;chr11_AA_01663;chr03_AA_00288;chr07_AA_01092;chr11_AA_00485;chr08_AA_00658;chr11_AA_00654;chr10_AA_00943;chr07_AA_00932;chr05_AA_00491;chr11_AA_00676;chr01_AA_00069;chr09_AA_01426
YFB10-XR_up	GO:0006351	transcription, DNA-dependent	0.00623374	12	85	266	4329	chr09_AA_00783;chr09_AA_00782;chr07_AA_00142;chr06_AA_00531;chr11_AA_01663;chr03_AA_00288;chr08_AA_00568;chr07_AA_01092;chr04_AA_00353;chr08_AA_00138;chr01_AA_00069;chr09_AA_01426
YFB10-XR_up	GO:0016151	nickel cation binding	0.0112853	2	3	276	4411	chr07_AA_00440;chr11_AA_01007
YFB10-XR_up	GO:0006355	regulation of transcription, DNA-dependent	0.0124505	15	127	263	4287	chr03_AA_00286;chr09_AA_00551;chr11_AA_01551;chr06_AA_00270;chr05_AA_00307;chr09_AA_00783;chr05_AA_00379;chr11_AA_00794;chr08_AA_01307;chr11_AA_01663;chr11_AA_00101;chr10_AA_00943;chr07_AA_00603;chr06_AA_00342;chr05_AA_00491
YFB10-XR_up	GO:0004659	prenyltransferase activity	0.0210894	3	10	275	4404	chr06_AA_00758;chr03_AA_00106;chr07_AA_00669
YFB10-XR_up	GO:0048038	quinone binding	0.0216376	2	4	276	4410	chr11_AA_01073;chr08_AA_00265
YFB10-XR_up	GO:0006810	transport	0.0269338	8	58	270	4356	chr11_AA_01630;chr08_AA_01014;chr05_AA_00408;chr07_AA_00288;chr11_AA_01624;chr11_AA_01331;chr10_AA_01357;chr05_AA_00360
YFB10-XR_up	GO:0042626	ATPase activity, coupled to transmembrane movement of substances	0.0280277	5	28	273	4386	chr08_AA_01014;chr05_AA_00408;chr07_AA_00288;chr10_AA_01357;chr05_AA_00360
YFB10-XR_up	GO:0050660	flavin adenine dinucleotide binding	0.0288692	10	81	268	4333	chr09_AA_00051;chr09_AA_01207;chr10_AA_01023;chr07_AA_01065;chr07_AA_01023;chr07_AA_00251;chr08_AA_00306;chr09_AA_00430;chr09_AA_00940;chr07_AA_00892
YFB10-XR_up	GO:0004222	metalloendopeptidase activity	0.0330984	4	20	274	4394	chr10_AA_00295;chr01_AA_00067;chr09_AA_01075;chr10_AA_00296
YFB10-XR_up	GO:0003910	DNA ligase (ATP) activity	0.0345799	2	5	276	4409	chr06_AA_00341;chr06_AA_00452
YFB10-XR_up	GO:0006265	DNA topological change	0.0345799	2	5	276	4409	chr09_AA_01465;chr11_AA_00485
YFB10-XR_up	GO:0016757	transferase activity, transferring glycosyl groups	0.0352278	3	12	275	4402	chr08_AA_00503;chr10_AA_01167;chr08_AA_00834
YFB10-XR_up	GO:0003968	RNA-directed RNA polymerase activity	0.0437246	3	13	275	4401	chr07_AA_01014;chr09_AA_01111;chr08_AA_01081
YFB10-XR_up	GO:0005524	ATP binding	0.04771	44	549	234	3865	chr04_AA_00474;chr11_AA_01215;chr05_AA_00608;chr05_AA_00379;chr09_AA_01465;chr10_AA_00295;chr07_AA_00619;chr08_AA_01014;chr11_AA_01372;chr09_AA_01097;chr05_AA_00408;chr08_AA_00349;chr09_AA_00609;chr11_AA_00466;chr10_AA_00686;chr07_AA_00929;chr07_AA_00288;chr08_AA_00273;chr06_AA_01002;chr06_AA_00341;chr06_AA_00454;chr05_AA_00297;chr09_AA_00285;chr07_AA_00149;chr11_AA_01112;chr10_AA_00364;chr10_AA_…
YFB10-XR_up	GO:0015851	nucleobase transport	0.0497488	2	6	276	4408	chr11_AA_00672;chr10_AA_01286
YFB10-XR_up	GO:0015205	nucleobase transmembrane transporter activity	0.0497488	2	6	276	4408	chr11_AA_00672;chr10_AA_01286
YFB10-XR_up	GO:0004525	ribonuclease III activity	0.0497488	2	6	276	4408	chr09_AA_00285;chr11_AA_01053

## Sheet: FB18-XR vs. FB10-XR
Supplementary table. 9 GO enrichment of the DEGs in each developmental stage of M1 and XR grown at 18°C relative to 10°C respectively.
Compare group	Accession	Description	Pval	#Test	#Ref	#notAnnotTest	#notAnnotRef	Genes
FB18-XR_up	GO:0055114	oxidation-reduction process	1.5025e-06	24	500	53	3914	chr08_AA_00472;chr07_AA_01008;chr06_AA_00666;chr04_AA_00444;chr11_AA_00251;chr11_AA_01450;chr06_AA_00237;chr06_AA_00186;chr01_AA_00356;chr10_AA_00633;chr07_AA_00785;chr08_AA_00464;chr08_AA_00839;chr11_AA_00581;chr01_AA_00163;chr10_AA_00073;chr10_AA_01347;chr05_AA_00289;chr05_AA_00222;chr10_AA_01388;chr07_AA_00464;chr09_AA_00838;chr03_AA_00455;chr06_AA_00557
FB18-XR_up	GO:0016705	oxidoreductase activity, acting on paired donors, with incorporation or reduction of molecular oxygen	3.17757e-05	10	120	67	4294	chr08_AA_00472;chr07_AA_01008;chr04_AA_00444;chr11_AA_00251;chr11_AA_01450;chr08_AA_00464;chr10_AA_01347;chr05_AA_00222;chr07_AA_00464;chr09_AA_00838
FB18-XR_up	GO:0020037	heme binding	4.96145e-05	11	153	66	4261	chr08_AA_00472;chr07_AA_01008;chr04_AA_00444;chr11_AA_00251;chr11_AA_01450;chr01_AA_00356;chr08_AA_00464;chr10_AA_01347;chr05_AA_00222;chr07_AA_00464;chr09_AA_00838
FB18-XR_up	GO:0005506	iron ion binding	8.22455e-05	10	134	67	4280	chr08_AA_00472;chr07_AA_01008;chr04_AA_00444;chr11_AA_00251;chr11_AA_01450;chr08_AA_00464;chr10_AA_01347;chr05_AA_00222;chr07_AA_00464;chr09_AA_00838
FB18-XR_up	GO:0016491	oxidoreductase activity	0.000256246	14	282	63	4132	chr06_AA_00666;chr11_AA_00236;chr08_AA_00383;chr07_AA_00897;chr06_AA_00186;chr10_AA_01576;chr10_AA_00634;chr07_AA_00785;chr08_AA_00839;chr11_AA_00581;chr01_AA_00163;chr05_AA_00289;chr10_AA_01388;chr11_AA_01704
FB18-XR_up	GO:0008152	metabolic process	0.000701808	13	275	64	4139	chr11_AA_00236;chr08_AA_00383;chr11_AA_00515;chr07_AA_00897;chr10_AA_01576;chr10_AA_00634;chr04_AA_00527;chr10_AA_00247;chr10_AA_00073;chr05_AA_00852;chr06_AA_00343;chr05_AA_00327;chr11_AA_01704
FB18-XR_up	GO:0018580	nitronate monooxygenase activity	0.00171672	2	4	75	4410	chr03_AA_00455;chr06_AA_00557
FB18-XR_up	GO:0008171	O-methyltransferase activity	0.00419665	2	6	75	4408	chr11_AA_00075;chr03_AA_00193
FB18-XR_up	GO:0004932	mating-type factor pheromone receptor activity	0.00580994	2	7	75	4407	chr03_AA_00414;chr10_AA_00185
FB18-XR_up	GO:0003995	acyl-CoA dehydrogenase activity	0.01204	2	10	75	4404	chr06_AA_00237;chr10_AA_00073
FB18-XR_up	GO:0016627	oxidoreductase activity, acting on the CH-CH group of donors	0.0172701	2	12	75	4402	chr06_AA_00237;chr10_AA_00073
FB18-XR_up	GO:0003824	catalytic activity	0.0185189	8	196	69	4218	chr11_AA_00515;chr05_AA_00410;chr10_AA_00247;chr02_AA_00393;chr09_AA_00053;chr05_AA_00852;chr06_AA_00343;chr05_AA_00327
FB18-XR_up	GO:0005199	structural constituent of cell wall	0.0232893	2	14	75	4400	chr11_AA_00874;chr05_AA_00737
FB18-XR_up	GO:0009277	fungal-type cell wall	0.0232893	2	14	75	4400	chr11_AA_00874;chr05_AA_00737
FB18-XR_up	GO:0005507	copper ion binding	0.0414124	2	19	75	4395	chr11_AA_00581;chr01_AA_00163
FB10-XR_up	GO:0006629	lipid metabolic process	0.00681052	2	31	17	4383	chr05_AA_00292;chr11_AA_01340
FB10-XR_up	GO:0016491	oxidoreductase activity	0.00441147	5	282	14	4132	chr10_AA_01527;chr05_AA_00660;chr07_AA_01017;chr07_AA_01065;chr07_AA_00831
